# Supplementary material for: Leveraging chromatin state transitions for the identification of regulatory networks orchestrating heart regeneration
Source: Nucleic Acids Res. 2024 Feb 14;52(8):4215–33. doi: 10.1093/nar/gkae085 (PMC11077086; doi:10.1093/nar/gkae085)
Supplement: gkae085_Supplemental_Files [file gkae085_supplemental_files.zip]

Archive with 8 entries (8 files):
- Suplementary table captions.docx
- Supplementary Data.pdf
- Table S1.xlsx
- Table S2.xlsx
- Table S3.xlsx
- Table S4.xlsx
- Table S5.xlsx
- Table S6.xlsx
