# Supplementary material for: Leveraging chromatin state transitions for the identification of regulatory networks orchestrating heart regeneration
Source: Nucleic Acids Res. 2024 Feb 14;52(8):4215–33. doi: 10.1093/nar/gkae085 (PMC11077086; doi:10.1093/nar/gkae085)
Supplement: gkae085_Supplemental_Files [file gkae085_supplemental_files.zip › Table S1.xlsx]

## Sheet: A
chr_SE	start_SE	end_SE	ID	isSuper	Distance.to.TSS	CLU	COR	Log10P	H_zRPKMmean00	H_zRPKMmean01	H_zRPKMmean04	H_zRPKMmean14	H_zRPKMmean45	COM	SYMBOL	Cluster
chr15	44427719	44433583	14dpi	02TYE	37722	03Interg	0.8	0.875061	-1.52116	-0.183938	1.24204	0.197143	0.265912	01POS	aasdhppt	1
chr15	44427719	44433583	14dpi	02TYE	32249	03Interg	0.8	0.875061	-1.52116	-0.183938	1.24204	0.197143	0.265912	01POS	aasdhppt	1
chr9	40859104	40874621	00dpi	02TYE	-13048	02Genebody(>2kb)	1	1.77815	0.58843	1.34752	-0.0503012	-1.11249	-0.773165	01POS	abca12	6
chr24	33792885	33793100	01dpi	02TYE	8638	02Genebody(>2kb)	0.9	1.07918	-1.04582	1.60007	0.216565	-0.417488	-0.353322	01POS	abcb8	4
chr24_KZ114992v1_alt	158001	159198	14dpi	02TYE	6713	02Genebody(>2kb)	0.8	0.875061	0.0575608	0.57861	-1.59517	1.05286	-0.0938636	01POS	abcd3a	2
chr24_KZ114992v1_alt	158001	159198	14dpi	02TYE	5952	02Genebody(>2kb)	0.8	0.875061	0.0575608	0.57861	-1.59517	1.05286	-0.0938636	01POS	abcd3a	2
chr2	49031149	49039416	00dpi	02TYE	137	01PROM(<2kb)	0.9	1.07918	-0.291531	0.522086	0.957036	-1.59911	0.411523	01POS	abhd17aa	3
chr23	19646094	19646356	14dpi	02TYE	-9074	02Genebody(>2kb)	0.7	0.632023	-0.942358	-0.858479	0.630386	1.38916	-0.218706	01POS	abhd6b	1
chr8	14908368	14915545	04dpi	02TYE	-6389	01PROM(<2kb)	0.8	0.875061	-0.667239	-0.521531	1.65302	-0.702527	0.238274	01POS	abl2	1
chr8	14908368	14915545	00dpi	02TYE	-134	01PROM(<2kb)	0.8	0.875061	-0.667239	-0.521531	1.65302	-0.702527	0.238274	01POS	abl2	1
chr8	14908368	14915545	04dpi	02TYE	-89	01PROM(<2kb)	0.8	0.875061	-0.667239	-0.521531	1.65302	-0.702527	0.238274	01POS	abl2	1
chr8	20239749	20240106	04dpi	02TYE	3461	02Genebody(>2kb)	0.7	0.632023	-0.31068	-0.0546628	1.72342	-0.742829	-0.615245	01POS	acer1	1
chr10	38526349	38527208	45dpi	02TYE	32	01PROM(<2kb)	0.8	0.875061	0.508523	0.530904	-0.250486	-1.63656	0.847623	01POS	acer3	3
chr11	1512451	1551561	00dpi	02TYE	305	01PROM(<2kb)	1	1.77815	-0.994204	-0.0652509	1.67737	-0.346579	-0.271333	01POS	acot8	1
chr11	1512451	1551561	45dpi	02TYE	252	01PROM(<2kb)	1	1.77815	-0.994204	-0.0652509	1.67737	-0.346579	-0.271333	01POS	acot8	1
chr8	20159758	20164578	00dpi	02TYE	2198	02Genebody(>2kb)	0.8	0.875061	0.630964	-1.3035	0.98996	-0.819152	0.50173	01POS	acsbg2	3
chr8	20159758	20164578	45dpi	02TYE	2166	02Genebody(>2kb)	0.8	0.875061	0.630964	-1.3035	0.98996	-0.819152	0.50173	01POS	acsbg2	3
chr8	20159758	20164578	00dpi	02TYE	6613	02Genebody(>2kb)	0.8	0.875061	0.630964	-1.3035	0.98996	-0.819152	0.50173	01POS	acsbg2	3
chr15	43009245	43036596	14dpi	02TYE	982	01PROM(<2kb)	0.7	0.632023	-1.42174	1.26925	-0.43052	0.370138	0.212878	01POS	acsl3a	4
chr15	43009245	43036596	04dpi	02TYE	8728	01PROM(<2kb)	0.7	0.632023	-1.42174	1.26925	-0.43052	0.370138	0.212878	01POS	acsl3a	4
chr15	43009245	43036596	14dpi	02TYE	8852	01PROM(<2kb)	0.7	0.632023	-1.42174	1.26925	-0.43052	0.370138	0.212878	01POS	acsl3a	4
chr15	43009245	43036596	45dpi	02TYE	9566	01PROM(<2kb)	0.7	0.632023	-1.42174	1.26925	-0.43052	0.370138	0.212878	01POS	acsl3a	4
chr3	40528571	40563762	00dpi	02TYE	-377	01PROM(<2kb)	0.8	0.875061	0.590619	-0.425145	1.3864	-1.19075	-0.361126	01POS	actb2	6
chr3	40528571	40563762	00dpi	02TYE	-6043	01PROM(<2kb)	0.8	0.875061	0.590619	-0.425145	1.3864	-1.19075	-0.361126	01POS	actb2	6
chr3	40528571	40563762	04dpi	02TYE	-6686	01PROM(<2kb)	0.8	0.875061	0.590619	-0.425145	1.3864	-1.19075	-0.361126	01POS	actb2	6
chr3	40528571	40563762	00dpi	02TYE	-7145	01PROM(<2kb)	0.8	0.875061	0.590619	-0.425145	1.3864	-1.19075	-0.361126	01POS	actb2	6
chr3	40528571	40563762	00dpi	02TYE	-7989	01PROM(<2kb)	0.8	0.875061	0.590619	-0.425145	1.3864	-1.19075	-0.361126	01POS	actb2	6
chr3	40528571	40563762	00dpi	02TYE	-8605	01PROM(<2kb)	0.8	0.875061	0.590619	-0.425145	1.3864	-1.19075	-0.361126	01POS	actb2	6
chr3	40528571	40563762	00dpi	02TYE	-12783	01PROM(<2kb)	0.8	0.875061	0.590619	-0.425145	1.3864	-1.19075	-0.361126	01POS	actb2	6
chr3	40528571	40563762	00dpi	02TYE	-19584	01PROM(<2kb)	0.8	0.875061	0.590619	-0.425145	1.3864	-1.19075	-0.361126	01POS	actb2	6
chr20	54274180	54296234	00dpi	02TYE	135	01PROM(<2kb)	0.9	1.07918	-1.18774	0.269646	1.36101	-0.7535	0.310583	01POS	actr10	1
chr20	54274180	54296234	45dpi	02TYE	55	01PROM(<2kb)	0.9	1.07918	-1.18774	0.269646	1.36101	-0.7535	0.310583	01POS	actr10	1
chr9	25471553	25471982	45dpi	02TYE	-27409	03Interg	0.9	1.07918	-0.884584	-0.515972	0.18865	-0.438397	1.6503	01POS	acvr2aa	5
chr23	25935933	25943768	14dpi	02TYE	40587	02Genebody(>2kb)	0.9	1.07918	-0.722833	0.0376618	0.838444	1.09839	-1.25166	01POS	ada	1
chr23	25935933	25943768	01dpi	02TYE	39109	02Genebody(>2kb)	0.9	1.07918	-0.722833	0.0376618	0.838444	1.09839	-1.25166	01POS	ada	1
chr23	25935933	25943768	00dpi	02TYE	39021	02Genebody(>2kb)	0.9	1.07918	-0.722833	0.0376618	0.838444	1.09839	-1.25166	01POS	ada	1
chr23	25935933	25943768	14dpi	02TYE	38275	02Genebody(>2kb)	0.9	1.07918	-0.722833	0.0376618	0.838444	1.09839	-1.25166	01POS	ada	1
chr23	25935933	25943768	01dpi	02TYE	38098	02Genebody(>2kb)	0.9	1.07918	-0.722833	0.0376618	0.838444	1.09839	-1.25166	01POS	ada	1
chr23	25935933	25943768	45dpi	02TYE	37947	02Genebody(>2kb)	0.9	1.07918	-0.722833	0.0376618	0.838444	1.09839	-1.25166	01POS	ada	1
chr23	25935933	25943768	04dpi	02TYE	37957	02Genebody(>2kb)	0.9	1.07918	-0.722833	0.0376618	0.838444	1.09839	-1.25166	01POS	ada	1
chr23	25935933	25943768	04dpi	02TYE	36647	02Genebody(>2kb)	0.9	1.07918	-0.722833	0.0376618	0.838444	1.09839	-1.25166	01POS	ada	1
chr23	25935933	25943768	14dpi	02TYE	33046	02Genebody(>2kb)	0.9	1.07918	-0.722833	0.0376618	0.838444	1.09839	-1.25166	01POS	ada	1
chr8	45927131	45927331	01dpi	02TYE	12460	02Genebody(>2kb)	1	1.77815	-0.220683	1.67221	-0.0917955	-0.346579	-1.01315	01POS	adam9	4
chr8	45928043	45943070	04dpi	02TYE	10855	01PROM(<2kb)	0.9	1.07918	-0.170527	0.12298	1.16557	-1.55205	0.434028	01POS	adam9	3
chr8	45928043	45943070	04dpi	02TYE	55	01PROM(<2kb)	0.9	1.07918	-0.170527	0.12298	1.16557	-1.55205	0.434028	01POS	adam9	3
chr8	20336165	20336463	04dpi	02TYE	32728	02Genebody(>2kb)	0.9	1.07918	-0.916906	-0.58363	1.6734	-0.128059	-0.0448011	01POS	adamts10	1
chr7	42422144	42425222	14dpi	02TYE	-35226	03Interg	0.7	0.632023	-0.560745	-0.266839	-0.764124	1.73493	-0.143218	01POS	adamts18	4
chr7	42422144	42425222	01dpi	02TYE	-35179	03Interg	0.7	0.632023	-0.560745	-0.266839	-0.764124	1.73493	-0.143218	01POS	adamts18	4
chr20	35620803	35621107	01dpi	02TYE	32214	02Genebody(>2kb)	0.7	0.632023	-1.74122	0.825799	0.316413	0.241633	0.357373	01POS	adgrf6	4
chr12	8474794	8485463	04dpi	02TYE	26	01PROM(<2kb)	1	1.77815	-1.42908	0.535331	1.26011	-0.273089	-0.0932708	01POS	adoa	1
chr12	8474794	8485463	00dpi	02TYE	285	01PROM(<2kb)	1	1.77815	-1.42908	0.535331	1.26011	-0.273089	-0.0932708	01POS	adoa	1
chr12	8474794	8485463	45dpi	02TYE	257	01PROM(<2kb)	1	1.77815	-1.42908	0.535331	1.26011	-0.273089	-0.0932708	01POS	adoa	1
chr5	62773881	62774181	04dpi	02TYE	27362	03Interg	0.8	0.875061	-0.728188	0.0948868	1.6758	-0.754716	-0.287788	01POS	adora2b	1
chr10	2797619	2807906	04dpi	02TYE	-704	01PROM(<2kb)	0.9	1.07918	-1.32449	0.118751	1.44373	-0.362868	0.124871	01POS	aebp1	1
chr20	43344979	43355358	00dpi	02TYE	559	01PROM(<2kb)	0.7	0.632023	-1.09857	-0.23168	1.62885	-0.293763	-0.00483948	01POS	afdna	1
chr20	43344979	43355358	45dpi	02TYE	195	01PROM(<2kb)	0.7	0.632023	-1.09857	-0.23168	1.62885	-0.293763	-0.00483948	01POS	afdna	1
chr20	43344979	43355358	14dpi	02TYE	-446	01PROM(<2kb)	0.7	0.632023	-1.09857	-0.23168	1.62885	-0.293763	-0.00483948	01POS	afdna	1
chr20	43344979	43355358	00dpi	02TYE	-2073	01PROM(<2kb)	0.7	0.632023	-1.09857	-0.23168	1.62885	-0.293763	-0.00483948	01POS	afdna	1
chr24	34253336	34253641	04dpi	02TYE	81776	02Genebody(>2kb)	0.7	0.632023	-1.43539	0.155142	1.23143	0.470493	-0.42168	01POS	agap3	1
chr4	760414	779739	00dpi	02TYE	29	01PROM(<2kb)	0.9	1.07918	-1.00167	-0.344473	1.62397	-0.456819	0.178984	01POS	agbl5	1
chr15	35209709	35224305	45dpi	02TYE	1	01PROM(<2kb)	0.7	0.632023	-0.470293	-0.697079	1.58843	-0.794122	0.373069	01POS	agfg1a	1
chr2	20446991	20482102	00dpi	02TYE	327	01PROM(<2kb)	0.7	0.632023	-1.08983	0.38872	1.38111	0.171129	-0.851126	01POS	agla	1
chr2	20446991	20482102	04dpi	02TYE	8315	01PROM(<2kb)	0.7	0.632023	-1.08983	0.38872	1.38111	0.171129	-0.851126	01POS	agla	1
chr2	20446991	20482102	00dpi	02TYE	9004	01PROM(<2kb)	0.7	0.632023	-1.08983	0.38872	1.38111	0.171129	-0.851126	01POS	agla	1
chr2	20446991	20482102	45dpi	02TYE	9104	01PROM(<2kb)	0.7	0.632023	-1.08983	0.38872	1.38111	0.171129	-0.851126	01POS	agla	1
chr5	8905760	8918322	01dpi	02TYE	-1481	01PROM(<2kb)	0.9	1.07918	-0.525771	-0.0267821	1.71112	-0.828049	-0.33052	01POS	agpat9l	1
chr5	34485056	34485258	04dpi	02TYE	-64208	02Genebody(>2kb)	0.9	1.07918	-1.01859	-0.485535	1.38221	-0.574963	0.696874	01POS	aif1l	1
chr19	35415546	35428965	01dpi	02TYE	1545	01PROM(<2kb)	0.9	1.07918	-1.27469	0.858533	1.16232	-0.439097	-0.307067	01POS	ak2	1
chr19	35415546	35428965	14dpi	02TYE	1075	01PROM(<2kb)	0.9	1.07918	-1.27469	0.858533	1.16232	-0.439097	-0.307067	01POS	ak2	1
chr19	35415546	35428965	45dpi	02TYE	1007	01PROM(<2kb)	0.9	1.07918	-1.27469	0.858533	1.16232	-0.439097	-0.307067	01POS	ak2	1
chr19	35415546	35428965	00dpi	02TYE	158	01PROM(<2kb)	0.9	1.07918	-1.27469	0.858533	1.16232	-0.439097	-0.307067	01POS	ak2	1
chr10	37391281	37392001	14dpi	02TYE	-9197	02Genebody(>2kb)	0.9	1.07918	-1.33753	0.899597	-0.676365	0.959289	0.155011	01POS	akap1a	4
chr10	37391281	37392001	01dpi	02TYE	-9182	02Genebody(>2kb)	0.9	1.07918	-1.33753	0.899597	-0.676365	0.959289	0.155011	01POS	akap1a	4
chr21	14071697	14071897	04dpi	02TYE	-99049	02Genebody(>2kb)	0.9	1.07918	-1.28989	-0.360006	1.32794	-0.281362	0.603318	01POS	akna	1
chr17	1424935	1437797	00dpi	02TYE	265	01PROM(<2kb)	0.7	0.632023	-1.6713	0.269955	1.00016	0.0376992	0.363491	01POS	akt1	1
chr3	30180177	30191687	00dpi	02TYE	455	01PROM(<2kb)	0.7	0.632023	0.516973	-0.141175	1.37094	-1.26567	-0.481071	01POS	akt1s1	6
chr3	30180177	30191687	04dpi	02TYE	314	01PROM(<2kb)	0.7	0.632023	0.516973	-0.141175	1.37094	-1.26567	-0.481071	01POS	akt1s1	6
chr3	30180177	30191687	45dpi	02TYE	187	01PROM(<2kb)	0.7	0.632023	0.516973	-0.141175	1.37094	-1.26567	-0.481071	01POS	akt1s1	6
chr4	9021999	9022258	14dpi	02TYE	-6655	02Genebody(>2kb)	0.7	0.632023	-0.50099	0.291496	0.225268	1.33621	-1.35198	01POS	aldh1l2	4
chr3	28860283	28872902	00dpi	02TYE	218	01PROM(<2kb)	0.7	0.632023	-1.01689	-0.238089	1.63004	-0.489092	0.114035	01POS	alg1	1
chr3	28860283	28872902	04dpi	02TYE	265	01PROM(<2kb)	0.7	0.632023	-1.01689	-0.238089	1.63004	-0.489092	0.114035	01POS	alg1	1
chr23	35558414	35569822	04dpi	02TYE	-8363	03Interg	0.8	0.875061	-1.30989	-0.0764042	1.40479	-0.399601	0.381098	01POS	alkal2a	1
chr23	35558414	35569822	04dpi	02TYE	-19330	03Interg	0.8	0.875061	-1.30989	-0.0764042	1.40479	-0.399601	0.381098	01POS	alkal2a	1
chr15	44614346	44624895	04dpi	02TYE	15743	02Genebody(>2kb)	0.9	1.07918	-1.50405	0.397397	1.23056	-0.232162	0.108251	01POS	alp3	1
chr15	44614346	44624895	04dpi	02TYE	12869	02Genebody(>2kb)	0.9	1.07918	-1.50405	0.397397	1.23056	-0.232162	0.108251	01POS	alp3	1
chr15	44614346	44624895	45dpi	02TYE	12809	02Genebody(>2kb)	0.9	1.07918	-1.50405	0.397397	1.23056	-0.232162	0.108251	01POS	alp3	1
chr15	44614346	44624895	01dpi	02TYE	12725	02Genebody(>2kb)	0.9	1.07918	-1.50405	0.397397	1.23056	-0.232162	0.108251	01POS	alp3	1
chr3	59880352	59913972	00dpi	02TYE	700	01PROM(<2kb)	0.7	0.632023	-0.409868	-0.467526	1.22665	-1.1865	0.837249	01POS	alyref	3
chr3	59880352	59913972	04dpi	02TYE	735	01PROM(<2kb)	0.7	0.632023	-0.409868	-0.467526	1.22665	-1.1865	0.837249	01POS	alyref	3
chr3	59880352	59913972	00dpi	02TYE	8732	01PROM(<2kb)	0.7	0.632023	-0.409868	-0.467526	1.22665	-1.1865	0.837249	01POS	alyref	3
chr20	2948562	2956761	45dpi	02TYE	294	01PROM(<2kb)	1	1.77815	0.967793	-0.13197	-1.6042	0.0864475	0.681931	01POS	amd1	2
chr20	2948562	2956761	00dpi	02TYE	503	01PROM(<2kb)	1	1.77815	0.967793	-0.13197	-1.6042	0.0864475	0.681931	01POS	amd1	2
chr20	2948562	2956761	00dpi	02TYE	6508	01PROM(<2kb)	1	1.77815	0.967793	-0.13197	-1.6042	0.0864475	0.681931	01POS	amd1	2
chr21	44724482	44750269	45dpi	02TYE	7235	01PROM(<2kb)	0.7	0.632023	-0.646549	-0.0362735	1.50656	-1.10888	0.28514	01POS	ammecr1	1
chr21	44724482	44750269	00dpi	02TYE	896	01PROM(<2kb)	0.7	0.632023	-0.646549	-0.0362735	1.50656	-1.10888	0.28514	01POS	ammecr1	1
chr21	44724482	44750269	00dpi	02TYE	-311	01PROM(<2kb)	0.7	0.632023	-0.646549	-0.0362735	1.50656	-1.10888	0.28514	01POS	ammecr1	1
chr21	44724482	44750269	45dpi	02TYE	-615	01PROM(<2kb)	0.7	0.632023	-0.646549	-0.0362735	1.50656	-1.10888	0.28514	01POS	ammecr1	1
chr21	44724482	44750269	01dpi	02TYE	-533	01PROM(<2kb)	0.7	0.632023	-0.646549	-0.0362735	1.50656	-1.10888	0.28514	01POS	ammecr1	1
chr21	44724482	44750269	04dpi	02TYE	-1018	01PROM(<2kb)	0.7	0.632023	-0.646549	-0.0362735	1.50656	-1.10888	0.28514	01POS	ammecr1	1
chr6	51871998	51899393	45dpi	02TYE	-52346	03Interg	0.7	0.632023	0.353557	0.911769	-1.63536	0.572835	-0.202799	01POS	angpt4	2
chr6	51871998	51899393	14dpi	02TYE	-52266	03Interg	0.7	0.632023	0.353557	0.911769	-1.63536	0.572835	-0.202799	01POS	angpt4	2
chr6	51871998	51899393	01dpi	02TYE	-50064	03Interg	0.7	0.632023	0.353557	0.911769	-1.63536	0.572835	-0.202799	01POS	angpt4	2
chr6	51871998	51899393	00dpi	02TYE	-48344	03Interg	0.7	0.632023	0.353557	0.911769	-1.63536	0.572835	-0.202799	01POS	angpt4	2
chr6	51871998	51899393	04dpi	02TYE	-47831	03Interg	0.7	0.632023	0.353557	0.911769	-1.63536	0.572835	-0.202799	01POS	angpt4	2
chr6	51871998	51899393	01dpi	02TYE	-47189	03Interg	0.7	0.632023	0.353557	0.911769	-1.63536	0.572835	-0.202799	01POS	angpt4	2
chr6	51871998	51899393	45dpi	02TYE	-47236	03Interg	0.7	0.632023	0.353557	0.911769	-1.63536	0.572835	-0.202799	01POS	angpt4	2
chr6	51871998	51899393	14dpi	02TYE	-47097	03Interg	0.7	0.632023	0.353557	0.911769	-1.63536	0.572835	-0.202799	01POS	angpt4	2
chr6	51871998	51899393	01dpi	02TYE	-46096	03Interg	0.7	0.632023	0.353557	0.911769	-1.63536	0.572835	-0.202799	01POS	angpt4	2
chr6	51871998	51899393	01dpi	02TYE	-44853	03Interg	0.7	0.632023	0.353557	0.911769	-1.63536	0.572835	-0.202799	01POS	angpt4	2
chr6	51871998	51899393	14dpi	02TYE	-44951	03Interg	0.7	0.632023	0.353557	0.911769	-1.63536	0.572835	-0.202799	01POS	angpt4	2
chr6	51871998	51899393	45dpi	02TYE	-44872	03Interg	0.7	0.632023	0.353557	0.911769	-1.63536	0.572835	-0.202799	01POS	angpt4	2
chr6	51871998	51899393	01dpi	02TYE	-43200	03Interg	0.7	0.632023	0.353557	0.911769	-1.63536	0.572835	-0.202799	01POS	angpt4	2
chr6	51871998	51899393	14dpi	02TYE	-42879	03Interg	0.7	0.632023	0.353557	0.911769	-1.63536	0.572835	-0.202799	01POS	angpt4	2
chr6	51871998	51899393	45dpi	02TYE	-43070	03Interg	0.7	0.632023	0.353557	0.911769	-1.63536	0.572835	-0.202799	01POS	angpt4	2
chr6	51871998	51899393	00dpi	02TYE	-42619	03Interg	0.7	0.632023	0.353557	0.911769	-1.63536	0.572835	-0.202799	01POS	angpt4	2
chr6	51871998	51899393	01dpi	02TYE	-41885	03Interg	0.7	0.632023	0.353557	0.911769	-1.63536	0.572835	-0.202799	01POS	angpt4	2
chr6	51871998	51899393	45dpi	02TYE	-40914	03Interg	0.7	0.632023	0.353557	0.911769	-1.63536	0.572835	-0.202799	01POS	angpt4	2
chr6	51871998	51899393	00dpi	02TYE	-40908	03Interg	0.7	0.632023	0.353557	0.911769	-1.63536	0.572835	-0.202799	01POS	angpt4	2
chr6	51871998	51899393	01dpi	02TYE	-40888	03Interg	0.7	0.632023	0.353557	0.911769	-1.63536	0.572835	-0.202799	01POS	angpt4	2
chr6	51871998	51899393	01dpi	02TYE	-40318	03Interg	0.7	0.632023	0.353557	0.911769	-1.63536	0.572835	-0.202799	01POS	angpt4	2
chr6	51871998	51899393	14dpi	02TYE	-40262	03Interg	0.7	0.632023	0.353557	0.911769	-1.63536	0.572835	-0.202799	01POS	angpt4	2
chr6	51871998	51899393	01dpi	02TYE	-38164	03Interg	0.7	0.632023	0.353557	0.911769	-1.63536	0.572835	-0.202799	01POS	angpt4	2
chr6	51871998	51899393	00dpi	02TYE	-35438	03Interg	0.7	0.632023	0.353557	0.911769	-1.63536	0.572835	-0.202799	01POS	angpt4	2
chr6	51871998	51899393	14dpi	02TYE	-32820	03Interg	0.7	0.632023	0.353557	0.911769	-1.63536	0.572835	-0.202799	01POS	angpt4	2
chr12	7703285	7703788	00dpi	02TYE	318	01PROM(<2kb)	0.9	1.07918	0.514953	-0.292199	0.441648	-1.60375	0.939348	01POS	ank3b	3
chr12	7703285	7703788	45dpi	02TYE	174	01PROM(<2kb)	0.9	1.07918	0.514953	-0.292199	0.441648	-1.60375	0.939348	01POS	ank3b	3
chr15	34582792	34590917	00dpi	02TYE	7829	01PROM(<2kb)	0.7	0.632023	-1.24257	0.315839	1.47775	-0.173764	-0.377256	01POS	ankmy2a	1
chr15	34582792	34590917	14dpi	02TYE	7670	01PROM(<2kb)	0.7	0.632023	-1.24257	0.315839	1.47775	-0.173764	-0.377256	01POS	ankmy2a	1
chr15	34582792	34590917	00dpi	02TYE	7207	01PROM(<2kb)	0.7	0.632023	-1.24257	0.315839	1.47775	-0.173764	-0.377256	01POS	ankmy2a	1
chr15	34582792	34590917	14dpi	02TYE	6515	01PROM(<2kb)	0.7	0.632023	-1.24257	0.315839	1.47775	-0.173764	-0.377256	01POS	ankmy2a	1
chr15	34582792	34590917	00dpi	02TYE	167	01PROM(<2kb)	0.7	0.632023	-1.24257	0.315839	1.47775	-0.173764	-0.377256	01POS	ankmy2a	1
chr15	34582792	34590917	04dpi	02TYE	83	01PROM(<2kb)	0.7	0.632023	-1.24257	0.315839	1.47775	-0.173764	-0.377256	01POS	ankmy2a	1
chr2	54765752	54778137	14dpi	02TYE	10706	02Genebody(>2kb)	0.7	0.632023	-1.4865	-0.171367	1.2907	0.301144	0.0660273	01POS	ankrd12	1
chr2	54765752	54778137	04dpi	02TYE	13723	02Genebody(>2kb)	0.7	0.632023	-1.4865	-0.171367	1.2907	0.301144	0.0660273	01POS	ankrd12	1
chr12	17163516	17171000	04dpi	02TYE	8880	02Genebody(>2kb)	0.8	0.875061	-0.589107	-0.307092	1.73078	-0.745005	-0.0895737	01POS	ankrd22	1
chr12	17163516	17171000	00dpi	02TYE	13308	02Genebody(>2kb)	0.8	0.875061	-0.589107	-0.307092	1.73078	-0.745005	-0.0895737	01POS	ankrd22	1
chr12	17163516	17171000	00dpi	02TYE	14108	02Genebody(>2kb)	0.8	0.875061	-0.589107	-0.307092	1.73078	-0.745005	-0.0895737	01POS	ankrd22	1
chr12	17163516	17171000	04dpi	02TYE	16101	02Genebody(>2kb)	0.8	0.875061	-0.589107	-0.307092	1.73078	-0.745005	-0.0895737	01POS	ankrd22	1
chr2	35716600	35716899	04dpi	02TYE	-11283	02Genebody(>2kb)	0.7	0.632023	-0.913601	-0.216319	1.47607	-0.83634	0.490186	01POS	ankrd45	1
chr21	43473623	43491188	00dpi	02TYE	212	01PROM(<2kb)	0.8	0.875061	-0.545761	-0.348398	0.86623	-1.17558	1.20351	01POS	ankrd46a	3
chr24	37681141	37709685	00dpi	02TYE	-474	01PROM(<2kb)	0.8	0.875061	-0.611854	-0.451007	1.73847	-0.630814	-0.0447994	01POS	anks3	1
chr24	37681141	37709685	04dpi	02TYE	-507	01PROM(<2kb)	0.8	0.875061	-0.611854	-0.451007	1.73847	-0.630814	-0.0447994	01POS	anks3	1
chr25	35189604	35190146	45dpi	02TYE	193	01PROM(<2kb)	0.7	0.632023	0.54176	-0.810208	-0.75755	-0.474383	1.50038	01POS	ano5a	2
chr25	35189604	35190146	00dpi	02TYE	321	01PROM(<2kb)	0.7	0.632023	0.54176	-0.810208	-0.75755	-0.474383	1.50038	01POS	ano5a	2
chr22	38834142	38839532	04dpi	02TYE	10216	02Genebody(>2kb)	0.7	0.632023	-1.23199	-0.52558	1.42722	0.404385	-0.0740417	01POS	anos1b	1
chr22	38834142	38839532	04dpi	02TYE	15399	02Genebody(>2kb)	0.7	0.632023	-1.23199	-0.52558	1.42722	0.404385	-0.0740417	01POS	anos1b	1
chr5	65032126	65036923	04dpi	02TYE	5123	01PROM(<2kb)	0.7	0.632023	-1.2453	-0.253273	1.52163	-0.197905	0.17485	01POS	anxa1b	1
chr5	65032126	65036923	04dpi	02TYE	548	01PROM(<2kb)	0.7	0.632023	-1.2453	-0.253273	1.52163	-0.197905	0.17485	01POS	anxa1b	1
chr25	34013547	34028598	04dpi	02TYE	344	01PROM(<2kb)	0.9	1.07918	-0.508074	0.184137	1.60407	-1.03726	-0.242871	01POS	anxa2a	1
chr25	34013547	34028598	00dpi	02TYE	323	01PROM(<2kb)	0.9	1.07918	-0.508074	0.184137	1.60407	-1.03726	-0.242871	01POS	anxa2a	1
chr14	4780633	4809342	00dpi	02TYE	-15370	01PROM(<2kb)	0.8	0.875061	-1.31286	0.684032	1.21618	-0.573781	-0.0135719	01POS	ap1ar	1
chr14	4780633	4809342	14dpi	02TYE	-15354	01PROM(<2kb)	0.8	0.875061	-1.31286	0.684032	1.21618	-0.573781	-0.0135719	01POS	ap1ar	1
chr14	4780633	4809342	14dpi	02TYE	-14682	01PROM(<2kb)	0.8	0.875061	-1.31286	0.684032	1.21618	-0.573781	-0.0135719	01POS	ap1ar	1
chr14	4780633	4809342	00dpi	02TYE	-14551	01PROM(<2kb)	0.8	0.875061	-1.31286	0.684032	1.21618	-0.573781	-0.0135719	01POS	ap1ar	1
chr14	4780633	4809342	01dpi	02TYE	-12925	01PROM(<2kb)	0.8	0.875061	-1.31286	0.684032	1.21618	-0.573781	-0.0135719	01POS	ap1ar	1
chr14	4780633	4809342	00dpi	02TYE	-12166	01PROM(<2kb)	0.8	0.875061	-1.31286	0.684032	1.21618	-0.573781	-0.0135719	01POS	ap1ar	1
chr14	4780633	4809342	00dpi	02TYE	-6424	01PROM(<2kb)	0.8	0.875061	-1.31286	0.684032	1.21618	-0.573781	-0.0135719	01POS	ap1ar	1
chr14	4780633	4809342	45dpi	02TYE	79	01PROM(<2kb)	0.8	0.875061	-1.31286	0.684032	1.21618	-0.573781	-0.0135719	01POS	ap1ar	1
chr14	4780633	4809342	00dpi	02TYE	192	01PROM(<2kb)	0.8	0.875061	-1.31286	0.684032	1.21618	-0.573781	-0.0135719	01POS	ap1ar	1
chr14	4780633	4809342	01dpi	02TYE	-12021	01PROM(<2kb)	0.8	0.875061	-1.31286	0.684032	1.21618	-0.573781	-0.0135719	01POS	ap1ar	1
chr2	55410909	55430370	00dpi	02TYE	201	01PROM(<2kb)	0.9	1.07918	-0.0415849	1.09946	0.386559	0.171328	-1.61576	01POS	ap1m1	4
chr2	55410909	55430370	45dpi	02TYE	130	01PROM(<2kb)	0.9	1.07918	-0.0415849	1.09946	0.386559	0.171328	-1.61576	01POS	ap1m1	4
chr5	61650349	61658129	04dpi	02TYE	198	01PROM(<2kb)	0.9	1.07918	-0.534819	0.711576	1.22997	-1.29723	-0.109494	01POS	ap2b1	3
chr5	61650349	61658129	45dpi	02TYE	223	01PROM(<2kb)	0.9	1.07918	-0.534819	0.711576	1.22997	-1.29723	-0.109494	01POS	ap2b1	3
chr11	39104798	39132268	00dpi	02TYE	217	01PROM(<2kb)	0.8	0.875061	-0.585407	-0.414174	1.54323	-0.963355	0.419708	01POS	ap5b1	1
chr5	52626060	52635815	00dpi	02TYE	130	01PROM(<2kb)	0.9	1.07918	-0.572353	-0.304407	1.66698	-0.889429	0.099209	01POS	apba1a	1
chr5	52626060	52635815	00dpi	02TYE	-3622	01PROM(<2kb)	0.9	1.07918	-0.572353	-0.304407	1.66698	-0.889429	0.099209	01POS	apba1a	1
chr5	52626060	52635815	14dpi	02TYE	-3423	01PROM(<2kb)	0.9	1.07918	-0.572353	-0.304407	1.66698	-0.889429	0.099209	01POS	apba1a	1
chr10	15742159	15772805	14dpi	02TYE	-4472	03Interg	0.9	1.07918	-0.973886	0.58468	1.44815	-0.368449	-0.6905	01POS	apba1b	1
chr10	15742159	15772805	01dpi	02TYE	-4446	03Interg	0.9	1.07918	-0.973886	0.58468	1.44815	-0.368449	-0.6905	01POS	apba1b	1
chr11	7321185	7321563	04dpi	02TYE	-1163	01PROM(<2kb)	0.7	0.632023	-1.53092	0.111521	1.1581	0.497048	-0.235746	01POS	apc2	1
chr18	3164303	3164645	04dpi	02TYE	2252	02Genebody(>2kb)	0.8	0.875061	-0.62836	-0.110912	1.74879	-0.392838	-0.616675	01POS	aqp11	1
chr22	2879925	2880281	45dpi	02TYE	6834	02Genebody(>2kb)	0.9	1.07918	-0.991944	-0.0885096	-0.270275	-0.330352	1.68108	01POS	aqp12	5
chr11	42472334	42525668	14dpi	02TYE	-3482	01PROM(<2kb)	0.9	1.07918	-1.32814	0.427843	1.32958	-0.525351	0.096065	01POS	arf4a	1
chr11	42472334	42525668	00dpi	02TYE	81	01PROM(<2kb)	0.9	1.07918	-1.32814	0.427843	1.32958	-0.525351	0.096065	01POS	arf4a	1
chr11	42472334	42525668	45dpi	02TYE	109	01PROM(<2kb)	0.9	1.07918	-1.32814	0.427843	1.32958	-0.525351	0.096065	01POS	arf4a	1
chr11	42472334	42525668	00dpi	02TYE	12759	01PROM(<2kb)	0.9	1.07918	-1.32814	0.427843	1.32958	-0.525351	0.096065	01POS	arf4a	1
chr11	42472334	42525668	00dpi	02TYE	34	01PROM(<2kb)	0.9	1.07918	-1.32814	0.427843	1.32958	-0.525351	0.096065	01POS	arf4b	1
chr20	54197763	54213114	00dpi	02TYE	-369	01PROM(<2kb)	0.9	1.07918	1.55849	-0.210948	0.184027	-1.16573	-0.36584	01POS	arf6a	6
chr2	43760495	43760697	04dpi	02TYE	5313	02Genebody(>2kb)	0.9	1.07918	-0.345266	0.425088	1.35203	-1.36669	-0.0651626	01POS	arhgap12a	3
chr21	9802602	9802802	45dpi	02TYE	-1318	01PROM(<2kb)	0.7	0.632023	-1.42422	-0.131035	0.144531	0.0203474	1.39037	01POS	arhgap24	5
chr12	4983342	4983633	45dpi	02TYE	11801	02Genebody(>2kb)	0.8	0.875061	-1.13473	-1.02345	0.751739	0.467864	0.938578	01POS	arhgap27	5
chr24	41881201	41881981	45dpi	02TYE	6633	02Genebody(>2kb)	0.8	0.875061	-1.68617	0.299571	0.823083	-0.0579844	0.6215	01POS	arhgap28	5
chr24	41881201	41881981	01dpi	02TYE	6215	02Genebody(>2kb)	0.8	0.875061	-1.68617	0.299571	0.823083	-0.0579844	0.6215	01POS	arhgap28	5
chr2	15138458	15138786	04dpi	02TYE	10204	02Genebody(>2kb)	0.9	1.07918	-0.819104	-0.103777	1.39683	-1.02908	0.555132	01POS	arhgap29b	1
chr3	59880352	59913972	00dpi	02TYE	996	01PROM(<2kb)	0.7	0.632023	-0.409868	-0.467526	1.22665	-1.1865	0.837249	01POS	arhgdia	3
chr3	59880352	59913972	45dpi	02TYE	1159	01PROM(<2kb)	0.7	0.632023	-0.409868	-0.467526	1.22665	-1.1865	0.837249	01POS	arhgdia	3
chr3	59880352	59913972	00dpi	02TYE	11827	01PROM(<2kb)	0.7	0.632023	-0.409868	-0.467526	1.22665	-1.1865	0.837249	01POS	arhgdia	3
chr3	59880352	59913972	00dpi	02TYE	14373	01PROM(<2kb)	0.7	0.632023	-0.409868	-0.467526	1.22665	-1.1865	0.837249	01POS	arhgdia	3
chr3	59880352	59913972	00dpi	02TYE	-51	01PROM(<2kb)	0.7	0.632023	-0.409868	-0.467526	1.22665	-1.1865	0.837249	01POS	arhgdia	3
chr3	59880352	59913972	04dpi	02TYE	491	01PROM(<2kb)	0.7	0.632023	-0.409868	-0.467526	1.22665	-1.1865	0.837249	01POS	arhgdia	3
chr22	38964341	38978289	01dpi	02TYE	1346	01PROM(<2kb)	0.9	1.07918	-1.41719	0.522333	1.21671	0.144496	-0.466343	01POS	arhgef3	1
chr22	38964341	38978289	00dpi	02TYE	70	01PROM(<2kb)	0.9	1.07918	-1.41719	0.522333	1.21671	0.144496	-0.466343	01POS	arhgef3	1
chr25	29073969	29080429	00dpi	02TYE	-18	01PROM(<2kb)	0.7	0.632023	-0.206557	-0.217404	1.10885	-1.44834	0.76345	01POS	arid3b	3
chr19	31312693	31321915	00dpi	02TYE	29056	03Interg	0.9	1.07918	1.17544	0.831212	-0.774881	-1.14898	-0.0827908	01POS	arl4ab	2
chr19	31312693	31321915	00dpi	02TYE	28372	03Interg	0.9	1.07918	1.17544	0.831212	-0.774881	-1.14898	-0.0827908	01POS	arl4ab	2
chr19	31312693	31321915	00dpi	02TYE	27745	03Interg	0.9	1.07918	1.17544	0.831212	-0.774881	-1.14898	-0.0827908	01POS	arl4ab	2
chr19	31312693	31321915	00dpi	02TYE	25817	03Interg	0.9	1.07918	1.17544	0.831212	-0.774881	-1.14898	-0.0827908	01POS	arl4ab	2
chr19	31312693	31321915	01dpi	02TYE	24340	03Interg	0.9	1.07918	1.17544	0.831212	-0.774881	-1.14898	-0.0827908	01POS	arl4ab	2
chr19	31312693	31321915	01dpi	02TYE	23284	03Interg	0.9	1.07918	1.17544	0.831212	-0.774881	-1.14898	-0.0827908	01POS	arl4ab	2
chr19	31312693	31321915	01dpi	02TYE	22379	03Interg	0.9	1.07918	1.17544	0.831212	-0.774881	-1.14898	-0.0827908	01POS	arl4ab	2
chr19	31312693	31321915	00dpi	02TYE	22206	03Interg	0.9	1.07918	1.17544	0.831212	-0.774881	-1.14898	-0.0827908	01POS	arl4ab	2
chr19	31312693	31321915	45dpi	02TYE	21933	03Interg	0.9	1.07918	1.17544	0.831212	-0.774881	-1.14898	-0.0827908	01POS	arl4ab	2
chr19	31312693	31321915	14dpi	02TYE	21071	03Interg	0.9	1.07918	1.17544	0.831212	-0.774881	-1.14898	-0.0827908	01POS	arl4ab	2
chr19	31312693	31321915	00dpi	02TYE	20875	03Interg	0.9	1.07918	1.17544	0.831212	-0.774881	-1.14898	-0.0827908	01POS	arl4ab	2
chr19	31312693	31321915	00dpi	02TYE	20059	03Interg	0.9	1.07918	1.17544	0.831212	-0.774881	-1.14898	-0.0827908	01POS	arl4ab	2
chr23	4254021	4274767	00dpi	02TYE	345	01PROM(<2kb)	0.9	1.07918	-1.27881	-0.159417	1.26907	-0.513072	0.682228	01POS	arl6ip5b	1
chr23	4254021	4274767	45dpi	02TYE	281	01PROM(<2kb)	0.9	1.07918	-1.27881	-0.159417	1.26907	-0.513072	0.682228	01POS	arl6ip5b	1
chr7	41725602	41726549	00dpi	02TYE	351	01PROM(<2kb)	0.8	0.875061	1.27286	-0.0467843	-0.506882	-1.3245	0.605306	01POS	arl8	2
chr7	41725602	41726549	45dpi	02TYE	224	01PROM(<2kb)	0.8	0.875061	1.27286	-0.0467843	-0.506882	-1.3245	0.605306	01POS	arl8	2
chr7	41725602	41726549	01dpi	02TYE	247	01PROM(<2kb)	0.8	0.875061	1.27286	-0.0467843	-0.506882	-1.3245	0.605306	01POS	arl8	2
chr24	17061298	17074474	45dpi	02TYE	5876	01PROM(<2kb)	0.7	0.632023	-0.0856738	-0.234929	1.40934	-1.36855	0.27982	01POS	armc3	3
chr12	23209606	23214504	01dpi	02TYE	-56641	02Genebody(>2kb)	0.7	0.632023	-0.485353	1.6022	-0.657585	-0.803873	0.34461	01POS	armc4	4
chr12	23209606	23214504	45dpi	02TYE	-57487	02Genebody(>2kb)	0.7	0.632023	-0.485353	1.6022	-0.657585	-0.803873	0.34461	01POS	armc4	4
chr12	23209606	23214504	01dpi	02TYE	-61185	02Genebody(>2kb)	0.7	0.632023	-0.485353	1.6022	-0.657585	-0.803873	0.34461	01POS	armc4	4
chr12	23209606	23214504	00dpi	02TYE	-61194	02Genebody(>2kb)	0.7	0.632023	-0.485353	1.6022	-0.657585	-0.803873	0.34461	01POS	armc4	4
chr7	66038323	66038569	14dpi	02TYE	-9641	03Interg	0.8	0.875061	-1.22466	0.649092	0.180364	1.18964	-0.794432	01POS	arntl1b	4
chr3	40796152	40809161	00dpi	02TYE	394	01PROM(<2kb)	0.7	0.632023	-0.613319	-0.0342772	1.66534	-0.915948	-0.101792	01POS	arpc1a	1
chr3	40796152	40809161	45dpi	02TYE	401	01PROM(<2kb)	0.7	0.632023	-0.613319	-0.0342772	1.66534	-0.915948	-0.101792	01POS	arpc1a	1
chr3	40796152	40809161	04dpi	02TYE	141	01PROM(<2kb)	0.7	0.632023	-0.613319	-0.0342772	1.66534	-0.915948	-0.101792	01POS	arpc1a	1
chr3	40796152	40809161	00dpi	02TYE	-25	01PROM(<2kb)	0.7	0.632023	-0.613319	-0.0342772	1.66534	-0.915948	-0.101792	01POS	arpc1b	1
chr21	17005798	17024577	00dpi	02TYE	294	01PROM(<2kb)	1	1.77815	-1.24918	-0.0278966	1.43866	-0.502682	0.341104	01POS	arpc3	1
chr10	43733049	43781654	45dpi	02TYE	387	01PROM(<2kb)	0.8	0.875061	0.292145	0.30734	1.1881	-1.53054	-0.257046	01POS	arrdc3b	3
chr10	43733049	43781654	04dpi	02TYE	389	01PROM(<2kb)	0.8	0.875061	0.292145	0.30734	1.1881	-1.53054	-0.257046	01POS	arrdc3b	3
chr10	43733049	43781654	00dpi	02TYE	223	01PROM(<2kb)	0.8	0.875061	0.292145	0.30734	1.1881	-1.53054	-0.257046	01POS	arrdc3b	3
chr10	43733049	43781654	14dpi	02TYE	-1391	01PROM(<2kb)	0.8	0.875061	0.292145	0.30734	1.1881	-1.53054	-0.257046	01POS	arrdc3b	3
chr10	43733049	43781654	14dpi	02TYE	-6108	01PROM(<2kb)	0.8	0.875061	0.292145	0.30734	1.1881	-1.53054	-0.257046	01POS	arrdc3b	3
chr10	43733049	43781654	00dpi	02TYE	-8128	01PROM(<2kb)	0.8	0.875061	0.292145	0.30734	1.1881	-1.53054	-0.257046	01POS	arrdc3b	3
chr10	43733049	43781654	00dpi	02TYE	-10066	01PROM(<2kb)	0.8	0.875061	0.292145	0.30734	1.1881	-1.53054	-0.257046	01POS	arrdc3b	3
chr21	44003205	44013925	00dpi	02TYE	-134	01PROM(<2kb)	0.8	0.875061	-0.466056	-0.199549	1.60367	-1.07369	0.135623	01POS	arsib	1
chr21	44003205	44013925	45dpi	02TYE	-99	01PROM(<2kb)	0.8	0.875061	-0.466056	-0.199549	1.60367	-1.07369	0.135623	01POS	arsib	1
chr5	26487481	26487681	14dpi	02TYE	5672	02Genebody(>2kb)	0.7	0.632023	-0.344587	-1.27683	0.756557	1.24008	-0.375223	01POS	arvcfb	1
chr21	40667649	40667851	01dpi	02TYE	8474	03Interg	1	1.77815	-0.466964	1.40602	-0.0232908	-1.29011	0.374336	01POS	arxb	4
chr5	18006329	18016265	00dpi	02TYE	425	01PROM(<2kb)	0.8	0.875061	-0.760079	-0.657746	1.60062	-0.544693	0.361896	01POS	ascc2	1
chr8	6970478	6970737	45dpi	02TYE	3350	02Genebody(>2kb)	0.8	0.875061	-0.6154	-0.115902	0.586524	-1.20302	1.3478	01POS	asic1a	5
chr3	37871652	37871913	45dpi	02TYE	44410	02Genebody(>2kb)	0.7	0.632023	-1.21691	0.307412	-0.838092	0.561391	1.1862	01POS	asic2	5
chr21	31218885	31253772	00dpi	02TYE	229	01PROM(<2kb)	0.7	0.632023	-0.13899	0.420481	1.42915	-0.469157	-1.24149	01POS	asl	1
chr17	26803606	26828929	00dpi	02TYE	222	01PROM(<2kb)	0.7	0.632023	-0.188272	0.364458	0.455228	-1.62436	0.992947	01POS	asmt2	3
chr9	41080078	41090460	00dpi	02TYE	-45	01PROM(<2kb)	0.8	0.875061	-0.500998	-0.269398	1.2805	-1.23143	0.721331	01POS	asnsd1	3
chr9	41080078	41090460	45dpi	02TYE	-8	01PROM(<2kb)	0.8	0.875061	-0.500998	-0.269398	1.2805	-1.23143	0.721331	01POS	asnsd1	3
chr22	732	11677	00dpi	02TYE	-396	01PROM(<2kb)	0.7	0.632023	1.49314	-0.830763	0.0208699	0.308959	-0.992207	01POS	atad3	6
chr19	27462319	27480303	04dpi	02TYE	-4238	01PROM(<2kb)	0.7	0.632023	-1.29377	-0.809328	0.522995	0.516855	1.06325	01POS	atat1	5
chr19	27462319	27480303	14dpi	02TYE	-4013	01PROM(<2kb)	0.7	0.632023	-1.29377	-0.809328	0.522995	0.516855	1.06325	01POS	atat1	5
chr19	27462319	27480303	00dpi	02TYE	224	01PROM(<2kb)	0.7	0.632023	-1.29377	-0.809328	0.522995	0.516855	1.06325	01POS	atat1	5
chr6	39520801	39533777	04dpi	02TYE	710	01PROM(<2kb)	0.9	1.07918	-1.01493	0.576665	1.3888	-0.833639	-0.116889	01POS	atf1	1
chr6	39520801	39533777	00dpi	02TYE	383	01PROM(<2kb)	0.9	1.07918	-1.01493	0.576665	1.3888	-0.833639	-0.116889	01POS	atf1	1
chr20	33864052	33876001	00dpi	02TYE	274	01PROM(<2kb)	0.7	0.632023	0.178057	-0.364112	1.63349	-0.968578	-0.478853	01POS	atf6	3
chr23	27397207	27465547	04dpi	02TYE	14891	02Genebody(>2kb)	0.8	0.875061	-0.548916	0.203967	1.62954	-0.939457	-0.345133	01POS	atf7a	1
chr23	27397207	27465547	00dpi	02TYE	14340	02Genebody(>2kb)	0.8	0.875061	-0.548916	0.203967	1.62954	-0.939457	-0.345133	01POS	atf7a	1
chr15	5566824	5567024	04dpi	02TYE	-3265	02Genebody(>2kb)	0.8	0.875061	-0.265781	-0.0704285	1.57422	-1.20205	-0.0359563	01POS	atg16l2	3
chr21	43473623	43491188	00dpi	02TYE	193	01PROM(<2kb)	0.8	0.875061	-0.545761	-0.348398	0.86623	-1.17558	1.20351	01POS	atg4a	3
chr6	27087814	27088039	04dpi	02TYE	-2873	02Genebody(>2kb)	0.9	1.07918	-0.68163	0.230568	1.62962	-0.332311	-0.846246	01POS	atg4b	1
chr23	24542588	24554744	45dpi	02TYE	212	01PROM(<2kb)	0.7	0.632023	-1.22448	-0.255664	1.55941	-0.0260228	-0.0532439	01POS	atp13a2	1
chr23	24542588	24554744	04dpi	02TYE	215	01PROM(<2kb)	0.7	0.632023	-1.22448	-0.255664	1.55941	-0.0260228	-0.0532439	01POS	atp13a2	1
chr14	33460993	33461208	45dpi	02TYE	2807	02Genebody(>2kb)	1	1.77815	-0.930118	-0.738634	0.683382	-0.411973	1.39734	01POS	atp1b4	5
chr4	955132	966521	00dpi	02TYE	117	01PROM(<2kb)	0.7	0.632023	0.42238	0.61129	0.502395	-1.77197	0.235903	01POS	atp23	3
chr4	955132	966521	04dpi	02TYE	187	01PROM(<2kb)	0.7	0.632023	0.42238	0.61129	0.502395	-1.77197	0.235903	01POS	atp23	3
chr4	955132	966521	45dpi	02TYE	78	01PROM(<2kb)	0.7	0.632023	0.42238	0.61129	0.502395	-1.77197	0.235903	01POS	atp23	3
chr3	40276680	40301310	00dpi	02TYE	247	01PROM(<2kb)	0.8	0.875061	-0.399069	-0.246395	1.58173	-1.11616	0.179895	01POS	atp5mf	3
chr3	40276680	40301310	04dpi	02TYE	259	01PROM(<2kb)	0.8	0.875061	-0.399069	-0.246395	1.58173	-1.11616	0.179895	01POS	atp5mf	3
chr2	33676144	33687332	45dpi	02TYE	309	01PROM(<2kb)	0.9	1.07918	-0.757563	0.325309	1.54315	-0.956649	-0.154244	01POS	atp6v0b	1
chr2	33676144	33687332	00dpi	02TYE	120	01PROM(<2kb)	0.9	1.07918	-0.757563	0.325309	1.54315	-0.956649	-0.154244	01POS	atp6v0b	1
chr3	16054590	16068056	00dpi	02TYE	163	01PROM(<2kb)	0.7	0.632023	-0.250246	-1.2824	1.51077	-0.0603415	0.0822152	01POS	atp6v0ca	1
chr3	16054590	16068056	45dpi	02TYE	-2476	01PROM(<2kb)	0.7	0.632023	-0.250246	-1.2824	1.51077	-0.0603415	0.0822152	01POS	atp6v0ca	1
chr14	52563938	52584384	00dpi	02TYE	122	01PROM(<2kb)	0.9	1.07918	-0.339944	-0.0941436	1.59577	-1.15283	-0.00885478	01POS	atp6v0e1	3
chr20	51099968	51114258	00dpi	02TYE	457	01PROM(<2kb)	0.8	0.875061	-0.131945	0.104111	1.09555	-1.58303	0.515314	01POS	atp6v1d	3
chr5	19242044	19242374	04dpi	02TYE	-2162	03Interg	0.7	0.632023	-0.671477	-0.315697	1.75226	-0.174756	-0.590332	01POS	atp8b5a	1
chr13	19899651	19900108	04dpi	02TYE	15249	02Genebody(>2kb)	0.7	0.632023	-0.5884	-1.18129	1.45922	0.356269	-0.0457956	01POS	atrnl1a	1
chr11	19598414	19603524	00dpi	02TYE	26	01PROM(<2kb)	0.7	0.632023	0.964197	-0.523064	1.10685	-1.20614	-0.341843	01POS	atxn7	6
chr11	19598414	19603524	04dpi	02TYE	176	01PROM(<2kb)	0.7	0.632023	0.964197	-0.523064	1.10685	-1.20614	-0.341843	01POS	atxn7	6
chr11	19598414	19603524	01dpi	02TYE	16	01PROM(<2kb)	0.7	0.632023	0.964197	-0.523064	1.10685	-1.20614	-0.341843	01POS	atxn7	6
chr23	18496765	18502897	04dpi	02TYE	4901	02Genebody(>2kb)	0.8	0.875061	-0.880526	0.231557	1.63572	-0.427581	-0.559165	01POS	avpr2ab	1
chr23	18496765	18502897	04dpi	02TYE	10733	02Genebody(>2kb)	0.8	0.875061	-0.880526	0.231557	1.63572	-0.427581	-0.559165	01POS	avpr2ab	1
chr3	55639006	55650944	00dpi	02TYE	2	01PROM(<2kb)	0.9	1.07918	-1.08099	-0.35983	1.45963	-0.543858	0.525057	01POS	axin2	1
chr3	55639006	55650944	45dpi	02TYE	-67	01PROM(<2kb)	0.9	1.07918	-1.08099	-0.35983	1.45963	-0.543858	0.525057	01POS	axin2	1
chr4	12792990	12807721	04dpi	02TYE	-163	01PROM(<2kb)	0.7	0.632023	-0.00187767	-0.347051	1.6682	-0.99611	-0.32316	01POS	b2m	3
chr4	12792990	12807721	04dpi	02TYE	-12064	01PROM(<2kb)	0.7	0.632023	-0.00187767	-0.347051	1.6682	-0.99611	-0.32316	01POS	b2m	3
chr4	12792990	12807721	00dpi	02TYE	-472	01PROM(<2kb)	0.7	0.632023	-0.00187767	-0.347051	1.6682	-0.99611	-0.32316	01POS	b2m	3
chr8	13640277	13643596	00dpi	02TYE	465	01PROM(<2kb)	0.7	0.632023	0.534836	-0.0417719	1.19425	-1.50034	-0.186976	01POS	b3gnt3.4	3
chr8	13640277	13643596	04dpi	02TYE	598	01PROM(<2kb)	0.7	0.632023	0.534836	-0.0417719	1.19425	-1.50034	-0.186976	01POS	b3gnt3.4	3
chr8	13640277	13643596	00dpi	02TYE	-1043	01PROM(<2kb)	0.7	0.632023	0.534836	-0.0417719	1.19425	-1.50034	-0.186976	01POS	b3gnt3.4	3
chr8	13640277	13643596	00dpi	02TYE	-2435	01PROM(<2kb)	0.7	0.632023	0.534836	-0.0417719	1.19425	-1.50034	-0.186976	01POS	b3gnt3.4	3
chr11	10541077	10548871	04dpi	02TYE	-30	01PROM(<2kb)	0.8	0.875061	0.440107	0.144222	1.34704	-0.735571	-1.1958	01POS	b3gnt5a	6
chr11	10541077	10548871	00dpi	02TYE	196	01PROM(<2kb)	0.8	0.875061	0.440107	0.144222	1.34704	-0.735571	-1.1958	01POS	b3gnt5a	6
chr2	33676144	33687332	00dpi	02TYE	11	01PROM(<2kb)	0.9	1.07918	-0.757563	0.325309	1.54315	-0.956649	-0.154244	01POS	b4galt2	1
chr2	4414513	4414935	04dpi	02TYE	11959	03Interg	0.7	0.632023	-1.30784	-0.343303	1.4606	-0.00525016	0.195793	01POS	bambib	1
chr3	37784951	37787872	00dpi	02TYE	356	01PROM(<2kb)	0.7	0.632023	0.626535	-0.395397	0.82358	-1.58012	0.525403	01POS	baxa	3
chr15	26931118	26941926	00dpi	02TYE	610	01PROM(<2kb)	0.8	0.875061	-0.668494	-0.107523	1.74372	-0.355811	-0.611888	01POS	bcas3	1
chr2	1929539	1945620	00dpi	02TYE	245	01PROM(<2kb)	0.9	1.07918	-1.6201	0.503973	1.05403	0.0957453	-0.0336469	01POS	bcl10	1
chr12	14543385	14556431	00dpi	02TYE	130	01PROM(<2kb)	0.7	0.632023	-1.21329	0.319347	1.2696	0.421887	-0.797547	01POS	becn1	1
chr23	20040282	20040487	04dpi	02TYE	10950	02Genebody(>2kb)	0.9	1.07918	-0.996532	-0.840418	1.44607	-0.0625365	0.453415	01POS	bgnb	1
chr23	20054789	20055024	04dpi	02TYE	-3511	03Interg	0.7	0.632023	-0.616608	-0.462179	1.76338	-0.518876	-0.165712	01POS	bgnb	1
chr22	10127753	10130171	00dpi	02TYE	72	01PROM(<2kb)	0.8	0.875061	-0.24332	0.377044	0.906066	-1.62377	0.583983	01POS	bloc1s1	3
chr19	25693305	25706606	00dpi	02TYE	241	01PROM(<2kb)	0.8	0.875061	-0.259919	0.257608	1.33962	-1.43589	0.0985741	01POS	bloc1s4	3
chr19	25693305	25706606	45dpi	02TYE	186	01PROM(<2kb)	0.8	0.875061	-0.259919	0.257608	1.33962	-1.43589	0.0985741	01POS	bloc1s4	3
chr19	25693305	25706606	04dpi	02TYE	114	01PROM(<2kb)	0.8	0.875061	-0.259919	0.257608	1.33962	-1.43589	0.0985741	01POS	bloc1s4	3
chr19	25693305	25706606	00dpi	02TYE	-12273	01PROM(<2kb)	0.8	0.875061	-0.259919	0.257608	1.33962	-1.43589	0.0985741	01POS	bloc1s4	3
chr25	36291995	36292328	04dpi	02TYE	105	01PROM(<2kb)	0.7	0.632023	-0.276751	0.338472	1.43842	-1.30441	-0.195725	01POS	bmb	3
chr13_KZ115421v1_alt	30214	30937	00dpi	02TYE	-5803	03Interg	0.9	1.07918	1.03741	-1.10931	-1.03452	0.627082	0.479335	01POS	bmpr1aa	2
chr13_KZ115421v1_alt	30214	30937	14dpi	02TYE	-5940	03Interg	0.9	1.07918	1.03741	-1.10931	-1.03452	0.627082	0.479335	01POS	bmpr1aa	2
chr2	22636160	22640715	00dpi	02TYE	150	01PROM(<2kb)	0.7	0.632023	0.51767	0.382982	0.946825	-1.62455	-0.222924	01POS	bokb	6
chr21	18271930	18276471	00dpi	02TYE	191	01PROM(<2kb)	0.9	1.07918	-0.599119	0.273966	1.52014	-1.11768	-0.0773072	01POS	brd3a	1
chr3	61391645	61418435	00dpi	02TYE	421	01PROM(<2kb)	0.7	0.632023	-0.27253	-1.15873	1.60151	-0.128478	-0.0417756	01POS	bri3	1
chr3	61391645	61418435	01dpi	02TYE	298	01PROM(<2kb)	0.7	0.632023	-0.27253	-1.15873	1.60151	-0.128478	-0.0417756	01POS	bri3	1
chr3	61391645	61418435	00dpi	02TYE	8970	01PROM(<2kb)	0.7	0.632023	-0.27253	-1.15873	1.60151	-0.128478	-0.0417756	01POS	bri3	1
chr3	61391645	61418435	45dpi	02TYE	8992	01PROM(<2kb)	0.7	0.632023	-0.27253	-1.15873	1.60151	-0.128478	-0.0417756	01POS	bri3	1
chr3	61391645	61418435	14dpi	02TYE	9024	01PROM(<2kb)	0.7	0.632023	-0.27253	-1.15873	1.60151	-0.128478	-0.0417756	01POS	bri3	1
chr7	60376150	60397611	00dpi	02TYE	-7779	01PROM(<2kb)	0.7	0.632023	0.219959	-0.688575	1.41021	-1.19381	0.252219	01POS	brms1	3
chr7	60376150	60397611	00dpi	02TYE	-6731	01PROM(<2kb)	0.7	0.632023	0.219959	-0.688575	1.41021	-1.19381	0.252219	01POS	brms1	3
chr7	60376150	60397611	00dpi	02TYE	336	01PROM(<2kb)	0.7	0.632023	0.219959	-0.688575	1.41021	-1.19381	0.252219	01POS	brms1	3
chr7	60376150	60397611	45dpi	02TYE	301	01PROM(<2kb)	0.7	0.632023	0.219959	-0.688575	1.41021	-1.19381	0.252219	01POS	brms1	3
chr20	16827663	16837024	01dpi	02TYE	16923	02Genebody(>2kb)	0.8	0.875061	-1.69272	0.371722	0.959618	0.108677	0.252699	01POS	brms1lb	1
chr20	16827663	16837024	01dpi	02TYE	7762	02Genebody(>2kb)	0.8	0.875061	-1.69272	0.371722	0.959618	0.108677	0.252699	01POS	brms1lb	1
chr20	27179596	27190475	00dpi	02TYE	10696	01PROM(<2kb)	0.9	1.07918	-0.867417	0.62069	1.42345	-0.856494	-0.320227	01POS	btbd7	1
chr20	27179596	27190475	00dpi	02TYE	370	01PROM(<2kb)	0.9	1.07918	-0.867417	0.62069	1.42345	-0.856494	-0.320227	01POS	btbd7	1
chr20	27179596	27190475	45dpi	02TYE	668	01PROM(<2kb)	0.9	1.07918	-0.867417	0.62069	1.42345	-0.856494	-0.320227	01POS	btbd7	1
chr20	27179596	27190475	14dpi	02TYE	340	01PROM(<2kb)	0.9	1.07918	-0.867417	0.62069	1.42345	-0.856494	-0.320227	01POS	btbd7	1
chr4	16544133	16567038	00dpi	02TYE	450	01PROM(<2kb)	0.7	0.632023	0.916681	0.266724	0.825633	-1.44541	-0.563629	01POS	btg1	6
chr4	16544133	16567038	04dpi	02TYE	270	01PROM(<2kb)	0.7	0.632023	0.916681	0.266724	0.825633	-1.44541	-0.563629	01POS	btg1	6
chr4	16544133	16567038	45dpi	02TYE	206	01PROM(<2kb)	0.7	0.632023	0.916681	0.266724	0.825633	-1.44541	-0.563629	01POS	btg1	6
chr4	16544133	16567038	00dpi	02TYE	-3308	01PROM(<2kb)	0.7	0.632023	0.916681	0.266724	0.825633	-1.44541	-0.563629	01POS	btg1	6
chr4	16544133	16567038	00dpi	02TYE	-6440	01PROM(<2kb)	0.7	0.632023	0.916681	0.266724	0.825633	-1.44541	-0.563629	01POS	btg1	6
chr4	16544133	16567038	00dpi	02TYE	-7437	01PROM(<2kb)	0.7	0.632023	0.916681	0.266724	0.825633	-1.44541	-0.563629	01POS	btg1	6
chr4	16544133	16567038	00dpi	02TYE	-8696	01PROM(<2kb)	0.7	0.632023	0.916681	0.266724	0.825633	-1.44541	-0.563629	01POS	btg1	6
chr4	16544133	16567038	14dpi	02TYE	-12617	01PROM(<2kb)	0.7	0.632023	0.916681	0.266724	0.825633	-1.44541	-0.563629	01POS	btg1	6
chr4	16544133	16567038	01dpi	02TYE	-12664	01PROM(<2kb)	0.7	0.632023	0.916681	0.266724	0.825633	-1.44541	-0.563629	01POS	btg1	6
chr4	16544133	16567038	14dpi	02TYE	-15682	01PROM(<2kb)	0.7	0.632023	0.916681	0.266724	0.825633	-1.44541	-0.563629	01POS	btg1	6
chr4	16544133	16567038	01dpi	02TYE	-15753	01PROM(<2kb)	0.7	0.632023	0.916681	0.266724	0.825633	-1.44541	-0.563629	01POS	btg1	6
chr4	16544133	16567038	00dpi	02TYE	-18643	01PROM(<2kb)	0.7	0.632023	0.916681	0.266724	0.825633	-1.44541	-0.563629	01POS	btg1	6
chr4	16544133	16567038	00dpi	02TYE	-21725	01PROM(<2kb)	0.7	0.632023	0.916681	0.266724	0.825633	-1.44541	-0.563629	01POS	btg1	6
chr3	40276680	40301310	45dpi	02TYE	166	01PROM(<2kb)	0.8	0.875061	-0.399069	-0.246395	1.58173	-1.11616	0.179895	01POS	bud31	3
chr23	28102581	28102852	01dpi	02TYE	10634	02Genebody(>2kb)	0.9	1.07918	-0.825936	1.72851	-0.209271	-0.498207	-0.195099	01POS	c1galt1a	4
chr9	845001	856185	01dpi	02TYE	3929	02Genebody(>2kb)	0.9	1.07918	-1.51504	0.93637	0.88235	-0.111702	-0.191982	01POS	c1ql2	4
chr9	845001	856185	01dpi	02TYE	-6678	02Genebody(>2kb)	0.9	1.07918	-1.51504	0.93637	0.88235	-0.111702	-0.191982	01POS	c1ql2	4
chr24	31976224	31976741	04dpi	02TYE	-28477	02Genebody(>2kb)	0.7	0.632023	-1.29984	-0.161084	1.46415	0.263633	-0.266857	01POS	c1ql3a	1
chr14	46006252	46014292	14dpi	02TYE	-6110	02Genebody(>2kb)	1	1.77815	-1.75375	0.107368	0.62081	0.485274	0.540302	01POS	c1qtnf2	5
chr7	38603093	38603501	14dpi	02TYE	8933	02Genebody(>2kb)	0.7	0.632023	-1.60378	0.186934	0.338872	1.12937	-0.0514008	01POS	c1qtnf4	4
chr10	6458205	6458489	04dpi	02TYE	-3895	03Interg	0.8	0.875061	-0.754072	0.248761	1.17104	-1.27535	0.609619	01POS	ca9	3
chr15	39971455	39984835	45dpi	02TYE	-2263	01PROM(<2kb)	0.9	1.07918	-0.0871093	-0.0154181	0.967633	-1.59049	0.725388	01POS	cab39	3
chr15	39971455	39984835	00dpi	02TYE	-2165	01PROM(<2kb)	0.9	1.07918	-0.0871093	-0.0154181	0.967633	-1.59049	0.725388	01POS	cab39	3
chr15	39971455	39984835	00dpi	02TYE	-371	01PROM(<2kb)	0.9	1.07918	-0.0871093	-0.0154181	0.967633	-1.59049	0.725388	01POS	cab39	3
chr15	39971455	39984835	45dpi	02TYE	315	01PROM(<2kb)	0.9	1.07918	-0.0871093	-0.0154181	0.967633	-1.59049	0.725388	01POS	cab39	3
chr15	39971455	39984835	00dpi	02TYE	296	01PROM(<2kb)	0.9	1.07918	-0.0871093	-0.0154181	0.967633	-1.59049	0.725388	01POS	cab39	3
chr15	39971455	39984835	04dpi	02TYE	625	01PROM(<2kb)	0.9	1.07918	-0.0871093	-0.0154181	0.967633	-1.59049	0.725388	01POS	cab39	3
chr15	39971455	39984835	00dpi	02TYE	7232	01PROM(<2kb)	0.9	1.07918	-0.0871093	-0.0154181	0.967633	-1.59049	0.725388	01POS	cab39	3
chr14	31488332	31494195	45dpi	02TYE	311	01PROM(<2kb)	0.9	1.07918	0.951861	-1.0471	0.00481412	-0.953142	1.04357	01POS	cab39l1	3
chr12	8073256	8073608	04dpi	02TYE	-911	01PROM(<2kb)	0.8	0.875061	-0.425256	-0.0868717	1.43428	-1.27633	0.354174	01POS	cabcoco1	3
chr12	8113948	8118993	00dpi	02TYE	39699	03Interg	0.7	0.632023	-1.3118	1.46454	-0.0967339	-0.276358	0.220352	01POS	cabcoco1	4
chr12	8113948	8118993	01dpi	02TYE	39712	03Interg	0.7	0.632023	-1.3118	1.46454	-0.0967339	-0.276358	0.220352	01POS	cabcoco1	4
chr12	8113948	8118993	01dpi	02TYE	44432	03Interg	0.7	0.632023	-1.3118	1.46454	-0.0967339	-0.276358	0.220352	01POS	cabcoco1	4
chr8	51923978	51945054	01dpi	02TYE	6721	02Genebody(>2kb)	0.9	1.07918	-1.14502	0.0612268	1.5942	-0.337178	-0.173236	01POS	cabin1	1
chr8	51923978	51945054	00dpi	02TYE	6544	02Genebody(>2kb)	0.9	1.07918	-1.14502	0.0612268	1.5942	-0.337178	-0.173236	01POS	cabin1	1
chr8	51923978	51945054	01dpi	02TYE	-8729	02Genebody(>2kb)	0.9	1.07918	-1.14502	0.0612268	1.5942	-0.337178	-0.173236	01POS	cabin1	1
chr23	9079362	9079636	01dpi	02TYE	-8659	02Genebody(>2kb)	0.7	0.632023	1.00351	0.815992	-1.43595	0.117749	-0.501303	01POS	cables2b	2
chr8	39883746	39896108	45dpi	02TYE	9470	01PROM(<2kb)	0.8	0.875061	-1.54187	0.246164	1.06249	0.567141	-0.333931	01POS	cabp1a	1
chr8	39883746	39896108	01dpi	02TYE	8390	01PROM(<2kb)	0.8	0.875061	-1.54187	0.246164	1.06249	0.567141	-0.333931	01POS	cabp1a	1
chr8	39883746	39896108	14dpi	02TYE	7848	01PROM(<2kb)	0.8	0.875061	-1.54187	0.246164	1.06249	0.567141	-0.333931	01POS	cabp1a	1
chr8	39883746	39896108	14dpi	02TYE	8668	01PROM(<2kb)	0.8	0.875061	-1.54187	0.246164	1.06249	0.567141	-0.333931	01POS	cabp1a	1
chr12	3857493	3863135	14dpi	02TYE	9485	02Genebody(>2kb)	0.8	0.875061	-1.59086	0.592364	1.00091	0.240101	-0.242518	01POS	cabp5a	4
chr2	989730	1000412	00dpi	02TYE	-1407	01PROM(<2kb)	1	1.77815	-0.741652	-0.343164	1.71886	-0.0197983	-0.61425	01POS	cacna1eb	1
chr2	989730	1000412	14dpi	02TYE	-1442	01PROM(<2kb)	1	1.77815	-0.741652	-0.343164	1.71886	-0.0197983	-0.61425	01POS	cacna1eb	1
chr8_KZ114897v1_alt	83712	85794	45dpi	02TYE	-6179	03Interg	0.7	0.632023	-0.656746	-0.282645	-0.586881	-0.231755	1.75803	01POS	cacna1fb	5
chr13	50348351	50348673	14dpi	02TYE	-2467	02Genebody(>2kb)	0.9	1.07918	-0.772646	1.29141	0.274685	-1.2168	0.423351	01POS	cacul1	4
chr13	50348351	50348673	01dpi	02TYE	-2544	02Genebody(>2kb)	0.9	1.07918	-0.772646	1.29141	0.274685	-1.2168	0.423351	01POS	cacul1	4
chr2	35595402	35643829	00dpi	02TYE	135	01PROM(<2kb)	0.7	0.632023	-0.560138	-0.294309	1.57241	-1.0183	0.300336	01POS	cacybp	1
chr2	35595402	35643829	45dpi	02TYE	190	01PROM(<2kb)	0.7	0.632023	-0.560138	-0.294309	1.57241	-1.0183	0.300336	01POS	cacybp	1
chr10	23379954	23385191	14dpi	02TYE	-1231	01PROM(<2kb)	0.8	0.875061	1.46102	0.372321	-1.21906	-0.145865	-0.468414	01POS	cadm2a	2
chr10	23379954	23385191	01dpi	02TYE	-1365	01PROM(<2kb)	0.8	0.875061	1.46102	0.372321	-1.21906	-0.145865	-0.468414	01POS	cadm2a	2
chr10	23379954	23385191	00dpi	02TYE	-2299	01PROM(<2kb)	0.8	0.875061	1.46102	0.372321	-1.21906	-0.145865	-0.468414	01POS	cadm2a	2
chr10	23379954	23385191	00dpi	02TYE	-3766	01PROM(<2kb)	0.8	0.875061	1.46102	0.372321	-1.21906	-0.145865	-0.468414	01POS	cadm2a	2
chr10	23379954	23385191	01dpi	02TYE	-3931	01PROM(<2kb)	0.8	0.875061	1.46102	0.372321	-1.21906	-0.145865	-0.468414	01POS	cadm2a	2
chr10	23379954	23385191	00dpi	02TYE	-5615	01PROM(<2kb)	0.8	0.875061	1.46102	0.372321	-1.21906	-0.145865	-0.468414	01POS	cadm2a	2
chr10	23379954	23385191	01dpi	02TYE	-5788	01PROM(<2kb)	0.8	0.875061	1.46102	0.372321	-1.21906	-0.145865	-0.468414	01POS	cadm2a	2
chr10	23379954	23385191	00dpi	02TYE	-1161	01PROM(<2kb)	0.8	0.875061	1.46102	0.372321	-1.21906	-0.145865	-0.468414	01POS	cadm2a	2
chr4	7415378	7425834	04dpi	02TYE	141	01PROM(<2kb)	1	1.77815	-0.571095	-0.0982315	1.59711	0.120504	-1.04829	01POS	cald1a	1
chr4	7415378	7425834	00dpi	02TYE	205	01PROM(<2kb)	1	1.77815	-0.571095	-0.0982315	1.59711	0.120504	-1.04829	01POS	cald1a	1
chr4	7415378	7425834	04dpi	02TYE	10298	01PROM(<2kb)	1	1.77815	-0.571095	-0.0982315	1.59711	0.120504	-1.04829	01POS	cald1a	1
chr16	32203661	32219455	00dpi	02TYE	6055	02Genebody(>2kb)	0.7	0.632023	-0.758377	0.407353	1.54479	-0.879734	-0.314033	01POS	calhm5.1	1
chr16	32203661	32219455	01dpi	02TYE	2330	02Genebody(>2kb)	0.7	0.632023	-0.758377	0.407353	1.54479	-0.879734	-0.314033	01POS	calhm5.1	1
chr16	32203661	32219455	14dpi	02TYE	2255	02Genebody(>2kb)	0.7	0.632023	-0.758377	0.407353	1.54479	-0.879734	-0.314033	01POS	calhm5.1	1
chr16	32203661	32219455	00dpi	02TYE	2058	02Genebody(>2kb)	0.7	0.632023	-0.758377	0.407353	1.54479	-0.879734	-0.314033	01POS	calhm5.1	1
chr22	4759399	4782951	00dpi	02TYE	-37	01PROM(<2kb)	0.8	0.875061	-0.931827	0.201813	1.5088	-0.894984	0.1162	01POS	calr3a	1
chr22	4759399	4782951	45dpi	02TYE	11	01PROM(<2kb)	0.8	0.875061	-0.931827	0.201813	1.5088	-0.894984	0.1162	01POS	calr3a	1
chr25	8029764	8030053	04dpi	02TYE	204	01PROM(<2kb)	0.7	0.632023	-1.52681	-0.0354148	1.05339	-0.208457	0.717288	01POS	camk1db	5
chr5	21030180	21035756	00dpi	02TYE	362	01PROM(<2kb)	0.7	0.632023	-0.951365	-0.472098	1.67919	-0.226997	-0.0287287	01POS	camk2b1	1
chr5	21030180	21035756	45dpi	02TYE	168	01PROM(<2kb)	0.7	0.632023	-0.951365	-0.472098	1.67919	-0.226997	-0.0287287	01POS	camk2b1	1
chr5	21030180	21035756	04dpi	02TYE	111	01PROM(<2kb)	0.7	0.632023	-0.951365	-0.472098	1.67919	-0.226997	-0.0287287	01POS	camk2b1	1
chr5	21030180	21035756	14dpi	02TYE	-1530	01PROM(<2kb)	0.7	0.632023	-0.951365	-0.472098	1.67919	-0.226997	-0.0287287	01POS	camk2b1	1
chr5	21030180	21035756	04dpi	02TYE	-4574	01PROM(<2kb)	0.7	0.632023	-0.951365	-0.472098	1.67919	-0.226997	-0.0287287	01POS	camk2b1	1
chr22	26422873	26423073	01dpi	02TYE	-20262	02Genebody(>2kb)	0.7	0.632023	-1.51357	1.04408	-0.44167	0.389165	0.522	01POS	capn2l	4
chr3	27786664	27798521	00dpi	02TYE	173	01PROM(<2kb)	0.7	0.632023	-0.480637	-0.436592	1.26032	-1.15417	0.811083	01POS	carhsp1	3
chr21	8543747	8544054	04dpi	02TYE	10368	03Interg	0.9	1.07918	0.348752	-1.07618	1.53208	-0.559171	-0.245485	01POS	casp21	3
chr1_KZ115007v1_alt	290633	295878	01dpi	02TYE	-59909	02Genebody(>2kb)	0.9	1.07918	-1.68683	0.763803	0.71541	0.241383	-0.0337686	01POS	casp3a	4
chr1_KZ115007v1_alt	290633	295878	14dpi	02TYE	-58236	02Genebody(>2kb)	0.9	1.07918	-1.68683	0.763803	0.71541	0.241383	-0.0337686	01POS	casp3a	4
chr1_KZ115007v1_alt	290633	295878	14dpi	02TYE	-57583	02Genebody(>2kb)	0.9	1.07918	-1.68683	0.763803	0.71541	0.241383	-0.0337686	01POS	casp3a	4
chr1_KZ115007v1_alt	290633	295878	01dpi	02TYE	-56577	02Genebody(>2kb)	0.9	1.07918	-1.68683	0.763803	0.71541	0.241383	-0.0337686	01POS	casp3a	4
chr1_KZ115007v1_alt	290633	295878	14dpi	02TYE	-56790	02Genebody(>2kb)	0.9	1.07918	-1.68683	0.763803	0.71541	0.241383	-0.0337686	01POS	casp3a	4
chr1_KZ115007v1_alt	290633	295878	01dpi	02TYE	-55286	02Genebody(>2kb)	0.9	1.07918	-1.68683	0.763803	0.71541	0.241383	-0.0337686	01POS	casp3a	4
chr1_KZ115007v1_alt	290633	295878	14dpi	02TYE	-55042	02Genebody(>2kb)	0.9	1.07918	-1.68683	0.763803	0.71541	0.241383	-0.0337686	01POS	casp3a	4
chr14	4145166	4151818	00dpi	02TYE	226	01PROM(<2kb)	0.7	0.632023	0.112362	0.349729	1.31565	-1.41515	-0.362593	01POS	casp3b	3
chr14	4145166	4151818	04dpi	02TYE	48	01PROM(<2kb)	0.7	0.632023	0.112362	0.349729	1.31565	-1.41515	-0.362593	01POS	casp3b	3
chr20	23938404	23947682	04dpi	02TYE	86	01PROM(<2kb)	0.8	0.875061	-0.737117	-0.114975	1.64691	-0.853073	0.0582559	01POS	casp8ap2	1
chr20	23938404	23947682	00dpi	02TYE	166	01PROM(<2kb)	0.8	0.875061	-0.737117	-0.114975	1.64691	-0.853073	0.0582559	01POS	casp8ap2	1
chr20	23938404	23947682	04dpi	02TYE	558	01PROM(<2kb)	0.8	0.875061	-0.737117	-0.114975	1.64691	-0.853073	0.0582559	01POS	casp8ap2	1
chr15	23208168	23209176	00dpi	02TYE	572	01PROM(<2kb)	0.7	0.632023	0.915308	-0.808832	1.06557	-1.17156	-0.000483159	01POS	cbl	6
chr15	23208168	23209176	45dpi	02TYE	291	01PROM(<2kb)	0.7	0.632023	0.915308	-0.808832	1.06557	-1.17156	-0.000483159	01POS	cbl	6
chr19	18134941	18135746	01dpi	02TYE	602	01PROM(<2kb)	0.9	1.07918	1.21067	0.149246	0.213068	-1.57054	-0.00244326	01POS	cbx3a	6
chr19	18134941	18135746	00dpi	02TYE	365	01PROM(<2kb)	0.9	1.07918	1.21067	0.149246	0.213068	-1.57054	-0.00244326	01POS	cbx3a	6
chr11	40717143	40725649	04dpi	02TYE	11089	02Genebody(>2kb)	0.7	0.632023	-1.23391	0.129536	1.53823	-0.202724	-0.231132	01POS	ccdc114	1
chr11	40717143	40725649	04dpi	02TYE	2812	02Genebody(>2kb)	0.7	0.632023	-1.23391	0.129536	1.53823	-0.202724	-0.231132	01POS	ccdc114	1
chr5	26169690	26199788	00dpi	02TYE	-728	01PROM(<2kb)	0.9	1.07918	-0.888867	-0.368649	1.56558	-0.690469	0.382408	01POS	ccdc125	1
chr22	26243938	26244191	45dpi	02TYE	7498	02Genebody(>2kb)	0.9	1.07918	-1.44327	1.04384	-0.265144	-0.185511	0.850082	01POS	ccdc130	4
chr9	43120116	43120582	45dpi	02TYE	22334	02Genebody(>2kb)	0.7	0.632023	0.678032	0.33094	-1.55126	-0.391172	0.933456	01POS	ccdc141	2
chr9	43120116	43120582	00dpi	02TYE	22258	02Genebody(>2kb)	0.7	0.632023	0.678032	0.33094	-1.55126	-0.391172	0.933456	01POS	ccdc141	2
chr9	43120116	43120582	01dpi	02TYE	22292	02Genebody(>2kb)	0.7	0.632023	0.678032	0.33094	-1.55126	-0.391172	0.933456	01POS	ccdc141	2
chr14	14836680	14847795	00dpi	02TYE	174	01PROM(<2kb)	0.9	1.07918	-0.730409	-0.305561	1.75002	-0.523816	-0.190232	01POS	ccdc142	1
chr23	45329846	45345214	14dpi	02TYE	9436	01PROM(<2kb)	0.8	0.875061	-0.142907	0.212415	1.25744	0.194694	-1.52164	01POS	ccdc171	1
chr23	45329846	45345214	00dpi	02TYE	9291	01PROM(<2kb)	0.8	0.875061	-0.142907	0.212415	1.25744	0.194694	-1.52164	01POS	ccdc171	1
chr23	45329846	45345214	45dpi	02TYE	9256	01PROM(<2kb)	0.8	0.875061	-0.142907	0.212415	1.25744	0.194694	-1.52164	01POS	ccdc171	1
chr23	45329846	45345214	00dpi	02TYE	64	01PROM(<2kb)	0.8	0.875061	-0.142907	0.212415	1.25744	0.194694	-1.52164	01POS	ccdc171	1
chr3	31533078	31533403	04dpi	02TYE	-67352	03Interg	0.7	0.632023	0.162802	-0.383018	1.6656	-0.659435	-0.785948	01POS	ccdc43	1
chr22	24318509	24330259	00dpi	02TYE	524	01PROM(<2kb)	1	1.77815	-1.07535	-0.14241	0.301513	-0.617205	1.53345	01POS	ccdc50	5
chr22	24318509	24330259	01dpi	02TYE	11548	01PROM(<2kb)	1	1.77815	-1.07535	-0.14241	0.301513	-0.617205	1.53345	01POS	ccdc50	5
chr22	24318509	24330259	00dpi	02TYE	11710	01PROM(<2kb)	1	1.77815	-1.07535	-0.14241	0.301513	-0.617205	1.53345	01POS	ccdc50	5
chr22	24318509	24330259	45dpi	02TYE	11697	01PROM(<2kb)	1	1.77815	-1.07535	-0.14241	0.301513	-0.617205	1.53345	01POS	ccdc50	5
chr22	5657727	5663891	45dpi	02TYE	-14	01PROM(<2kb)	0.7	0.632023	0.16569	-0.547338	1.35575	-1.31182	0.337713	01POS	ccdc51	3
chr21	21264038	21283567	00dpi	02TYE	202	01PROM(<2kb)	0.8	0.875061	-0.361391	-0.333768	1.72779	-0.862429	-0.170199	01POS	ccdc61	1
chr9	34083575	34110453	00dpi	02TYE	-687	02Genebody(>2kb)	0.9	1.07918	-0.258032	-0.508201	1.77765	-0.548403	-0.463011	01POS	ccdc80	1
chr9	34083575	34110453	14dpi	02TYE	-162	02Genebody(>2kb)	0.9	1.07918	-0.258032	-0.508201	1.77765	-0.548403	-0.463011	01POS	ccdc80	1
chr9	34083575	34110453	00dpi	02TYE	155	02Genebody(>2kb)	0.9	1.07918	-0.258032	-0.508201	1.77765	-0.548403	-0.463011	01POS	ccdc80	1
chr9	34083575	34110453	00dpi	02TYE	3930	02Genebody(>2kb)	0.9	1.07918	-0.258032	-0.508201	1.77765	-0.548403	-0.463011	01POS	ccdc80	1
chr9	34083575	34110453	00dpi	02TYE	9846	02Genebody(>2kb)	0.9	1.07918	-0.258032	-0.508201	1.77765	-0.548403	-0.463011	01POS	ccdc80	1
chr9	34083575	34110453	00dpi	02TYE	5721	02Genebody(>2kb)	0.9	1.07918	-0.258032	-0.508201	1.77765	-0.548403	-0.463011	01POS	ccdc80	1
chr15	26931118	26941926	04dpi	02TYE	230	01PROM(<2kb)	0.8	0.875061	-0.668494	-0.107523	1.74372	-0.355811	-0.611888	01POS	ccdc9	1
chr15	26931118	26941926	00dpi	02TYE	212	01PROM(<2kb)	0.8	0.875061	-0.668494	-0.107523	1.74372	-0.355811	-0.611888	01POS	ccdc9	1
chr10	17774230	17774883	14dpi	02TYE	-2424	03Interg	0.9	1.07918	1.11046	-1.34205	-0.586523	0.787946	0.0301748	01POS	ccl19b	2
chr20	18783626	18795086	00dpi	02TYE	151	01PROM(<2kb)	0.8	0.875061	-1.12149	0.305189	1.17581	-0.954986	0.595471	01POS	ccm2	1
chr20	18783626	18795086	04dpi	02TYE	-5	01PROM(<2kb)	0.8	0.875061	-1.12149	0.305189	1.17581	-0.954986	0.595471	01POS	ccm2	1
chr20	18815566	18827624	01dpi	02TYE	-20627	02Genebody(>2kb)	0.9	1.07918	-0.557044	-0.346168	1.72612	-0.766263	-0.0566483	01POS	ccm2	1
chr20	18815566	18827624	00dpi	02TYE	-20683	02Genebody(>2kb)	0.9	1.07918	-0.557044	-0.346168	1.72612	-0.766263	-0.0566483	01POS	ccm2	1
chr20	18815566	18827624	14dpi	02TYE	-20713	02Genebody(>2kb)	0.9	1.07918	-0.557044	-0.346168	1.72612	-0.766263	-0.0566483	01POS	ccm2	1
chr20	18815566	18827624	00dpi	02TYE	-32476	02Genebody(>2kb)	0.9	1.07918	-0.557044	-0.346168	1.72612	-0.766263	-0.0566483	01POS	ccm2	1
chr23	9050129	9050390	01dpi	02TYE	1492	01PROM(<2kb)	0.7	0.632023	-0.024208	1.32161	-0.08064	-1.47614	0.259373	01POS	ccm2l	3
chr23	25985485	25985794	04dpi	02TYE	-8046	03Interg	0.7	0.632023	-0.870289	-0.680445	1.6652	-0.0484635	-0.0660002	01POS	ccn5	1
chr14	46373789	46383406	04dpi	02TYE	735	01PROM(<2kb)	0.9	1.07918	-1.23108	0.34452	1.47294	-0.183035	-0.403347	01POS	ccna2	1
chr14	46373789	46383406	04dpi	02TYE	-8433	01PROM(<2kb)	0.9	1.07918	-1.23108	0.34452	1.47294	-0.183035	-0.403347	01POS	ccna2	1
chr10	25342453	25343427	45dpi	02TYE	218	01PROM(<2kb)	0.7	0.632023	-0.151346	-0.611046	-0.241394	-0.731325	1.73511	01POS	cct8	5
chr10	25342453	25343427	00dpi	02TYE	-25	01PROM(<2kb)	0.7	0.632023	-0.151346	-0.611046	-0.241394	-0.731325	1.73511	01POS	cct8	5
chr10	25342453	25343427	01dpi	02TYE	156	01PROM(<2kb)	0.7	0.632023	-0.151346	-0.611046	-0.241394	-0.731325	1.73511	01POS	cct8	5
chr25	37410074	37443575	00dpi	02TYE	12585	02Genebody(>2kb)	0.8	0.875061	-0.824563	-0.130869	1.49484	-0.949024	0.409621	01POS	cd44b	1
chr25	37410074	37443575	14dpi	02TYE	7041	02Genebody(>2kb)	0.8	0.875061	-0.824563	-0.130869	1.49484	-0.949024	0.409621	01POS	cd44b	1
chr25	37410074	37443575	45dpi	02TYE	7015	02Genebody(>2kb)	0.8	0.875061	-0.824563	-0.130869	1.49484	-0.949024	0.409621	01POS	cd44b	1
chr25	37410074	37443575	00dpi	02TYE	6991	02Genebody(>2kb)	0.8	0.875061	-0.824563	-0.130869	1.49484	-0.949024	0.409621	01POS	cd44b	1
chr25	37410074	37443575	00dpi	02TYE	2360	02Genebody(>2kb)	0.8	0.875061	-0.824563	-0.130869	1.49484	-0.949024	0.409621	01POS	cd44b	1
chr25	37410074	37443575	00dpi	02TYE	-2731	02Genebody(>2kb)	0.8	0.875061	-0.824563	-0.130869	1.49484	-0.949024	0.409621	01POS	cd44b	1
chr16	26149833	26150033	04dpi	02TYE	-9165	02Genebody(>2kb)	0.7	0.632023	-1.24275	-0.415398	1.50267	-0.00264193	0.15812	01POS	cd79a	1
chr17	38441758	38476707	00dpi	02TYE	80	01PROM(<2kb)	0.9	1.07918	-0.988172	0.310588	1.40598	-0.949431	0.221038	01POS	cdan1	1
chr17	38441758	38476707	45dpi	02TYE	7839	01PROM(<2kb)	0.9	1.07918	-0.988172	0.310588	1.40598	-0.949431	0.221038	01POS	cdan1	1
chr17	38441758	38476707	00dpi	02TYE	7926	01PROM(<2kb)	0.9	1.07918	-0.988172	0.310588	1.40598	-0.949431	0.221038	01POS	cdan1	1
chr2	49031149	49039416	00dpi	02TYE	-123	01PROM(<2kb)	0.9	1.07918	-0.291531	0.522086	0.957036	-1.59911	0.411523	01POS	cdc34b	3
chr2	49031149	49039416	45dpi	02TYE	-98	01PROM(<2kb)	0.9	1.07918	-0.291531	0.522086	0.957036	-1.59911	0.411523	01POS	cdc34b	3
chr11	39104798	39132268	00dpi	02TYE	207	01PROM(<2kb)	0.8	0.875061	-0.585407	-0.414174	1.54323	-0.963355	0.419708	01POS	cdc42	1
chr11	39104798	39132268	45dpi	02TYE	267	01PROM(<2kb)	0.8	0.875061	-0.585407	-0.414174	1.54323	-0.963355	0.419708	01POS	cdc42	1
chr11	39104798	39132268	04dpi	02TYE	242	01PROM(<2kb)	0.8	0.875061	-0.585407	-0.414174	1.54323	-0.963355	0.419708	01POS	cdc42	1
chr17	5061069	5069929	00dpi	02TYE	172	01PROM(<2kb)	0.7	0.632023	-1.13992	-0.656611	1.21997	-0.266207	0.842768	01POS	cdc5l	5
chr17	5061069	5069929	45dpi	02TYE	178	01PROM(<2kb)	0.7	0.632023	-1.13992	-0.656611	1.21997	-0.266207	0.842768	01POS	cdc5l	5
chr17	5061069	5069929	00dpi	02TYE	8638	01PROM(<2kb)	0.7	0.632023	-1.13992	-0.656611	1.21997	-0.266207	0.842768	01POS	cdc5l	5
chr20	26929331	26949013	04dpi	02TYE	132	01PROM(<2kb)	1	1.77815	-0.406151	-0.091313	0.984215	-1.41375	0.927001	01POS	cdca4	3
chr7	53121201	53121486	01dpi	02TYE	-4107	03Interg	0.9	1.07918	-1.04258	1.65397	-0.067655	-0.160064	-0.383679	01POS	cdh1	4
chr7	43786889	43787188	14dpi	02TYE	422	01PROM(<2kb)	0.8	0.875061	-0.526586	-1.22119	0.1801	1.48031	0.0873635	01POS	cdh11	5
chr7	56118654	56118972	14dpi	02TYE	20223	02Genebody(>2kb)	0.7	0.632023	-0.577126	-0.479987	-0.722345	1.70567	0.0737871	01POS	cdh15	4
chr7	44441242	44453400	00dpi	02TYE	-3899	01PROM(<2kb)	1	1.77815	0.713112	-0.159178	1.16989	-1.41496	-0.308864	01POS	cdh5	6
chr7	44441242	44453400	00dpi	02TYE	-2840	01PROM(<2kb)	1	1.77815	0.713112	-0.159178	1.16989	-1.41496	-0.308864	01POS	cdh5	6
chr7	44441242	44453400	00dpi	02TYE	-601	01PROM(<2kb)	1	1.77815	0.713112	-0.159178	1.16989	-1.41496	-0.308864	01POS	cdh5	6
chr7	44441242	44453400	04dpi	02TYE	2409	01PROM(<2kb)	1	1.77815	0.713112	-0.159178	1.16989	-1.41496	-0.308864	01POS	cdh5	6
chr7	44441242	44453400	00dpi	02TYE	7537	01PROM(<2kb)	1	1.77815	0.713112	-0.159178	1.16989	-1.41496	-0.308864	01POS	cdh5	6
chr2	28134306	28141085	04dpi	02TYE	-32366	03Interg	0.8	0.875061	-1.34274	0.116426	1.46481	-0.0506688	-0.187825	01POS	cdh6	1
chr2	28134306	28141085	04dpi	02TYE	-38486	03Interg	0.8	0.875061	-1.34274	0.116426	1.46481	-0.0506688	-0.187825	01POS	cdh6	1
chr2	26879856	26880056	45dpi	02TYE	-120230	03Interg	0.9	1.07918	-1.65901	0.992958	0.268071	-0.0362473	0.434225	01POS	cdh7a	4
chr7	52939741	52950226	00dpi	02TYE	-10	01PROM(<2kb)	0.9	1.07918	-0.851129	-0.56164	1.69048	0.039824	-0.317536	01POS	cdkn2aip	1
chr14	3291563	3292120	04dpi	02TYE	3460	02Genebody(>2kb)	1	1.77815	-1.32171	-0.0792483	1.43626	-0.320403	0.285105	01POS	cdx1a	1
chr19	8901811	8902017	14dpi	02TYE	-21161	02Genebody(>2kb)	0.8	0.875061	-1.09857	-0.732045	-0.261017	1.07474	1.01689	01POS	celf3a	5
chr16	1326401	1337589	14dpi	02TYE	-4279	03Interg	0.7	0.632023	-1.57293	0.464063	1.13132	-0.134548	0.112095	01POS	celf3b	1
chr5	25760250	25760602	00dpi	02TYE	205	01PROM(<2kb)	0.9	1.07918	-0.289676	0.166857	0.532528	-1.53164	1.12193	01POS	cemip2	3
chr5	25760250	25760602	45dpi	02TYE	276	01PROM(<2kb)	0.9	1.07918	-0.289676	0.166857	0.532528	-1.53164	1.12193	01POS	cemip2	3
chr8	51923978	51945054	14dpi	02TYE	9672	02Genebody(>2kb)	0.9	1.07918	-1.14502	0.0612268	1.5942	-0.337178	-0.173236	01POS	cep78	1
chr8	51923978	51945054	00dpi	02TYE	9634	02Genebody(>2kb)	0.9	1.07918	-1.14502	0.0612268	1.5942	-0.337178	-0.173236	01POS	cep78	1
chr8	12868162	12951652	01dpi	02TYE	-6629	01PROM(<2kb)	0.7	0.632023	-1.01168	-0.0937066	1.64767	-0.50121	-0.0410763	01POS	cept1a	1
chr8	12868162	12951652	01dpi	01SE	-6629	01PROM(<2kb)	0.7	0.632023	-1.01168	-0.0937066	1.64767	-0.50121	-0.0410763	01POS	cept1a	1
chr8	12868162	12951652	45dpi	02TYE	-6403	01PROM(<2kb)	0.7	0.632023	-1.01168	-0.0937066	1.64767	-0.50121	-0.0410763	01POS	cept1a	1
chr8	12868162	12951652	45dpi	01SE	-6403	01PROM(<2kb)	0.7	0.632023	-1.01168	-0.0937066	1.64767	-0.50121	-0.0410763	01POS	cept1a	1
chr8	12868162	12951652	00dpi	02TYE	-6340	01PROM(<2kb)	0.7	0.632023	-1.01168	-0.0937066	1.64767	-0.50121	-0.0410763	01POS	cept1a	1
chr8	12868162	12951652	00dpi	01SE	-6340	01PROM(<2kb)	0.7	0.632023	-1.01168	-0.0937066	1.64767	-0.50121	-0.0410763	01POS	cept1a	1
chr8	12868162	12951652	00dpi	02TYE	292	01PROM(<2kb)	0.7	0.632023	-1.01168	-0.0937066	1.64767	-0.50121	-0.0410763	01POS	cept1a	1
chr8	12868162	12951652	00dpi	01SE	292	01PROM(<2kb)	0.7	0.632023	-1.01168	-0.0937066	1.64767	-0.50121	-0.0410763	01POS	cept1a	1
chr16	1362247	1362812	00dpi	02TYE	280	01PROM(<2kb)	0.7	0.632023	0.754385	0.411062	0.874515	-0.563676	-1.47629	01POS	cers2b	6
chr16	1362247	1362812	04dpi	02TYE	238	01PROM(<2kb)	0.7	0.632023	0.754385	0.411062	0.874515	-0.563676	-1.47629	01POS	cers2b	6
chr7	9894484	9894756	01dpi	02TYE	-9846	02Genebody(>2kb)	0.7	0.632023	-1.1094	1.07421	0.296827	0.733177	-0.994815	01POS	cers3a	4
chr10	43733049	43781654	00dpi	02TYE	-11636	01PROM(<2kb)	0.8	0.875061	0.292145	0.30734	1.1881	-1.53054	-0.257046	01POS	cetn3	3
chr13	215046	234143	00dpi	02TYE	468	01PROM(<2kb)	0.9	1.07918	-1.50312	1.06534	0.74567	-0.12043	-0.187462	01POS	cfap36	4
chr13	215046	234143	01dpi	02TYE	443	01PROM(<2kb)	0.9	1.07918	-1.50312	1.06534	0.74567	-0.12043	-0.187462	01POS	cfap36	4
chr21	7904265	7904480	45dpi	02TYE	4266	02Genebody(>2kb)	0.7	0.632023	-1.43274	0.391855	0.948586	-0.620792	0.713093	01POS	ch25hl2	5
chr18	24989144	25008907	00dpi	02TYE	242	01PROM(<2kb)	1	1.77815	0.382337	-0.792242	1.22009	-1.24454	0.434358	01POS	chd2	3
chr18	24989144	25008907	45dpi	02TYE	98	01PROM(<2kb)	1	1.77815	0.382337	-0.792242	1.22009	-1.24454	0.434358	01POS	chd2	3
chr18	24989144	25008907	00dpi	02TYE	-1450	01PROM(<2kb)	1	1.77815	0.382337	-0.792242	1.22009	-1.24454	0.434358	01POS	chd2	3
chr2	21812369	21820625	45dpi	02TYE	399	01PROM(<2kb)	0.7	0.632023	0.949647	-0.225479	0.961103	-1.43574	-0.249532	01POS	chd7	6
chr2	52454885	52462365	00dpi	02TYE	280	01PROM(<2kb)	0.8	0.875061	-0.67793	-0.385444	1.52769	-0.921436	0.457118	01POS	chico	1
chr2	52454885	52462365	45dpi	02TYE	397	01PROM(<2kb)	0.8	0.875061	-0.67793	-0.385444	1.52769	-0.921436	0.457118	01POS	chico	1
chr2	52454885	52462365	04dpi	02TYE	277	01PROM(<2kb)	0.8	0.875061	-0.67793	-0.385444	1.52769	-0.921436	0.457118	01POS	chico	1
chr2	52454885	52462365	04dpi	02TYE	-6652	01PROM(<2kb)	0.8	0.875061	-0.67793	-0.385444	1.52769	-0.921436	0.457118	01POS	chico	1
chr25	37410074	37443575	00dpi	02TYE	-12	02Genebody(>2kb)	0.8	0.875061	-0.824563	-0.130869	1.49484	-0.949024	0.409621	01POS	chmp1a	1
chr15	46838790	46852123	14dpi	02TYE	-10093	01PROM(<2kb)	0.9	1.07918	-1.03653	0.0623664	1.5805	-0.649505	0.0431698	01POS	chrd	1
chr15	46838790	46852123	00dpi	02TYE	-10204	01PROM(<2kb)	0.9	1.07918	-1.03653	0.0623664	1.5805	-0.649505	0.0431698	01POS	chrd	1
chr15	46838790	46852123	04dpi	02TYE	-10379	01PROM(<2kb)	0.9	1.07918	-1.03653	0.0623664	1.5805	-0.649505	0.0431698	01POS	chrd	1
chr1	22407141	22407341	01dpi	02TYE	4801	02Genebody(>2kb)	0.7	0.632023	-1.15871	1.35206	-0.667499	0.605416	-0.131273	01POS	chrnb3a	4
chr1	28031113	28051474	00dpi	02TYE	-446	01PROM(<2kb)	0.9	1.07918	-0.976886	-0.417697	1.16019	-0.748168	0.982556	01POS	chst10	5
chr1	28031113	28051474	00dpi	02TYE	14	01PROM(<2kb)	0.9	1.07918	-0.976886	-0.417697	1.16019	-0.748168	0.982556	01POS	chst10	5
chr1	28031113	28051474	45dpi	02TYE	41	01PROM(<2kb)	0.9	1.07918	-0.976886	-0.417697	1.16019	-0.748168	0.982556	01POS	chst10	5
chr1	28031113	28051474	45dpi	02TYE	7794	01PROM(<2kb)	0.9	1.07918	-0.976886	-0.417697	1.16019	-0.748168	0.982556	01POS	chst10	5
chr1	28031113	28051474	45dpi	02TYE	19434	01PROM(<2kb)	0.9	1.07918	-0.976886	-0.417697	1.16019	-0.748168	0.982556	01POS	chst10	5
chr4	9173304	9178484	00dpi	02TYE	15	01PROM(<2kb)	0.9	1.07918	-0.898226	-0.19769	1.70143	-0.107901	-0.49761	01POS	chst11	1
chr6	41446548	41518747	00dpi	02TYE	-15005	01PROM(<2kb)	0.7	0.632023	0.288327	-0.390367	1.37247	-1.36795	0.0975253	01POS	cish	3
chr6	41446548	41518747	00dpi	01SE	-15005	01PROM(<2kb)	0.7	0.632023	0.288327	-0.390367	1.37247	-1.36795	0.0975253	01POS	cish	3
chr6	41446548	41518747	00dpi	02TYE	-4782	01PROM(<2kb)	0.7	0.632023	0.288327	-0.390367	1.37247	-1.36795	0.0975253	01POS	cish	3
chr6	41446548	41518747	00dpi	01SE	-4782	01PROM(<2kb)	0.7	0.632023	0.288327	-0.390367	1.37247	-1.36795	0.0975253	01POS	cish	3
chr6	41446548	41518747	00dpi	02TYE	52	01PROM(<2kb)	0.7	0.632023	0.288327	-0.390367	1.37247	-1.36795	0.0975253	01POS	cish	3
chr6	41446548	41518747	00dpi	01SE	52	01PROM(<2kb)	0.7	0.632023	0.288327	-0.390367	1.37247	-1.36795	0.0975253	01POS	cish	3
chr6	41446548	41518747	45dpi	02TYE	97	01PROM(<2kb)	0.7	0.632023	0.288327	-0.390367	1.37247	-1.36795	0.0975253	01POS	cish	3
chr6	41446548	41518747	45dpi	01SE	97	01PROM(<2kb)	0.7	0.632023	0.288327	-0.390367	1.37247	-1.36795	0.0975253	01POS	cish	3
chr5	2617354	2629483	04dpi	02TYE	18602	02Genebody(>2kb)	0.9	1.07918	-1.61699	0.670483	0.752538	0.515714	-0.321744	01POS	cita	4
chr5	2617354	2629483	14dpi	02TYE	11250	02Genebody(>2kb)	0.9	1.07918	-1.61699	0.670483	0.752538	0.515714	-0.321744	01POS	cita	4
chr5	2617354	2629483	04dpi	02TYE	11252	02Genebody(>2kb)	0.9	1.07918	-1.61699	0.670483	0.752538	0.515714	-0.321744	01POS	cita	4
chr5	2617354	2629483	14dpi	02TYE	6864	02Genebody(>2kb)	0.9	1.07918	-1.61699	0.670483	0.752538	0.515714	-0.321744	01POS	cita	4
chr5	2617354	2629483	01dpi	02TYE	6867	02Genebody(>2kb)	0.9	1.07918	-1.61699	0.670483	0.752538	0.515714	-0.321744	01POS	cita	4
chr5	1274320	1277349	00dpi	02TYE	351	01PROM(<2kb)	1	1.77815	0.255196	1.57423	-0.245686	-1.05852	-0.525216	01POS	ciz1a	6
chr5	1274320	1277349	01dpi	02TYE	336	01PROM(<2kb)	1	1.77815	0.255196	1.57423	-0.245686	-1.05852	-0.525216	01POS	ciz1a	6
chr5	1274320	1277349	45dpi	02TYE	215	01PROM(<2kb)	1	1.77815	0.255196	1.57423	-0.245686	-1.05852	-0.525216	01POS	ciz1a	6
chr5	1274320	1277349	04dpi	02TYE	138	01PROM(<2kb)	1	1.77815	0.255196	1.57423	-0.245686	-1.05852	-0.525216	01POS	ciz1a	6
chr5_KZ115148v1_alt	353460	358843	00dpi	02TYE	-54504	02Genebody(>2kb)	0.9	1.07918	1.53407	-0.140829	-1.27245	-0.0463873	-0.0744022	01POS	ckmt2b	2
chr5_KZ115148v1_alt	353460	358843	45dpi	02TYE	-53826	02Genebody(>2kb)	0.9	1.07918	1.53407	-0.140829	-1.27245	-0.0463873	-0.0744022	01POS	ckmt2b	2
chr5_KZ115148v1_alt	353460	358843	00dpi	02TYE	-50580	02Genebody(>2kb)	0.9	1.07918	1.53407	-0.140829	-1.27245	-0.0463873	-0.0744022	01POS	ckmt2b	2
chr5_KZ115148v1_alt	353460	358843	00dpi	02TYE	-49591	02Genebody(>2kb)	0.9	1.07918	1.53407	-0.140829	-1.27245	-0.0463873	-0.0744022	01POS	ckmt2b	2
chr7	22851270	22852852	04dpi	02TYE	-875	01PROM(<2kb)	0.7	0.632023	-0.485382	-0.478672	1.7848	-0.490879	-0.329866	01POS	clcn5b	1
chr17	10224492	10242460	00dpi	02TYE	-17487	01PROM(<2kb)	0.7	0.632023	0.217402	-0.298978	1.6138	-0.972416	-0.559813	01POS	clec14a	3
chr17	10224492	10242460	00dpi	02TYE	-10846	01PROM(<2kb)	0.7	0.632023	0.217402	-0.298978	1.6138	-0.972416	-0.559813	01POS	clec14a	3
chr17	10224492	10242460	00dpi	02TYE	-7775	01PROM(<2kb)	0.7	0.632023	0.217402	-0.298978	1.6138	-0.972416	-0.559813	01POS	clec14a	3
chr17	10224492	10242460	04dpi	02TYE	-5705	01PROM(<2kb)	0.7	0.632023	0.217402	-0.298978	1.6138	-0.972416	-0.559813	01POS	clec14a	3
chr17	10224492	10242460	00dpi	02TYE	-4372	01PROM(<2kb)	0.7	0.632023	0.217402	-0.298978	1.6138	-0.972416	-0.559813	01POS	clec14a	3
chr17	10224492	10242460	00dpi	02TYE	145	01PROM(<2kb)	0.7	0.632023	0.217402	-0.298978	1.6138	-0.972416	-0.559813	01POS	clec14a	3
chr19	18758105	18769306	00dpi	02TYE	225	01PROM(<2kb)	0.9	1.07918	-1.01184	-0.442169	1.52873	-0.50686	0.432139	01POS	clic1	1
chr19	18758105	18769306	45dpi	02TYE	195	01PROM(<2kb)	0.9	1.07918	-1.01184	-0.442169	1.52873	-0.50686	0.432139	01POS	clic1	1
chr19	18758105	18769306	45dpi	02TYE	10940	01PROM(<2kb)	0.9	1.07918	-1.01184	-0.442169	1.52873	-0.50686	0.432139	01POS	clic1	1
chr19	18771667	18781822	00dpi	02TYE	13605	03Interg	1	1.77815	-1.57728	-0.315193	0.87168	0.767311	0.253481	01POS	clic1	1
chr19	18771667	18781822	14dpi	02TYE	13801	03Interg	1	1.77815	-1.57728	-0.315193	0.87168	0.767311	0.253481	01POS	clic1	1
chr21	13667026	13667491	04dpi	02TYE	1099	01PROM(<2kb)	0.7	0.632023	-0.156307	0.0854076	1.62212	-0.516911	-1.03431	01POS	clic3	1
chr5	59337798	59338156	04dpi	02TYE	-54206	02Genebody(>2kb)	0.8	0.875061	-1.14284	0.244025	1.43803	0.189229	-0.728442	01POS	clip2	1
chr16	54469375	54482580	14dpi	02TYE	3051	02Genebody(>2kb)	0.8	0.875061	-1.26067	0.676676	1.29688	-0.448185	-0.264702	01POS	clk2b	1
chr16	54469375	54482580	01dpi	02TYE	2955	02Genebody(>2kb)	0.8	0.875061	-1.26067	0.676676	1.29688	-0.448185	-0.264702	01POS	clk2b	1
chr16	54488221	54513630	04dpi	02TYE	-2939	01PROM(<2kb)	0.9	1.07918	-0.506228	-0.299281	1.78225	-0.507619	-0.469121	01POS	clk2b	1
chr16	54488221	54513630	04dpi	02TYE	285	01PROM(<2kb)	0.9	1.07918	-0.506228	-0.299281	1.78225	-0.507619	-0.469121	01POS	clk2b	1
chr16	54488221	54513630	00dpi	02TYE	131	01PROM(<2kb)	0.9	1.07918	-0.506228	-0.299281	1.78225	-0.507619	-0.469121	01POS	clk2b	1
chr16	54488221	54513630	14dpi	02TYE	-3198	01PROM(<2kb)	0.9	1.07918	-0.506228	-0.299281	1.78225	-0.507619	-0.469121	01POS	clk2b	1
chr17	15947540	15950560	45dpi	02TYE	-35370	02Genebody(>2kb)	0.8	0.875061	-1.64248	-0.112042	0.177683	0.874855	0.70198	01POS	clmn	5
chr17	15947540	15950560	14dpi	02TYE	-34821	02Genebody(>2kb)	0.8	0.875061	-1.64248	-0.112042	0.177683	0.874855	0.70198	01POS	clmn	5
chr17	15947540	15950560	04dpi	02TYE	-35021	02Genebody(>2kb)	0.8	0.875061	-1.64248	-0.112042	0.177683	0.874855	0.70198	01POS	clmn	5
chr17	15947540	15950560	04dpi	02TYE	-34100	02Genebody(>2kb)	0.8	0.875061	-1.64248	-0.112042	0.177683	0.874855	0.70198	01POS	clmn	5
chr17	15947540	15950560	14dpi	02TYE	-33149	02Genebody(>2kb)	0.8	0.875061	-1.64248	-0.112042	0.177683	0.874855	0.70198	01POS	clmn	5
chr17	15947540	15950560	04dpi	02TYE	-33380	02Genebody(>2kb)	0.8	0.875061	-1.64248	-0.112042	0.177683	0.874855	0.70198	01POS	clmn	5
chr3	39568369	39579809	00dpi	02TYE	79	01PROM(<2kb)	0.8	0.875061	-0.509444	0.262889	0.875668	-1.47789	0.848773	01POS	cln3	3
chr20	22133759	22133971	04dpi	02TYE	3581	02Genebody(>2kb)	0.9	1.07918	-1.31518	0.358351	1.35852	-0.529197	0.127502	01POS	clocka	1
chr5	20600337	20600637	04dpi	02TYE	829	01PROM(<2kb)	1	1.77815	-1.2616	-0.534911	1.19046	0.813616	-0.207561	01POS	cmklrl2	1
chr11	485956	509985	00dpi	02TYE	334	01PROM(<2kb)	0.8	0.875061	-1.07822	0.407044	1.43676	-0.779296	0.013711	01POS	cnbpb	1
chr11	485956	509985	45dpi	02TYE	205	01PROM(<2kb)	0.8	0.875061	-1.07822	0.407044	1.43676	-0.779296	0.013711	01POS	cnbpb	1
chr14	13757249	13757523	45dpi	02TYE	4954	02Genebody(>2kb)	0.7	0.632023	-1.06863	0.344175	-1.05313	0.729815	1.04778	01POS	cnga2a	5
chr6	38805868	38812418	01dpi	02TYE	10510	02Genebody(>2kb)	0.7	0.632023	-1.50678	1.07696	-0.432003	0.354196	0.507631	01POS	cnga3a	4
chr6	38805868	38812418	01dpi	02TYE	9798	02Genebody(>2kb)	0.7	0.632023	-1.50678	1.07696	-0.432003	0.354196	0.507631	01POS	cnga3a	4
chr6	38805868	38812418	01dpi	02TYE	9071	02Genebody(>2kb)	0.7	0.632023	-1.50678	1.07696	-0.432003	0.354196	0.507631	01POS	cnga3a	4
chr6	38805868	38812418	14dpi	02TYE	8046	02Genebody(>2kb)	0.7	0.632023	-1.50678	1.07696	-0.432003	0.354196	0.507631	01POS	cnga3a	4
chr6	38805868	38812418	14dpi	02TYE	6129	02Genebody(>2kb)	0.7	0.632023	-1.50678	1.07696	-0.432003	0.354196	0.507631	01POS	cnga3a	4
chr6	38805868	38812418	01dpi	02TYE	4293	02Genebody(>2kb)	0.7	0.632023	-1.50678	1.07696	-0.432003	0.354196	0.507631	01POS	cnga3a	4
chr16	2418646	2465384	01dpi	02TYE	-1913	01PROM(<2kb)	0.7	0.632023	-0.910688	1.41881	-0.58237	0.675763	-0.601514	01POS	cnih4	4
chr2	15051812	15052035	14dpi	02TYE	3503	02Genebody(>2kb)	0.7	0.632023	-1.34977	-0.466575	0.36005	1.34879	0.107499	01POS	cnn3b	5
chr9	56221011	56236951	00dpi	02TYE	232	01PROM(<2kb)	1	1.77815	-0.956891	-0.0933344	1.67427	-0.509196	-0.114848	01POS	cnot11	1
chr9	56221011	56236951	14dpi	02TYE	4075	01PROM(<2kb)	1	1.77815	-0.956891	-0.0933344	1.67427	-0.509196	-0.114848	01POS	cnot11	1
chr9	56221011	56236951	04dpi	02TYE	4247	01PROM(<2kb)	1	1.77815	-0.956891	-0.0933344	1.67427	-0.509196	-0.114848	01POS	cnot11	1
chr14	48764360	48770934	00dpi	02TYE	464	01PROM(<2kb)	0.9	1.07918	-1.17687	0.625975	-0.428003	-0.393958	1.37286	01POS	cnot6b	5
chr14	48764360	48770934	45dpi	02TYE	273	01PROM(<2kb)	0.9	1.07918	-1.17687	0.625975	-0.428003	-0.393958	1.37286	01POS	cnot6b	5
chr14	48764360	48770934	45dpi	02TYE	-5481	01PROM(<2kb)	0.9	1.07918	-1.17687	0.625975	-0.428003	-0.393958	1.37286	01POS	cnot6b	5
chr6	44630067	44630382	04dpi	02TYE	81717	02Genebody(>2kb)	0.7	0.632023	-0.910112	0.323533	1.58579	-0.33671	-0.662503	01POS	cntn3b	1
chr6	44711453	44711855	04dpi	02TYE	288	01PROM(<2kb)	0.8	0.875061	-0.454126	-0.890065	1.68119	-0.411788	0.0747918	01POS	cntn3b	1
chr23	44412672	44444710	01dpi	02TYE	-5689	01PROM(<2kb)	0.7	0.632023	1.20404	-0.195806	0.835936	-1.15943	-0.684738	01POS	cntrob	6
chr23	44412672	44444710	00dpi	02TYE	-5231	01PROM(<2kb)	0.7	0.632023	1.20404	-0.195806	0.835936	-1.15943	-0.684738	01POS	cntrob	6
chr23	44412672	44444710	00dpi	02TYE	-1691	01PROM(<2kb)	0.7	0.632023	1.20404	-0.195806	0.835936	-1.15943	-0.684738	01POS	cntrob	6
chr23	44412672	44444710	00dpi	02TYE	1633	01PROM(<2kb)	0.7	0.632023	1.20404	-0.195806	0.835936	-1.15943	-0.684738	01POS	cntrob	6
chr9	53885490	53899126	00dpi	02TYE	13507	01PROM(<2kb)	0.8	0.875061	-0.864967	0.532071	1.36458	-1.05178	0.0200893	01POS	cog3	1
chr9	53885490	53899126	00dpi	02TYE	10106	01PROM(<2kb)	0.8	0.875061	-0.864967	0.532071	1.36458	-1.05178	0.0200893	01POS	cog3	1
chr9	53885490	53899126	14dpi	02TYE	3615	01PROM(<2kb)	0.8	0.875061	-0.864967	0.532071	1.36458	-1.05178	0.0200893	01POS	cog3	1
chr9	53885490	53899126	00dpi	02TYE	182	01PROM(<2kb)	0.8	0.875061	-0.864967	0.532071	1.36458	-1.05178	0.0200893	01POS	cog3	1
chr9	53885490	53899126	45dpi	02TYE	229	01PROM(<2kb)	0.8	0.875061	-0.864967	0.532071	1.36458	-1.05178	0.0200893	01POS	cog3	1
chr9	41838981	41839278	14dpi	02TYE	17517	02Genebody(>2kb)	0.9	1.07918	-0.734691	-0.697858	1.71285	-0.146868	-0.133432	01POS	col18a1a	1
chr17	36545280	36545480	04dpi	02TYE	1948	01PROM(<2kb)	0.8	0.875061	-1.27319	0.238749	1.1806	-0.750386	0.604222	01POS	colec11	1
chr3	52702788	52708567	00dpi	02TYE	415	01PROM(<2kb)	0.7	0.632023	-0.496205	0.172272	1.04221	-1.45	0.731715	01POS	colgalt1	3
chr3	52702788	52708567	04dpi	02TYE	363	01PROM(<2kb)	0.7	0.632023	-0.496205	0.172272	1.04221	-1.45	0.731715	01POS	colgalt1	3
chr3	52702788	52708567	45dpi	02TYE	349	01PROM(<2kb)	0.7	0.632023	-0.496205	0.172272	1.04221	-1.45	0.731715	01POS	colgalt1	3
chr3	52702788	52708567	00dpi	02TYE	5761	01PROM(<2kb)	0.7	0.632023	-0.496205	0.172272	1.04221	-1.45	0.731715	01POS	colgalt1	3
chr2	35116534	35117369	45dpi	02TYE	197	01PROM(<2kb)	0.9	1.07918	-0.741552	-0.165109	1.45499	-1.03426	0.485931	01POS	cop1	1
chr3	24086283	24095037	00dpi	02TYE	23	01PROM(<2kb)	0.7	0.632023	-1.34217	1.40276	-0.336715	0.33724	-0.0611236	01POS	copz2	4
chr5	66211925	66212143	04dpi	02TYE	3470	02Genebody(>2kb)	0.8	0.875061	-1.18354	0.367352	1.43768	0.00883285	-0.630324	01POS	coq2	1
chr20	38439445	38468853	00dpi	02TYE	251	01PROM(<2kb)	0.9	1.07918	-0.431095	0.392176	1.54916	-1.00013	-0.510111	01POS	coq8aa	1
chr20	38439445	38468853	00dpi	02TYE	9371	01PROM(<2kb)	0.9	1.07918	-0.431095	0.392176	1.54916	-1.00013	-0.510111	01POS	coq8aa	1
chr20	38439445	38468853	00dpi	02TYE	10521	01PROM(<2kb)	0.9	1.07918	-0.431095	0.392176	1.54916	-1.00013	-0.510111	01POS	coq8aa	1
chr22	5749050	5752959	04dpi	02TYE	325	01PROM(<2kb)	0.7	0.632023	0.61901	-1.65132	0.396794	0.832817	-0.197297	01POS	cox14	2
chr18	30504159	30511793	00dpi	02TYE	222	01PROM(<2kb)	0.8	0.875061	-0.623302	-0.390012	1.28498	-1.07693	0.805262	01POS	cox4i1	3
chr24	18920030	18920785	14dpi	02TYE	-660	01PROM(<2kb)	0.8	0.875061	-1.54526	-0.189213	0.0694974	1.13702	0.527951	01POS	cpa6	5
chr21	41368631	41369298	00dpi	02TYE	405	01PROM(<2kb)	0.8	0.875061	0.566337	-0.132587	-1.50143	-0.113242	1.18092	01POS	cpeb4b	2
chr21	41368631	41369298	45dpi	02TYE	417	01PROM(<2kb)	0.8	0.875061	0.566337	-0.132587	-1.50143	-0.113242	1.18092	01POS	cpeb4b	2
chr21	41368631	41369298	01dpi	02TYE	232	01PROM(<2kb)	0.8	0.875061	0.566337	-0.132587	-1.50143	-0.113242	1.18092	01POS	cpeb4b	2
chr4	10597768	10643961	45dpi	02TYE	333	01PROM(<2kb)	0.9	1.07918	-0.174446	-0.105169	1.60351	-1.16738	-0.156518	01POS	cped1	3
chr4	10597768	10643961	00dpi	02TYE	401	01PROM(<2kb)	0.9	1.07918	-0.174446	-0.105169	1.60351	-1.16738	-0.156518	01POS	cped1	3
chr4	10597768	10643961	00dpi	02TYE	1698	01PROM(<2kb)	0.9	1.07918	-0.174446	-0.105169	1.60351	-1.16738	-0.156518	01POS	cped1	3
chr4	10597768	10643961	00dpi	02TYE	7243	01PROM(<2kb)	0.9	1.07918	-0.174446	-0.105169	1.60351	-1.16738	-0.156518	01POS	cped1	3
chr4	10597768	10643961	00dpi	02TYE	15012	01PROM(<2kb)	0.9	1.07918	-0.174446	-0.105169	1.60351	-1.16738	-0.156518	01POS	cped1	3
chr4	10597768	10643961	04dpi	02TYE	18223	01PROM(<2kb)	0.9	1.07918	-0.174446	-0.105169	1.60351	-1.16738	-0.156518	01POS	cped1	3
chr18	5694858	5718387	45dpi	02TYE	-2678	03Interg	0.9	1.07918	-1.57346	0.789757	0.614749	-0.419656	0.588614	01POS	cplx3b	4
chr18	5694858	5718387	14dpi	02TYE	-2889	03Interg	0.9	1.07918	-1.57346	0.789757	0.614749	-0.419656	0.588614	01POS	cplx3b	4
chr18	5694858	5718387	00dpi	02TYE	-2976	03Interg	0.9	1.07918	-1.57346	0.789757	0.614749	-0.419656	0.588614	01POS	cplx3b	4
chr18	5694858	5718387	45dpi	02TYE	2704	03Interg	0.9	1.07918	-1.57346	0.789757	0.614749	-0.419656	0.588614	01POS	cplx3b	4
chr18	5694858	5718387	00dpi	02TYE	2554	03Interg	0.9	1.07918	-1.57346	0.789757	0.614749	-0.419656	0.588614	01POS	cplx3b	4
chr18	5694858	5718387	00dpi	02TYE	-7889	03Interg	0.9	1.07918	-1.57346	0.789757	0.614749	-0.419656	0.588614	01POS	cplx3b	4
chr18	5694858	5718387	14dpi	02TYE	-7916	03Interg	0.9	1.07918	-1.57346	0.789757	0.614749	-0.419656	0.588614	01POS	cplx3b	4
chr11	26361458	26376688	00dpi	02TYE	371	01PROM(<2kb)	0.8	0.875061	-0.0297376	-0.679197	0.744431	-1.23902	1.20352	01POS	cpne1	3
chr1	5584470	5584698	45dpi	02TYE	8433	02Genebody(>2kb)	1	1.77815	-1.01395	0.0991491	0.668784	-0.991561	1.23758	01POS	cpo	5
chr3	40276680	40301310	00dpi	02TYE	372	01PROM(<2kb)	0.8	0.875061	-0.399069	-0.246395	1.58173	-1.11616	0.179895	01POS	cpsf4	3
chr4	18416236	18438778	00dpi	02TYE	6	01PROM(<2kb)	0.7	0.632023	0.580005	-0.219694	1.3449	-1.27254	-0.432674	01POS	cradd	6
chr21	31218885	31253772	00dpi	02TYE	200	01PROM(<2kb)	0.7	0.632023	-0.13899	0.420481	1.42915	-0.469157	-1.24149	01POS	crcp	1
chr19	19503866	19504495	45dpi	02TYE	535	01PROM(<2kb)	0.8	0.875061	-0.239555	-0.780699	-0.383614	-0.347004	1.75087	01POS	creb5a	5
chr16	20717118	20717392	45dpi	02TYE	-9513	03Interg	0.7	0.632023	-0.127525	-0.915881	0.138823	-0.713146	1.61773	01POS	creb5b	5
chr4	27074280	27074628	01dpi	02TYE	24770	02Genebody(>2kb)	0.7	0.632023	-0.157532	1.30896	-0.857531	0.714233	-1.00813	01POS	creld2	4
chr2	41860401	41861685	04dpi	02TYE	381	01PROM(<2kb)	0.7	0.632023	0.883767	-0.426202	0.650116	-1.55413	0.446454	01POS	crlf1a	3
chr13	40138913	40140397	04dpi	02TYE	2617	01PROM(<2kb)	0.9	1.07918	-0.699999	-0.58627	1.71962	-0.456776	0.0234243	01POS	crtac1b	1
chr13	40138913	40140397	04dpi	02TYE	1342	01PROM(<2kb)	0.9	1.07918	-0.699999	-0.58627	1.71962	-0.456776	0.0234243	01POS	crtac1b	1
chr11	23274695	23286249	00dpi	02TYE	9541	02Genebody(>2kb)	0.8	0.875061	-0.317961	0.233352	0.853464	0.803107	-1.57196	01POS	csf1a	1
chr11	23274695	23286249	01dpi	02TYE	16177	02Genebody(>2kb)	0.8	0.875061	-0.317961	0.233352	0.853464	0.803107	-1.57196	01POS	csf1a	1
chr11	23274695	23286249	14dpi	02TYE	17341	02Genebody(>2kb)	0.8	0.875061	-0.317961	0.233352	0.853464	0.803107	-1.57196	01POS	csf1a	1
chr11	23274695	23286249	45dpi	02TYE	17647	02Genebody(>2kb)	0.8	0.875061	-0.317961	0.233352	0.853464	0.803107	-1.57196	01POS	csf1a	1
chr11	23274695	23286249	00dpi	02TYE	19452	02Genebody(>2kb)	0.8	0.875061	-0.317961	0.233352	0.853464	0.803107	-1.57196	01POS	csf1a	1
chr11	23274695	23286249	45dpi	02TYE	19920	02Genebody(>2kb)	0.8	0.875061	-0.317961	0.233352	0.853464	0.803107	-1.57196	01POS	csf1a	1
chr11	23274695	23286249	14dpi	02TYE	20760	02Genebody(>2kb)	0.8	0.875061	-0.317961	0.233352	0.853464	0.803107	-1.57196	01POS	csf1a	1
chr19	48039578	48061151	00dpi	02TYE	-195	01PROM(<2kb)	0.7	0.632023	-1.26118	-0.390313	1.28404	-0.336281	0.703736	01POS	csf3b	1
chr19	48039578	48061151	45dpi	02TYE	-2930	01PROM(<2kb)	0.7	0.632023	-1.26118	-0.390313	1.28404	-0.336281	0.703736	01POS	csf3b	1
chr19	48039578	48061151	14dpi	02TYE	-3090	01PROM(<2kb)	0.7	0.632023	-1.26118	-0.390313	1.28404	-0.336281	0.703736	01POS	csf3b	1
chr11	2416161	2427185	00dpi	02TYE	-5400	01PROM(<2kb)	0.7	0.632023	-0.898652	-0.636784	1.64918	-0.231039	0.117296	01POS	csnk2a4	1
chr24	20920341	20927573	00dpi	02TYE	109	01PROM(<2kb)	0.9	1.07918	0.471892	-0.508587	0.968503	-1.50189	0.570081	01POS	cst14a.2	3
chr24	20920341	20927573	45dpi	02TYE	186	01PROM(<2kb)	0.9	1.07918	0.471892	-0.508587	0.968503	-1.50189	0.570081	01POS	cst14a.2	3
chr5	4513165	4513474	04dpi	02TYE	19196	03Interg	0.7	0.632023	-1.13848	-0.0256027	1.54324	0.163792	-0.542953	01POS	cst14b.1	1
chr21	3229886	3230094	01dpi	02TYE	-14101	03Interg	0.7	0.632023	-1.44177	1.21294	0.612283	-0.163002	-0.220454	01POS	ctif	4
chr15	43632283	43632692	04dpi	02TYE	-6939	03Interg	0.9	1.07918	-0.703628	-0.245656	1.74729	-0.590242	-0.207761	01POS	ctsc	1
chr6	48206349	48217800	04dpi	02TYE	-56	01PROM(<2kb)	0.9	1.07918	-0.527343	-0.0483359	1.48401	-1.19739	0.289059	01POS	cttnbp2nla	3
chr6	48206349	48217800	00dpi	02TYE	98	01PROM(<2kb)	0.9	1.07918	-0.527343	-0.0483359	1.48401	-1.19739	0.289059	01POS	cttnbp2nla	3
chr6	48206349	48217800	00dpi	02TYE	5523	01PROM(<2kb)	0.9	1.07918	-0.527343	-0.0483359	1.48401	-1.19739	0.289059	01POS	cttnbp2nla	3
chr6	48206349	48217800	00dpi	02TYE	11063	01PROM(<2kb)	0.9	1.07918	-0.527343	-0.0483359	1.48401	-1.19739	0.289059	01POS	cttnbp2nla	3
chr17	21876804	21877200	01dpi	02TYE	1885	01PROM(<2kb)	0.9	1.07918	-1.34937	1.2227	-0.0212004	0.65395	-0.50608	01POS	cuzd1.1	4
chr20	198186	198386	04dpi	02TYE	6116	02Genebody(>2kb)	1	1.77815	-1.0951	-0.165446	1.61556	-0.401492	0.0464849	01POS	cx28.8	1
chr14	12340506	12340706	45dpi	02TYE	24000	02Genebody(>2kb)	0.9	1.07918	-1.06194	-0.83648	-0.0523391	0.60993	1.34083	01POS	cx31.7	5
chr22	26923866	26924336	14dpi	02TYE	21392	03Interg	0.9	1.07918	-0.582439	0.456147	0.780355	0.819668	-1.47373	01POS	cxcl12b	4
chr8	7847876	7858830	00dpi	02TYE	199	01PROM(<2kb)	0.8	0.875061	-0.5413	0.0102347	1.62555	-1.02969	-0.0647977	01POS	cxxc1a	1
chr8	7847876	7858830	04dpi	02TYE	4509	01PROM(<2kb)	0.8	0.875061	-0.5413	0.0102347	1.62555	-1.02969	-0.0647977	01POS	cxxc1a	1
chr21	28919599	28935839	00dpi	02TYE	-105	01PROM(<2kb)	0.7	0.632023	0.0140627	0.145511	1.53281	-1.16007	-0.532315	01POS	cxxc5a	3
chr21	28919599	28935839	00dpi	02TYE	-2903	01PROM(<2kb)	0.7	0.632023	0.0140627	0.145511	1.53281	-1.16007	-0.532315	01POS	cxxc5a	3
chr21	28919599	28935839	45dpi	02TYE	-2933	01PROM(<2kb)	0.7	0.632023	0.0140627	0.145511	1.53281	-1.16007	-0.532315	01POS	cxxc5a	3
chr22	10640004	10652179	00dpi	02TYE	1680	01PROM(<2kb)	0.7	0.632023	0.307196	0.0820506	1.24288	-1.53098	-0.101148	01POS	cyb561d2	3
chr7	37554471	37564368	00dpi	02TYE	300	01PROM(<2kb)	0.7	0.632023	-0.345659	-0.520552	1.25141	-1.1849	0.799707	01POS	cylda	3
chr7	37554471	37564368	45dpi	02TYE	84	01PROM(<2kb)	0.7	0.632023	-0.345659	-0.520552	1.25141	-1.1849	0.799707	01POS	cylda	3
chr16	54469375	54482580	14dpi	02TYE	1626	02Genebody(>2kb)	0.8	0.875061	-1.26067	0.676676	1.29688	-0.448185	-0.264702	01POS	cyp11c1	1
chr13	42011987	42012239	45dpi	02TYE	774	01PROM(<2kb)	0.8	0.875061	0.183108	-0.823526	-0.543555	-0.47851	1.66248	01POS	cyp1b1	5
chr16	16630711	16638629	45dpi	02TYE	-10767	02Genebody(>2kb)	0.7	0.632023	0.375582	1.02681	-1.51189	-0.451603	0.561103	01POS	cyp21a2	2
chr6	55890454	55890701	01dpi	02TYE	-25891	03Interg	0.7	0.632023	-0.157807	1.55655	-0.508927	0.224931	-1.11474	01POS	cyp24a1	4
chr9	38427083	38458322	14dpi	02TYE	-1388	01PROM(<2kb)	0.9	1.07918	-0.70783	1.01012	1.14044	-0.459388	-0.98335	01POS	cyp27a1.4	1
chr9	38427083	38458322	00dpi	02TYE	17	01PROM(<2kb)	0.9	1.07918	-0.70783	1.01012	1.14044	-0.459388	-0.98335	01POS	cyp27a1.4	1
chr9	38427083	38458322	01dpi	02TYE	3505	01PROM(<2kb)	0.9	1.07918	-0.70783	1.01012	1.14044	-0.459388	-0.98335	01POS	cyp27a1.4	1
chr9	38398913	38409283	00dpi	02TYE	161	01PROM(<2kb)	0.7	0.632023	-0.660054	-0.566969	1.39882	-0.883215	0.711422	01POS	cyp27a7	3
chr23	42284227	42284536	14dpi	02TYE	-8366	02Genebody(>2kb)	0.7	0.632023	-1.72963	0.399474	0.264369	0.857671	0.208115	01POS	cyp2aa12	4
chr1	49918445	49930185	04dpi	02TYE	2004	02Genebody(>2kb)	0.8	0.875061	-0.750322	-0.165848	1.66825	-0.790561	0.0384855	01POS	cyp2u1	1
chr12	17492200	17505236	00dpi	02TYE	-2416	01PROM(<2kb)	0.7	0.632023	0.346123	-0.187619	0.892491	-1.64267	0.591678	01POS	cyth3a	3
chr12	17492200	17505236	00dpi	02TYE	-872	01PROM(<2kb)	0.7	0.632023	0.346123	-0.187619	0.892491	-1.64267	0.591678	01POS	cyth3a	3
chr12	17492200	17505236	00dpi	02TYE	340	01PROM(<2kb)	0.7	0.632023	0.346123	-0.187619	0.892491	-1.64267	0.591678	01POS	cyth3a	3
chr2	1539460	1540029	01dpi	02TYE	8712	02Genebody(>2kb)	0.7	0.632023	-0.383789	1.21414	-1.37705	0.681298	-0.1346	01POS	dab1b	4
chr2	1539460	1540029	00dpi	02TYE	8693	02Genebody(>2kb)	0.7	0.632023	-0.383789	1.21414	-1.37705	0.681298	-0.1346	01POS	dab1b	4
chr2	1539460	1540029	14dpi	02TYE	8538	02Genebody(>2kb)	0.7	0.632023	-0.383789	1.21414	-1.37705	0.681298	-0.1346	01POS	dab1b	4
chr13	43345800	43346067	04dpi	02TYE	-54466	03Interg	0.7	0.632023	-0.387329	-0.647792	1.55972	-0.918052	0.393457	01POS	dact2	3
chr7	13362339	13383653	00dpi	02TYE	506	01PROM(<2kb)	0.8	0.875061	0.361736	0.413613	1.25853	-1.16832	-0.865562	01POS	dagla	6
chr12	979608	1034381	00dpi	02TYE	12	01PROM(<2kb)	0.8	0.875061	-0.984637	0.118085	1.62179	-0.15273	-0.602508	01POS	daglb	1
chr23	33709086	33719086	00dpi	02TYE	-51	01PROM(<2kb)	0.7	0.632023	-0.315169	-0.450798	1.40217	-1.19246	0.55626	01POS	dazap2	3
chr21	36889615	36890084	04dpi	02TYE	82277	02Genebody(>2kb)	0.7	0.632023	-0.749566	-0.077728	1.73712	-0.436946	-0.472877	01POS	dbn1	1
chr21	11855403	11886357	45dpi	02TYE	355	01PROM(<2kb)	1	1.77815	0.352806	-0.278567	1.34487	-1.41038	-0.0087271	01POS	dcaf12	3
chr21	11855403	11886357	00dpi	02TYE	279	01PROM(<2kb)	1	1.77815	0.352806	-0.278567	1.34487	-1.41038	-0.0087271	01POS	dcaf12	3
chr24	36778418	36778967	45dpi	02TYE	24198	03Interg	0.9	1.07918	-0.7063	-0.569556	0.292816	-0.650369	1.63341	01POS	dcakd	5
chr21	5960411	5967907	14dpi	02TYE	-6788	01PROM(<2kb)	0.8	0.875061	-0.650993	0.0822109	1.70253	-0.685485	-0.448265	01POS	dck	1
chr10	6493455	6496878	00dpi	02TYE	263	01PROM(<2kb)	0.9	1.07918	0.874936	0.0979385	1.03843	-1.25455	-0.756755	01POS	dcp2	6
chr10	6493455	6496878	04dpi	02TYE	193	01PROM(<2kb)	0.9	1.07918	0.874936	0.0979385	1.03843	-1.25455	-0.756755	01POS	dcp2	6
chr13	11660378	11661088	45dpi	02TYE	7003	02Genebody(>2kb)	0.7	0.632023	-1.19585	0.500034	-0.224639	-0.500461	1.42091	01POS	dctn1b	5
chr13	11660378	11661088	01dpi	02TYE	6670	02Genebody(>2kb)	0.7	0.632023	-1.19585	0.500034	-0.224639	-0.500461	1.42091	01POS	dctn1b	5
chr18	3551990	3580494	00dpi	02TYE	-4751	01PROM(<2kb)	0.8	0.875061	0.328078	0.485937	0.940824	-1.66207	-0.09277	01POS	dcun1d5	3
chr18	3551990	3580494	14dpi	02TYE	-4768	01PROM(<2kb)	0.8	0.875061	0.328078	0.485937	0.940824	-1.66207	-0.09277	01POS	dcun1d5	3
chr11	5953005	5953566	45dpi	02TYE	347	01PROM(<2kb)	0.7	0.632023	0.28026	-0.269927	-0.188451	-1.28884	1.46696	01POS	dda1	3
chr11	5953005	5953566	00dpi	02TYE	287	01PROM(<2kb)	0.7	0.632023	0.28026	-0.269927	-0.188451	-1.28884	1.46696	01POS	dda1	3
chr19	18771667	18781822	01dpi	02TYE	-16024	03Interg	1	1.77815	-1.57728	-0.315193	0.87168	0.767311	0.253481	01POS	ddah2	1
chr19	18771667	18781822	14dpi	02TYE	-15901	03Interg	1	1.77815	-1.57728	-0.315193	0.87168	0.767311	0.253481	01POS	ddah2	1
chr16	8347557	8347964	01dpi	02TYE	-5012	03Interg	0.9	1.07918	-0.562738	1.40441	0.506856	-0.152347	-1.19618	01POS	ddc	4
chr23	24233741	24236422	04dpi	02TYE	446	01PROM(<2kb)	0.9	1.07918	-1.2969	0.0853425	1.48673	0.0392282	-0.314401	01POS	ddost	1
chr23	24233741	24236422	04dpi	02TYE	-1928	01PROM(<2kb)	0.9	1.07918	-1.2969	0.0853425	1.48673	0.0392282	-0.314401	01POS	ddost	1
chr9	33329237	33335474	04dpi	02TYE	179	01PROM(<2kb)	1	1.77815	0.0525324	0.0721349	1.33849	-1.48326	0.0201012	01POS	ddx3xa	3
chr9	33329237	33335474	00dpi	02TYE	504	01PROM(<2kb)	1	1.77815	0.0525324	0.0721349	1.33849	-1.48326	0.0201012	01POS	ddx3xa	3
chr9	33329237	33335474	04dpi	02TYE	844	01PROM(<2kb)	1	1.77815	0.0525324	0.0721349	1.33849	-1.48326	0.0201012	01POS	ddx3xa	3
chr11	6857470	6882508	00dpi	02TYE	178	01PROM(<2kb)	0.7	0.632023	-0.949121	-0.607631	1.51622	-0.443534	0.48407	01POS	ddx49	1
chr24	37681141	37709685	00dpi	02TYE	24	01PROM(<2kb)	0.8	0.875061	-0.611854	-0.451007	1.73847	-0.630814	-0.0447994	01POS	decr2	1
chr18	31302829	31303251	14dpi	02TYE	22024	02Genebody(>2kb)	0.7	0.632023	-1.10431	-0.821605	0.386778	1.39061	0.148532	01POS	def8	5
chr7	59112298	59118692	00dpi	02TYE	10644	02Genebody(>2kb)	0.8	0.875061	-0.838623	0.628995	1.41087	-0.908047	-0.293197	01POS	dennd4c	1
chr7	59112298	59118692	00dpi	02TYE	4577	02Genebody(>2kb)	0.8	0.875061	-0.838623	0.628995	1.41087	-0.908047	-0.293197	01POS	dennd4c	1
chr7	59112298	59118692	01dpi	02TYE	4565	02Genebody(>2kb)	0.8	0.875061	-0.838623	0.628995	1.41087	-0.908047	-0.293197	01POS	dennd4c	1
chr8	30830177	30921700	45dpi	01SE	-25855	01PROM(<2kb)	0.9	1.07918	0.124504	1.4606	-1.17979	0.231567	-0.636882	01POS	derl3	4
chr8	30830177	30921700	14dpi	01SE	-25496	01PROM(<2kb)	0.9	1.07918	0.124504	1.4606	-1.17979	0.231567	-0.636882	01POS	derl3	4
chr8	30830177	30921700	01dpi	01SE	-24947	01PROM(<2kb)	0.9	1.07918	0.124504	1.4606	-1.17979	0.231567	-0.636882	01POS	derl3	4
chr8	30830177	30921700	45dpi	01SE	-24533	01PROM(<2kb)	0.9	1.07918	0.124504	1.4606	-1.17979	0.231567	-0.636882	01POS	derl3	4
chr8	30830177	30921700	00dpi	01SE	-24407	01PROM(<2kb)	0.9	1.07918	0.124504	1.4606	-1.17979	0.231567	-0.636882	01POS	derl3	4
chr8	30830177	30921700	14dpi	01SE	-24166	01PROM(<2kb)	0.9	1.07918	0.124504	1.4606	-1.17979	0.231567	-0.636882	01POS	derl3	4
chr8	30830177	30921700	00dpi	01SE	-22866	01PROM(<2kb)	0.9	1.07918	0.124504	1.4606	-1.17979	0.231567	-0.636882	01POS	derl3	4
chr8	30830177	30921700	45dpi	01SE	-22964	01PROM(<2kb)	0.9	1.07918	0.124504	1.4606	-1.17979	0.231567	-0.636882	01POS	derl3	4
chr8	30830177	30921700	14dpi	01SE	-22969	01PROM(<2kb)	0.9	1.07918	0.124504	1.4606	-1.17979	0.231567	-0.636882	01POS	derl3	4
chr8	30830177	30921700	01dpi	01SE	-22839	01PROM(<2kb)	0.9	1.07918	0.124504	1.4606	-1.17979	0.231567	-0.636882	01POS	derl3	4
chr8	30830177	30921700	01dpi	01SE	-20497	01PROM(<2kb)	0.9	1.07918	0.124504	1.4606	-1.17979	0.231567	-0.636882	01POS	derl3	4
chr8	30830177	30921700	45dpi	01SE	-20551	01PROM(<2kb)	0.9	1.07918	0.124504	1.4606	-1.17979	0.231567	-0.636882	01POS	derl3	4
chr8	30830177	30921700	04dpi	01SE	-20508	01PROM(<2kb)	0.9	1.07918	0.124504	1.4606	-1.17979	0.231567	-0.636882	01POS	derl3	4
chr8	30830177	30921700	00dpi	01SE	-20394	01PROM(<2kb)	0.9	1.07918	0.124504	1.4606	-1.17979	0.231567	-0.636882	01POS	derl3	4
chr8	30830177	30921700	14dpi	01SE	-20280	01PROM(<2kb)	0.9	1.07918	0.124504	1.4606	-1.17979	0.231567	-0.636882	01POS	derl3	4
chr8	30830177	30921700	01dpi	01SE	-18909	01PROM(<2kb)	0.9	1.07918	0.124504	1.4606	-1.17979	0.231567	-0.636882	01POS	derl3	4
chr8	30830177	30921700	45dpi	01SE	-18710	01PROM(<2kb)	0.9	1.07918	0.124504	1.4606	-1.17979	0.231567	-0.636882	01POS	derl3	4
chr8	30830177	30921700	00dpi	01SE	-18522	01PROM(<2kb)	0.9	1.07918	0.124504	1.4606	-1.17979	0.231567	-0.636882	01POS	derl3	4
chr8	30830177	30921700	00dpi	01SE	-15345	01PROM(<2kb)	0.9	1.07918	0.124504	1.4606	-1.17979	0.231567	-0.636882	01POS	derl3	4
chr8	30830177	30921700	00dpi	01SE	-12665	01PROM(<2kb)	0.9	1.07918	0.124504	1.4606	-1.17979	0.231567	-0.636882	01POS	derl3	4
chr8	30830177	30921700	04dpi	01SE	-13119	01PROM(<2kb)	0.9	1.07918	0.124504	1.4606	-1.17979	0.231567	-0.636882	01POS	derl3	4
chr8	30830177	30921700	01dpi	01SE	-12947	01PROM(<2kb)	0.9	1.07918	0.124504	1.4606	-1.17979	0.231567	-0.636882	01POS	derl3	4
chr8	30830177	30921700	04dpi	01SE	-12339	01PROM(<2kb)	0.9	1.07918	0.124504	1.4606	-1.17979	0.231567	-0.636882	01POS	derl3	4
chr8	30830177	30921700	01dpi	01SE	-11422	01PROM(<2kb)	0.9	1.07918	0.124504	1.4606	-1.17979	0.231567	-0.636882	01POS	derl3	4
chr8	30830177	30921700	14dpi	01SE	-11276	01PROM(<2kb)	0.9	1.07918	0.124504	1.4606	-1.17979	0.231567	-0.636882	01POS	derl3	4
chr8	30830177	30921700	00dpi	01SE	-11305	01PROM(<2kb)	0.9	1.07918	0.124504	1.4606	-1.17979	0.231567	-0.636882	01POS	derl3	4
chr8	30830177	30921700	45dpi	01SE	-11242	01PROM(<2kb)	0.9	1.07918	0.124504	1.4606	-1.17979	0.231567	-0.636882	01POS	derl3	4
chr8	30830177	30921700	00dpi	01SE	-9729	01PROM(<2kb)	0.9	1.07918	0.124504	1.4606	-1.17979	0.231567	-0.636882	01POS	derl3	4
chr8	30830177	30921700	45dpi	01SE	-9737	01PROM(<2kb)	0.9	1.07918	0.124504	1.4606	-1.17979	0.231567	-0.636882	01POS	derl3	4
chr8	30830177	30921700	04dpi	01SE	-9618	01PROM(<2kb)	0.9	1.07918	0.124504	1.4606	-1.17979	0.231567	-0.636882	01POS	derl3	4
chr8	30830177	30921700	01dpi	01SE	-9480	01PROM(<2kb)	0.9	1.07918	0.124504	1.4606	-1.17979	0.231567	-0.636882	01POS	derl3	4
chr8	30830177	30921700	14dpi	01SE	-8967	01PROM(<2kb)	0.9	1.07918	0.124504	1.4606	-1.17979	0.231567	-0.636882	01POS	derl3	4
chr8	30830177	30921700	45dpi	01SE	-8922	01PROM(<2kb)	0.9	1.07918	0.124504	1.4606	-1.17979	0.231567	-0.636882	01POS	derl3	4
chr8	30830177	30921700	01dpi	01SE	-8916	01PROM(<2kb)	0.9	1.07918	0.124504	1.4606	-1.17979	0.231567	-0.636882	01POS	derl3	4
chr8	30830177	30921700	14dpi	01SE	-7624	01PROM(<2kb)	0.9	1.07918	0.124504	1.4606	-1.17979	0.231567	-0.636882	01POS	derl3	4
chr8	30830177	30921700	00dpi	01SE	-7478	01PROM(<2kb)	0.9	1.07918	0.124504	1.4606	-1.17979	0.231567	-0.636882	01POS	derl3	4
chr8	30830177	30921700	01dpi	01SE	-7517	01PROM(<2kb)	0.9	1.07918	0.124504	1.4606	-1.17979	0.231567	-0.636882	01POS	derl3	4
chr8	30830177	30921700	00dpi	01SE	161	01PROM(<2kb)	0.9	1.07918	0.124504	1.4606	-1.17979	0.231567	-0.636882	01POS	derl3	4
chr23	32307750	32307954	04dpi	02TYE	-3098	02Genebody(>2kb)	0.8	0.875061	-0.396019	-0.287733	1.66674	-0.991099	0.00810609	01POS	dgkaa	1
chr5	4040294	4058715	01dpi	02TYE	3855	02Genebody(>2kb)	0.9	1.07918	-1.43021	0.533886	1.17491	-0.493026	0.214441	01POS	dhrs11a	1
chr15	15403343	15416135	00dpi	02TYE	135	01PROM(<2kb)	0.9	1.07918	-0.660677	-0.880843	1.65516	-0.201082	0.087446	01POS	dhrs11b	1
chr15	15403343	15416135	45dpi	02TYE	288	01PROM(<2kb)	0.9	1.07918	-0.660677	-0.880843	1.65516	-0.201082	0.087446	01POS	dhrs11b	1
chr14	4145166	4151818	00dpi	02TYE	58	01PROM(<2kb)	0.7	0.632023	0.112362	0.349729	1.31565	-1.41515	-0.362593	01POS	dhrs13l1	3
chr14	4145166	4151818	45dpi	02TYE	138	01PROM(<2kb)	0.7	0.632023	0.112362	0.349729	1.31565	-1.41515	-0.362593	01POS	dhrs13l1	3
chr18	44577768	44601652	14dpi	02TYE	10830	02Genebody(>2kb)	0.9	1.07918	-1.54936	0.387305	1.13717	0.291739	-0.266845	01POS	dhx34	1
chr18	44577768	44601652	04dpi	02TYE	12196	02Genebody(>2kb)	0.9	1.07918	-1.54936	0.387305	1.13717	0.291739	-0.266845	01POS	dhx34	1
chr18	44577768	44601652	04dpi	02TYE	19499	02Genebody(>2kb)	0.9	1.07918	-1.54936	0.387305	1.13717	0.291739	-0.266845	01POS	dhx34	1
chr8	4564737	4571005	14dpi	02TYE	8640	02Genebody(>2kb)	0.7	0.632023	-1.71306	0.687966	0.610405	0.46577	-0.0510853	01POS	dhx37	4
chr8	4564737	4571005	01dpi	02TYE	3739	02Genebody(>2kb)	0.7	0.632023	-1.71306	0.687966	0.610405	0.46577	-0.0510853	01POS	dhx37	4
chr8	4564737	4571005	14dpi	02TYE	2629	02Genebody(>2kb)	0.7	0.632023	-1.71306	0.687966	0.610405	0.46577	-0.0510853	01POS	dhx37	4
chr15	14830183	14862279	00dpi	02TYE	12	01PROM(<2kb)	0.9	1.07918	-0.983708	-0.419621	1.5626	-0.527867	0.368592	01POS	diabloa	1
chr15	14830183	14862279	01dpi	02TYE	23	01PROM(<2kb)	0.9	1.07918	-0.983708	-0.419621	1.5626	-0.527867	0.368592	01POS	diabloa	1
chr11	18555647	18557286	45dpi	02TYE	1470	01PROM(<2kb)	0.8	0.875061	1.45174	-0.209806	-0.72767	-1.02742	0.513157	01POS	dido1	2
chr11	18555647	18557286	00dpi	02TYE	1394	01PROM(<2kb)	0.8	0.875061	1.45174	-0.209806	-0.72767	-1.02742	0.513157	01POS	dido1	2
chr11	18555647	18557286	00dpi	02TYE	202	01PROM(<2kb)	0.8	0.875061	1.45174	-0.209806	-0.72767	-1.02742	0.513157	01POS	dido1	2
chr17	16899463	16907734	04dpi	02TYE	26146	02Genebody(>2kb)	0.8	0.875061	-1.36289	-0.401519	1.36065	0.0462492	0.357512	01POS	dio2	1
chr17	16899463	16907734	04dpi	02TYE	34182	02Genebody(>2kb)	0.8	0.875061	-1.36289	-0.401519	1.36065	0.0462492	0.357512	01POS	dio2	1
chr23	27397207	27465547	00dpi	02TYE	45098	02Genebody(>2kb)	0.8	0.875061	-0.548916	0.203967	1.62954	-0.939457	-0.345133	01POS	dip2ba	1
chr23	27397207	27465547	00dpi	02TYE	44413	02Genebody(>2kb)	0.8	0.875061	-0.548916	0.203967	1.62954	-0.939457	-0.345133	01POS	dip2ba	1
chr23	27397207	27465547	00dpi	02TYE	41406	02Genebody(>2kb)	0.8	0.875061	-0.548916	0.203967	1.62954	-0.939457	-0.345133	01POS	dip2ba	1
chr23	27397207	27465547	00dpi	02TYE	40595	02Genebody(>2kb)	0.8	0.875061	-0.548916	0.203967	1.62954	-0.939457	-0.345133	01POS	dip2ba	1
chr23	27397207	27465547	00dpi	02TYE	37644	02Genebody(>2kb)	0.8	0.875061	-0.548916	0.203967	1.62954	-0.939457	-0.345133	01POS	dip2ba	1
chr23	27397207	27465547	04dpi	02TYE	35831	02Genebody(>2kb)	0.8	0.875061	-0.548916	0.203967	1.62954	-0.939457	-0.345133	01POS	dip2ba	1
chr23	27397207	27465547	00dpi	02TYE	32594	02Genebody(>2kb)	0.8	0.875061	-0.548916	0.203967	1.62954	-0.939457	-0.345133	01POS	dip2ba	1
chr23	27397207	27465547	00dpi	02TYE	29150	02Genebody(>2kb)	0.8	0.875061	-0.548916	0.203967	1.62954	-0.939457	-0.345133	01POS	dip2ba	1
chr23	27397207	27465547	00dpi	02TYE	24515	02Genebody(>2kb)	0.8	0.875061	-0.548916	0.203967	1.62954	-0.939457	-0.345133	01POS	dip2ba	1
chr23	27397207	27465547	04dpi	02TYE	22080	02Genebody(>2kb)	0.8	0.875061	-0.548916	0.203967	1.62954	-0.939457	-0.345133	01POS	dip2ba	1
chr23	27397207	27465547	00dpi	02TYE	21974	02Genebody(>2kb)	0.8	0.875061	-0.548916	0.203967	1.62954	-0.939457	-0.345133	01POS	dip2ba	1
chr23	27397207	27465547	45dpi	02TYE	14638	02Genebody(>2kb)	0.8	0.875061	-0.548916	0.203967	1.62954	-0.939457	-0.345133	01POS	dip2ba	1
chr23	27397207	27465547	14dpi	02TYE	13894	02Genebody(>2kb)	0.8	0.875061	-0.548916	0.203967	1.62954	-0.939457	-0.345133	01POS	dip2ba	1
chr23	27397207	27465547	00dpi	02TYE	11176	02Genebody(>2kb)	0.8	0.875061	-0.548916	0.203967	1.62954	-0.939457	-0.345133	01POS	dip2ba	1
chr23	27397207	27465547	14dpi	02TYE	3898	02Genebody(>2kb)	0.8	0.875061	-0.548916	0.203967	1.62954	-0.939457	-0.345133	01POS	dip2ba	1
chr23	27397207	27465547	00dpi	02TYE	482	02Genebody(>2kb)	0.8	0.875061	-0.548916	0.203967	1.62954	-0.939457	-0.345133	01POS	dip2ba	1
chr23	27397207	27465547	01dpi	02TYE	195	02Genebody(>2kb)	0.8	0.875061	-0.548916	0.203967	1.62954	-0.939457	-0.345133	01POS	dip2ba	1
chr23	27397207	27465547	04dpi	02TYE	147	02Genebody(>2kb)	0.8	0.875061	-0.548916	0.203967	1.62954	-0.939457	-0.345133	01POS	dip2ba	1
chr23	27397207	27465547	00dpi	02TYE	-5218	02Genebody(>2kb)	0.8	0.875061	-0.548916	0.203967	1.62954	-0.939457	-0.345133	01POS	dip2ba	1
chr23	27397207	27465547	04dpi	02TYE	-9731	02Genebody(>2kb)	0.8	0.875061	-0.548916	0.203967	1.62954	-0.939457	-0.345133	01POS	dip2ba	1
chr2	42578908	42588659	00dpi	02TYE	237	01PROM(<2kb)	1	1.77815	-1.23803	0.202294	1.40047	0.264026	-0.628753	01POS	dip2cb	1
chr2	42578908	42588659	14dpi	02TYE	39	01PROM(<2kb)	1	1.77815	-1.23803	0.202294	1.40047	0.264026	-0.628753	01POS	dip2cb	1
chr21	23034528	23046637	00dpi	02TYE	78	01PROM(<2kb)	0.8	0.875061	-0.410069	-0.134672	1.22828	-1.35947	0.675926	01POS	dlat	3
chr21	23034528	23046637	45dpi	02TYE	32	01PROM(<2kb)	0.8	0.875061	-0.410069	-0.134672	1.22828	-1.35947	0.675926	01POS	dlat	3
chr23	44283371	44283574	01dpi	02TYE	19487	02Genebody(>2kb)	0.7	0.632023	-1.37974	1.25085	0.450519	0.211355	-0.532979	01POS	dlg4b	4
chr13	16363865	16364228	04dpi	02TYE	21121	02Genebody(>2kb)	0.7	0.632023	-1.39241	0.0689797	1.40997	-0.223098	0.136551	01POS	dlg5a	1
chr12	48846471	48855978	14dpi	02TYE	-4774	02Genebody(>2kb)	0.7	0.632023	-0.716762	1.11175	0.881442	-0.0643252	-1.2121	01POS	dlg5b.1	4
chr12	48846471	48855978	01dpi	02TYE	-4561	02Genebody(>2kb)	0.7	0.632023	-0.716762	1.11175	0.881442	-0.0643252	-1.2121	01POS	dlg5b.1	4
chr24	9047217	9047502	14dpi	02TYE	11830	02Genebody(>2kb)	0.7	0.632023	0.502527	0.283292	-1.77962	0.440603	0.553199	01POS	dlgap1b	2
chr24	39449567	39449983	45dpi	02TYE	5901	02Genebody(>2kb)	1	1.77815	0.400306	0.885506	-1.00499	-1.14196	0.861137	01POS	dnah3	2
chr3	11908046	11926344	00dpi	02TYE	159	01PROM(<2kb)	0.7	0.632023	0.743901	0.405402	-1.4036	0.927097	-0.672801	01POS	dnaja3a	2
chr2	30100616	30100863	04dpi	02TYE	-2391	03Interg	0.7	0.632023	0.82657	-0.902656	1.20421	-1.01988	-0.108239	01POS	dnajb6a	6
chr2	30103234	30103697	45dpi	02TYE	0	01PROM(<2kb)	0.7	0.632023	-0.163016	-0.821892	0.504651	-0.969814	1.45007	01POS	dnajb6a	5
chr2	30103234	30103697	00dpi	02TYE	157	01PROM(<2kb)	0.7	0.632023	-0.163016	-0.821892	0.504651	-0.969814	1.45007	01POS	dnajb6a	5
chr9	44896884	44905845	00dpi	02TYE	345	01PROM(<2kb)	0.9	1.07918	-0.998332	0.337151	1.2134	-1.07136	0.519148	01POS	dnajc10	1
chr9	44896884	44905845	04dpi	02TYE	77	01PROM(<2kb)	0.9	1.07918	-0.998332	0.337151	1.2134	-1.07136	0.519148	01POS	dnajc10	1
chr11	2584051	2597381	00dpi	02TYE	-509	01PROM(<2kb)	0.7	0.632023	-0.708488	-0.478642	1.44596	-0.885935	0.627103	01POS	dnajc14	1
chr11	2584051	2597381	00dpi	02TYE	141	01PROM(<2kb)	0.7	0.632023	-0.708488	-0.478642	1.44596	-0.885935	0.627103	01POS	dnajc14	1
chr11	2584051	2597381	04dpi	02TYE	40	01PROM(<2kb)	0.7	0.632023	-0.708488	-0.478642	1.44596	-0.885935	0.627103	01POS	dnajc14	1
chr11	2584051	2597381	45dpi	02TYE	144	01PROM(<2kb)	0.7	0.632023	-0.708488	-0.478642	1.44596	-0.885935	0.627103	01POS	dnajc14	1
chr11	2584051	2597381	01dpi	02TYE	282	01PROM(<2kb)	0.7	0.632023	-0.708488	-0.478642	1.44596	-0.885935	0.627103	01POS	dnajc14	1
chr17	1183938	1196242	14dpi	02TYE	-9098	03Interg	0.7	0.632023	-1.60492	0.18818	1.12608	-0.0528016	0.343469	01POS	dnajc17	1
chr17	1183938	1196242	45dpi	02TYE	-9197	03Interg	0.7	0.632023	-1.60492	0.18818	1.12608	-0.0528016	0.343469	01POS	dnajc17	1
chr23	17506890	17523363	00dpi	02TYE	2625	01PROM(<2kb)	0.9	1.07918	-0.570918	0.394309	0.489604	-1.4273	1.11431	01POS	dnajc5ab	3
chr23	17506890	17523363	14dpi	02TYE	2248	01PROM(<2kb)	0.9	1.07918	-0.570918	0.394309	0.489604	-1.4273	1.11431	01POS	dnajc5ab	3
chr23	17506890	17523363	00dpi	02TYE	326	01PROM(<2kb)	0.9	1.07918	-0.570918	0.394309	0.489604	-1.4273	1.11431	01POS	dnajc5ab	3
chr19	72069	83084	00dpi	02TYE	-5	01PROM(<2kb)	0.7	0.632023	-1.07619	1.30901	0.763959	-0.34365	-0.65313	01POS	dnajc8	4
chr5	1274320	1277349	00dpi	02TYE	-948	01PROM(<2kb)	1	1.77815	0.255196	1.57423	-0.245686	-1.05852	-0.525216	01POS	dnm1a	6
chr3	47127564	47149802	00dpi	02TYE	213	01PROM(<2kb)	0.8	0.875061	-0.804171	0.366622	1.4462	-1.06052	0.0518696	01POS	dnm2a	1
chr3	47127564	47149802	45dpi	02TYE	-11	01PROM(<2kb)	0.8	0.875061	-0.804171	0.366622	1.4462	-1.06052	0.0518696	01POS	dnm2a	1
chr3	47127564	47149802	04dpi	02TYE	379	01PROM(<2kb)	0.8	0.875061	-0.804171	0.366622	1.4462	-1.06052	0.0518696	01POS	dnm2a	1
chr3	47127564	47149802	00dpi	02TYE	8854	01PROM(<2kb)	0.8	0.875061	-0.804171	0.366622	1.4462	-1.06052	0.0518696	01POS	dnm2a	1
chr3	47127564	47149802	00dpi	02TYE	18590	01PROM(<2kb)	0.8	0.875061	-0.804171	0.366622	1.4462	-1.06052	0.0518696	01POS	dnm2a	1
chr3	54597689	54598060	04dpi	02TYE	9291	02Genebody(>2kb)	0.7	0.632023	-0.398715	0.227538	1.5565	-1.14376	-0.241564	01POS	dnmt1	1
chr20	47099039	47166035	00dpi	02TYE	451	02Genebody(>2kb)	0.7	0.632023	-1.29632	-0.670697	1.09073	0.0533648	0.82292	01POS	dnmt3aa	5
chr20	47099039	47166035	00dpi	01SE	451	02Genebody(>2kb)	0.7	0.632023	-1.29632	-0.670697	1.09073	0.0533648	0.82292	01POS	dnmt3aa	5
chr20	47099039	47166035	45dpi	02TYE	441	02Genebody(>2kb)	0.7	0.632023	-1.29632	-0.670697	1.09073	0.0533648	0.82292	01POS	dnmt3aa	5
chr20	47099039	47166035	45dpi	01SE	441	02Genebody(>2kb)	0.7	0.632023	-1.29632	-0.670697	1.09073	0.0533648	0.82292	01POS	dnmt3aa	5
chr20	47099039	47166035	04dpi	02TYE	370	02Genebody(>2kb)	0.7	0.632023	-1.29632	-0.670697	1.09073	0.0533648	0.82292	01POS	dnmt3aa	5
chr20	47099039	47166035	04dpi	01SE	370	02Genebody(>2kb)	0.7	0.632023	-1.29632	-0.670697	1.09073	0.0533648	0.82292	01POS	dnmt3aa	5
chr12	44821245	44821829	00dpi	02TYE	271	01PROM(<2kb)	0.7	0.632023	0.376312	-0.392174	0.775717	-1.56613	0.806277	01POS	dock1	3
chr12	44821245	44821829	45dpi	02TYE	224	01PROM(<2kb)	0.7	0.632023	0.376312	-0.392174	0.775717	-1.56613	0.806277	01POS	dock1	3
chr12	44821245	44821829	04dpi	02TYE	113	01PROM(<2kb)	0.7	0.632023	0.376312	-0.392174	0.775717	-1.56613	0.806277	01POS	dock1	3
chr12	44821245	44821829	01dpi	02TYE	117	01PROM(<2kb)	0.7	0.632023	0.376312	-0.392174	0.775717	-1.56613	0.806277	01POS	dock1	3
chr22	31778286	31812107	14dpi	02TYE	-9866	03Interg	0.8	0.875061	-1.67452	0.627604	0.88814	0.0604937	0.0982782	01POS	dock3	4
chr7	59210347	59214591	00dpi	02TYE	154	01PROM(<2kb)	0.7	0.632023	0.762439	-0.479987	1.09215	-1.41212	0.0375162	01POS	dok1b	3
chr7	59210347	59214591	45dpi	02TYE	181	01PROM(<2kb)	0.7	0.632023	0.762439	-0.479987	1.09215	-1.41212	0.0375162	01POS	dok1b	3
chr7	59210347	59214591	00dpi	02TYE	1439	01PROM(<2kb)	0.7	0.632023	0.762439	-0.479987	1.09215	-1.41212	0.0375162	01POS	dok1b	3
chr15	14346205	14346466	04dpi	02TYE	29116	02Genebody(>2kb)	0.7	0.632023	-0.940043	-0.485362	1.57124	-0.520862	0.375024	01POS	dpf1	1
chr5	61650349	61658129	04dpi	02TYE	1715	01PROM(<2kb)	0.9	1.07918	-0.534819	0.711576	1.22997	-1.29723	-0.109494	01POS	drl	3
chr5	61580543	61604179	04dpi	02TYE	3765	01PROM(<2kb)	0.8	0.875061	-1.23679	0.0465436	1.40929	-0.588116	0.369067	01POS	drll.3	1
chr15	6373051	6373524	01dpi	02TYE	31155	02Genebody(>2kb)	0.9	1.07918	-1.43811	1.32162	-0.110146	-0.158099	0.384739	01POS	dscamb	4
chr2	27304544	27316157	00dpi	02TYE	10174	01PROM(<2kb)	1	1.77815	-1.28899	0.0639435	1.49888	-0.295491	0.0216611	01POS	dsela	1
chr2	27304544	27316157	45dpi	02TYE	10464	01PROM(<2kb)	1	1.77815	-1.28899	0.0639435	1.49888	-0.295491	0.0216611	01POS	dsela	1
chr2	27304544	27316157	04dpi	02TYE	10520	01PROM(<2kb)	1	1.77815	-1.28899	0.0639435	1.49888	-0.295491	0.0216611	01POS	dsela	1
chr2	27304544	27316157	01dpi	02TYE	10181	01PROM(<2kb)	1	1.77815	-1.28899	0.0639435	1.49888	-0.295491	0.0216611	01POS	dsela	1
chr2	27304544	27316157	14dpi	02TYE	9690	01PROM(<2kb)	1	1.77815	-1.28899	0.0639435	1.49888	-0.295491	0.0216611	01POS	dsela	1
chr2	27304544	27316157	01dpi	02TYE	9606	01PROM(<2kb)	1	1.77815	-1.28899	0.0639435	1.49888	-0.295491	0.0216611	01POS	dsela	1
chr2	27304544	27316157	45dpi	02TYE	8822	01PROM(<2kb)	1	1.77815	-1.28899	0.0639435	1.49888	-0.295491	0.0216611	01POS	dsela	1
chr2	27304544	27316157	00dpi	02TYE	8459	01PROM(<2kb)	1	1.77815	-1.28899	0.0639435	1.49888	-0.295491	0.0216611	01POS	dsela	1
chr2	27304544	27316157	14dpi	02TYE	8539	01PROM(<2kb)	1	1.77815	-1.28899	0.0639435	1.49888	-0.295491	0.0216611	01POS	dsela	1
chr2	27304544	27316157	00dpi	02TYE	347	01PROM(<2kb)	1	1.77815	-1.28899	0.0639435	1.49888	-0.295491	0.0216611	01POS	dsela	1
chr2	27304544	27316157	00dpi	02TYE	238	01PROM(<2kb)	1	1.77815	-1.28899	0.0639435	1.49888	-0.295491	0.0216611	01POS	dsela	1
chr15	15862554	15862988	14dpi	02TYE	6540	02Genebody(>2kb)	0.7	0.632023	-0.0171624	-1.55339	1.12868	0.548916	-0.107049	01POS	dusp14	1
chr15	15862554	15862988	04dpi	02TYE	6703	02Genebody(>2kb)	0.7	0.632023	-0.0171624	-1.55339	1.12868	0.548916	-0.107049	01POS	dusp14	1
chr18	30504159	30511793	00dpi	02TYE	312	01PROM(<2kb)	0.8	0.875061	-0.623302	-0.390012	1.28498	-1.07693	0.805262	01POS	dusp22a	3
chr17	6262218	6266508	14dpi	02TYE	-14241	02Genebody(>2kb)	0.7	0.632023	0.340573	0.720855	0.429983	0.270989	-1.7624	01POS	dusp23b	6
chr17	6262218	6266508	14dpi	02TYE	-10340	02Genebody(>2kb)	0.7	0.632023	0.340573	0.720855	0.429983	0.270989	-1.7624	01POS	dusp23b	6
chr17	6262218	6266508	01dpi	02TYE	-10173	02Genebody(>2kb)	0.7	0.632023	0.340573	0.720855	0.429983	0.270989	-1.7624	01POS	dusp23b	6
chr7	44694214	44702350	00dpi	02TYE	10561	02Genebody(>2kb)	0.7	0.632023	1.45159	0.367949	-1.12478	0.00691479	-0.701674	01POS	dync1li2	2
chr7	44694214	44702350	00dpi	02TYE	2680	02Genebody(>2kb)	0.7	0.632023	1.45159	0.367949	-1.12478	0.00691479	-0.701674	01POS	dync1li2	2
chr7	44694214	44702350	45dpi	02TYE	2682	02Genebody(>2kb)	0.7	0.632023	1.45159	0.367949	-1.12478	0.00691479	-0.701674	01POS	dync1li2	2
chr25	21893814	21904813	00dpi	02TYE	8421	01PROM(<2kb)	0.7	0.632023	-0.440518	-0.431633	1.47046	-1.09865	0.500339	01POS	dynlrb2	3
chr25	21893814	21904813	14dpi	02TYE	8745	01PROM(<2kb)	0.7	0.632023	-0.440518	-0.431633	1.47046	-1.09865	0.500339	01POS	dynlrb2	3
chr25	21893814	21904813	00dpi	02TYE	9441	01PROM(<2kb)	0.7	0.632023	-0.440518	-0.431633	1.47046	-1.09865	0.500339	01POS	dynlrb2	3
chr16	9695269	9726493	00dpi	02TYE	37	01PROM(<2kb)	0.9	1.07918	-1.02172	-0.176972	1.67606	-0.267207	-0.210161	01POS	ecm1b	1
chr16	9695269	9726493	45dpi	02TYE	38	01PROM(<2kb)	0.9	1.07918	-1.02172	-0.176972	1.67606	-0.267207	-0.210161	01POS	ecm1b	1
chr16	9695269	9726493	00dpi	02TYE	777	01PROM(<2kb)	0.9	1.07918	-1.02172	-0.176972	1.67606	-0.267207	-0.210161	01POS	ecm1b	1
chr6	15262639	15262843	04dpi	02TYE	-5905	03Interg	0.9	1.07918	-0.766244	0.445466	1.55428	-0.7544	-0.479099	01POS	ecrg4b	1
chr11	10294449	10294977	04dpi	02TYE	161674	03Interg	0.9	1.07918	-1.00871	-0.39796	1.57677	0.317113	-0.487212	01POS	ect2	1
chr11	10398916	10399178	04dpi	02TYE	57340	02Genebody(>2kb)	0.7	0.632023	0.0350727	0.167052	1.55086	-0.755585	-0.997396	01POS	ect2	1
chr5	64397391	64408440	00dpi	02TYE	136	01PROM(<2kb)	0.7	0.632023	-1.06662	0.534469	1.43714	-0.67809	-0.2269	01POS	edf1	1
chr5	64397391	64408440	45dpi	02TYE	283	01PROM(<2kb)	0.7	0.632023	-1.06662	0.534469	1.43714	-0.67809	-0.2269	01POS	edf1	1
chr5	46984920	46985120	14dpi	02TYE	-3986	03Interg	0.8	0.875061	-1.40732	-0.0302271	0.326389	1.36015	-0.248992	01POS	edil3a	4
chr1	36628333	36639606	00dpi	02TYE	-13098	02Genebody(>2kb)	0.7	0.632023	-0.989538	0.895503	-0.189313	1.17678	-0.893436	01POS	ednraa	4
chr1	36628333	36639606	01dpi	02TYE	-11566	02Genebody(>2kb)	0.7	0.632023	-0.989538	0.895503	-0.189313	1.17678	-0.893436	01POS	ednraa	4
chr23	45703463	45704059	45dpi	02TYE	1764	01PROM(<2kb)	0.7	0.632023	0.607829	-0.744233	-1.38195	0.674962	0.84339	01POS	ednrab	2
chr23	45703463	45704059	14dpi	02TYE	1750	01PROM(<2kb)	0.7	0.632023	0.607829	-0.744233	-1.38195	0.674962	0.84339	01POS	ednrab	2
chr20	52545841	52546796	04dpi	02TYE	6	01PROM(<2kb)	0.8	0.875061	0.320703	-0.415444	1.07782	-1.51125	0.52817	01POS	eef1db	3
chr20	52545841	52546796	45dpi	02TYE	-138	01PROM(<2kb)	0.8	0.875061	0.320703	-0.415444	1.07782	-1.51125	0.52817	01POS	eef1db	3
chr3	28860283	28872902	00dpi	02TYE	25	01PROM(<2kb)	0.7	0.632023	-1.01689	-0.238089	1.63004	-0.489092	0.114035	01POS	eef2kmt	1
chr9	54640666	54649955	00dpi	02TYE	-3782	02Genebody(>2kb)	0.7	0.632023	-1.21601	0.746206	1.16835	-0.770856	0.0723078	01POS	egfl6	1
chr9	54640666	54649955	45dpi	02TYE	-3713	02Genebody(>2kb)	0.7	0.632023	-1.21601	0.746206	1.16835	-0.770856	0.0723078	01POS	egfl6	1
chr9	54640666	54649955	00dpi	02TYE	4654	02Genebody(>2kb)	0.7	0.632023	-1.21601	0.746206	1.16835	-0.770856	0.0723078	01POS	egfl6	1
chr12	8474794	8485463	04dpi	02TYE	1062	01PROM(<2kb)	1	1.77815	-1.42908	0.535331	1.26011	-0.273089	-0.0932708	01POS	egr2b	1
chr18	3551990	3580494	00dpi	02TYE	145	01PROM(<2kb)	0.8	0.875061	0.328078	0.485937	0.940824	-1.66207	-0.09277	01POS	eif2a	3
chr12	17591099	17603762	00dpi	02TYE	-149	01PROM(<2kb)	0.7	0.632023	-0.911589	-0.45148	1.60984	-0.537593	0.290822	01POS	eif2ak1	1
chr12	17591099	17603762	45dpi	02TYE	-139	01PROM(<2kb)	0.7	0.632023	-0.911589	-0.45148	1.60984	-0.537593	0.290822	01POS	eif2ak1	1
chr17	34300876	34306271	01dpi	02TYE	56631	03Interg	0.9	1.07918	-0.683984	0.379101	1.59185	-0.75817	-0.5288	01POS	eif2s1a	1
chr17	34300876	34306271	00dpi	02TYE	56732	03Interg	0.9	1.07918	-0.683984	0.379101	1.59185	-0.75817	-0.5288	01POS	eif2s1a	1
chr17	34300876	34306271	00dpi	02TYE	61826	03Interg	0.9	1.07918	-0.683984	0.379101	1.59185	-0.75817	-0.5288	01POS	eif2s1a	1
chr20	51099968	51114258	00dpi	02TYE	311	01PROM(<2kb)	0.8	0.875061	-0.131945	0.104111	1.09555	-1.58303	0.515314	01POS	eif2s1b	3
chr20	51099968	51114258	45dpi	02TYE	425	01PROM(<2kb)	0.8	0.875061	-0.131945	0.104111	1.09555	-1.58303	0.515314	01POS	eif2s1b	3
chr20	51099968	51114258	00dpi	02TYE	9791	01PROM(<2kb)	0.8	0.875061	-0.131945	0.104111	1.09555	-1.58303	0.515314	01POS	eif2s1b	3
chr24	16979355	16988506	00dpi	02TYE	256	01PROM(<2kb)	0.7	0.632023	-0.196698	-0.361291	1.45277	-1.25977	0.364986	01POS	eif2s3	3
chr24	16979355	16988506	45dpi	02TYE	255	01PROM(<2kb)	0.7	0.632023	-0.196698	-0.361291	1.45277	-1.25977	0.364986	01POS	eif2s3	3
chr24	16979355	16988506	01dpi	02TYE	130	01PROM(<2kb)	0.7	0.632023	-0.196698	-0.361291	1.45277	-1.25977	0.364986	01POS	eif2s3	3
chr3	54581988	54582438	00dpi	02TYE	181	01PROM(<2kb)	0.8	0.875061	0.589603	-1.42954	0.175761	-0.491718	1.1559	01POS	eif3g	5
chr3	54581988	54582438	45dpi	02TYE	224	01PROM(<2kb)	0.8	0.875061	0.589603	-1.42954	0.175761	-0.491718	1.1559	01POS	eif3g	5
chr15	47821710	47865135	00dpi	02TYE	158	01PROM(<2kb)	0.8	0.875061	-0.357011	0.158443	1.37213	-1.38556	0.211999	01POS	eif3k	3
chr23	44412672	44444710	00dpi	02TYE	-14395	01PROM(<2kb)	0.7	0.632023	1.20404	-0.195806	0.835936	-1.15943	-0.684738	01POS	eif4e2rs1	6
chr23	44412672	44444710	00dpi	02TYE	-9266	01PROM(<2kb)	0.7	0.632023	1.20404	-0.195806	0.835936	-1.15943	-0.684738	01POS	eif4e2rs1	6
chr23	44412672	44444710	04dpi	02TYE	-9715	01PROM(<2kb)	0.7	0.632023	1.20404	-0.195806	0.835936	-1.15943	-0.684738	01POS	eif4e2rs1	6
chr23	44412672	44444710	14dpi	02TYE	-9078	01PROM(<2kb)	0.7	0.632023	1.20404	-0.195806	0.835936	-1.15943	-0.684738	01POS	eif4e2rs1	6
chr23	44412672	44444710	14dpi	02TYE	-6354	01PROM(<2kb)	0.7	0.632023	1.20404	-0.195806	0.835936	-1.15943	-0.684738	01POS	eif4e2rs1	6
chr23	44412672	44444710	00dpi	02TYE	-6514	01PROM(<2kb)	0.7	0.632023	1.20404	-0.195806	0.835936	-1.15943	-0.684738	01POS	eif4e2rs1	6
chr23	44412672	44444710	45dpi	02TYE	-6203	01PROM(<2kb)	0.7	0.632023	1.20404	-0.195806	0.835936	-1.15943	-0.684738	01POS	eif4e2rs1	6
chr23	44412672	44444710	04dpi	02TYE	-5962	01PROM(<2kb)	0.7	0.632023	1.20404	-0.195806	0.835936	-1.15943	-0.684738	01POS	eif4e2rs1	6
chr23	44412672	44444710	00dpi	02TYE	-891	01PROM(<2kb)	0.7	0.632023	1.20404	-0.195806	0.835936	-1.15943	-0.684738	01POS	eif4e2rs1	6
chr23	44412672	44444710	00dpi	02TYE	-105	01PROM(<2kb)	0.7	0.632023	1.20404	-0.195806	0.835936	-1.15943	-0.684738	01POS	eif4e2rs1	6
chr23	10744740	10756870	00dpi	02TYE	238	01PROM(<2kb)	1	1.77815	-1.38824	0.374585	1.34921	-0.334821	-0.000738183	01POS	eif4e3	1
chr23	10744740	10756870	01dpi	02TYE	219	01PROM(<2kb)	1	1.77815	-1.38824	0.374585	1.34921	-0.334821	-0.000738183	01POS	eif4e3	1
chr17	51267132	51267648	04dpi	02TYE	4738	02Genebody(>2kb)	0.7	0.632023	-1.01248	-0.186657	1.67835	-0.304214	-0.175002	01POS	eipr1	1
chr2	37133636	37140873	00dpi	02TYE	34	01PROM(<2kb)	1	1.77815	0.570291	-1.19334	1.01587	-0.951917	0.559091	01POS	elavl1a	3
chr2	37133636	37140873	45dpi	02TYE	130	01PROM(<2kb)	1	1.77815	0.570291	-1.19334	1.01587	-0.951917	0.559091	01POS	elavl1a	3
chr8	16005183	16007685	04dpi	02TYE	766	01PROM(<2kb)	1	1.77815	-0.841077	-0.404658	1.71972	-0.408835	-0.0651534	01POS	elavl4	1
chr8	16005183	16007685	04dpi	02TYE	3033	01PROM(<2kb)	1	1.77815	-0.841077	-0.404658	1.71972	-0.408835	-0.0651534	01POS	elavl4	1
chr19	43819041	43823792	00dpi	02TYE	390	01PROM(<2kb)	0.7	0.632023	0.0270515	-1.5257	0.850297	-0.283409	0.931761	01POS	eloa	5
chr19	43819041	43823792	45dpi	02TYE	158	01PROM(<2kb)	0.7	0.632023	0.0270515	-1.5257	0.850297	-0.283409	0.931761	01POS	eloa	5
chr19	43819041	43823792	04dpi	02TYE	295	01PROM(<2kb)	0.7	0.632023	0.0270515	-1.5257	0.850297	-0.283409	0.931761	01POS	eloa	5
chr19	5069267	5069469	14dpi	02TYE	-3545	03Interg	0.9	1.07918	0.0364037	0.456756	-1.72033	0.810484	0.416687	01POS	eno2	2
chr9	18402465	18402914	01dpi	02TYE	22154	02Genebody(>2kb)	1	1.77815	-1.38223	1.40948	0.131671	0.111367	-0.270293	01POS	enox1	4
chr12	30744002	30744202	04dpi	02TYE	16869	02Genebody(>2kb)	0.8	0.875061	-0.210417	0.269256	1.25085	-1.50953	0.199841	01POS	entpd1	3
chr16	26436910	26472855	00dpi	02TYE	-1207	01PROM(<2kb)	0.7	0.632023	0.586405	0.643901	0.817414	-1.51211	-0.53561	01POS	epb41b	6
chr16	26436910	26472855	01dpi	02TYE	-534	01PROM(<2kb)	0.7	0.632023	0.586405	0.643901	0.817414	-1.51211	-0.53561	01POS	epb41b	6
chr16	26436910	26472855	00dpi	02TYE	-472	01PROM(<2kb)	0.7	0.632023	0.586405	0.643901	0.817414	-1.51211	-0.53561	01POS	epb41b	6
chr7	1048012	1048237	45dpi	02TYE	2488	02Genebody(>2kb)	0.7	0.632023	0.348497	0.0658351	-1.58125	-0.00518823	1.17211	01POS	epdl1	2
chr9	16433521	16445517	00dpi	02TYE	-11465	01PROM(<2kb)	0.7	0.632023	-0.769752	-0.681601	1.65231	-0.410797	0.209844	01POS	epha3	1
chr9	16433521	16445517	45dpi	02TYE	-11464	01PROM(<2kb)	0.7	0.632023	-0.769752	-0.681601	1.65231	-0.410797	0.209844	01POS	epha3	1
chr9	16433521	16445517	14dpi	02TYE	-11463	01PROM(<2kb)	0.7	0.632023	-0.769752	-0.681601	1.65231	-0.410797	0.209844	01POS	epha3	1
chr9	16433521	16445517	00dpi	02TYE	323	01PROM(<2kb)	0.7	0.632023	-0.769752	-0.681601	1.65231	-0.410797	0.209844	01POS	epha3	1
chr2	7941156	7941399	45dpi	02TYE	75882	02Genebody(>2kb)	0.7	0.632023	0.700215	-1.36517	-0.737785	0.458629	0.94411	01POS	ephb3a	2
chr2	7941156	7941399	00dpi	02TYE	75874	02Genebody(>2kb)	0.7	0.632023	0.700215	-1.36517	-0.737785	0.458629	0.94411	01POS	ephb3a	2
chr5	68477200	68477441	45dpi	02TYE	17903	02Genebody(>2kb)	0.7	0.632023	-0.858268	1.07578	-0.458606	-0.845552	1.08665	01POS	ephb4a	4
chr16	12435303	12435531	04dpi	02TYE	34617	02Genebody(>2kb)	0.8	0.875061	-0.559022	-0.174032	1.73458	-0.771789	-0.229737	01POS	ephb6	1
chr23	1556708	1571767	00dpi	02TYE	113	01PROM(<2kb)	0.8	0.875061	-1.10512	0.328383	1.53928	-0.307885	-0.454653	01POS	epm2a	1
chr3	39647839	39657194	00dpi	02TYE	172	01PROM(<2kb)	0.7	0.632023	-0.305342	-0.475412	1.50518	-1.12142	0.396986	01POS	epn2	3
chr3	39647839	39657194	04dpi	02TYE	116	01PROM(<2kb)	0.7	0.632023	-0.305342	-0.475412	1.50518	-1.12142	0.396986	01POS	epn2	3
chr3	39647839	39657194	45dpi	02TYE	228	01PROM(<2kb)	0.7	0.632023	-0.305342	-0.475412	1.50518	-1.12142	0.396986	01POS	epn2	3
chr10	2919363	2919563	04dpi	02TYE	20355	02Genebody(>2kb)	0.9	1.07918	-1.13106	-0.227317	1.62091	-0.191345	-0.0711826	01POS	erap1a	1
chr4	8213257	8213894	00dpi	02TYE	383	01PROM(<2kb)	0.7	0.632023	0.703098	-1.06956	-0.081198	-0.837984	1.28564	01POS	erc1b	3
chr4	8213257	8213894	45dpi	02TYE	423	01PROM(<2kb)	0.7	0.632023	0.703098	-1.06956	-0.081198	-0.837984	1.28564	01POS	erc1b	3
chr15	23675017	23675439	04dpi	02TYE	17131	02Genebody(>2kb)	0.9	1.07918	-1.00769	-0.322202	1.66375	-0.335676	0.0018194	01POS	ercc2	1
chr6	9606065	9606265	45dpi	02TYE	23916	02Genebody(>2kb)	0.7	0.632023	-0.403369	0.12337	0.462738	-1.43138	1.24864	01POS	ercc3	3
chr13	30879145	30881168	04dpi	02TYE	5255	02Genebody(>2kb)	0.7	0.632023	-1.04417	-0.0014667	1.56828	-0.657322	0.134679	01POS	ercc6	1
chr13	30879145	30881168	04dpi	02TYE	6834	02Genebody(>2kb)	0.7	0.632023	-1.04417	-0.0014667	1.56828	-0.657322	0.134679	01POS	ercc6	1
chr20	33486942	33497015	45dpi	02TYE	4469	01PROM(<2kb)	0.9	1.07918	0.711398	-0.0521975	0.63893	-1.70746	0.409326	01POS	erh	3
chr20	33486942	33497015	00dpi	02TYE	385	01PROM(<2kb)	0.9	1.07918	0.711398	-0.0521975	0.63893	-1.70746	0.409326	01POS	erh	3
chr14	48117681	48117881	14dpi	02TYE	-14574	02Genebody(>2kb)	1	1.77815	-0.929213	-0.454585	0.879138	1.25973	-0.755065	01POS	etfdh	1
chr4	16875732	16886330	00dpi	02TYE	189	01PROM(<2kb)	0.7	0.632023	0.292984	-0.0115244	0.608476	-1.69952	0.809582	01POS	etnk1	3
chr4	16875732	16886330	45dpi	02TYE	162	01PROM(<2kb)	0.7	0.632023	0.292984	-0.0115244	0.608476	-1.69952	0.809582	01POS	etnk1	3
chr4	16875732	16886330	01dpi	02TYE	227	01PROM(<2kb)	0.7	0.632023	0.292984	-0.0115244	0.608476	-1.69952	0.809582	01POS	etnk1	3
chr23	5077816	5091864	04dpi	02TYE	18606	02Genebody(>2kb)	0.8	0.875061	-1.17016	-0.330388	1.54518	-0.280183	0.235554	01POS	etv7	1
chr23	5077816	5091864	04dpi	02TYE	10151	02Genebody(>2kb)	0.8	0.875061	-1.17016	-0.330388	1.54518	-0.280183	0.235554	01POS	etv7	1
chr17	51805098	51814080	01dpi	02TYE	13448	02Genebody(>2kb)	0.9	1.07918	-1.38407	0.318392	1.32918	-0.433027	0.169531	01POS	exd2	1
chr17	51805098	51814080	01dpi	02TYE	4731	02Genebody(>2kb)	0.9	1.07918	-1.38407	0.318392	1.32918	-0.433027	0.169531	01POS	exd2	1
chr2	1929539	1945620	01dpi	02TYE	-9743	01PROM(<2kb)	0.9	1.07918	-1.6201	0.503973	1.05403	0.0957453	-0.0336469	01POS	exosc4	1
chr2	1929539	1945620	00dpi	02TYE	-9397	01PROM(<2kb)	0.9	1.07918	-1.6201	0.503973	1.05403	0.0957453	-0.0336469	01POS	exosc4	1
chr2	1929539	1945620	14dpi	02TYE	-1005	01PROM(<2kb)	0.9	1.07918	-1.6201	0.503973	1.05403	0.0957453	-0.0336469	01POS	exosc4	1
chr2	1929539	1945620	04dpi	02TYE	72	01PROM(<2kb)	0.9	1.07918	-1.6201	0.503973	1.05403	0.0957453	-0.0336469	01POS	exosc4	1
chr2	1929539	1945620	00dpi	02TYE	144	01PROM(<2kb)	0.9	1.07918	-1.6201	0.503973	1.05403	0.0957453	-0.0336469	01POS	exosc4	1
chr16	48452729	48471226	00dpi	02TYE	-8030	01PROM(<2kb)	0.9	1.07918	0.267228	0.534584	1.22952	-1.19995	-0.831384	01POS	ext1a	6
chr16	48452729	48471226	45dpi	02TYE	229	01PROM(<2kb)	0.9	1.07918	0.267228	0.534584	1.22952	-1.19995	-0.831384	01POS	ext1a	6
chr16	48452729	48471226	00dpi	02TYE	287	01PROM(<2kb)	0.9	1.07918	0.267228	0.534584	1.22952	-1.19995	-0.831384	01POS	ext1a	6
chr16	48452729	48471226	00dpi	02TYE	10028	01PROM(<2kb)	0.9	1.07918	0.267228	0.534584	1.22952	-1.19995	-0.831384	01POS	ext1a	6
chr24	13903683	13903883	45dpi	02TYE	-21283	02Genebody(>2kb)	0.9	1.07918	-1.1523	-0.899965	0.894422	0.136221	1.02162	01POS	eya1	5
chr8	2642371	2657190	45dpi	02TYE	-133	01PROM(<2kb)	0.8	0.875061	-0.500679	-0.223286	0.986063	-1.29139	1.02929	01POS	fam102aa	3
chr2	22239378	22249393	04dpi	02TYE	12686	02Genebody(>2kb)	0.7	0.632023	-0.854141	-0.202541	1.72913	-0.418241	-0.254203	01POS	fam110b	1
chr9	13120444	13121213	00dpi	02TYE	244	01PROM(<2kb)	0.7	0.632023	-0.217244	0.206227	0.356715	-1.53727	1.19157	01POS	fam117bb	3
chr9	13120444	13121213	45dpi	02TYE	172	01PROM(<2kb)	0.7	0.632023	-0.217244	0.206227	0.356715	-1.53727	1.19157	01POS	fam117bb	3
chr23	18412523	18415679	01dpi	02TYE	3193	01PROM(<2kb)	0.9	1.07918	0.287201	0.93414	0.797749	-1.43974	-0.579351	01POS	fam120c	6
chr23	18412523	18415679	04dpi	02TYE	569	01PROM(<2kb)	0.9	1.07918	0.287201	0.93414	0.797749	-1.43974	-0.579351	01POS	fam120c	6
chr23	18412523	18415679	01dpi	02TYE	430	01PROM(<2kb)	0.9	1.07918	0.287201	0.93414	0.797749	-1.43974	-0.579351	01POS	fam120c	6
chr23	18412523	18415679	00dpi	02TYE	696	01PROM(<2kb)	0.9	1.07918	0.287201	0.93414	0.797749	-1.43974	-0.579351	01POS	fam120c	6
chr23	18412523	18415679	45dpi	02TYE	322	01PROM(<2kb)	0.9	1.07918	0.287201	0.93414	0.797749	-1.43974	-0.579351	01POS	fam120c	6
chr5	26169690	26199788	00dpi	02TYE	-57	01PROM(<2kb)	0.9	1.07918	-0.888867	-0.368649	1.56558	-0.690469	0.382408	01POS	fam151b	1
chr5	26169690	26199788	04dpi	02TYE	-31	01PROM(<2kb)	0.9	1.07918	-0.888867	-0.368649	1.56558	-0.690469	0.382408	01POS	fam151b	1
chr24	20920341	20927573	00dpi	02TYE	-71	01PROM(<2kb)	0.9	1.07918	0.471892	-0.508587	0.968503	-1.50189	0.570081	01POS	fam162a	3
chr24	20920341	20927573	04dpi	02TYE	182	01PROM(<2kb)	0.9	1.07918	0.471892	-0.508587	0.968503	-1.50189	0.570081	01POS	fam162a	3
chr24	20920341	20927573	45dpi	02TYE	221	01PROM(<2kb)	0.9	1.07918	0.471892	-0.508587	0.968503	-1.50189	0.570081	01POS	fam162a	3
chr10	10626333	10628770	45dpi	02TYE	-9658	03Interg	0.7	0.632023	-1.45031	-0.112071	0.384091	-0.132779	1.31107	01POS	fam163ba	5
chr10	10626333	10628770	45dpi	02TYE	-8345	03Interg	0.7	0.632023	-1.45031	-0.112071	0.384091	-0.132779	1.31107	01POS	fam163ba	5
chr10	10626333	10628770	45dpi	02TYE	-7607	03Interg	0.7	0.632023	-1.45031	-0.112071	0.384091	-0.132779	1.31107	01POS	fam163ba	5
chr18	24989144	25008907	00dpi	02TYE	352	01PROM(<2kb)	1	1.77815	0.382337	-0.792242	1.22009	-1.24454	0.434358	01POS	fam174b	3
chr18	24989144	25008907	00dpi	02TYE	5391	01PROM(<2kb)	1	1.77815	0.382337	-0.792242	1.22009	-1.24454	0.434358	01POS	fam174b	3
chr14	49980004	50005614	00dpi	02TYE	12306	01PROM(<2kb)	0.8	0.875061	-1.06416	0.733446	0.706413	-1.12594	0.75024	01POS	fam193b	3
chr14	49980004	50005614	00dpi	02TYE	10159	01PROM(<2kb)	0.8	0.875061	-1.06416	0.733446	0.706413	-1.12594	0.75024	01POS	fam193b	3
chr14	49980004	50005614	01dpi	02TYE	241	01PROM(<2kb)	0.8	0.875061	-1.06416	0.733446	0.706413	-1.12594	0.75024	01POS	fam193b	3
chr14	49980004	50005614	00dpi	02TYE	-47	01PROM(<2kb)	0.8	0.875061	-1.06416	0.733446	0.706413	-1.12594	0.75024	01POS	fam193b	3
chr14	49980004	50005614	14dpi	02TYE	-12192	01PROM(<2kb)	0.8	0.875061	-1.06416	0.733446	0.706413	-1.12594	0.75024	01POS	fam193b	3
chr14	49980004	50005614	00dpi	02TYE	-12343	01PROM(<2kb)	0.8	0.875061	-1.06416	0.733446	0.706413	-1.12594	0.75024	01POS	fam193b	3
chr14	49980004	50005614	45dpi	02TYE	-12747	01PROM(<2kb)	0.8	0.875061	-1.06416	0.733446	0.706413	-1.12594	0.75024	01POS	fam193b	3
chr22	12707660	12735392	00dpi	02TYE	38	01PROM(<2kb)	0.7	0.632023	0.488611	-0.657022	1.47337	-1.04446	-0.260505	01POS	fam207a	3
chr22	12707660	12735392	04dpi	02TYE	61	01PROM(<2kb)	0.7	0.632023	0.488611	-0.657022	1.47337	-1.04446	-0.260505	01POS	fam207a	3
chr22	12707660	12735392	04dpi	02TYE	-8655	01PROM(<2kb)	0.7	0.632023	0.488611	-0.657022	1.47337	-1.04446	-0.260505	01POS	fam207a	3
chr3	61748891	61749091	01dpi	02TYE	-146986	03Interg	0.8	0.875061	-1.6585	0.915119	0.456822	-0.141508	0.428063	01POS	fam20ca	4
chr12	18269724	18275350	00dpi	02TYE	35292	02Genebody(>2kb)	0.7	0.632023	1.34757	0.521188	-1.32264	-0.356508	-0.189605	01POS	fam20cb	2
chr12	18269724	18275350	45dpi	02TYE	35973	02Genebody(>2kb)	0.7	0.632023	1.34757	0.521188	-1.32264	-0.356508	-0.189605	01POS	fam20cb	2
chr12	18269724	18275350	00dpi	02TYE	36191	02Genebody(>2kb)	0.7	0.632023	1.34757	0.521188	-1.32264	-0.356508	-0.189605	01POS	fam20cb	2
chr12	18269724	18275350	01dpi	02TYE	36977	02Genebody(>2kb)	0.7	0.632023	1.34757	0.521188	-1.32264	-0.356508	-0.189605	01POS	fam20cb	2
chr12	18269724	18275350	00dpi	02TYE	37962	02Genebody(>2kb)	0.7	0.632023	1.34757	0.521188	-1.32264	-0.356508	-0.189605	01POS	fam20cb	2
chr12	18269724	18275350	00dpi	02TYE	38958	02Genebody(>2kb)	0.7	0.632023	1.34757	0.521188	-1.32264	-0.356508	-0.189605	01POS	fam20cb	2
chr12	18269724	18275350	04dpi	02TYE	40595	02Genebody(>2kb)	0.7	0.632023	1.34757	0.521188	-1.32264	-0.356508	-0.189605	01POS	fam20cb	2
chr12	18269724	18275350	14dpi	02TYE	40556	02Genebody(>2kb)	0.7	0.632023	1.34757	0.521188	-1.32264	-0.356508	-0.189605	01POS	fam20cb	2
chr12	18269724	18275350	00dpi	02TYE	40588	02Genebody(>2kb)	0.7	0.632023	1.34757	0.521188	-1.32264	-0.356508	-0.189605	01POS	fam20cb	2
chr24	39630854	39638990	00dpi	02TYE	2261	01PROM(<2kb)	0.9	1.07918	-0.266741	0.281839	1.23245	-1.50477	0.257218	01POS	fam234a	3
chr24	39630854	39638990	00dpi	02TYE	54	01PROM(<2kb)	0.9	1.07918	-0.266741	0.281839	1.23245	-1.50477	0.257218	01POS	fam234a	3
chr3	1204122	1232496	00dpi	02TYE	89	01PROM(<2kb)	0.7	0.632023	-0.154878	0.117283	1.2289	-1.52905	0.337743	01POS	fam234b	3
chr2	32266800	32279146	04dpi	02TYE	-4685	02Genebody(>2kb)	0.9	1.07918	-1.39397	-0.146928	1.40477	-0.0941098	0.230237	01POS	fam49ba	1
chr2	10052912	10053119	45dpi	02TYE	9559	03Interg	0.8	0.875061	-0.948689	0.0262999	-0.37372	-0.381431	1.67754	01POS	fam78ba	5
chr2	10057827	10058112	01dpi	02TYE	4605	02Genebody(>2kb)	0.8	0.875061	-0.00404	1.24058	-1.54006	0.298587	0.00493272	01POS	fam78ba	2
chr11	25352967	25353237	14dpi	02TYE	24900	03Interg	0.8	0.875061	-0.863269	-0.343255	-0.0257368	1.70632	-0.474064	01POS	fam83d	4
chr16	25597282	25609610	00dpi	02TYE	124	01PROM(<2kb)	0.7	0.632023	0.00979278	-0.884666	1.60612	-0.795905	0.0646576	01POS	fam8a1b	3
chr16	25597282	25609610	45dpi	02TYE	210	01PROM(<2kb)	0.7	0.632023	0.00979278	-0.884666	1.60612	-0.795905	0.0646576	01POS	fam8a1b	3
chr19	33300365	33300682	45dpi	02TYE	-25489	03Interg	0.8	0.875061	-0.767285	-0.391693	1.09285	-0.982156	1.04828	01POS	fam92a1	3
chr15	42283478	42286025	00dpi	02TYE	182	01PROM(<2kb)	1	1.77815	-0.184464	0.198912	1.61229	-0.769899	-0.856842	01POS	farsb	1
chr20	54197763	54213114	14dpi	02TYE	4780	01PROM(<2kb)	0.9	1.07918	1.55849	-0.210948	0.184027	-1.16573	-0.36584	01POS	faua	6
chr20	54197763	54213114	00dpi	02TYE	4195	01PROM(<2kb)	0.9	1.07918	1.55849	-0.210948	0.184027	-1.16573	-0.36584	01POS	faua	6
chr20	54197763	54213114	45dpi	02TYE	188	01PROM(<2kb)	0.9	1.07918	1.55849	-0.210948	0.184027	-1.16573	-0.36584	01POS	faua	6
chr20	54197763	54213114	00dpi	02TYE	163	01PROM(<2kb)	0.9	1.07918	1.55849	-0.210948	0.184027	-1.16573	-0.36584	01POS	faua	6
chr20	54197763	54213114	00dpi	02TYE	-1754	01PROM(<2kb)	0.9	1.07918	1.55849	-0.210948	0.184027	-1.16573	-0.36584	01POS	faua	6
chr20	54197763	54213114	04dpi	02TYE	-1722	01PROM(<2kb)	0.9	1.07918	1.55849	-0.210948	0.184027	-1.16573	-0.36584	01POS	faua	6
chr20	54197763	54213114	45dpi	02TYE	-1729	01PROM(<2kb)	0.9	1.07918	1.55849	-0.210948	0.184027	-1.16573	-0.36584	01POS	faua	6
chr21	45849617	45849969	01dpi	02TYE	8062	02Genebody(>2kb)	1	1.77815	-1.06178	1.14769	0.428227	-1.04443	0.530293	01POS	faxdc2	4
chr25	1746700	1746989	01dpi	02TYE	13956	02Genebody(>2kb)	0.9	1.07918	-1.50069	1.25115	0.408338	-0.119453	-0.0393414	01POS	fbln1	4
chr12	27022076	27036628	00dpi	02TYE	517	01PROM(<2kb)	0.9	1.07918	-0.608829	-0.315718	1.70882	-0.780747	-0.00352882	01POS	fbrs	1
chr12	27022076	27036628	04dpi	02TYE	667	01PROM(<2kb)	0.9	1.07918	-0.608829	-0.315718	1.70882	-0.780747	-0.00352882	01POS	fbrs	1
chr12	27022076	27036628	04dpi	02TYE	1635	01PROM(<2kb)	0.9	1.07918	-0.608829	-0.315718	1.70882	-0.780747	-0.00352882	01POS	fbrs	1
chr12	45668440	45693897	00dpi	02TYE	63	01PROM(<2kb)	0.7	0.632023	-1.19574	-0.0474865	1.52141	-0.466648	0.188464	01POS	fbxl15	1
chr12	45668440	45693897	45dpi	02TYE	256	01PROM(<2kb)	0.7	0.632023	-1.19574	-0.0474865	1.52141	-0.466648	0.188464	01POS	fbxl15	1
chr12	45668440	45693897	01dpi	02TYE	-886	01PROM(<2kb)	0.7	0.632023	-1.19574	-0.0474865	1.52141	-0.466648	0.188464	01POS	fbxl15	1
chr12	45668440	45693897	01dpi	02TYE	-2623	01PROM(<2kb)	0.7	0.632023	-1.19574	-0.0474865	1.52141	-0.466648	0.188464	01POS	fbxl15	1
chr12	45668440	45693897	14dpi	02TYE	-2739	01PROM(<2kb)	0.7	0.632023	-1.19574	-0.0474865	1.52141	-0.466648	0.188464	01POS	fbxl15	1
chr12	45668440	45693897	00dpi	02TYE	-3372	01PROM(<2kb)	0.7	0.632023	-1.19574	-0.0474865	1.52141	-0.466648	0.188464	01POS	fbxl15	1
chr1	8647012	8652296	45dpi	02TYE	-171	01PROM(<2kb)	0.8	0.875061	-0.933516	-0.0472186	0.746134	-1.0101	1.24471	01POS	fbxl18	5
chr13	48430865	48432847	01dpi	02TYE	64	01PROM(<2kb)	0.7	0.632023	0.467073	0.319968	-0.433002	-1.48647	1.13243	01POS	fbxo11a	3
chr13	48430865	48432847	00dpi	02TYE	-767	01PROM(<2kb)	0.7	0.632023	0.467073	0.319968	-0.433002	-1.48647	1.13243	01POS	fbxo11a	3
chr13	48430865	48432847	45dpi	02TYE	345	01PROM(<2kb)	0.7	0.632023	0.467073	0.319968	-0.433002	-1.48647	1.13243	01POS	fbxo11a	3
chr13	48430865	48432847	00dpi	02TYE	204	01PROM(<2kb)	0.7	0.632023	0.467073	0.319968	-0.433002	-1.48647	1.13243	01POS	fbxo11a	3
chr17	7609287	7609663	01dpi	02TYE	-10745	02Genebody(>2kb)	0.7	0.632023	-0.639661	1.23678	0.396773	-1.33655	0.342659	01POS	fbxo30a	3
chr23	1556708	1571767	04dpi	02TYE	3743	01PROM(<2kb)	0.8	0.875061	-1.10512	0.328383	1.53928	-0.307885	-0.454653	01POS	fbxo30b	1
chr23	1556708	1571767	45dpi	02TYE	3775	01PROM(<2kb)	0.8	0.875061	-1.10512	0.328383	1.53928	-0.307885	-0.454653	01POS	fbxo30b	1
chr23	1556708	1571767	00dpi	02TYE	3654	01PROM(<2kb)	0.8	0.875061	-1.10512	0.328383	1.53928	-0.307885	-0.454653	01POS	fbxo30b	1
chr23	1556708	1571767	01dpi	02TYE	3661	01PROM(<2kb)	0.8	0.875061	-1.10512	0.328383	1.53928	-0.307885	-0.454653	01POS	fbxo30b	1
chr23	1556708	1571767	14dpi	02TYE	3608	01PROM(<2kb)	0.8	0.875061	-1.10512	0.328383	1.53928	-0.307885	-0.454653	01POS	fbxo30b	1
chr23	1556708	1571767	45dpi	02TYE	148	01PROM(<2kb)	0.8	0.875061	-1.10512	0.328383	1.53928	-0.307885	-0.454653	01POS	fbxo30b	1
chr23	1556708	1571767	00dpi	02TYE	109	01PROM(<2kb)	0.8	0.875061	-1.10512	0.328383	1.53928	-0.307885	-0.454653	01POS	fbxo30b	1
chr25	21893814	21904813	45dpi	02TYE	394	01PROM(<2kb)	0.7	0.632023	-0.440518	-0.431633	1.47046	-1.09865	0.500339	01POS	fbxo31	3
chr25	21893814	21904813	00dpi	02TYE	258	01PROM(<2kb)	0.7	0.632023	-0.440518	-0.431633	1.47046	-1.09865	0.500339	01POS	fbxo31	3
chr17	10771136	10844137	00dpi	02TYE	10046	01PROM(<2kb)	0.8	0.875061	-0.493154	0.279573	1.48452	-1.21304	-0.0578965	01POS	fbxo34	3
chr17	10771136	10844137	00dpi	01SE	10046	01PROM(<2kb)	0.8	0.875061	-0.493154	0.279573	1.48452	-1.21304	-0.0578965	01POS	fbxo34	3
chr17	10771136	10844137	04dpi	02TYE	440	01PROM(<2kb)	0.8	0.875061	-0.493154	0.279573	1.48452	-1.21304	-0.0578965	01POS	fbxo34	3
chr17	10771136	10844137	04dpi	01SE	440	01PROM(<2kb)	0.8	0.875061	-0.493154	0.279573	1.48452	-1.21304	-0.0578965	01POS	fbxo34	3
chr17	10771136	10844137	00dpi	02TYE	-599	01PROM(<2kb)	0.8	0.875061	-0.493154	0.279573	1.48452	-1.21304	-0.0578965	01POS	fbxo34	3
chr17	10771136	10844137	00dpi	01SE	-599	01PROM(<2kb)	0.8	0.875061	-0.493154	0.279573	1.48452	-1.21304	-0.0578965	01POS	fbxo34	3
chr17	10771136	10844137	00dpi	02TYE	-3931	01PROM(<2kb)	0.8	0.875061	-0.493154	0.279573	1.48452	-1.21304	-0.0578965	01POS	fbxo34	3
chr17	10771136	10844137	00dpi	01SE	-3931	01PROM(<2kb)	0.8	0.875061	-0.493154	0.279573	1.48452	-1.21304	-0.0578965	01POS	fbxo34	3
chr1	25136664	25144326	14dpi	02TYE	7603	01PROM(<2kb)	0.7	0.632023	-1.34216	1.27182	-0.368304	0.637186	-0.198542	01POS	fbxw7	4
chr1	25136664	25144326	01dpi	02TYE	7390	01PROM(<2kb)	0.7	0.632023	-1.34216	1.27182	-0.368304	0.637186	-0.198542	01POS	fbxw7	4
chr1	25136664	25144326	01dpi	02TYE	6297	01PROM(<2kb)	0.7	0.632023	-1.34216	1.27182	-0.368304	0.637186	-0.198542	01POS	fbxw7	4
chr1	25136664	25144326	00dpi	02TYE	997	01PROM(<2kb)	0.7	0.632023	-1.34216	1.27182	-0.368304	0.637186	-0.198542	01POS	fbxw7	4
chr1	25136664	25144326	01dpi	02TYE	300	01PROM(<2kb)	0.7	0.632023	-1.34216	1.27182	-0.368304	0.637186	-0.198542	01POS	fbxw7	4
chr5	57713023	57726759	00dpi	02TYE	-355	01PROM(<2kb)	0.7	0.632023	-0.984673	-0.161319	1.47139	-0.789783	0.464386	01POS	fdxacb1	1
chr14	5545427	5545801	04dpi	02TYE	883	01PROM(<2kb)	0.9	1.07918	-1.48982	0.260838	1.24438	0.278487	-0.293881	01POS	fgf24	1
chr16	18965789	18968746	14dpi	02TYE	-5005	03Interg	0.9	1.07918	-1.39808	-0.437406	1.28191	0.107188	0.446389	01POS	fhod3b	1
chr16	18965789	18968746	04dpi	02TYE	-5108	03Interg	0.9	1.07918	-1.39808	-0.437406	1.28191	0.107188	0.446389	01POS	fhod3b	1
chr9	50460491	50460809	04dpi	02TYE	-138712	03Interg	0.8	0.875061	-1.30059	-0.0517882	1.44526	-0.372541	0.279656	01POS	fign	1
chr13	15928826	15941344	00dpi	02TYE	200	01PROM(<2kb)	0.9	1.07918	-1.08767	-0.177267	1.28309	-0.76375	0.745597	01POS	fignl1	1
chr13	15928826	15941344	45dpi	02TYE	2266	01PROM(<2kb)	0.9	1.07918	-1.08767	-0.177267	1.28309	-0.76375	0.745597	01POS	fignl1	1
chr13	15928826	15941344	14dpi	02TYE	-742	01PROM(<2kb)	0.9	1.07918	-1.08767	-0.177267	1.28309	-0.76375	0.745597	01POS	fignl1	1
chr13	15928826	15941344	45dpi	02TYE	-689	01PROM(<2kb)	0.9	1.07918	-1.08767	-0.177267	1.28309	-0.76375	0.745597	01POS	fignl1	1
chr12	13915970	13916253	04dpi	02TYE	7694	02Genebody(>2kb)	0.9	1.07918	-0.354986	0.0935851	1.61126	-1.09802	-0.251838	01POS	fkbp10b	1
chr21	26983916	26984484	04dpi	02TYE	-6996	03Interg	0.7	0.632023	-0.751831	-0.546436	1.67845	0.16112	-0.541302	01POS	fkbp2	1
chr6	41077339	41099980	00dpi	02TYE	-346	01PROM(<2kb)	0.9	1.07918	0.171087	-0.0979931	1.28501	-1.51202	0.153914	01POS	fkbp5	3
chr6	41077339	41099980	00dpi	02TYE	-77	01PROM(<2kb)	0.9	1.07918	0.171087	-0.0979931	1.28501	-1.51202	0.153914	01POS	fkbp5	3
chr9	42734285	42734616	04dpi	02TYE	-3779	02Genebody(>2kb)	0.9	1.07918	-1.22477	-0.103044	1.55521	0.0359264	-0.263327	01POS	fkbp7	1
chr22	20939154	20939354	01dpi	02TYE	11194	02Genebody(>2kb)	0.9	1.07918	-1.06393	1.5759	-0.262075	-0.502224	0.252323	01POS	fkbp8	4
chr15	11681962	11694226	00dpi	02TYE	204	01PROM(<2kb)	0.9	1.07918	-0.17273	0.109187	0.927442	-1.5992	0.735298	01POS	fkrp	3
chr19	6888750	6941140	00dpi	02TYE	2676	02Genebody(>2kb)	0.7	0.632023	-1.03951	-0.0968921	1.55272	-0.662268	0.245955	01POS	flot1a	1
chr9	4802451	4802863	04dpi	02TYE	-13848	02Genebody(>2kb)	0.7	0.632023	-0.79337	-0.346211	1.67941	0.107299	-0.647127	01POS	fmnl2a	1
chr14	20143899	20157081	14dpi	02TYE	-12319	01PROM(<2kb)	0.9	1.07918	-1.29664	-0.456367	1.35544	-0.112813	0.510383	01POS	fmr1	1
chr14	20143899	20157081	00dpi	02TYE	-11587	01PROM(<2kb)	0.9	1.07918	-1.29664	-0.456367	1.35544	-0.112813	0.510383	01POS	fmr1	1
chr14	20143899	20157081	45dpi	02TYE	-11409	01PROM(<2kb)	0.9	1.07918	-1.29664	-0.456367	1.35544	-0.112813	0.510383	01POS	fmr1	1
chr14	20143899	20157081	14dpi	02TYE	-9662	01PROM(<2kb)	0.9	1.07918	-1.29664	-0.456367	1.35544	-0.112813	0.510383	01POS	fmr1	1
chr14	20143899	20157081	04dpi	02TYE	-5198	01PROM(<2kb)	0.9	1.07918	-1.29664	-0.456367	1.35544	-0.112813	0.510383	01POS	fmr1	1
chr14	20143899	20157081	45dpi	02TYE	157	01PROM(<2kb)	0.9	1.07918	-1.29664	-0.456367	1.35544	-0.112813	0.510383	01POS	fmr1	1
chr14	20143899	20157081	00dpi	02TYE	222	01PROM(<2kb)	0.9	1.07918	-1.29664	-0.456367	1.35544	-0.112813	0.510383	01POS	fmr1	1
chr14	20143899	20157081	04dpi	02TYE	256	01PROM(<2kb)	0.9	1.07918	-1.29664	-0.456367	1.35544	-0.112813	0.510383	01POS	fmr1	1
chr17	5900823	5901065	01dpi	02TYE	5259	02Genebody(>2kb)	0.7	0.632023	-1.27252	1.07768	-0.684054	0.866729	0.012158	01POS	fndc4b	4
chr14	3507218	3516891	00dpi	02TYE	86	01PROM(<2kb)	0.7	0.632023	-0.998998	-0.122844	1.42554	-0.825876	0.522177	01POS	fnta	1
chr8	19680466	19680895	04dpi	02TYE	6312	02Genebody(>2kb)	0.8	0.875061	-1.07668	-0.338081	1.62614	-0.278584	0.0672061	01POS	foxd2	1
chr11	26361458	26376688	04dpi	02TYE	571	01PROM(<2kb)	0.8	0.875061	-0.0297376	-0.679197	0.744431	-1.23902	1.20352	01POS	foxj3	3
chr11	26361458	26376688	45dpi	02TYE	210	01PROM(<2kb)	0.8	0.875061	-0.0297376	-0.679197	0.744431	-1.23902	1.20352	01POS	foxj3	3
chr11	26361458	26376688	00dpi	02TYE	447	01PROM(<2kb)	0.8	0.875061	-0.0297376	-0.679197	0.744431	-1.23902	1.20352	01POS	foxj3	3
chr20	32330977	32331177	01dpi	02TYE	1659	01PROM(<2kb)	0.7	0.632023	0.731144	1.23896	-0.394842	-1.30425	-0.271007	01POS	foxo3b	6
chr5	38883043	38888221	00dpi	02TYE	-3300	01PROM(<2kb)	0.7	0.632023	-0.0330214	0.975649	-1.63341	0.080454	0.610332	01POS	fras1	2
chr5	38883043	38888221	45dpi	02TYE	-2500	01PROM(<2kb)	0.7	0.632023	-0.0330214	0.975649	-1.63341	0.080454	0.610332	01POS	fras1	2
chr5	38883043	38888221	14dpi	02TYE	-3149	01PROM(<2kb)	0.7	0.632023	-0.0330214	0.975649	-1.63341	0.080454	0.610332	01POS	fras1	2
chr5	38883043	38888221	01dpi	02TYE	-2005	01PROM(<2kb)	0.7	0.632023	-0.0330214	0.975649	-1.63341	0.080454	0.610332	01POS	fras1	2
chr5	38883043	38888221	00dpi	02TYE	-1764	01PROM(<2kb)	0.7	0.632023	-0.0330214	0.975649	-1.63341	0.080454	0.610332	01POS	fras1	2
chr5	38883043	38888221	45dpi	02TYE	-862	01PROM(<2kb)	0.7	0.632023	-0.0330214	0.975649	-1.63341	0.080454	0.610332	01POS	fras1	2
chr5	38883043	38888221	14dpi	02TYE	-686	01PROM(<2kb)	0.7	0.632023	-0.0330214	0.975649	-1.63341	0.080454	0.610332	01POS	fras1	2
chr5	38883043	38888221	00dpi	02TYE	983	01PROM(<2kb)	0.7	0.632023	-0.0330214	0.975649	-1.63341	0.080454	0.610332	01POS	fras1	2
chr5	38883043	38888221	45dpi	02TYE	1087	01PROM(<2kb)	0.7	0.632023	-0.0330214	0.975649	-1.63341	0.080454	0.610332	01POS	fras1	2
chr5	38883043	38888221	01dpi	02TYE	1286	01PROM(<2kb)	0.7	0.632023	-0.0330214	0.975649	-1.63341	0.080454	0.610332	01POS	fras1	2
chr5	38883043	38888221	14dpi	02TYE	1373	01PROM(<2kb)	0.7	0.632023	-0.0330214	0.975649	-1.63341	0.080454	0.610332	01POS	fras1	2
chr15	32596211	32596420	14dpi	02TYE	-161	01PROM(<2kb)	0.9	1.07918	-0.147856	-1.18932	0.376473	1.47041	-0.50971	01POS	frem2b	1
chr23	763691	789009	00dpi	02TYE	6313	01PROM(<2kb)	0.7	0.632023	0.145098	-0.762723	1.13665	-1.25212	0.733092	01POS	frmd4bb	3
chr15	31790263	31795790	14dpi	02TYE	-3880	01PROM(<2kb)	0.9	1.07918	1.32586	0.530083	-1.24915	0.0257186	-0.63251	01POS	frya	2
chr15	31790263	31795790	14dpi	02TYE	-2989	01PROM(<2kb)	0.9	1.07918	1.32586	0.530083	-1.24915	0.0257186	-0.63251	01POS	frya	2
chr15	31790263	31795790	00dpi	02TYE	-2694	01PROM(<2kb)	0.9	1.07918	1.32586	0.530083	-1.24915	0.0257186	-0.63251	01POS	frya	2
chr15	31790263	31795790	01dpi	02TYE	-2227	01PROM(<2kb)	0.9	1.07918	1.32586	0.530083	-1.24915	0.0257186	-0.63251	01POS	frya	2
chr15	31790263	31795790	14dpi	02TYE	-1264	01PROM(<2kb)	0.9	1.07918	1.32586	0.530083	-1.24915	0.0257186	-0.63251	01POS	frya	2
chr3	40528571	40563762	00dpi	02TYE	-22590	01PROM(<2kb)	0.8	0.875061	0.590619	-0.425145	1.3864	-1.19075	-0.361126	01POS	fscn1a	6
chr3	40528571	40563762	00dpi	02TYE	-16266	01PROM(<2kb)	0.8	0.875061	0.590619	-0.425145	1.3864	-1.19075	-0.361126	01POS	fscn1a	6
chr3	40528571	40563762	00dpi	02TYE	-15641	01PROM(<2kb)	0.8	0.875061	0.590619	-0.425145	1.3864	-1.19075	-0.361126	01POS	fscn1a	6
chr3	40528571	40563762	00dpi	02TYE	-14315	01PROM(<2kb)	0.8	0.875061	0.590619	-0.425145	1.3864	-1.19075	-0.361126	01POS	fscn1a	6
chr3	40528571	40563762	00dpi	02TYE	-12847	01PROM(<2kb)	0.8	0.875061	0.590619	-0.425145	1.3864	-1.19075	-0.361126	01POS	fscn1a	6
chr5	40537372	40537572	01dpi	02TYE	-27007	03Interg	1	1.77815	0.616285	1.23338	-1.38187	-0.0338988	-0.433895	01POS	fsta	2
chr22	12779701	12779905	04dpi	02TYE	8926	02Genebody(>2kb)	0.8	0.875061	-0.814956	-0.0951439	1.71256	-0.590937	-0.211519	01POS	ftcd	1
chr7	12908850	12928699	01dpi	02TYE	-9210	01PROM(<2kb)	0.7	0.632023	-0.506116	0.423284	1.54109	-0.477661	-0.980594	01POS	fth1a	1
chr7	12908850	12928699	45dpi	02TYE	-9108	01PROM(<2kb)	0.7	0.632023	-0.506116	0.423284	1.54109	-0.477661	-0.980594	01POS	fth1a	1
chr7	12908850	12928699	00dpi	02TYE	-9164	01PROM(<2kb)	0.7	0.632023	-0.506116	0.423284	1.54109	-0.477661	-0.980594	01POS	fth1a	1
chr7	12908850	12928699	14dpi	02TYE	-6588	01PROM(<2kb)	0.7	0.632023	-0.506116	0.423284	1.54109	-0.477661	-0.980594	01POS	fth1a	1
chr7	12908850	12928699	00dpi	02TYE	-6586	01PROM(<2kb)	0.7	0.632023	-0.506116	0.423284	1.54109	-0.477661	-0.980594	01POS	fth1a	1
chr7	12908850	12928699	00dpi	02TYE	328	01PROM(<2kb)	0.7	0.632023	-0.506116	0.423284	1.54109	-0.477661	-0.980594	01POS	fth1a	1
chr2	59262543	59265544	45dpi	02TYE	2841	01PROM(<2kb)	0.7	0.632023	-0.798616	-0.0465634	0.604108	-1.09726	1.33833	01POS	ftr33	5
chr2	59262543	59265544	04dpi	02TYE	282	01PROM(<2kb)	0.7	0.632023	-0.798616	-0.0465634	0.604108	-1.09726	1.33833	01POS	ftr33	5
chr2	59262543	59265544	01dpi	02TYE	290	01PROM(<2kb)	0.7	0.632023	-0.798616	-0.0465634	0.604108	-1.09726	1.33833	01POS	ftr33	5
chr2	59262543	59265544	00dpi	02TYE	195	01PROM(<2kb)	0.7	0.632023	-0.798616	-0.0465634	0.604108	-1.09726	1.33833	01POS	ftr33	5
chr2	59262543	59265544	45dpi	02TYE	194	01PROM(<2kb)	0.7	0.632023	-0.798616	-0.0465634	0.604108	-1.09726	1.33833	01POS	ftr33	5
chr2	59278929	59327187	14dpi	02TYE	6056	01PROM(<2kb)	0.9	1.07918	-1.61638	-0.243527	0.870133	0.29357	0.696203	01POS	ftr34	5
chr2	59278929	59327187	14dpi	02TYE	5138	01PROM(<2kb)	0.9	1.07918	-1.61638	-0.243527	0.870133	0.29357	0.696203	01POS	ftr34	5
chr2	59278929	59327187	45dpi	02TYE	4192	01PROM(<2kb)	0.9	1.07918	-1.61638	-0.243527	0.870133	0.29357	0.696203	01POS	ftr34	5
chr2	59278929	59327187	04dpi	02TYE	363	01PROM(<2kb)	0.9	1.07918	-1.61638	-0.243527	0.870133	0.29357	0.696203	01POS	ftr34	5
chr2	59278929	59327187	00dpi	02TYE	244	01PROM(<2kb)	0.9	1.07918	-1.61638	-0.243527	0.870133	0.29357	0.696203	01POS	ftr34	5
chr2	59278929	59327187	14dpi	02TYE	239	01PROM(<2kb)	0.9	1.07918	-1.61638	-0.243527	0.870133	0.29357	0.696203	01POS	ftr34	5
chr2	59278929	59327187	01dpi	02TYE	281	01PROM(<2kb)	0.9	1.07918	-1.61638	-0.243527	0.870133	0.29357	0.696203	01POS	ftr34	5
chr2	59278929	59327187	45dpi	02TYE	293	01PROM(<2kb)	0.9	1.07918	-1.61638	-0.243527	0.870133	0.29357	0.696203	01POS	ftr34	5
chr2	59278929	59327187	04dpi	02TYE	467	01PROM(<2kb)	0.9	1.07918	-1.61638	-0.243527	0.870133	0.29357	0.696203	01POS	ftr36	5
chr2	59278929	59327187	00dpi	02TYE	387	01PROM(<2kb)	0.9	1.07918	-1.61638	-0.243527	0.870133	0.29357	0.696203	01POS	ftr36	5
chr2	59278929	59327187	01dpi	02TYE	307	01PROM(<2kb)	0.9	1.07918	-1.61638	-0.243527	0.870133	0.29357	0.696203	01POS	ftr36	5
chr2	59333522	59342102	45dpi	02TYE	4051	02Genebody(>2kb)	0.7	0.632023	-1.42045	-0.256301	0.670371	-0.189928	1.19631	01POS	ftr37	5
chr9	3149307	3154139	00dpi	02TYE	120	01PROM(<2kb)	0.9	1.07918	-0.0935051	0.0275782	0.823102	-1.6087	0.851523	01POS	ftr52p	3
chr20	26929331	26949013	01dpi	02TYE	254	01PROM(<2kb)	1	1.77815	-0.406151	-0.091313	0.984215	-1.41375	0.927001	01POS	ftr79	3
chr20	26929331	26949013	00dpi	02TYE	35	01PROM(<2kb)	1	1.77815	-0.406151	-0.091313	0.984215	-1.41375	0.927001	01POS	ftr79	3
chr15	505570	518371	04dpi	02TYE	272	01PROM(<2kb)	0.7	0.632023	-0.879557	-0.108416	1.5991	-0.790727	0.1796	01POS	ftr86	1
chr2	51051160	51051440	14dpi	02TYE	8391	02Genebody(>2kb)	0.9	1.07918	-1.19944	-0.655853	0.228911	0.198281	1.4281	01POS	ftr87	5
chr21	21185364	21188295	01dpi	02TYE	-6874	03Interg	0.7	0.632023	-0.415979	1.46608	-1.19286	-0.278253	0.421008	01POS	ftsj1	4
chr21	21185364	21188295	01dpi	02TYE	-8259	03Interg	0.7	0.632023	-0.415979	1.46608	-1.19286	-0.278253	0.421008	01POS	ftsj1	4
chr2	8645229	8649878	00dpi	02TYE	249	01PROM(<2kb)	0.7	0.632023	-0.159947	0.733398	1.29015	-0.798494	-1.06511	01POS	fubp1	1
chr2	8645229	8649878	45dpi	02TYE	104	01PROM(<2kb)	0.7	0.632023	-0.159947	0.733398	1.29015	-0.798494	-1.06511	01POS	fubp1	1
chr10	7221852	7222149	04dpi	02TYE	-33532	02Genebody(>2kb)	0.7	0.632023	-1.14355	-0.636999	1.4274	0.482107	-0.128962	01POS	fut10	1
chr21	13680548	13680812	04dpi	02TYE	3790	02Genebody(>2kb)	1	1.77815	-0.769236	0.213218	1.65054	-0.68787	-0.406653	01POS	fut7	1
chr16	54488221	54513630	00dpi	02TYE	174	01PROM(<2kb)	0.9	1.07918	-0.506228	-0.299281	1.78225	-0.507619	-0.469121	01POS	fzd6	1
chr16	10551977	10559021	04dpi	02TYE	-4311	01PROM(<2kb)	0.7	0.632023	-0.244701	0.521452	1.3623	-1.30383	-0.335215	01POS	g6fl	3
chr12	3291790	3301565	00dpi	02TYE	-280	01PROM(<2kb)	0.7	0.632023	-0.951162	0.495128	1.34199	-1.01602	0.130064	01POS	g6pc3	1
chr12	3291790	3301565	01dpi	02TYE	215	01PROM(<2kb)	0.7	0.632023	-0.951162	0.495128	1.34199	-1.01602	0.130064	01POS	g6pc3	1
chr15	34845245	34845546	04dpi	02TYE	18	01PROM(<2kb)	0.8	0.875061	-0.418592	0.111776	1.63444	-1.02409	-0.30353	01POS	gabbr1a	1
chr9	35015268	35015766	45dpi	02TYE	209	01PROM(<2kb)	0.9	1.07918	0.33666	-0.684884	1.21138	-1.31973	0.45658	01POS	gabpa	3
chr21	44203126	44203455	04dpi	02TYE	4884	02Genebody(>2kb)	0.7	0.632023	-0.722956	0.197461	1.66632	-0.644534	-0.496289	01POS	gabra3	1
chr15	40269960	40279813	45dpi	02TYE	-1116	01PROM(<2kb)	0.8	0.875061	-1.2738	-0.0143062	1.50371	-0.323257	0.107659	01POS	gal3st2	1
chr15	40269960	40279813	14dpi	02TYE	-891	01PROM(<2kb)	0.8	0.875061	-1.2738	-0.0143062	1.50371	-0.323257	0.107659	01POS	gal3st2	1
chr15	40269960	40279813	00dpi	02TYE	-905	01PROM(<2kb)	0.8	0.875061	-1.2738	-0.0143062	1.50371	-0.323257	0.107659	01POS	gal3st2	1
chr15	40269960	40279813	45dpi	02TYE	-2017	01PROM(<2kb)	0.8	0.875061	-1.2738	-0.0143062	1.50371	-0.323257	0.107659	01POS	gal3st2	1
chr24	7599873	7600232	04dpi	02TYE	-12652	02Genebody(>2kb)	1	1.77815	-0.72533	-0.267721	1.75938	-0.464376	-0.30195	01POS	galnt11	1
chr17	50140772	50141015	04dpi	02TYE	13233	02Genebody(>2kb)	0.9	1.07918	-1.41982	-0.258137	1.34312	-0.00204668	0.33688	01POS	galnt16	1
chr4	5207062	5218830	04dpi	02TYE	-150	01PROM(<2kb)	0.7	0.632023	-1.1337	-0.320511	1.55358	-0.360701	0.261329	01POS	galnt8b.1	1
chr16	45067335	45083621	00dpi	02TYE	2283	01PROM(<2kb)	0.7	0.632023	-0.573592	0.545837	1.32282	-1.27388	-0.0211843	01POS	gapdhs	3
chr16	45067335	45083621	00dpi	02TYE	479	01PROM(<2kb)	0.7	0.632023	-0.573592	0.545837	1.32282	-1.27388	-0.0211843	01POS	gapdhs	3
chr16	45067335	45083621	45dpi	02TYE	387	01PROM(<2kb)	0.7	0.632023	-0.573592	0.545837	1.32282	-1.27388	-0.0211843	01POS	gapdhs	3
chr16	45067335	45083621	00dpi	02TYE	-3746	01PROM(<2kb)	0.7	0.632023	-0.573592	0.545837	1.32282	-1.27388	-0.0211843	01POS	gapdhs	3
chr7	32754862	32755092	01dpi	02TYE	27453	02Genebody(>2kb)	0.7	0.632023	-1.00992	1.65966	-0.187498	-0.0266547	-0.435584	01POS	gas2b	4
chr1	337835	354258	00dpi	02TYE	134	01PROM(<2kb)	1	1.77815	-0.950877	-0.776866	1.52817	-0.162028	0.361601	01POS	gas6	1
chr1	337835	354258	45dpi	02TYE	-42	01PROM(<2kb)	1	1.77815	-0.950877	-0.776866	1.52817	-0.162028	0.361601	01POS	gas6	1
chr1	337835	354258	00dpi	02TYE	-1112	01PROM(<2kb)	1	1.77815	-0.950877	-0.776866	1.52817	-0.162028	0.361601	01POS	gas6	1
chr3	50342994	50346911	45dpi	02TYE	31065	02Genebody(>2kb)	0.9	1.07918	-1.26855	-0.0269145	-0.394945	0.210636	1.47977	01POS	gas7a	5
chr3	50342994	50346911	01dpi	02TYE	30967	02Genebody(>2kb)	0.9	1.07918	-1.26855	-0.0269145	-0.394945	0.210636	1.47977	01POS	gas7a	5
chr3	50342994	50346911	14dpi	02TYE	30955	02Genebody(>2kb)	0.9	1.07918	-1.26855	-0.0269145	-0.394945	0.210636	1.47977	01POS	gas7a	5
chr3	50342994	50346911	00dpi	02TYE	31252	02Genebody(>2kb)	0.9	1.07918	-1.26855	-0.0269145	-0.394945	0.210636	1.47977	01POS	gas7a	5
chr3	50342994	50346911	45dpi	02TYE	32241	02Genebody(>2kb)	0.9	1.07918	-1.26855	-0.0269145	-0.394945	0.210636	1.47977	01POS	gas7a	5
chr3	50342994	50346911	14dpi	02TYE	32795	02Genebody(>2kb)	0.9	1.07918	-1.26855	-0.0269145	-0.394945	0.210636	1.47977	01POS	gas7a	5
chr3	50342994	50346911	45dpi	02TYE	33235	02Genebody(>2kb)	0.9	1.07918	-1.26855	-0.0269145	-0.394945	0.210636	1.47977	01POS	gas7a	5
chr3	50342994	50346911	01dpi	02TYE	34189	02Genebody(>2kb)	0.9	1.07918	-1.26855	-0.0269145	-0.394945	0.210636	1.47977	01POS	gas7a	5
chr3	50342994	50346911	45dpi	02TYE	34389	02Genebody(>2kb)	0.9	1.07918	-1.26855	-0.0269145	-0.394945	0.210636	1.47977	01POS	gas7a	5
chr19	43969417	43990739	00dpi	02TYE	344	01PROM(<2kb)	0.9	1.07918	-1.75105	0.316338	0.778709	0.406088	0.249916	01POS	gatad1	4
chr19	43969417	43990739	45dpi	02TYE	192	01PROM(<2kb)	0.9	1.07918	-1.75105	0.316338	0.778709	0.406088	0.249916	01POS	gatad1	4
chr5	20103039	20123038	01dpi	02TYE	263	01PROM(<2kb)	0.7	0.632023	-0.485337	-0.344598	1.35062	-1.17848	0.657798	01POS	gatc	3
chr5	20103039	20123038	00dpi	02TYE	283	01PROM(<2kb)	0.7	0.632023	-0.485337	-0.344598	1.35062	-1.17848	0.657798	01POS	gatc	3
chr5	20103039	20123038	45dpi	02TYE	296	01PROM(<2kb)	0.7	0.632023	-0.485337	-0.344598	1.35062	-1.17848	0.657798	01POS	gatc	3
chr5	1196598	1219428	00dpi	02TYE	32	01PROM(<2kb)	0.9	1.07918	-1.10224	-0.0199132	1.62032	-0.381663	-0.116503	01POS	gb:bc139872	1
chr3	49782090	49782504	14dpi	02TYE	27018	02Genebody(>2kb)	0.8	0.875061	-0.00328896	-0.687877	-0.77564	1.69503	-0.22822	01POS	gcgra	2
chr12	2651521	2651740	14dpi	02TYE	3588	02Genebody(>2kb)	0.8	0.875061	-0.762888	-1.11855	-0.154278	1.20621	0.829508	01POS	gdf2	5
chr14	22457565	22467992	04dpi	02TYE	499	01PROM(<2kb)	0.9	1.07918	-1.02724	-0.47458	1.63221	-0.218397	0.0880045	01POS	gdf9	1
chr10	1423903	1434827	00dpi	02TYE	27066	03Interg	0.7	0.632023	-1.55138	0.120204	1.2371	-0.0244596	0.218538	01POS	gdnfa	1
chr10	1423903	1434827	00dpi	02TYE	37767	03Interg	0.7	0.632023	-1.55138	0.120204	1.2371	-0.0244596	0.218538	01POS	gdnfa	1
chr10	1423903	1434827	14dpi	02TYE	37777	03Interg	0.7	0.632023	-1.55138	0.120204	1.2371	-0.0244596	0.218538	01POS	gdnfa	1
chr13	2027916	2028444	01dpi	02TYE	-17779	02Genebody(>2kb)	0.9	1.07918	-1.5092	1.05541	0.471738	0.430175	-0.448123	01POS	gfral	4
chr13	2027916	2028444	04dpi	02TYE	-18048	02Genebody(>2kb)	0.9	1.07918	-1.5092	1.05541	0.471738	0.430175	-0.448123	01POS	gfral	4
chr10	41615910	41616133	01dpi	02TYE	48405	03Interg	0.9	1.07918	-0.756512	1.50852	0.234506	-1.04574	0.0592257	01POS	ggt1b	4
chr12	13531497	13531878	04dpi	02TYE	17821	02Genebody(>2kb)	0.7	0.632023	-1.35766	-0.538912	1.27692	0.457836	0.161814	01POS	ghdc	1
chr8	31625935	31639407	14dpi	02TYE	-19528	03Interg	0.9	1.07918	-1.03043	1.11556	0.876595	0.000215718	-0.961936	01POS	ghra	4
chr8	31625935	31639407	45dpi	02TYE	-20062	03Interg	0.9	1.07918	-1.03043	1.11556	0.876595	0.000215718	-0.961936	01POS	ghra	4
chr8	31625935	31639407	01dpi	02TYE	-20365	03Interg	0.9	1.07918	-1.03043	1.11556	0.876595	0.000215718	-0.961936	01POS	ghra	4
chr23	17506890	17523363	00dpi	02TYE	387	01PROM(<2kb)	0.9	1.07918	-0.570918	0.394309	0.489604	-1.4273	1.11431	01POS	gid8b	3
chr23	17506890	17523363	45dpi	02TYE	297	01PROM(<2kb)	0.9	1.07918	-0.570918	0.394309	0.489604	-1.4273	1.11431	01POS	gid8b	3
chr5	30382284	30392767	00dpi	02TYE	251	01PROM(<2kb)	0.9	1.07918	-0.530982	-0.0296021	1.52188	-1.16586	0.204566	01POS	gig2o	3
chr5	57713023	57726759	00dpi	02TYE	210	01PROM(<2kb)	0.7	0.632023	-0.984673	-0.161319	1.47139	-0.789783	0.464386	01POS	gig2p	1
chr13	7179624	7191357	14dpi	02TYE	15407	02Genebody(>2kb)	1	1.77815	-1.42202	-0.24076	1.33116	-0.0497493	0.381373	01POS	gins1	1
chr13	7179624	7191357	04dpi	02TYE	17566	02Genebody(>2kb)	1	1.77815	-1.42202	-0.24076	1.33116	-0.0497493	0.381373	01POS	gins1	1
chr8	49725874	49743404	00dpi	02TYE	-5136	01PROM(<2kb)	1	1.77815	-1.21311	-0.392813	1.52671	-0.101913	0.181125	01POS	gkap1	1
chr15	21252321	21263471	04dpi	02TYE	146	01PROM(<2kb)	0.8	0.875061	-0.3562	0.46401	1.39591	-1.28975	-0.213969	01POS	gkup	3
chr15	21252321	21263471	00dpi	02TYE	275	01PROM(<2kb)	0.8	0.875061	-0.3562	0.46401	1.39591	-1.28975	-0.213969	01POS	gkup	3
chr9	12843558	12847504	00dpi	02TYE	88	01PROM(<2kb)	0.9	1.07918	-0.91033	1.51542	0.331069	-0.872437	-0.0637186	01POS	glb1l	4
chr9	12843558	12847504	01dpi	02TYE	30	01PROM(<2kb)	0.9	1.07918	-0.91033	1.51542	0.331069	-0.872437	-0.0637186	01POS	glb1l	4
chr7	33366487	33373565	04dpi	02TYE	243	01PROM(<2kb)	0.8	0.875061	-1.11415	0.0585973	1.44135	-0.742144	0.35635	01POS	glceb	1
chr7	33366487	33373565	00dpi	02TYE	458	01PROM(<2kb)	0.8	0.875061	-1.11415	0.0585973	1.44135	-0.742144	0.35635	01POS	glceb	1
chr7	33366487	33373565	45dpi	02TYE	550	01PROM(<2kb)	0.8	0.875061	-1.11415	0.0585973	1.44135	-0.742144	0.35635	01POS	glceb	1
chr6	59533133	59533349	04dpi	02TYE	-27652	03Interg	0.8	0.875061	-0.742417	-0.825767	1.64473	-0.209843	0.133301	01POS	gli1	1
chr9	37096924	37097148	04dpi	02TYE	-44800	03Interg	0.7	0.632023	-0.599808	-0.318121	1.6355	-0.909564	0.191992	01POS	gli2a	1
chr22	21897491	21897810	00dpi	02TYE	-356	01PROM(<2kb)	0.8	0.875061	0.21116	-0.725858	-0.278958	-0.835198	1.62885	01POS	gna11a	5
chr22	21897491	21897810	45dpi	02TYE	-406	01PROM(<2kb)	0.8	0.875061	0.21116	-0.725858	-0.278958	-0.835198	1.62885	01POS	gna11a	5
chr22_KZ115642v1_alt	249410	276376	14dpi	02TYE	-21789	03Interg	0.9	1.07918	-0.690829	-1.26388	0.00780507	1.09607	0.850835	01POS	gna11a	5
chr22_KZ115642v1_alt	249410	276376	14dpi	02TYE	-25875	03Interg	0.9	1.07918	-0.690829	-1.26388	0.00780507	1.09607	0.850835	01POS	gna11a	5
chr22_KZ115642v1_alt	249410	276376	14dpi	02TYE	-27990	03Interg	0.9	1.07918	-0.690829	-1.26388	0.00780507	1.09607	0.850835	01POS	gna11a	5
chr3	36336593	36346368	00dpi	02TYE	18638	02Genebody(>2kb)	0.9	1.07918	-1.32509	-0.131282	1.4779	-0.156489	0.13496	01POS	gna13b	1
chr22_KZ115642v1_alt	249410	276376	45dpi	02TYE	-29041	03Interg	0.9	1.07918	-0.690829	-1.26388	0.00780507	1.09607	0.850835	01POS	gna15.4	5
chr22_KZ115642v1_alt	249410	276376	45dpi	02TYE	-28367	03Interg	0.9	1.07918	-0.690829	-1.26388	0.00780507	1.09607	0.850835	01POS	gna15.4	5
chr22_KZ115642v1_alt	249410	276376	04dpi	02TYE	-28471	03Interg	0.9	1.07918	-0.690829	-1.26388	0.00780507	1.09607	0.850835	01POS	gna15.4	5
chr22_KZ115642v1_alt	249410	276376	45dpi	02TYE	-27588	03Interg	0.9	1.07918	-0.690829	-1.26388	0.00780507	1.09607	0.850835	01POS	gna15.4	5
chr22_KZ115642v1_alt	249410	276376	04dpi	02TYE	-26502	03Interg	0.9	1.07918	-0.690829	-1.26388	0.00780507	1.09607	0.850835	01POS	gna15.4	5
chr22_KZ115642v1_alt	249410	276376	45dpi	02TYE	-26097	03Interg	0.9	1.07918	-0.690829	-1.26388	0.00780507	1.09607	0.850835	01POS	gna15.4	5
chr22_KZ115642v1_alt	249410	276376	45dpi	02TYE	-24695	03Interg	0.9	1.07918	-0.690829	-1.26388	0.00780507	1.09607	0.850835	01POS	gna15.4	5
chr22_KZ115642v1_alt	249410	276376	45dpi	02TYE	-23616	03Interg	0.9	1.07918	-0.690829	-1.26388	0.00780507	1.09607	0.850835	01POS	gna15.4	5
chr22_KZ115642v1_alt	249410	276376	14dpi	02TYE	-22733	03Interg	0.9	1.07918	-0.690829	-1.26388	0.00780507	1.09607	0.850835	01POS	gna15.4	5
chr22_KZ115642v1_alt	249410	276376	45dpi	02TYE	-22213	03Interg	0.9	1.07918	-0.690829	-1.26388	0.00780507	1.09607	0.850835	01POS	gna15.4	5
chr22_KZ115642v1_alt	249410	276376	04dpi	02TYE	-21932	03Interg	0.9	1.07918	-0.690829	-1.26388	0.00780507	1.09607	0.850835	01POS	gna15.4	5
chr22_KZ115642v1_alt	249410	276376	14dpi	02TYE	-20400	03Interg	0.9	1.07918	-0.690829	-1.26388	0.00780507	1.09607	0.850835	01POS	gna15.4	5
chr22_KZ115642v1_alt	249410	276376	04dpi	02TYE	-20860	03Interg	0.9	1.07918	-0.690829	-1.26388	0.00780507	1.09607	0.850835	01POS	gna15.4	5
chr22_KZ115642v1_alt	249410	276376	45dpi	02TYE	-19418	03Interg	0.9	1.07918	-0.690829	-1.26388	0.00780507	1.09607	0.850835	01POS	gna15.4	5
chr22_KZ115642v1_alt	249410	276376	14dpi	02TYE	-18914	03Interg	0.9	1.07918	-0.690829	-1.26388	0.00780507	1.09607	0.850835	01POS	gna15.4	5
chr22_KZ115642v1_alt	249410	276376	45dpi	02TYE	-18234	03Interg	0.9	1.07918	-0.690829	-1.26388	0.00780507	1.09607	0.850835	01POS	gna15.4	5
chr22_KZ115642v1_alt	249410	276376	14dpi	02TYE	-16790	03Interg	0.9	1.07918	-0.690829	-1.26388	0.00780507	1.09607	0.850835	01POS	gna15.4	5
chr22_KZ115642v1_alt	249410	276376	45dpi	02TYE	-15056	03Interg	0.9	1.07918	-0.690829	-1.26388	0.00780507	1.09607	0.850835	01POS	gna15.4	5
chr22_KZ115642v1_alt	249410	276376	14dpi	02TYE	-14455	03Interg	0.9	1.07918	-0.690829	-1.26388	0.00780507	1.09607	0.850835	01POS	gna15.4	5
chr22_KZ115642v1_alt	249410	276376	04dpi	02TYE	-14531	03Interg	0.9	1.07918	-0.690829	-1.26388	0.00780507	1.09607	0.850835	01POS	gna15.4	5
chr24	36114682	36121681	00dpi	02TYE	542	01PROM(<2kb)	0.7	0.632023	-1.07438	-0.0894204	1.58894	-0.546186	0.121045	01POS	gnal2	1
chr24	36114682	36121681	45dpi	02TYE	602	01PROM(<2kb)	0.7	0.632023	-1.07438	-0.0894204	1.58894	-0.546186	0.121045	01POS	gnal2	1
chr24	36114682	36121681	04dpi	02TYE	477	01PROM(<2kb)	0.7	0.632023	-1.07438	-0.0894204	1.58894	-0.546186	0.121045	01POS	gnal2	1
chr24	36114682	36121681	04dpi	02TYE	-5914	01PROM(<2kb)	0.7	0.632023	-1.07438	-0.0894204	1.58894	-0.546186	0.121045	01POS	gnal2	1
chr8	53254125	53270602	14dpi	02TYE	-5869	01PROM(<2kb)	0.7	0.632023	-0.741192	-0.546656	1.71884	-0.444106	0.0131177	01POS	gnb1a	1
chr8	53254125	53270602	00dpi	02TYE	-5830	01PROM(<2kb)	0.7	0.632023	-0.741192	-0.546656	1.71884	-0.444106	0.0131177	01POS	gnb1a	1
chr8	53254125	53270602	45dpi	02TYE	-5908	01PROM(<2kb)	0.7	0.632023	-0.741192	-0.546656	1.71884	-0.444106	0.0131177	01POS	gnb1a	1
chr8	53254125	53270602	01dpi	02TYE	-5856	01PROM(<2kb)	0.7	0.632023	-0.741192	-0.546656	1.71884	-0.444106	0.0131177	01POS	gnb1a	1
chr8	53254125	53270602	00dpi	02TYE	440	01PROM(<2kb)	0.7	0.632023	-0.741192	-0.546656	1.71884	-0.444106	0.0131177	01POS	gnb1a	1
chr8	53254125	53270602	45dpi	02TYE	307	01PROM(<2kb)	0.7	0.632023	-0.741192	-0.546656	1.71884	-0.444106	0.0131177	01POS	gnb1a	1
chr8	53254125	53270602	01dpi	02TYE	146	01PROM(<2kb)	0.7	0.632023	-0.741192	-0.546656	1.71884	-0.444106	0.0131177	01POS	gnb1a	1
chr8	53254125	53270602	01dpi	02TYE	634	01PROM(<2kb)	0.7	0.632023	-0.741192	-0.546656	1.71884	-0.444106	0.0131177	01POS	gnb1a	1
chr5	38247587	38263768	00dpi	02TYE	-51	01PROM(<2kb)	0.7	0.632023	0.186551	-0.367732	1.47807	-1.2826	-0.0142862	01POS	gnb2	3
chr5	38247587	38263768	45dpi	02TYE	348	01PROM(<2kb)	0.7	0.632023	0.186551	-0.367732	1.47807	-1.2826	-0.0142862	01POS	gnb2	3
chr2	10301889	10318216	00dpi	02TYE	-405	01PROM(<2kb)	0.9	1.07918	-0.497052	-0.0405836	1.68364	-0.933546	-0.212459	01POS	gng12a	1
chr2	10301889	10318216	00dpi	02TYE	-4946	01PROM(<2kb)	0.9	1.07918	-0.497052	-0.0405836	1.68364	-0.933546	-0.212459	01POS	gng12a	1
chr2	10301889	10318216	00dpi	02TYE	-7053	01PROM(<2kb)	0.9	1.07918	-0.497052	-0.0405836	1.68364	-0.933546	-0.212459	01POS	gng12a	1
chr2	10301889	10318216	00dpi	02TYE	-7923	01PROM(<2kb)	0.9	1.07918	-0.497052	-0.0405836	1.68364	-0.933546	-0.212459	01POS	gng12a	1
chr2	10301889	10318216	14dpi	02TYE	-9113	01PROM(<2kb)	0.9	1.07918	-0.497052	-0.0405836	1.68364	-0.933546	-0.212459	01POS	gng12a	1
chr2	10301889	10318216	00dpi	02TYE	-16370	01PROM(<2kb)	0.9	1.07918	-0.497052	-0.0405836	1.68364	-0.933546	-0.212459	01POS	gng12a	1
chr20	4187355	4187701	04dpi	02TYE	29713	02Genebody(>2kb)	0.7	0.632023	-0.882309	-0.296411	1.68688	0.0278599	-0.536023	01POS	gnpat	1
chr13	48161183	48172828	04dpi	02TYE	222	01PROM(<2kb)	0.9	1.07918	-1.08128	0.195362	0.823123	-0.996505	1.0593	01POS	golga4	5
chr1	54913429	54926467	00dpi	02TYE	2228	02Genebody(>2kb)	0.9	1.07918	-1.52302	0.323678	1.24809	-0.115856	0.0671103	01POS	golga7ba	1
chr1	54913429	54926467	14dpi	02TYE	2283	02Genebody(>2kb)	0.9	1.07918	-1.52302	0.323678	1.24809	-0.115856	0.0671103	01POS	golga7ba	1
chr1	54913429	54926467	01dpi	02TYE	2349	02Genebody(>2kb)	0.9	1.07918	-1.52302	0.323678	1.24809	-0.115856	0.0671103	01POS	golga7ba	1
chr1	54913429	54926467	00dpi	02TYE	2967	02Genebody(>2kb)	0.9	1.07918	-1.52302	0.323678	1.24809	-0.115856	0.0671103	01POS	golga7ba	1
chr1	54913429	54926467	14dpi	02TYE	3477	02Genebody(>2kb)	0.9	1.07918	-1.52302	0.323678	1.24809	-0.115856	0.0671103	01POS	golga7ba	1
chr1	54913429	54926467	01dpi	02TYE	4294	02Genebody(>2kb)	0.9	1.07918	-1.52302	0.323678	1.24809	-0.115856	0.0671103	01POS	golga7ba	1
chr1	54913429	54926467	14dpi	02TYE	4542	02Genebody(>2kb)	0.9	1.07918	-1.52302	0.323678	1.24809	-0.115856	0.0671103	01POS	golga7ba	1
chr1	54913429	54926467	00dpi	02TYE	4848	02Genebody(>2kb)	0.9	1.07918	-1.52302	0.323678	1.24809	-0.115856	0.0671103	01POS	golga7ba	1
chr1	54913429	54926467	01dpi	02TYE	5045	02Genebody(>2kb)	0.9	1.07918	-1.52302	0.323678	1.24809	-0.115856	0.0671103	01POS	golga7ba	1
chr1	54913429	54926467	14dpi	02TYE	6001	02Genebody(>2kb)	0.9	1.07918	-1.52302	0.323678	1.24809	-0.115856	0.0671103	01POS	golga7ba	1
chr1	54913429	54926467	45dpi	02TYE	6223	02Genebody(>2kb)	0.9	1.07918	-1.52302	0.323678	1.24809	-0.115856	0.0671103	01POS	golga7ba	1
chr1	54913429	54926467	04dpi	02TYE	6333	02Genebody(>2kb)	0.9	1.07918	-1.52302	0.323678	1.24809	-0.115856	0.0671103	01POS	golga7ba	1
chr1	54913429	54926467	00dpi	02TYE	8147	02Genebody(>2kb)	0.9	1.07918	-1.52302	0.323678	1.24809	-0.115856	0.0671103	01POS	golga7ba	1
chr1	54913429	54926467	04dpi	02TYE	7568	02Genebody(>2kb)	0.9	1.07918	-1.52302	0.323678	1.24809	-0.115856	0.0671103	01POS	golga7ba	1
chr11	23329920	23337804	04dpi	02TYE	2572	02Genebody(>2kb)	0.8	0.875061	-1.327	0.1236	1.46879	-0.257669	-0.00771873	01POS	golt1a	1
chr11	23329920	23337804	04dpi	02TYE	-4971	02Genebody(>2kb)	0.8	0.875061	-1.327	0.1236	1.46879	-0.257669	-0.00771873	01POS	golt1a	1
chr4	16774714	16787398	00dpi	02TYE	141	01PROM(<2kb)	0.7	0.632023	-0.847063	-0.292167	1.72384	-0.457542	-0.127071	01POS	golt1ba	1
chr9	47938938	47939362	45dpi	02TYE	-22232	03Interg	0.8	0.875061	-1.54435	0.358975	0.183577	-0.18852	1.19032	01POS	gpbar1	5
chr20	50861114	50861365	45dpi	02TYE	8884	02Genebody(>2kb)	0.8	0.875061	-1.15765	1.00149	-0.391782	-0.548604	1.09654	01POS	gphnb	4
chr21	17005798	17024577	00dpi	02TYE	153	01PROM(<2kb)	1	1.77815	-1.24918	-0.0278966	1.43866	-0.502682	0.341104	01POS	gpn3	1
chr23	40120974	40125295	14dpi	02TYE	-7968	02Genebody(>2kb)	0.7	0.632023	-1.23594	-0.625012	1.04171	0.984542	-0.165299	01POS	gpsm2l	1
chr22	17596670	17607435	45dpi	02TYE	156	01PROM(<2kb)	0.7	0.632023	0.573953	0.383225	0.932757	-1.60366	-0.286274	01POS	gpx4a	6
chr22	17596670	17607435	00dpi	02TYE	117	01PROM(<2kb)	0.7	0.632023	0.573953	0.383225	0.932757	-1.60366	-0.286274	01POS	gpx4a	6
chr12	45668440	45693897	01dpi	02TYE	-2316	01PROM(<2kb)	0.7	0.632023	-1.19574	-0.0474865	1.52141	-0.466648	0.188464	01POS	gpx9	1
chr12	45668440	45693897	00dpi	02TYE	-1147	01PROM(<2kb)	0.7	0.632023	-1.19574	-0.0474865	1.52141	-0.466648	0.188464	01POS	gpx9	1
chr12	45668440	45693897	04dpi	02TYE	3642	01PROM(<2kb)	0.7	0.632023	-1.19574	-0.0474865	1.52141	-0.466648	0.188464	01POS	gpx9	1
chr12	45668440	45693897	01dpi	02TYE	4745	01PROM(<2kb)	0.7	0.632023	-1.19574	-0.0474865	1.52141	-0.466648	0.188464	01POS	gpx9	1
chr12	45668440	45693897	04dpi	02TYE	10115	01PROM(<2kb)	0.7	0.632023	-1.19574	-0.0474865	1.52141	-0.466648	0.188464	01POS	gpx9	1
chr12	45668440	45693897	04dpi	02TYE	16504	01PROM(<2kb)	0.7	0.632023	-1.19574	-0.0474865	1.52141	-0.466648	0.188464	01POS	gpx9	1
chr6	455985	456209	01dpi	02TYE	-13807	03Interg	0.8	0.875061	-0.44401	1.78077	-0.329952	-0.592827	-0.413985	01POS	grap2b	4
chr3	39647839	39657194	45dpi	02TYE	20	01PROM(<2kb)	0.7	0.632023	-0.305342	-0.475412	1.50518	-1.12142	0.396986	01POS	grapa	3
chr3	39647839	39657194	04dpi	02TYE	-86	01PROM(<2kb)	0.7	0.632023	-0.305342	-0.475412	1.50518	-1.12142	0.396986	01POS	grapa	3
chr16	9819279	9819552	04dpi	02TYE	11035	02Genebody(>2kb)	0.8	0.875061	-0.49545	-0.257401	1.77425	-0.607306	-0.414097	01POS	grhl2a	1
chr14	34379673	34384698	04dpi	02TYE	-103165	02Genebody(>2kb)	1	1.77815	-1.33942	-0.116046	1.47692	-0.0847023	0.06325	01POS	gria1a	1
chr17	26008926	26009126	04dpi	02TYE	53898	02Genebody(>2kb)	0.8	0.875061	-1.42566	0.27013	1.36133	-0.00258797	-0.203217	01POS	grid1a	1
chr11	13996551	13996877	45dpi	02TYE	-7522	02Genebody(>2kb)	0.7	0.632023	0.547762	-0.745477	-1.10474	-0.0821174	1.38457	01POS	grin3bb	2
chr15	43718591	43718926	45dpi	02TYE	50017	02Genebody(>2kb)	0.7	0.632023	-1.04692	-0.0577752	0.600719	-0.846363	1.35034	01POS	grm5b	5
chr1	49402117	49415764	04dpi	02TYE	7309	01PROM(<2kb)	0.7	0.632023	-0.480202	0.292276	1.4749	-1.22679	-0.0601818	01POS	gsk3bb	3
chr1	49402117	49415764	00dpi	02TYE	6556	01PROM(<2kb)	0.7	0.632023	-0.480202	0.292276	1.4749	-1.22679	-0.0601818	01POS	gsk3bb	3
chr1	49402117	49415764	00dpi	02TYE	-291	01PROM(<2kb)	0.7	0.632023	-0.480202	0.292276	1.4749	-1.22679	-0.0601818	01POS	gsk3bb	3
chr1	49402117	49415764	04dpi	02TYE	-265	01PROM(<2kb)	0.7	0.632023	-0.480202	0.292276	1.4749	-1.22679	-0.0601818	01POS	gsk3bb	3
chr1	49402117	49415764	45dpi	02TYE	-404	01PROM(<2kb)	0.7	0.632023	-0.480202	0.292276	1.4749	-1.22679	-0.0601818	01POS	gsk3bb	3
chr14	3507218	3516891	45dpi	02TYE	162	01PROM(<2kb)	0.7	0.632023	-0.998998	-0.122844	1.42554	-0.825876	0.522177	01POS	gstp1	1
chr14	3507218	3516891	00dpi	02TYE	317	01PROM(<2kb)	0.7	0.632023	-0.998998	-0.122844	1.42554	-0.825876	0.522177	01POS	gstp1	1
chr14	3507218	3516891	04dpi	02TYE	304	01PROM(<2kb)	0.7	0.632023	-0.998998	-0.122844	1.42554	-0.825876	0.522177	01POS	gstp1	1
chr14	3473639	3473972	45dpi	02TYE	-21736	03Interg	1	1.77815	-1.35296	-0.437199	0.277473	0.141023	1.37167	01POS	gstp2	5
chr13	8773	36856	01dpi	02TYE	14547	01PROM(<2kb)	0.7	0.632023	0.0698237	1.55813	-0.811083	0.128161	-0.945029	01POS	gtf2a1l	4
chr13	8773	36856	00dpi	02TYE	14549	01PROM(<2kb)	0.7	0.632023	0.0698237	1.55813	-0.811083	0.128161	-0.945029	01POS	gtf2a1l	4
chr13	8773	36856	14dpi	02TYE	14544	01PROM(<2kb)	0.7	0.632023	0.0698237	1.55813	-0.811083	0.128161	-0.945029	01POS	gtf2a1l	4
chr13	8773	36856	45dpi	02TYE	14514	01PROM(<2kb)	0.7	0.632023	0.0698237	1.55813	-0.811083	0.128161	-0.945029	01POS	gtf2a1l	4
chr13	8773	36856	00dpi	02TYE	13335	01PROM(<2kb)	0.7	0.632023	0.0698237	1.55813	-0.811083	0.128161	-0.945029	01POS	gtf2a1l	4
chr13	8773	36856	14dpi	02TYE	2576	01PROM(<2kb)	0.7	0.632023	0.0698237	1.55813	-0.811083	0.128161	-0.945029	01POS	gtf2a1l	4
chr19	27333926	27340160	00dpi	02TYE	227	01PROM(<2kb)	0.7	0.632023	0.000700417	0.529679	1.1443	-1.54718	-0.127506	01POS	gtf2h4	3
chr16	17252611	17253066	01dpi	02TYE	352	01PROM(<2kb)	0.9	1.07918	-0.919316	1.27931	-0.227155	-0.920176	0.787335	01POS	gtf3c6	4
chr3	33427091	33446300	00dpi	02TYE	106	01PROM(<2kb)	0.7	0.632023	-0.490883	-0.537025	1.70386	-0.749702	0.073748	01POS	gtpbp1	1
chr3	33427091	33446300	04dpi	02TYE	156	01PROM(<2kb)	0.7	0.632023	-0.490883	-0.537025	1.70386	-0.749702	0.073748	01POS	gtpbp1	1
chr3	33427091	33446300	45dpi	02TYE	286	01PROM(<2kb)	0.7	0.632023	-0.490883	-0.537025	1.70386	-0.749702	0.073748	01POS	gtpbp1	1
chr4	22341225	22341511	04dpi	02TYE	-1725	01PROM(<2kb)	0.9	1.07918	-1.4063	-0.120335	1.3271	0.436451	-0.236916	01POS	guca1a	1
chr5	68312724	68313043	01dpi	02TYE	19757	03Interg	0.7	0.632023	-1.48002	0.97092	-0.463927	0.785052	0.18797	01POS	h1m	4
chr5	68312724	68313043	00dpi	02TYE	19753	03Interg	0.7	0.632023	-1.48002	0.97092	-0.463927	0.785052	0.18797	01POS	h1m	4
chr24	37681141	37709685	00dpi	02TYE	209	01PROM(<2kb)	0.8	0.875061	-0.611854	-0.451007	1.73847	-0.630814	-0.0447994	01POS	h3f3d	1
chr9	38042224	38047539	00dpi	02TYE	-22	01PROM(<2kb)	0.7	0.632023	0.308587	0.6241	0.875387	-1.6505	-0.157577	01POS	hacd2	3
chr1	49918445	49930185	00dpi	02TYE	188	02Genebody(>2kb)	0.8	0.875061	-0.750322	-0.165848	1.66825	-0.790561	0.0384855	01POS	hadh	1
chr1	49918445	49930185	04dpi	02TYE	28	02Genebody(>2kb)	0.8	0.875061	-0.750322	-0.165848	1.66825	-0.790561	0.0384855	01POS	hadh	1
chr3	55100523	55104326	04dpi	02TYE	574	01PROM(<2kb)	0.9	1.07918	-1.13687	-0.30955	1.57458	0.185087	-0.313246	01POS	hbaa1	1
chr13	8981921	8982140	04dpi	02TYE	-4288	02Genebody(>2kb)	0.7	0.632023	-1.42598	0.139866	1.38546	0.0566099	-0.155952	01POS	hcar1-3	1
chr8	7565187	7585917	00dpi	02TYE	1999	01PROM(<2kb)	0.7	0.632023	-0.627118	1.08694	1.0946	-0.874767	-0.679652	01POS	hcfc1b	1
chr8	7565187	7585917	04dpi	02TYE	1874	01PROM(<2kb)	0.7	0.632023	-0.627118	1.08694	1.0946	-0.874767	-0.679652	01POS	hcfc1b	1
chr8	7565187	7585917	45dpi	02TYE	1727	01PROM(<2kb)	0.7	0.632023	-0.627118	1.08694	1.0946	-0.874767	-0.679652	01POS	hcfc1b	1
chr8	7565187	7585917	00dpi	02TYE	399	01PROM(<2kb)	0.7	0.632023	-0.627118	1.08694	1.0946	-0.874767	-0.679652	01POS	hcfc1b	1
chr8	7565187	7585917	04dpi	02TYE	445	01PROM(<2kb)	0.7	0.632023	-0.627118	1.08694	1.0946	-0.874767	-0.679652	01POS	hcfc1b	1
chr8	7565187	7585917	45dpi	02TYE	502	01PROM(<2kb)	0.7	0.632023	-0.627118	1.08694	1.0946	-0.874767	-0.679652	01POS	hcfc1b	1
chr8	7565187	7585917	01dpi	02TYE	236	01PROM(<2kb)	0.7	0.632023	-0.627118	1.08694	1.0946	-0.874767	-0.679652	01POS	hcfc1b	1
chr16	19905628	19905859	04dpi	02TYE	-14989	02Genebody(>2kb)	0.9	1.07918	-1.16361	0.339738	1.48999	-0.543611	-0.122508	01POS	hdac9b	1
chr10	14539841	14545902	00dpi	02TYE	80	01PROM(<2kb)	0.7	0.632023	0.511423	-0.371476	1.09202	-1.52402	0.292059	01POS	hdhd2	3
chr10	14539841	14545902	45dpi	02TYE	303	01PROM(<2kb)	0.7	0.632023	0.511423	-0.371476	1.09202	-1.52402	0.292059	01POS	hdhd2	3
chr10	14539841	14545902	04dpi	02TYE	332	01PROM(<2kb)	0.7	0.632023	0.511423	-0.371476	1.09202	-1.52402	0.292059	01POS	hdhd2	3
chr20	30900859	30901069	45dpi	02TYE	-17	01PROM(<2kb)	0.7	0.632023	-0.99353	-0.0825015	0.0572874	-0.605053	1.6238	01POS	hebp2	5
chr12	15565712	15568301	45dpi	02TYE	904	01PROM(<2kb)	0.7	0.632023	0.505172	-0.562958	0.909737	-1.48365	0.631698	01POS	hexim1	3
chr12	15565712	15568301	45dpi	02TYE	-376	01PROM(<2kb)	0.7	0.632023	0.505172	-0.562958	0.909737	-1.48365	0.631698	01POS	hexim1	3
chr12	15565712	15568301	00dpi	02TYE	-703	01PROM(<2kb)	0.7	0.632023	0.505172	-0.562958	0.909737	-1.48365	0.631698	01POS	hexim1	3
chr12	15565712	15568301	04dpi	02TYE	-642	01PROM(<2kb)	0.7	0.632023	0.505172	-0.562958	0.909737	-1.48365	0.631698	01POS	hexim1	3
chr12	15565712	15568301	01dpi	02TYE	-860	01PROM(<2kb)	0.7	0.632023	0.505172	-0.562958	0.909737	-1.48365	0.631698	01POS	hexim1	3
chr10	35375759	35376000	01dpi	02TYE	-11279	02Genebody(>2kb)	0.9	1.07918	-1.56705	1.01376	-0.172433	0.697202	0.0285295	01POS	hhla2a.1	4
chr24	25249327	25249879	04dpi	02TYE	-1981	01PROM(<2kb)	1	1.77815	-0.842058	-0.0415496	1.70502	-0.560317	-0.261093	01POS	hhla2b.2	1
chr9	40859104	40874621	00dpi	02TYE	193	02Genebody(>2kb)	1	1.77815	0.58843	1.34752	-0.0503012	-1.11249	-0.773165	01POS	hibch	6
chr15	25681038	25685148	45dpi	02TYE	105	01PROM(<2kb)	0.8	0.875061	1.10946	-0.882987	0.0659468	-1.13169	0.839266	01POS	hic1	3
chr15	25681038	25685148	00dpi	02TYE	445	01PROM(<2kb)	0.8	0.875061	1.10946	-0.882987	0.0659468	-1.13169	0.839266	01POS	hic1	3
chr20	20366213	20366443	01dpi	02TYE	-10751	02Genebody(>2kb)	1	1.77815	0.728676	0.861326	0.257331	-0.232795	-1.61454	01POS	hif1ab	6
chr19	15407015	15407215	04dpi	02TYE	-9120	03Interg	0.9	1.07918	-1.19666	-0.585789	1.43437	0.405196	-0.0571178	01POS	hivep3a	1
chr13	22995129	23007740	45dpi	02TYE	12551	01PROM(<2kb)	0.7	0.632023	1.15162	-0.0345274	-1.40867	-0.42242	0.714	01POS	hk1	2
chr13	22995129	23007740	14dpi	02TYE	12486	01PROM(<2kb)	0.7	0.632023	1.15162	-0.0345274	-1.40867	-0.42242	0.714	01POS	hk1	2
chr13	22995129	23007740	45dpi	02TYE	11621	01PROM(<2kb)	0.7	0.632023	1.15162	-0.0345274	-1.40867	-0.42242	0.714	01POS	hk1	2
chr13	22995129	23007740	00dpi	02TYE	11608	01PROM(<2kb)	0.7	0.632023	1.15162	-0.0345274	-1.40867	-0.42242	0.714	01POS	hk1	2
chr13	22995129	23007740	00dpi	02TYE	10490	01PROM(<2kb)	0.7	0.632023	1.15162	-0.0345274	-1.40867	-0.42242	0.714	01POS	hk1	2
chr13	22995129	23007740	45dpi	02TYE	10425	01PROM(<2kb)	0.7	0.632023	1.15162	-0.0345274	-1.40867	-0.42242	0.714	01POS	hk1	2
chr13	22995129	23007740	00dpi	02TYE	9131	01PROM(<2kb)	0.7	0.632023	1.15162	-0.0345274	-1.40867	-0.42242	0.714	01POS	hk1	2
chr13	22995129	23007740	45dpi	02TYE	7208	01PROM(<2kb)	0.7	0.632023	1.15162	-0.0345274	-1.40867	-0.42242	0.714	01POS	hk1	2
chr13	22995129	23007740	14dpi	02TYE	7134	01PROM(<2kb)	0.7	0.632023	1.15162	-0.0345274	-1.40867	-0.42242	0.714	01POS	hk1	2
chr13	22995129	23007740	45dpi	02TYE	267	01PROM(<2kb)	0.7	0.632023	1.15162	-0.0345274	-1.40867	-0.42242	0.714	01POS	hk1	2
chr17	16268913	16269233	04dpi	02TYE	55401	02Genebody(>2kb)	0.7	0.632023	-0.59759	-0.572969	1.51372	-0.865974	0.522812	01POS	hmbox1a	1
chr10	36026844	36038588	00dpi	02TYE	536	01PROM(<2kb)	0.7	0.632023	-0.86511	-0.51009	1.44414	-0.706583	0.63764	01POS	hmgb1a	1
chr10	36026844	36038588	45dpi	02TYE	716	01PROM(<2kb)	0.7	0.632023	-0.86511	-0.51009	1.44414	-0.706583	0.63764	01POS	hmgb1a	1
chr23	36291172	36319753	00dpi	02TYE	310	01PROM(<2kb)	0.7	0.632023	0.100092	-0.108221	1.51852	-1.27081	-0.239579	01POS	hnrnpa1b	3
chr23	36291172	36319753	45dpi	02TYE	291	01PROM(<2kb)	0.7	0.632023	0.100092	-0.108221	1.51852	-1.27081	-0.239579	01POS	hnrnpa1b	3
chr21	30180967	30194115	01dpi	02TYE	192	01PROM(<2kb)	0.7	0.632023	-0.837884	-0.291523	1.71319	-0.523771	-0.0600137	01POS	hnrnph1l	1
chr21	30180967	30194115	04dpi	02TYE	-1369	01PROM(<2kb)	0.7	0.632023	-0.837884	-0.291523	1.71319	-0.523771	-0.0600137	01POS	hnrnph1l	1
chr13	40680210	40693041	45dpi	02TYE	21	01PROM(<2kb)	0.9	1.07918	-1.59824	0.0859939	1.15149	0.0266941	0.334065	01POS	hps1	1
chr13	40680210	40693041	00dpi	02TYE	130	01PROM(<2kb)	0.9	1.07918	-1.59824	0.0859939	1.15149	0.0266941	0.334065	01POS	hps1	1
chr8	39760318	39768432	00dpi	02TYE	124	01PROM(<2kb)	0.9	1.07918	-0.424369	0.300221	1.17628	-1.47281	0.420678	01POS	hps4	3
chr13	40503650	40503901	04dpi	02TYE	321	01PROM(<2kb)	0.7	0.632023	-1.08447	0.290401	1.22558	0.540695	-0.97221	01POS	hpse2	1
chr9	21190563	21204595	00dpi	02TYE	-3402	01PROM(<2kb)	0.8	0.875061	-0.970281	1.07459	0.281775	-1.12843	0.742345	01POS	hsd3b1	4
chr9	21190563	21204595	14dpi	02TYE	-2175	01PROM(<2kb)	0.8	0.875061	-0.970281	1.07459	0.281775	-1.12843	0.742345	01POS	hsd3b1	4
chr9	21190563	21204595	00dpi	02TYE	-1251	01PROM(<2kb)	0.8	0.875061	-0.970281	1.07459	0.281775	-1.12843	0.742345	01POS	hsd3b1	4
chr3	26105137	26126711	00dpi	02TYE	-654	02Genebody(>2kb)	0.9	1.07918	-1.27678	-0.355929	1.46529	-0.11884	0.286253	01POS	hsp70.1	1
chr3	26105137	26126711	45dpi	02TYE	1294	02Genebody(>2kb)	0.9	1.07918	-1.27678	-0.355929	1.46529	-0.11884	0.286253	01POS	hsp70.1	1
chr3	26105137	26126711	00dpi	02TYE	919	02Genebody(>2kb)	0.9	1.07918	-1.27678	-0.355929	1.46529	-0.11884	0.286253	01POS	hsp70.1	1
chr3	26105137	26126711	00dpi	02TYE	207	02Genebody(>2kb)	0.9	1.07918	-1.27678	-0.355929	1.46529	-0.11884	0.286253	01POS	hsp70.1	1
chr3	26105137	26126711	45dpi	02TYE	1319	02Genebody(>2kb)	0.9	1.07918	-1.27678	-0.355929	1.46529	-0.11884	0.286253	01POS	hsp70.3	1
chr3	26105137	26126711	00dpi	02TYE	2570	02Genebody(>2kb)	0.9	1.07918	-1.27678	-0.355929	1.46529	-0.11884	0.286253	01POS	hsp70.3	1
chr3	26105137	26126711	04dpi	02TYE	2667	02Genebody(>2kb)	0.9	1.07918	-1.27678	-0.355929	1.46529	-0.11884	0.286253	01POS	hsp70.3	1
chr3	26105137	26126711	14dpi	02TYE	2787	02Genebody(>2kb)	0.9	1.07918	-1.27678	-0.355929	1.46529	-0.11884	0.286253	01POS	hsp70.3	1
chr9	37355610	37355949	14dpi	02TYE	10990	02Genebody(>2kb)	0.8	0.875061	-1.34941	-0.613787	1.18725	0.173796	0.602153	01POS	hspbap1	1
chr17	28185474	28185701	14dpi	02TYE	12511	02Genebody(>2kb)	0.7	0.632023	-1.25728	1.0335	-0.720408	0.911636	0.0325454	01POS	htr1d	4
chr17	28212918	28213626	01dpi	02TYE	-14959	03Interg	0.9	1.07918	-0.983563	0.486874	-0.056374	-0.872259	1.42532	01POS	htr1d	5
chr17	28212918	28213626	45dpi	02TYE	-15350	03Interg	0.9	1.07918	-0.983563	0.486874	-0.056374	-0.872259	1.42532	01POS	htr1d	5
chr5	26954893	26955191	04dpi	02TYE	-4648	03Interg	0.9	1.07918	-0.910787	-0.305203	1.53628	-0.737154	0.41687	01POS	htra4	1
chr17	25600100	25600576	04dpi	02TYE	10205	02Genebody(>2kb)	0.7	0.632023	-0.746301	0.306268	1.56498	-0.928063	-0.196887	01POS	iars2	1
chr11	18720462	18743448	00dpi	02TYE	-15285	03Interg	0.7	0.632023	-0.602954	0.0178202	1.64365	-0.0966361	-0.961878	01POS	id1	1
chr11	18720462	18743448	04dpi	02TYE	-21305	03Interg	0.7	0.632023	-0.602954	0.0178202	1.64365	-0.0966361	-0.961878	01POS	id1	1
chr11	18720462	18743448	00dpi	02TYE	-21404	03Interg	0.7	0.632023	-0.602954	0.0178202	1.64365	-0.0966361	-0.961878	01POS	id1	1
chr11	18720462	18743448	00dpi	02TYE	-27924	03Interg	0.7	0.632023	-0.602954	0.0178202	1.64365	-0.0966361	-0.961878	01POS	id1	1
chr11	18720462	18743448	14dpi	02TYE	-28920	03Interg	0.7	0.632023	-0.602954	0.0178202	1.64365	-0.0966361	-0.961878	01POS	id1	1
chr11	18720462	18743448	01dpi	02TYE	-28934	03Interg	0.7	0.632023	-0.602954	0.0178202	1.64365	-0.0966361	-0.961878	01POS	id1	1
chr11	18720462	18743448	00dpi	02TYE	-28957	03Interg	0.7	0.632023	-0.602954	0.0178202	1.64365	-0.0966361	-0.961878	01POS	id1	1
chr3	33761366	33763354	00dpi	02TYE	811	01PROM(<2kb)	0.7	0.632023	0.82355	0.299858	0.496381	-1.72466	0.104872	01POS	ier2a	6
chr3	33761366	33763354	01dpi	02TYE	175	01PROM(<2kb)	0.7	0.632023	0.82355	0.299858	0.496381	-1.72466	0.104872	01POS	ier2a	6
chr3	33761366	33763354	45dpi	02TYE	669	01PROM(<2kb)	0.7	0.632023	0.82355	0.299858	0.496381	-1.72466	0.104872	01POS	ier2a	6
chr3	33761366	33763354	04dpi	02TYE	683	01PROM(<2kb)	0.7	0.632023	0.82355	0.299858	0.496381	-1.72466	0.104872	01POS	ier2a	6
chr3	33761366	33763354	01dpi	02TYE	881	01PROM(<2kb)	0.7	0.632023	0.82355	0.299858	0.496381	-1.72466	0.104872	01POS	ier2a	6
chr10	14539841	14545902	00dpi	02TYE	31	01PROM(<2kb)	0.7	0.632023	0.511423	-0.371476	1.09202	-1.52402	0.292059	01POS	ier3ip1	3
chr22	16494247	16502759	45dpi	02TYE	223	01PROM(<2kb)	0.8	0.875061	1.4482	-0.576048	-0.875187	-0.632881	0.63591	01POS	ier5	2
chr22	16494247	16502759	00dpi	02TYE	4974	01PROM(<2kb)	0.8	0.875061	1.4482	-0.576048	-0.875187	-0.632881	0.63591	01POS	ier5	2
chr22	16494247	16502759	00dpi	02TYE	610	01PROM(<2kb)	0.8	0.875061	1.4482	-0.576048	-0.875187	-0.632881	0.63591	01POS	ier5	2
chr22	16516161	16535817	00dpi	02TYE	18746	01PROM(<2kb)	0.7	0.632023	0.205316	-0.187815	1.48234	-1.29787	-0.201974	01POS	ier5	3
chr9	51161685	51161976	45dpi	02TYE	14054	02Genebody(>2kb)	0.7	0.632023	-1.58792	0.633587	-0.0335353	-0.0482939	1.03616	01POS	ifih1	5
chr9	51161685	51161976	01dpi	02TYE	14084	02Genebody(>2kb)	0.7	0.632023	-1.58792	0.633587	-0.0335353	-0.0482939	1.03616	01POS	ifih1	5
chr16	52200344	52200544	01dpi	02TYE	-78847	02Genebody(>2kb)	0.9	1.07918	0.277291	1.12303	-1.54966	0.427747	-0.278404	01POS	ifnlr1	2
chr16	52245214	52245536	14dpi	02TYE	-33916	03Interg	0.9	1.07918	0.28745	1.4026	-0.657393	0.185356	-1.21801	01POS	ifnlr1	4
chr11	1512451	1551561	14dpi	02TYE	-840	01PROM(<2kb)	1	1.77815	-0.994204	-0.0652509	1.67737	-0.346579	-0.271333	01POS	ift52	1
chr11	1512451	1551561	00dpi	02TYE	443	01PROM(<2kb)	1	1.77815	-0.994204	-0.0652509	1.67737	-0.346579	-0.271333	01POS	ift52	1
chr11	1512451	1551561	04dpi	02TYE	312	01PROM(<2kb)	1	1.77815	-0.994204	-0.0652509	1.67737	-0.346579	-0.271333	01POS	ift52	1
chr10	39045605	39045837	14dpi	02TYE	6543	02Genebody(>2kb)	0.7	0.632023	-1.0184	0.574454	-1.14118	0.985223	0.59991	01POS	igsf5a	4
chr15	5950176	5950376	14dpi	02TYE	-20460	02Genebody(>2kb)	0.7	0.632023	-1.27891	0.179447	-0.5642	1.39307	0.270591	01POS	igsf5b	4
chr21	44003205	44013925	00dpi	02TYE	259	01PROM(<2kb)	0.8	0.875061	-0.466056	-0.199549	1.60367	-1.07369	0.135623	01POS	ik	1
chr10	13428744	13429127	00dpi	02TYE	-32180	03Interg	0.9	1.07918	0.721512	1.07181	-1.50619	-0.0415563	-0.245579	01POS	il11ra	2
chr10	13428744	13429127	45dpi	02TYE	-32177	03Interg	0.9	1.07918	0.721512	1.07181	-1.50619	-0.0415563	-0.245579	01POS	il11ra	2
chr10	13428744	13429127	01dpi	02TYE	-32182	03Interg	0.9	1.07918	0.721512	1.07181	-1.50619	-0.0415563	-0.245579	01POS	il11ra	2
chr9	54314945	54315420	45dpi	02TYE	-10361	02Genebody(>2kb)	0.7	0.632023	-0.841562	1.04483	-1.25644	0.343705	0.709468	01POS	il13	4
chr9	54314945	54315420	01dpi	02TYE	-10636	02Genebody(>2kb)	0.7	0.632023	-0.841562	1.04483	-1.25644	0.343705	0.709468	01POS	il13	4
chr10	24740938	24766102	00dpi	02TYE	151	01PROM(<2kb)	0.7	0.632023	-0.482306	-0.518321	1.78378	-0.320163	-0.462988	01POS	ilk	1
chr10	24740938	24766102	04dpi	02TYE	134	01PROM(<2kb)	0.7	0.632023	-0.482306	-0.518321	1.78378	-0.320163	-0.462988	01POS	ilk	1
chr15	46720701	46736471	14dpi	02TYE	6960	01PROM(<2kb)	0.8	0.875061	-0.878627	0.028465	1.55704	-0.879264	0.172383	01POS	ilkap	1
chr15	46720701	46736471	00dpi	02TYE	6959	01PROM(<2kb)	0.8	0.875061	-0.878627	0.028465	1.55704	-0.879264	0.172383	01POS	ilkap	1
chr15	46720701	46736471	45dpi	02TYE	-14	01PROM(<2kb)	0.8	0.875061	-0.878627	0.028465	1.55704	-0.879264	0.172383	01POS	ilkap	1
chr15	46720701	46736471	01dpi	02TYE	6811	01PROM(<2kb)	0.8	0.875061	-0.878627	0.028465	1.55704	-0.879264	0.172383	01POS	ilkap	1
chr15	46720701	46736471	04dpi	02TYE	6764	01PROM(<2kb)	0.8	0.875061	-0.878627	0.028465	1.55704	-0.879264	0.172383	01POS	ilkap	1
chr4	10597768	10643961	00dpi	02TYE	323	01PROM(<2kb)	0.9	1.07918	-0.174446	-0.105169	1.60351	-1.16738	-0.156518	01POS	ing3	3
chr4	10597768	10643961	45dpi	02TYE	172	01PROM(<2kb)	0.9	1.07918	-0.174446	-0.105169	1.60351	-1.16738	-0.156518	01POS	ing3	3
chr9	36988573	36990522	00dpi	02TYE	21494	03Interg	0.7	0.632023	1.21549	-0.116882	2.34079e-05	-1.52539	0.426752	01POS	inhbb	6
chr9	36988573	36990522	04dpi	02TYE	21570	03Interg	0.7	0.632023	1.21549	-0.116882	2.34079e-05	-1.52539	0.426752	01POS	inhbb	6
chr9	36988573	36990522	45dpi	02TYE	22706	03Interg	0.7	0.632023	1.21549	-0.116882	2.34079e-05	-1.52539	0.426752	01POS	inhbb	6
chr9	36988573	36990522	00dpi	02TYE	23061	03Interg	0.7	0.632023	1.21549	-0.116882	2.34079e-05	-1.52539	0.426752	01POS	inhbb	6
chr10	24327800	24331826	00dpi	02TYE	-8379	02Genebody(>2kb)	1	1.77815	1.64449	-0.0779949	-0.624617	0.00646934	-0.948351	01POS	inpp5kb	2
chr10	24327800	24331826	14dpi	02TYE	-9010	02Genebody(>2kb)	1	1.77815	1.64449	-0.0779949	-0.624617	0.00646934	-0.948351	01POS	inpp5kb	2
chr10	24327800	24331826	00dpi	02TYE	-9133	02Genebody(>2kb)	1	1.77815	1.64449	-0.0779949	-0.624617	0.00646934	-0.948351	01POS	inpp5kb	2
chr10	24327800	24331826	00dpi	02TYE	-11699	02Genebody(>2kb)	1	1.77815	1.64449	-0.0779949	-0.624617	0.00646934	-0.948351	01POS	inpp5kb	2
chr15	47484207	47498291	00dpi	02TYE	275	01PROM(<2kb)	0.7	0.632023	0.522971	-0.4006	0.780259	-1.58044	0.677811	01POS	inppl1a	3
chr15	47484207	47498291	45dpi	02TYE	245	01PROM(<2kb)	0.7	0.632023	0.522971	-0.4006	0.780259	-1.58044	0.677811	01POS	inppl1a	3
chr20	48487396	48487675	04dpi	02TYE	-2182	03Interg	0.7	0.632023	-1.00919	0.213788	1.54187	-0.747318	0.000850963	01POS	insm1a	1
chr18	50224106	50239642	01dpi	02TYE	-51594	03Interg	0.7	0.632023	-0.923604	0.599107	1.39746	-0.896695	-0.176267	01POS	insyn1	1
chr18	50224106	50239642	01dpi	02TYE	-41730	03Interg	0.7	0.632023	-0.923604	0.599107	1.39746	-0.896695	-0.176267	01POS	insyn1	1
chr18	50224106	50239642	00dpi	02TYE	-41440	03Interg	0.7	0.632023	-0.923604	0.599107	1.39746	-0.896695	-0.176267	01POS	insyn1	1
chr18	50224106	50239642	00dpi	02TYE	-40623	03Interg	0.7	0.632023	-0.923604	0.599107	1.39746	-0.896695	-0.176267	01POS	insyn1	1
chr18	50224106	50239642	00dpi	02TYE	-38251	03Interg	0.7	0.632023	-0.923604	0.599107	1.39746	-0.896695	-0.176267	01POS	insyn1	1
chr18	50224106	50239642	00dpi	02TYE	-36407	03Interg	0.7	0.632023	-0.923604	0.599107	1.39746	-0.896695	-0.176267	01POS	insyn1	1
chr14	708853	717653	14dpi	02TYE	5224	02Genebody(>2kb)	0.7	0.632023	-0.999669	-0.284939	1.58063	0.286307	-0.58233	01POS	ints10	1
chr14	708853	717653	00dpi	02TYE	5382	02Genebody(>2kb)	0.7	0.632023	-0.999669	-0.284939	1.58063	0.286307	-0.58233	01POS	ints10	1
chr9	23823823	23826139	45dpi	02TYE	341	01PROM(<2kb)	0.8	0.875061	-0.230034	0.0128154	1.04699	-1.53437	0.704594	01POS	ints6	3
chr9	23823823	23826139	00dpi	02TYE	372	01PROM(<2kb)	0.8	0.875061	-0.230034	0.0128154	1.04699	-1.53437	0.704594	01POS	ints6	3
chr9	23823823	23826139	04dpi	02TYE	371	01PROM(<2kb)	0.8	0.875061	-0.230034	0.0128154	1.04699	-1.53437	0.704594	01POS	ints6	3
chr9	23823823	23826139	01dpi	02TYE	569	01PROM(<2kb)	0.8	0.875061	-0.230034	0.0128154	1.04699	-1.53437	0.704594	01POS	ints6	3
chr8	32362998	32363287	04dpi	02TYE	-8422	03Interg	0.9	1.07918	-0.357254	0.459956	1.5219	-0.924068	-0.700529	01POS	ipo11	1
chr4	9350117	9361155	00dpi	02TYE	147	01PROM(<2kb)	0.9	1.07918	-0.325092	0.119695	1.40779	-1.36776	0.165365	01POS	ipo8	3
chr4	9350117	9361155	04dpi	02TYE	125	01PROM(<2kb)	0.9	1.07918	-0.325092	0.119695	1.40779	-1.36776	0.165365	01POS	ipo8	3
chr11	27085192	27085731	01dpi	02TYE	-27890	03Interg	0.7	0.632023	-1.69616	0.966779	0.225986	0.178874	0.324521	01POS	iqsec1b	4
chr5	20103039	20123038	00dpi	02TYE	196	01PROM(<2kb)	0.7	0.632023	-0.485337	-0.344598	1.35062	-1.17848	0.657798	01POS	isg15	3
chr11	485956	509985	00dpi	02TYE	41	01PROM(<2kb)	0.8	0.875061	-1.07822	0.407044	1.43676	-0.779296	0.013711	01POS	isy1	1
chr4	17565246	17565491	04dpi	02TYE	26235	03Interg	0.8	0.875061	-0.900704	0.642612	1.31014	-1.02898	-0.023065	01POS	itfg2	1
chr12	26449897	26476393	14dpi	02TYE	13903	02Genebody(>2kb)	0.9	1.07918	0.0565261	-0.17379	1.66424	-0.7604	-0.786575	01POS	itgb3b	1
chr2	48303181	48310955	45dpi	02TYE	-3947	02Genebody(>2kb)	0.7	0.632023	0.238189	0.0295759	0.748381	-1.70516	0.689015	01POS	itm2cb	3
chr17	43404075	43404302	04dpi	02TYE	-4140	03Interg	0.9	1.07918	-0.670278	-0.167197	1.73409	-0.686784	-0.209832	01POS	itpk1b	1
chr20	38439445	38468853	00dpi	02TYE	7340	01PROM(<2kb)	0.9	1.07918	-0.431095	0.392176	1.54916	-1.00013	-0.510111	01POS	itpkb	1
chr20	38439445	38468853	00dpi	02TYE	285	01PROM(<2kb)	0.9	1.07918	-0.431095	0.392176	1.54916	-1.00013	-0.510111	01POS	itpkb	1
chr20	38439445	38468853	04dpi	02TYE	252	01PROM(<2kb)	0.9	1.07918	-0.431095	0.392176	1.54916	-1.00013	-0.510111	01POS	itpkb	1
chr20	38439445	38468853	45dpi	02TYE	201	01PROM(<2kb)	0.9	1.07918	-0.431095	0.392176	1.54916	-1.00013	-0.510111	01POS	itpkb	1
chr21	21264038	21283567	00dpi	02TYE	-3466	01PROM(<2kb)	0.8	0.875061	-0.361391	-0.333768	1.72779	-0.862429	-0.170199	01POS	itpkca	1
chr21	21264038	21283567	14dpi	02TYE	-3526	01PROM(<2kb)	0.8	0.875061	-0.361391	-0.333768	1.72779	-0.862429	-0.170199	01POS	itpkca	1
chr21	21264038	21283567	01dpi	02TYE	-3459	01PROM(<2kb)	0.8	0.875061	-0.361391	-0.333768	1.72779	-0.862429	-0.170199	01POS	itpkca	1
chr21	21264038	21283567	00dpi	02TYE	181	01PROM(<2kb)	0.8	0.875061	-0.361391	-0.333768	1.72779	-0.862429	-0.170199	01POS	itpkca	1
chr21	21264038	21283567	04dpi	02TYE	42	01PROM(<2kb)	0.8	0.875061	-0.361391	-0.333768	1.72779	-0.862429	-0.170199	01POS	itpkca	1
chr21	21264038	21283567	45dpi	02TYE	489	01PROM(<2kb)	0.8	0.875061	-0.361391	-0.333768	1.72779	-0.862429	-0.170199	01POS	itpkca	1
chr21	21264038	21283567	01dpi	02TYE	562	01PROM(<2kb)	0.8	0.875061	-0.361391	-0.333768	1.72779	-0.862429	-0.170199	01POS	itpkca	1
chr21	21264038	21283567	04dpi	02TYE	4308	01PROM(<2kb)	0.8	0.875061	-0.361391	-0.333768	1.72779	-0.862429	-0.170199	01POS	itpkca	1
chr17	26803606	26828929	00dpi	02TYE	-2122	01PROM(<2kb)	0.7	0.632023	-0.188272	0.364458	0.455228	-1.62436	0.992947	01POS	jade1	3
chr17	26803606	26828929	00dpi	02TYE	60	01PROM(<2kb)	0.7	0.632023	-0.188272	0.364458	0.455228	-1.62436	0.992947	01POS	jade1	3
chr17	26803606	26828929	45dpi	02TYE	-107	01PROM(<2kb)	0.7	0.632023	-0.188272	0.364458	0.455228	-1.62436	0.992947	01POS	jade1	3
chr6	37511985	37535414	04dpi	02TYE	916	01PROM(<2kb)	0.7	0.632023	-0.438467	-0.475838	1.7118	-0.806823	0.00932335	01POS	jade3	1
chr6	37511985	37535414	00dpi	02TYE	506	01PROM(<2kb)	0.7	0.632023	-0.438467	-0.475838	1.7118	-0.806823	0.00932335	01POS	jade3	1
chr6	37511985	37535414	45dpi	02TYE	452	01PROM(<2kb)	0.7	0.632023	-0.438467	-0.475838	1.7118	-0.806823	0.00932335	01POS	jade3	1
chr6	37511985	37535414	04dpi	02TYE	283	01PROM(<2kb)	0.7	0.632023	-0.438467	-0.475838	1.7118	-0.806823	0.00932335	01POS	jade3	1
chr6	37511985	37535414	01dpi	02TYE	227	01PROM(<2kb)	0.7	0.632023	-0.438467	-0.475838	1.7118	-0.806823	0.00932335	01POS	jade3	1
chr19	25971018	25973177	00dpi	02TYE	1098	01PROM(<2kb)	0.9	1.07918	1.1416	-0.71308	-0.622436	-0.84698	1.0409	01POS	jarid2b	2
chr19	25971018	25973177	45dpi	02TYE	268	01PROM(<2kb)	0.9	1.07918	1.1416	-0.71308	-0.622436	-0.84698	1.0409	01POS	jarid2b	2
chr19	25971018	25973177	45dpi	02TYE	866	01PROM(<2kb)	0.9	1.07918	1.1416	-0.71308	-0.622436	-0.84698	1.0409	01POS	jarid2b	2
chr19	25971018	25973177	45dpi	02TYE	1624	01PROM(<2kb)	0.9	1.07918	1.1416	-0.71308	-0.622436	-0.84698	1.0409	01POS	jarid2b	2
chr3	60588817	60604273	04dpi	02TYE	52	01PROM(<2kb)	0.9	1.07918	-0.90061	0.00192718	1.45024	-0.959007	0.407453	01POS	jmjd6	1
chr3	60588817	60604273	01dpi	02TYE	-21	01PROM(<2kb)	0.9	1.07918	-0.90061	0.00192718	1.45024	-0.959007	0.407453	01POS	jmjd6	1
chr3	60588817	60604273	45dpi	02TYE	-76	01PROM(<2kb)	0.9	1.07918	-0.90061	0.00192718	1.45024	-0.959007	0.407453	01POS	jmjd6	1
chr17	10731723	10732071	45dpi	02TYE	6104	02Genebody(>2kb)	0.8	0.875061	-0.724282	-0.322961	0.391625	-0.897512	1.55313	01POS	jmjd7	5
chr12	4686138	4687413	01dpi	02TYE	217	01PROM(<2kb)	0.7	0.632023	-0.338671	-0.541057	0.965062	-1.1954	1.11006	01POS	kansl1a	3
chr12	4686138	4687413	45dpi	02TYE	418	01PROM(<2kb)	0.7	0.632023	-0.338671	-0.541057	0.965062	-1.1954	1.11006	01POS	kansl1a	3
chr12	4686138	4687413	00dpi	02TYE	655	01PROM(<2kb)	0.7	0.632023	-0.338671	-0.541057	0.965062	-1.1954	1.11006	01POS	kansl1a	3
chr12	4686138	4687413	04dpi	02TYE	384	01PROM(<2kb)	0.7	0.632023	-0.338671	-0.541057	0.965062	-1.1954	1.11006	01POS	kansl1a	3
chr12	4686138	4687413	14dpi	02TYE	565	01PROM(<2kb)	0.7	0.632023	-0.338671	-0.541057	0.965062	-1.1954	1.11006	01POS	kansl1a	3
chr10	36026844	36038588	00dpi	02TYE	511	01PROM(<2kb)	0.7	0.632023	-0.86511	-0.51009	1.44414	-0.706583	0.63764	01POS	katnal1	1
chr4	10465887	10466087	04dpi	02TYE	99378	02Genebody(>2kb)	0.8	0.875061	-0.25754	-0.10717	1.6745	-1.01577	-0.294021	01POS	kcnd2	1
chr19	11529634	11530015	14dpi	02TYE	16691	02Genebody(>2kb)	0.7	0.632023	-0.774072	-0.475442	0.106955	1.69168	-0.549124	01POS	kcng2	4
chr18	14499701	14499919	04dpi	02TYE	22070	02Genebody(>2kb)	0.7	0.632023	-1.05895	-0.318741	1.64231	-0.282051	0.0174318	01POS	kcng4a	1
chr22	37931844	37932325	45dpi	02TYE	29109	02Genebody(>2kb)	0.9	1.07918	-0.542986	-0.13684	-0.39334	-0.679124	1.75229	01POS	kcnh1b	5
chr22	37931844	37932325	00dpi	02TYE	29161	02Genebody(>2kb)	0.9	1.07918	-0.542986	-0.13684	-0.39334	-0.679124	1.75229	01POS	kcnh1b	5
chr20_KZ115604v1_alt	118534	118928	01dpi	02TYE	136177	02Genebody(>2kb)	0.8	0.875061	-1.51561	0.927496	0.489841	-0.497631	0.595902	01POS	kcnh5a	4
chr20	560293	591270	14dpi	02TYE	-5548	01PROM(<2kb)	0.7	0.632023	-1.08603	-0.325211	1.61536	-0.307689	0.103571	01POS	kcnk2b	1
chr20	560293	591270	00dpi	02TYE	-5300	01PROM(<2kb)	0.7	0.632023	-1.08603	-0.325211	1.61536	-0.307689	0.103571	01POS	kcnk2b	1
chr20	560293	591270	00dpi	02TYE	-507	01PROM(<2kb)	0.7	0.632023	-1.08603	-0.325211	1.61536	-0.307689	0.103571	01POS	kcnk2b	1
chr20	560293	591270	14dpi	02TYE	-496	01PROM(<2kb)	0.7	0.632023	-1.08603	-0.325211	1.61536	-0.307689	0.103571	01POS	kcnk2b	1
chr14	8689226	8689576	45dpi	02TYE	-21167	02Genebody(>2kb)	0.9	1.07918	-0.826564	0.07469	-0.257835	-0.664543	1.67425	01POS	kcnk4a	5
chr19	4464780	4465114	04dpi	02TYE	698	01PROM(<2kb)	0.8	0.875061	-0.826008	0.74505	1.35623	-0.87227	-0.402998	01POS	kcnk9	1
chr2	43050073	43050508	04dpi	02TYE	32697	02Genebody(>2kb)	0.7	0.632023	-1.22503	-0.00458027	1.51801	0.132682	-0.421081	01POS	kcnq3	1
chr12	979608	1034381	00dpi	02TYE	1086	01PROM(<2kb)	0.8	0.875061	-0.984637	0.118085	1.62179	-0.15273	-0.602508	01POS	kdelr2b	1
chr12	979608	1034381	00dpi	02TYE	263	01PROM(<2kb)	0.8	0.875061	-0.984637	0.118085	1.62179	-0.15273	-0.602508	01POS	kdelr2b	1
chr12	979608	1034381	45dpi	02TYE	80	01PROM(<2kb)	0.8	0.875061	-0.984637	0.118085	1.62179	-0.15273	-0.602508	01POS	kdelr2b	1
chr3	173271	178474	14dpi	02TYE	7177	02Genebody(>2kb)	0.7	0.632023	-1.7036	0.159424	0.910781	0.461957	0.171441	01POS	kdelr3	1
chr3	173271	178474	45dpi	02TYE	5195	02Genebody(>2kb)	0.7	0.632023	-1.7036	0.159424	0.910781	0.461957	0.171441	01POS	kdelr3	1
chr3	173271	178474	14dpi	02TYE	4866	02Genebody(>2kb)	0.7	0.632023	-1.7036	0.159424	0.910781	0.461957	0.171441	01POS	kdelr3	1
chr3	173271	178474	45dpi	02TYE	3119	02Genebody(>2kb)	0.7	0.632023	-1.7036	0.159424	0.910781	0.461957	0.171441	01POS	kdelr3	1
chr3	173271	178474	04dpi	02TYE	3103	02Genebody(>2kb)	0.7	0.632023	-1.7036	0.159424	0.910781	0.461957	0.171441	01POS	kdelr3	1
chr3	173271	178474	14dpi	02TYE	2370	02Genebody(>2kb)	0.7	0.632023	-1.7036	0.159424	0.910781	0.461957	0.171441	01POS	kdelr3	1
chr3	173271	178474	01dpi	02TYE	2271	02Genebody(>2kb)	0.7	0.632023	-1.7036	0.159424	0.910781	0.461957	0.171441	01POS	kdelr3	1
chr7	21599370	21603906	00dpi	02TYE	-32366	02Genebody(>2kb)	0.7	0.632023	1.59313	0.110209	-1.06938	-0.546373	-0.087587	01POS	kdm6ba	2
chr7	21599370	21603906	45dpi	02TYE	-32258	02Genebody(>2kb)	0.7	0.632023	1.59313	0.110209	-1.06938	-0.546373	-0.087587	01POS	kdm6ba	2
chr7	21599370	21603906	00dpi	02TYE	-30250	02Genebody(>2kb)	0.7	0.632023	1.59313	0.110209	-1.06938	-0.546373	-0.087587	01POS	kdm6ba	2
chr7	21599370	21603906	00dpi	02TYE	-29067	02Genebody(>2kb)	0.7	0.632023	1.59313	0.110209	-1.06938	-0.546373	-0.087587	01POS	kdm6ba	2
chr7	21599370	21603906	00dpi	02TYE	-28273	02Genebody(>2kb)	0.7	0.632023	1.59313	0.110209	-1.06938	-0.546373	-0.087587	01POS	kdm6ba	2
chr10	22676864	22677151	04dpi	02TYE	-47017	03Interg	0.9	1.07918	-0.357517	-1.52289	1.10872	0.499788	0.271898	01POS	kdm6bb	1
chr3	44136935	44137169	01dpi	02TYE	-42601	03Interg	0.7	0.632023	-1.3805	1.29437	-0.123081	-0.332312	0.541526	01POS	kdm8	4
chr2	41860401	41861685	00dpi	02TYE	-33	01PROM(<2kb)	0.7	0.632023	0.883767	-0.426202	0.650116	-1.55413	0.446454	01POS	keap1a	3
chr17	34956739	34956939	04dpi	02TYE	2829	02Genebody(>2kb)	0.9	1.07918	-0.788761	-0.142033	1.74062	-0.403396	-0.406432	01POS	kidins220a	1
chr16	53325084	53327573	00dpi	02TYE	118	01PROM(<2kb)	0.7	0.632023	0.325752	-0.135757	0.777911	-1.66757	0.699662	01POS	kif13a	3
chr16	53325084	53327573	04dpi	02TYE	142	01PROM(<2kb)	0.7	0.632023	0.325752	-0.135757	0.777911	-1.66757	0.699662	01POS	kif13a	3
chr7	19112200	19112569	04dpi	02TYE	34540	02Genebody(>2kb)	0.9	1.07918	-0.724492	-0.572843	1.73917	-0.331936	-0.109896	01POS	kirrel1a	1
chr2	43992883	43998102	00dpi	02TYE	45608	02Genebody(>2kb)	0.7	0.632023	1.39466	0.208553	-1.19604	-0.702592	0.295425	01POS	kirrel1b	2
chr2	43992883	43998102	01dpi	02TYE	44638	02Genebody(>2kb)	0.7	0.632023	1.39466	0.208553	-1.19604	-0.702592	0.295425	01POS	kirrel1b	2
chr2	43992883	43998102	00dpi	02TYE	43435	02Genebody(>2kb)	0.7	0.632023	1.39466	0.208553	-1.19604	-0.702592	0.295425	01POS	kirrel1b	2
chr2	43992883	43998102	45dpi	02TYE	43466	02Genebody(>2kb)	0.7	0.632023	1.39466	0.208553	-1.19604	-0.702592	0.295425	01POS	kirrel1b	2
chr2	43992883	43998102	00dpi	02TYE	42240	02Genebody(>2kb)	0.7	0.632023	1.39466	0.208553	-1.19604	-0.702592	0.295425	01POS	kirrel1b	2
chr2	43992883	43998102	01dpi	02TYE	40742	02Genebody(>2kb)	0.7	0.632023	1.39466	0.208553	-1.19604	-0.702592	0.295425	01POS	kirrel1b	2
chr2	43992883	43998102	00dpi	02TYE	40766	02Genebody(>2kb)	0.7	0.632023	1.39466	0.208553	-1.19604	-0.702592	0.295425	01POS	kirrel1b	2
chr20	22333409	22333609	04dpi	02TYE	44892	02Genebody(>2kb)	0.9	1.07918	-1.0901	0.307851	1.46343	-0.754885	0.0737095	01POS	kita	1
chr9	30720212	30779176	00dpi	02TYE	447	01PROM(<2kb)	1	1.77815	0.644645	-0.519115	1.20976	-1.36045	0.0251604	01POS	klf12b	3
chr9	30720212	30779176	00dpi	01SE	447	01PROM(<2kb)	1	1.77815	0.644645	-0.519115	1.20976	-1.36045	0.0251604	01POS	klf12b	3
chr9	30720212	30779176	00dpi	02TYE	1326	01PROM(<2kb)	1	1.77815	0.644645	-0.519115	1.20976	-1.36045	0.0251604	01POS	klf12b	3
chr9	30720212	30779176	00dpi	01SE	1326	01PROM(<2kb)	1	1.77815	0.644645	-0.519115	1.20976	-1.36045	0.0251604	01POS	klf12b	3
chr9	30720212	30779176	00dpi	02TYE	11881	01PROM(<2kb)	1	1.77815	0.644645	-0.519115	1.20976	-1.36045	0.0251604	01POS	klf12b	3
chr9	30720212	30779176	00dpi	01SE	11881	01PROM(<2kb)	1	1.77815	0.644645	-0.519115	1.20976	-1.36045	0.0251604	01POS	klf12b	3
chr9	30720212	30779176	00dpi	02TYE	20316	01PROM(<2kb)	1	1.77815	0.644645	-0.519115	1.20976	-1.36045	0.0251604	01POS	klf12b	3
chr9	30720212	30779176	00dpi	01SE	20316	01PROM(<2kb)	1	1.77815	0.644645	-0.519115	1.20976	-1.36045	0.0251604	01POS	klf12b	3
chr9	30720212	30779176	00dpi	02TYE	24843	01PROM(<2kb)	1	1.77815	0.644645	-0.519115	1.20976	-1.36045	0.0251604	01POS	klf12b	3
chr9	30720212	30779176	00dpi	01SE	24843	01PROM(<2kb)	1	1.77815	0.644645	-0.519115	1.20976	-1.36045	0.0251604	01POS	klf12b	3
chr9	30720212	30779176	00dpi	02TYE	35682	01PROM(<2kb)	1	1.77815	0.644645	-0.519115	1.20976	-1.36045	0.0251604	01POS	klf12b	3
chr9	30720212	30779176	00dpi	01SE	35682	01PROM(<2kb)	1	1.77815	0.644645	-0.519115	1.20976	-1.36045	0.0251604	01POS	klf12b	3
chr9	30720212	30779176	00dpi	02TYE	37964	01PROM(<2kb)	1	1.77815	0.644645	-0.519115	1.20976	-1.36045	0.0251604	01POS	klf12b	3
chr9	30720212	30779176	00dpi	01SE	37964	01PROM(<2kb)	1	1.77815	0.644645	-0.519115	1.20976	-1.36045	0.0251604	01POS	klf12b	3
chr9	30720212	30779176	01dpi	02TYE	16197	01PROM(<2kb)	1	1.77815	0.644645	-0.519115	1.20976	-1.36045	0.0251604	01POS	klf12b	3
chr9	30720212	30779176	01dpi	01SE	16197	01PROM(<2kb)	1	1.77815	0.644645	-0.519115	1.20976	-1.36045	0.0251604	01POS	klf12b	3
chr21	415281	415744	45dpi	02TYE	19953	02Genebody(>2kb)	0.7	0.632023	0.519678	-0.214347	-0.454989	-1.24156	1.39122	01POS	klf4	2
chr21	415281	415744	00dpi	02TYE	19938	02Genebody(>2kb)	0.7	0.632023	0.519678	-0.214347	-0.454989	-1.24156	1.39122	01POS	klf4	2
chr9	30720212	30779176	00dpi	02TYE	43741	01PROM(<2kb)	1	1.77815	0.644645	-0.519115	1.20976	-1.36045	0.0251604	01POS	klf5b	3
chr9	30720212	30779176	00dpi	01SE	43741	01PROM(<2kb)	1	1.77815	0.644645	-0.519115	1.20976	-1.36045	0.0251604	01POS	klf5b	3
chr9	30720212	30779176	00dpi	02TYE	42707	01PROM(<2kb)	1	1.77815	0.644645	-0.519115	1.20976	-1.36045	0.0251604	01POS	klf5b	3
chr9	30720212	30779176	00dpi	01SE	42707	01PROM(<2kb)	1	1.77815	0.644645	-0.519115	1.20976	-1.36045	0.0251604	01POS	klf5b	3
chr9	30720212	30779176	00dpi	02TYE	40417	01PROM(<2kb)	1	1.77815	0.644645	-0.519115	1.20976	-1.36045	0.0251604	01POS	klf5b	3
chr9	30720212	30779176	00dpi	01SE	40417	01PROM(<2kb)	1	1.77815	0.644645	-0.519115	1.20976	-1.36045	0.0251604	01POS	klf5b	3
chr9	30720212	30779176	14dpi	02TYE	40168	01PROM(<2kb)	1	1.77815	0.644645	-0.519115	1.20976	-1.36045	0.0251604	01POS	klf5b	3
chr9	30720212	30779176	14dpi	01SE	40168	01PROM(<2kb)	1	1.77815	0.644645	-0.519115	1.20976	-1.36045	0.0251604	01POS	klf5b	3
chr9	30720212	30779176	00dpi	02TYE	34063	01PROM(<2kb)	1	1.77815	0.644645	-0.519115	1.20976	-1.36045	0.0251604	01POS	klf5b	3
chr9	30720212	30779176	00dpi	01SE	34063	01PROM(<2kb)	1	1.77815	0.644645	-0.519115	1.20976	-1.36045	0.0251604	01POS	klf5b	3
chr9	30720212	30779176	00dpi	02TYE	29183	01PROM(<2kb)	1	1.77815	0.644645	-0.519115	1.20976	-1.36045	0.0251604	01POS	klf5b	3
chr9	30720212	30779176	00dpi	01SE	29183	01PROM(<2kb)	1	1.77815	0.644645	-0.519115	1.20976	-1.36045	0.0251604	01POS	klf5b	3
chr9	28372702	28399789	04dpi	02TYE	211	01PROM(<2kb)	0.7	0.632023	-0.210126	0.0214156	1.39565	-1.40322	0.196277	01POS	klf7b	3
chr25	12754846	12759027	00dpi	02TYE	-24802	02Genebody(>2kb)	0.8	0.875061	1.40841	0.395457	-0.921061	0.116255	-0.999062	01POS	klhdc4	2
chr12	13965514	13966126	00dpi	02TYE	377	01PROM(<2kb)	0.7	0.632023	0.80768	-0.800104	0.455611	-1.32536	0.862169	01POS	klhl11	3
chr12	13965514	13966126	45dpi	02TYE	188	01PROM(<2kb)	0.7	0.632023	0.80768	-0.800104	0.455611	-1.32536	0.862169	01POS	klhl11	3
chr24	16979355	16988506	04dpi	02TYE	222	01PROM(<2kb)	0.7	0.632023	-0.196698	-0.361291	1.45277	-1.25977	0.364986	01POS	klhl15	3
chr24	16979355	16988506	00dpi	02TYE	-56	01PROM(<2kb)	0.7	0.632023	-0.196698	-0.361291	1.45277	-1.25977	0.364986	01POS	klhl15	3
chr19	33077359	33077714	01dpi	02TYE	9709	03Interg	0.7	0.632023	-0.127615	1.7122	-0.281973	-0.900498	-0.40211	01POS	klhl38a	4
chr19	43819041	43823792	00dpi	02TYE	338	01PROM(<2kb)	0.7	0.632023	0.0270515	-1.5257	0.850297	-0.283409	0.931761	01POS	klhl43	5
chr16	32174337	32178641	14dpi	02TYE	10020	02Genebody(>2kb)	0.9	1.07918	-1.49426	1.17567	-0.376662	0.321018	0.37423	01POS	kpna5	4
chr16	32174337	32178641	14dpi	02TYE	6052	02Genebody(>2kb)	0.9	1.07918	-1.49426	1.17567	-0.376662	0.321018	0.37423	01POS	kpna5	4
chr25	31580645	31589154	14dpi	02TYE	48281	02Genebody(>2kb)	0.9	1.07918	-1.59081	-0.0719777	0.339753	1.14808	0.174958	01POS	lamb1a	4
chr25	31580645	31589154	00dpi	02TYE	40192	02Genebody(>2kb)	0.9	1.07918	-1.59081	-0.0719777	0.339753	1.14808	0.174958	01POS	lamb1a	4
chr25	31580645	31589154	14dpi	02TYE	40168	02Genebody(>2kb)	0.9	1.07918	-1.59081	-0.0719777	0.339753	1.14808	0.174958	01POS	lamb1a	4
chr25	31580645	31589154	45dpi	02TYE	40060	02Genebody(>2kb)	0.9	1.07918	-1.59081	-0.0719777	0.339753	1.14808	0.174958	01POS	lamb1a	4
chr25	31688501	31688896	45dpi	02TYE	9851	02Genebody(>2kb)	0.7	0.632023	-1.20372	-0.0409642	-0.58513	0.398724	1.43109	01POS	lamb4	5
chr16	46688832	46689157	04dpi	02TYE	4140	02Genebody(>2kb)	0.9	1.07918	-1.05993	0.00690142	1.64219	-0.239072	-0.350087	01POS	lamtor2	1
chr1	7517513	7517907	04dpi	02TYE	249	01PROM(<2kb)	0.7	0.632023	0.106874	-0.773095	1.29477	-1.18518	0.556627	01POS	lancl1	3
chr1	7517513	7517907	45dpi	02TYE	171	01PROM(<2kb)	0.7	0.632023	0.106874	-0.773095	1.29477	-1.18518	0.556627	01POS	lancl1	3
chr1	7517513	7517907	00dpi	02TYE	248	01PROM(<2kb)	0.7	0.632023	0.106874	-0.773095	1.29477	-1.18518	0.556627	01POS	lancl1	3
chr17	26742141	26754941	00dpi	02TYE	-11687	01PROM(<2kb)	0.8	0.875061	-0.531587	-0.33331	1.75129	-0.713821	-0.172568	01POS	larp1b	1
chr17	26742141	26754941	00dpi	02TYE	-1347	01PROM(<2kb)	0.8	0.875061	-0.531587	-0.33331	1.75129	-0.713821	-0.172568	01POS	larp1b	1
chr17	26742141	26754941	00dpi	02TYE	512	01PROM(<2kb)	0.8	0.875061	-0.531587	-0.33331	1.75129	-0.713821	-0.172568	01POS	larp1b	1
chr17	26742141	26754941	45dpi	02TYE	373	01PROM(<2kb)	0.8	0.875061	-0.531587	-0.33331	1.75129	-0.713821	-0.172568	01POS	larp1b	1
chr17	26742141	26754941	04dpi	02TYE	298	01PROM(<2kb)	0.8	0.875061	-0.531587	-0.33331	1.75129	-0.713821	-0.172568	01POS	larp1b	1
chr24	26982941	26998917	00dpi	02TYE	371	01PROM(<2kb)	0.9	1.07918	-0.705619	-0.0910865	1.3977	-1.12501	0.524023	01POS	larp4b	3
chr24	26982941	26998917	45dpi	02TYE	192	01PROM(<2kb)	0.9	1.07918	-0.705619	-0.0910865	1.3977	-1.12501	0.524023	01POS	larp4b	3
chr24	26982941	26998917	04dpi	02TYE	531	01PROM(<2kb)	0.9	1.07918	-0.705619	-0.0910865	1.3977	-1.12501	0.524023	01POS	larp4b	3
chr16	2926565	2926788	01dpi	02TYE	21527	02Genebody(>2kb)	0.7	0.632023	-0.874599	1.55585	-0.868823	0.238613	-0.0510446	01POS	lars2	4
chr14	46837829	46838088	04dpi	02TYE	-5134	03Interg	0.7	0.632023	-0.318071	-0.638195	1.68459	0.0765679	-0.804888	01POS	ldb2a	1
chr12	26083523	26083761	45dpi	02TYE	-19080	02Genebody(>2kb)	1	1.77815	-0.800541	-0.184047	-0.887006	0.308483	1.56311	01POS	ldb3b	5
chr13	45582359	45588201	45dpi	02TYE	206	01PROM(<2kb)	0.8	0.875061	-1.42464	0.774183	0.826253	-0.667945	0.492145	01POS	ldlrap1b	1
chr13	45582359	45588201	00dpi	02TYE	309	01PROM(<2kb)	0.8	0.875061	-1.42464	0.774183	0.826253	-0.667945	0.492145	01POS	ldlrap1b	1
chr13	45582359	45588201	01dpi	02TYE	246	01PROM(<2kb)	0.8	0.875061	-1.42464	0.774183	0.826253	-0.667945	0.492145	01POS	ldlrap1b	1
chr13	45582359	45588201	14dpi	02TYE	5447	01PROM(<2kb)	0.8	0.875061	-1.42464	0.774183	0.826253	-0.667945	0.492145	01POS	ldlrap1b	1
chr13	45582359	45588201	00dpi	02TYE	5628	01PROM(<2kb)	0.8	0.875061	-1.42464	0.774183	0.826253	-0.667945	0.492145	01POS	ldlrap1b	1
chr13	45582359	45588201	01dpi	02TYE	5645	01PROM(<2kb)	0.8	0.875061	-1.42464	0.774183	0.826253	-0.667945	0.492145	01POS	ldlrap1b	1
chr10	20587857	20590931	45dpi	02TYE	378	01PROM(<2kb)	0.7	0.632023	0.557326	-1.20276	0.839409	-0.968579	0.774603	01POS	letm2	3
chr10	20587857	20590931	00dpi	02TYE	485	01PROM(<2kb)	0.7	0.632023	0.557326	-1.20276	0.839409	-0.968579	0.774603	01POS	letm2	3
chr10	20587857	20590931	04dpi	02TYE	598	01PROM(<2kb)	0.7	0.632023	0.557326	-1.20276	0.839409	-0.968579	0.774603	01POS	letm2	3
chr17	10771136	10844137	00dpi	02TYE	106	01PROM(<2kb)	0.8	0.875061	-0.493154	0.279573	1.48452	-1.21304	-0.0578965	01POS	lgals3b	3
chr17	10771136	10844137	00dpi	01SE	106	01PROM(<2kb)	0.8	0.875061	-0.493154	0.279573	1.48452	-1.21304	-0.0578965	01POS	lgals3b	3
chr17	10771136	10844137	00dpi	02TYE	-4349	01PROM(<2kb)	0.8	0.875061	-0.493154	0.279573	1.48452	-1.21304	-0.0578965	01POS	lgals3b	3
chr17	10771136	10844137	00dpi	01SE	-4349	01PROM(<2kb)	0.8	0.875061	-0.493154	0.279573	1.48452	-1.21304	-0.0578965	01POS	lgals3b	3
chr17	10771136	10844137	45dpi	02TYE	-4389	01PROM(<2kb)	0.8	0.875061	-0.493154	0.279573	1.48452	-1.21304	-0.0578965	01POS	lgals3b	3
chr17	10771136	10844137	45dpi	01SE	-4389	01PROM(<2kb)	0.8	0.875061	-0.493154	0.279573	1.48452	-1.21304	-0.0578965	01POS	lgals3b	3
chr17	10771136	10844137	01dpi	02TYE	-4695	01PROM(<2kb)	0.8	0.875061	-0.493154	0.279573	1.48452	-1.21304	-0.0578965	01POS	lgals3b	3
chr17	10771136	10844137	01dpi	01SE	-4695	01PROM(<2kb)	0.8	0.875061	-0.493154	0.279573	1.48452	-1.21304	-0.0578965	01POS	lgals3b	3
chr17	10771136	10844137	00dpi	02TYE	-5104	01PROM(<2kb)	0.8	0.875061	-0.493154	0.279573	1.48452	-1.21304	-0.0578965	01POS	lgals3b	3
chr17	10771136	10844137	00dpi	01SE	-5104	01PROM(<2kb)	0.8	0.875061	-0.493154	0.279573	1.48452	-1.21304	-0.0578965	01POS	lgals3b	3
chr17	10771136	10844137	45dpi	02TYE	-5251	01PROM(<2kb)	0.8	0.875061	-0.493154	0.279573	1.48452	-1.21304	-0.0578965	01POS	lgals3b	3
chr17	10771136	10844137	45dpi	01SE	-5251	01PROM(<2kb)	0.8	0.875061	-0.493154	0.279573	1.48452	-1.21304	-0.0578965	01POS	lgals3b	3
chr17	10771136	10844137	01dpi	02TYE	-5536	01PROM(<2kb)	0.8	0.875061	-0.493154	0.279573	1.48452	-1.21304	-0.0578965	01POS	lgals3b	3
chr17	10771136	10844137	01dpi	01SE	-5536	01PROM(<2kb)	0.8	0.875061	-0.493154	0.279573	1.48452	-1.21304	-0.0578965	01POS	lgals3b	3
chr17	48874882	48875187	04dpi	02TYE	40392	02Genebody(>2kb)	0.7	0.632023	-1.00863	0.31807	1.54332	-0.687191	-0.165571	01POS	lgals8b	1
chr7	71422521	71422760	04dpi	02TYE	11319	02Genebody(>2kb)	0.9	1.07918	-1.3482	-0.024293	1.47417	-0.0921622	-0.00951463	01POS	lgi2a	1
chr13	47585770	47585970	14dpi	02TYE	-3962	02Genebody(>2kb)	0.9	1.07918	-1.42348	0.0211919	-0.348383	1.27501	0.475656	01POS	lhcgr	4
chr21	15947583	15947785	04dpi	02TYE	-18643	02Genebody(>2kb)	0.9	1.07918	-0.836219	0.0370271	1.67542	-0.205278	-0.670955	01POS	lhx5	1
chr19	7540183	7550469	00dpi	02TYE	-19	01PROM(<2kb)	0.9	1.07918	-0.456798	-0.301112	1.66109	-0.9681	0.0649155	01POS	lix1l	1
chr19	7540183	7550469	45dpi	02TYE	147	01PROM(<2kb)	0.9	1.07918	-0.456798	-0.301112	1.66109	-0.9681	0.0649155	01POS	lix1l	1
chr23	13779782	13780140	01dpi	02TYE	-35017	02Genebody(>2kb)	0.8	0.875061	0.387512	1.5767	-0.753661	-0.427621	-0.782932	01POS	lmod3	4
chr13	15279518	15279823	04dpi	02TYE	45150	02Genebody(>2kb)	1	1.77815	-1.06016	-0.508486	1.61145	-0.120973	0.0781647	01POS	loxl3b	1
chr19	28283534	28291606	00dpi	02TYE	66	01PROM(<2kb)	0.9	1.07918	0.600193	-0.639248	1.04899	-1.40518	0.39524	01POS	lpcat1	3
chr20	12558	23306	14dpi	02TYE	-3418	02Genebody(>2kb)	0.9	1.07918	-1.44336	-0.54096	1.11513	0.397247	0.471943	01POS	lrfn2b	1
chr20	12558	23306	04dpi	02TYE	-2910	02Genebody(>2kb)	0.9	1.07918	-1.44336	-0.54096	1.11513	0.397247	0.471943	01POS	lrfn2b	1
chr20	12558	23306	14dpi	02TYE	-2531	02Genebody(>2kb)	0.9	1.07918	-1.44336	-0.54096	1.11513	0.397247	0.471943	01POS	lrfn2b	1
chr6	34544076	34544421	00dpi	02TYE	31824	02Genebody(>2kb)	0.9	1.07918	1.00135	-0.603384	-1.14445	-0.349548	1.09603	01POS	lrp8	2
chr6	34544076	34544421	45dpi	02TYE	31799	02Genebody(>2kb)	0.9	1.07918	1.00135	-0.603384	-1.14445	-0.349548	1.09603	01POS	lrp8	2
chr12	48225288	48225605	04dpi	02TYE	4863	02Genebody(>2kb)	0.7	0.632023	-1.04365	-0.629664	1.54277	0.315926	-0.185383	01POS	lrrc20	1
chr25	17494040	17503430	00dpi	02TYE	174	01PROM(<2kb)	0.7	0.632023	-0.168628	-0.0819757	1.16053	-1.50473	0.594813	01POS	lrrc29	3
chr18	10294008	10294479	04dpi	02TYE	3918	02Genebody(>2kb)	0.9	1.07918	-1.20657	-0.347375	1.55506	-0.0520325	0.0509202	01POS	lrrc4.2	1
chr2	26589925	26605488	00dpi	02TYE	373	01PROM(<2kb)	0.7	0.632023	-0.522577	0.772838	0.549028	-1.51964	0.720349	01POS	lrrc42	3
chr2	26589925	26605488	45dpi	02TYE	282	01PROM(<2kb)	0.7	0.632023	-0.522577	0.772838	0.549028	-1.51964	0.720349	01POS	lrrc42	3
chr2	26589925	26605488	04dpi	02TYE	497	01PROM(<2kb)	0.7	0.632023	-0.522577	0.772838	0.549028	-1.51964	0.720349	01POS	lrrc42	3
chr5	12079534	12079993	45dpi	02TYE	13854	02Genebody(>2kb)	0.7	0.632023	0.228433	0.61835	-0.310916	-1.55736	1.02149	01POS	lrrc74b	3
chr7	9709579	9709794	04dpi	02TYE	7329	02Genebody(>2kb)	0.7	0.632023	-1.13007	-0.4932	1.34046	0.708358	-0.425543	01POS	lrrk1	1
chr14	35401188	35430481	00dpi	02TYE	-621	01PROM(<2kb)	0.8	0.875061	0.150612	0.126548	1.491	-1.1799	-0.588268	01POS	lsm11	3
chr14	35401188	35430481	00dpi	02TYE	-1258	01PROM(<2kb)	0.8	0.875061	0.150612	0.126548	1.491	-1.1799	-0.588268	01POS	lsm11	3
chr14	35401188	35430481	00dpi	02TYE	-2101	01PROM(<2kb)	0.8	0.875061	0.150612	0.126548	1.491	-1.1799	-0.588268	01POS	lsm11	3
chr14	35401188	35430481	00dpi	02TYE	70	01PROM(<2kb)	0.8	0.875061	0.150612	0.126548	1.491	-1.1799	-0.588268	01POS	lsm11	3
chr12	3291790	3301565	45dpi	02TYE	286	01PROM(<2kb)	0.7	0.632023	-0.951162	0.495128	1.34199	-1.01602	0.130064	01POS	lsm12b	1
chr12	3291790	3301565	00dpi	02TYE	170	01PROM(<2kb)	0.7	0.632023	-0.951162	0.495128	1.34199	-1.01602	0.130064	01POS	lsm12b	1
chr11	6857470	6882508	00dpi	02TYE	-13	01PROM(<2kb)	0.7	0.632023	-0.949121	-0.607631	1.51622	-0.443534	0.48407	01POS	lsm4	1
chr1	36178070	36178365	04dpi	02TYE	-16511	03Interg	0.8	0.875061	-0.657847	0.112455	1.69095	-0.432928	-0.712632	01POS	lsm6	1
chr24	39630854	39638990	00dpi	02TYE	196	01PROM(<2kb)	0.9	1.07918	-0.266741	0.281839	1.23245	-1.50477	0.257218	01POS	luc7l	3
chr24	39630854	39638990	45dpi	02TYE	216	01PROM(<2kb)	0.9	1.07918	-0.266741	0.281839	1.23245	-1.50477	0.257218	01POS	luc7l	3
chr21	5491717	5491917	14dpi	02TYE	-2738	03Interg	0.9	1.07918	0.264007	-0.915731	-1.08757	0.424481	1.31482	01POS	ly6m3	2
chr19	43863346	43884696	00dpi	02TYE	242	01PROM(<2kb)	0.7	0.632023	0.252448	0.73745	1.07894	-1.24451	-0.824324	01POS	lypla2	6
chr18	39416603	39417045	00dpi	02TYE	199	01PROM(<2kb)	0.7	0.632023	0.490693	-0.445485	0.369264	-1.49923	1.08476	01POS	lysmd2	3
chr19	29285137	29304474	45dpi	02TYE	294	01PROM(<2kb)	0.9	1.07918	-0.152635	-0.0460238	1.52821	-1.27931	-0.0502372	01POS	maco1a	3
chr14	45961455	45961661	04dpi	02TYE	6154	02Genebody(>2kb)	0.8	0.875061	-1.2712	-0.217971	1.52512	-0.088359	0.0524146	01POS	macrod1	1
chr7	57651610	57651820	04dpi	02TYE	-13936	02Genebody(>2kb)	0.7	0.632023	-0.886115	-0.837404	1.58054	0.0203842	0.122594	01POS	mad2l1	1
chr11	45303920	45304207	45dpi	02TYE	3395	02Genebody(>2kb)	0.7	0.632023	-1.21358	-0.634135	0.0441295	0.403445	1.40014	01POS	mafgb	5
chr8_KZ114897v1_alt	83712	85794	45dpi	02TYE	-5792	03Interg	0.7	0.632023	-0.656746	-0.282645	-0.586881	-0.231755	1.75803	01POS	magixa	5
chr5	52549193	52549443	45dpi	02TYE	19696	02Genebody(>2kb)	0.9	1.07918	-1.26106	-0.00549326	0.569602	-0.61131	1.30826	01POS	mamdc2a	5
chr18	19412122	19433396	00dpi	02TYE	269	01PROM(<2kb)	1	1.77815	-0.325753	0.182769	1.56333	-1.16173	-0.258616	01POS	map2k1	1
chr18	19412122	19433396	45dpi	02TYE	373	01PROM(<2kb)	1	1.77815	-0.325753	0.182769	1.56333	-1.16173	-0.258616	01POS	map2k1	1
chr2	57445011	57472143	01dpi	02TYE	-1043	02Genebody(>2kb)	0.7	0.632023	-1.50085	0.92914	0.905004	-0.097452	-0.235844	01POS	map2k2b	4
chr2	57445011	57472143	14dpi	02TYE	-8228	02Genebody(>2kb)	0.7	0.632023	-1.50085	0.92914	0.905004	-0.097452	-0.235844	01POS	map2k2b	4
chr11	2699325	2720494	45dpi	02TYE	150	01PROM(<2kb)	0.8	0.875061	-0.0736883	0.00733047	1.26761	-1.51336	0.312115	01POS	mapk14b	3
chr11	2699325	2720494	01dpi	02TYE	151	01PROM(<2kb)	0.8	0.875061	-0.0736883	0.00733047	1.26761	-1.51336	0.312115	01POS	mapk14b	3
chr11	2699325	2720494	00dpi	02TYE	263	01PROM(<2kb)	0.8	0.875061	-0.0736883	0.00733047	1.26761	-1.51336	0.312115	01POS	mapk14b	3
chr11	2699325	2720494	00dpi	02TYE	6396	01PROM(<2kb)	0.8	0.875061	-0.0736883	0.00733047	1.26761	-1.51336	0.312115	01POS	mapk14b	3
chr11	2699325	2720494	00dpi	02TYE	9781	01PROM(<2kb)	0.8	0.875061	-0.0736883	0.00733047	1.26761	-1.51336	0.312115	01POS	mapk14b	3
chr11	34620041	34620448	14dpi	02TYE	8544	02Genebody(>2kb)	0.7	0.632023	0.840003	-0.717878	0.481334	0.785764	-1.38922	01POS	mapkapk3	6
chr17	10605124	10605579	14dpi	02TYE	11925	02Genebody(>2kb)	0.7	0.632023	-1.06265	-1.00015	0.299018	1.21775	0.546025	01POS	mapkbp1	5
chr22	17499982	17509904	00dpi	02TYE	222	01PROM(<2kb)	0.9	1.07918	-0.279747	0.142457	1.45604	-1.33459	0.0158455	01POS	march2	3
chr22	17499982	17509904	45dpi	02TYE	238	01PROM(<2kb)	0.9	1.07918	-0.279747	0.142457	1.45604	-1.33459	0.0158455	01POS	march2	3
chr9	52476994	52507183	04dpi	02TYE	2010	01PROM(<2kb)	0.7	0.632023	-1.19803	-0.271716	1.50026	-0.36142	0.330903	01POS	march4	1
chr9	52476994	52507183	04dpi	02TYE	9577	01PROM(<2kb)	0.7	0.632023	-1.19803	-0.271716	1.50026	-0.36142	0.330903	01POS	march4	1
chr9	52476994	52507183	00dpi	02TYE	11787	01PROM(<2kb)	0.7	0.632023	-1.19803	-0.271716	1.50026	-0.36142	0.330903	01POS	march4	1
chr9	52476994	52507183	14dpi	02TYE	14422	01PROM(<2kb)	0.7	0.632023	-1.19803	-0.271716	1.50026	-0.36142	0.330903	01POS	march4	1
chr9	52476994	52507183	14dpi	02TYE	1652	01PROM(<2kb)	0.7	0.632023	-1.19803	-0.271716	1.50026	-0.36142	0.330903	01POS	march4	1
chr13	15580743	15600911	04dpi	02TYE	97	01PROM(<2kb)	0.8	0.875061	-0.474583	-0.202495	1.67203	-0.968181	-0.0267687	01POS	mark3a	1
chr13	15580743	15600911	14dpi	02TYE	11685	01PROM(<2kb)	0.8	0.875061	-0.474583	-0.202495	1.67203	-0.968181	-0.0267687	01POS	mark3a	1
chr13	15580743	15600911	45dpi	02TYE	19159	01PROM(<2kb)	0.8	0.875061	-0.474583	-0.202495	1.67203	-0.968181	-0.0267687	01POS	mark3a	1
chr3	6813725	6814134	45dpi	02TYE	-5254	03Interg	0.9	1.07918	-1.57983	0.0688273	0.480739	-0.092139	1.12241	01POS	mast1b	5
chr2	57236674	57275440	14dpi	02TYE	9894	02Genebody(>2kb)	0.7	0.632023	-1.33782	-0.214841	1.46775	-0.0131644	0.0980851	01POS	mbd3a	1
chr2	57236674	57275440	14dpi	02TYE	7760	02Genebody(>2kb)	0.7	0.632023	-1.33782	-0.214841	1.46775	-0.0131644	0.0980851	01POS	mbd3a	1
chr2	57236674	57275440	01dpi	02TYE	6577	02Genebody(>2kb)	0.7	0.632023	-1.33782	-0.214841	1.46775	-0.0131644	0.0980851	01POS	mbd3a	1
chr1	2096014	2114194	00dpi	02TYE	-5308	01PROM(<2kb)	0.9	1.07918	-0.806553	-0.745861	1.16982	-0.630742	1.01334	01POS	mbnl2	5
chr1	2096014	2114194	00dpi	02TYE	102	01PROM(<2kb)	0.9	1.07918	-0.806553	-0.745861	1.16982	-0.630742	1.01334	01POS	mbnl2	5
chr1	2096014	2114194	45dpi	02TYE	54	01PROM(<2kb)	0.9	1.07918	-0.806553	-0.745861	1.16982	-0.630742	1.01334	01POS	mbnl2	5
chr5	1809702	1838676	14dpi	02TYE	-11643	01PROM(<2kb)	0.7	0.632023	-1.41845	-0.0610213	1.33463	-0.23787	0.382713	01POS	mcc	1
chr5	1809702	1838676	14dpi	02TYE	10551	01PROM(<2kb)	0.7	0.632023	-1.41845	-0.0610213	1.33463	-0.23787	0.382713	01POS	mcc	1
chr5	1809702	1838676	00dpi	02TYE	10283	01PROM(<2kb)	0.7	0.632023	-1.41845	-0.0610213	1.33463	-0.23787	0.382713	01POS	mcc	1
chr5	1809702	1838676	14dpi	02TYE	9938	01PROM(<2kb)	0.7	0.632023	-1.41845	-0.0610213	1.33463	-0.23787	0.382713	01POS	mcc	1
chr5	1809702	1838676	00dpi	02TYE	218	01PROM(<2kb)	0.7	0.632023	-1.41845	-0.0610213	1.33463	-0.23787	0.382713	01POS	mcc	1
chr5	1809702	1838676	45dpi	02TYE	248	01PROM(<2kb)	0.7	0.632023	-1.41845	-0.0610213	1.33463	-0.23787	0.382713	01POS	mcc	1
chr1	46435748	46436045	04dpi	02TYE	-28585	02Genebody(>2kb)	0.9	1.07918	-1.19288	-0.357429	1.53766	0.212266	-0.199617	01POS	mcf2la	1
chr1	46504383	46510400	00dpi	02TYE	1072	01PROM(<2kb)	0.7	0.632023	-1.46411	0.355445	1.29231	-0.238667	0.0550233	01POS	mcf2la	1
chr22	5657727	5663891	04dpi	02TYE	-2156	01PROM(<2kb)	0.7	0.632023	0.16569	-0.547338	1.35575	-1.31182	0.337713	01POS	mcm2	3
chr9	38427083	38458322	00dpi	02TYE	-69	01PROM(<2kb)	0.9	1.07918	-0.70783	1.01012	1.14044	-0.459388	-0.98335	01POS	mcm3ap	1
chr2	50235949	50236234	45dpi	02TYE	-10579	02Genebody(>2kb)	0.9	1.07918	0.121452	0.0504213	-0.226206	-1.37463	1.42896	01POS	mcm6l	3
chr20	41840592	41840807	04dpi	02TYE	8333	02Genebody(>2kb)	0.9	1.07918	-0.958939	0.144802	1.57824	-0.0101023	-0.754002	01POS	mcm9	1
chr3	59852371	59865312	00dpi	02TYE	74	01PROM(<2kb)	0.9	1.07918	-0.982409	0.493748	1.26217	-1.05714	0.283632	01POS	mcrip1	1
chr3	59852371	59865312	45dpi	02TYE	234	01PROM(<2kb)	0.9	1.07918	-0.982409	0.493748	1.26217	-1.05714	0.283632	01POS	mcrip1	1
chr3	59852371	59865312	04dpi	02TYE	239	01PROM(<2kb)	0.9	1.07918	-0.982409	0.493748	1.26217	-1.05714	0.283632	01POS	mcrip1	1
chr13	44568462	44568931	45dpi	02TYE	61414	02Genebody(>2kb)	0.7	0.632023	-0.676789	0.560938	-1.27629	0.135101	1.25704	01POS	mdga1	5
chr11	22849394	22849705	45dpi	02TYE	67086	02Genebody(>2kb)	0.9	1.07918	-0.555854	-0.176936	-0.714446	-0.301574	1.74881	01POS	mdm4	5
chr20	23938404	23947682	04dpi	02TYE	7744	01PROM(<2kb)	0.8	0.875061	-0.737117	-0.114975	1.64691	-0.853073	0.0582559	01POS	mdn1	1
chr22	545416	566141	01dpi	02TYE	866	01PROM(<2kb)	0.7	0.632023	-1.45024	0.0388452	1.16983	-0.378031	0.619592	01POS	med20	1
chr22	545416	566141	00dpi	02TYE	986	01PROM(<2kb)	0.7	0.632023	-1.45024	0.0388452	1.16983	-0.378031	0.619592	01POS	med20	1
chr22	545416	566141	45dpi	02TYE	1181	01PROM(<2kb)	0.7	0.632023	-1.45024	0.0388452	1.16983	-0.378031	0.619592	01POS	med20	1
chr22	545416	566141	00dpi	02TYE	105	01PROM(<2kb)	0.7	0.632023	-1.45024	0.0388452	1.16983	-0.378031	0.619592	01POS	med20	1
chr20	2555923	2565311	14dpi	02TYE	28024	02Genebody(>2kb)	0.7	0.632023	-1.14429	-0.343282	1.5977	-0.138827	0.0286994	01POS	med23	1
chr20	2555923	2565311	14dpi	02TYE	18986	02Genebody(>2kb)	0.7	0.632023	-1.14429	-0.343282	1.5977	-0.138827	0.0286994	01POS	med23	1
chr20	2555923	2565311	45dpi	02TYE	18903	02Genebody(>2kb)	0.7	0.632023	-1.14429	-0.343282	1.5977	-0.138827	0.0286994	01POS	med23	1
chr7	15640306	15640642	01dpi	02TYE	-18720	02Genebody(>2kb)	0.7	0.632023	-0.344601	1.57968	-0.615831	-0.947931	0.328681	01POS	mef2ab	4
chr16	26436910	26472855	00dpi	02TYE	408	01PROM(<2kb)	0.7	0.632023	0.586405	0.643901	0.817414	-1.51211	-0.53561	01POS	megf8	6
chr16	26436910	26472855	04dpi	02TYE	401	01PROM(<2kb)	0.7	0.632023	0.586405	0.643901	0.817414	-1.51211	-0.53561	01POS	megf8	6
chr13	47612704	47624564	00dpi	02TYE	-11084	02Genebody(>2kb)	1	1.77815	-0.72808	-0.191473	1.73241	-0.631837	-0.181022	01POS	mertka	1
chr13	47612704	47624564	04dpi	02TYE	-5958	02Genebody(>2kb)	1	1.77815	-0.72808	-0.191473	1.73241	-0.631837	-0.181022	01POS	mertka	1
chr7	11383865	11399571	00dpi	02TYE	-91	01PROM(<2kb)	0.8	0.875061	0.864744	0.288946	0.365665	-1.72942	0.210064	01POS	mesd	6
chr7	11383865	11399571	00dpi	02TYE	-417	01PROM(<2kb)	0.8	0.875061	0.864744	0.288946	0.365665	-1.72942	0.210064	01POS	mesd	6
chr4	15998658	15999000	45dpi	02TYE	2289	02Genebody(>2kb)	1	1.77815	-0.799572	0.603346	-0.600228	-0.678624	1.47508	01POS	mest	5
chr11	294656	294863	01dpi	02TYE	-908	01PROM(<2kb)	0.9	1.07918	0.204784	1.43151	-1.35315	-0.00420001	-0.278941	01POS	mettl1	2
chr3	60588817	60604273	00dpi	02TYE	18	01PROM(<2kb)	0.9	1.07918	-0.90061	0.00192718	1.45024	-0.959007	0.407453	01POS	mettl23	1
chr7	71584577	71586832	00dpi	02TYE	239	01PROM(<2kb)	0.7	0.632023	0.509283	-0.00886152	0.61778	-1.72823	0.610026	01POS	mettl4	3
chr7	71584577	71586832	04dpi	02TYE	239	01PROM(<2kb)	0.7	0.632023	0.509283	-0.00886152	0.61778	-1.72823	0.610026	01POS	mettl4	3
chr3	60588817	60604273	00dpi	02TYE	128	01PROM(<2kb)	0.9	1.07918	-0.90061	0.00192718	1.45024	-0.959007	0.407453	01POS	mfsd11	1
chr3	60588817	60604273	04dpi	02TYE	223	01PROM(<2kb)	0.9	1.07918	-0.90061	0.00192718	1.45024	-0.959007	0.407453	01POS	mfsd11	1
chr13	35894025	35917796	00dpi	02TYE	1803	02Genebody(>2kb)	0.7	0.632023	-0.148438	-0.223411	1.43355	-1.33998	0.278288	01POS	mfsd2aa	3
chr13	35894025	35917796	00dpi	02TYE	-7799	02Genebody(>2kb)	0.7	0.632023	-0.148438	-0.223411	1.43355	-1.33998	0.278288	01POS	mfsd2aa	3
chr20	3355804	3364490	04dpi	02TYE	16682	02Genebody(>2kb)	0.7	0.632023	-1.49651	0.572671	1.16937	-0.254951	0.00941334	01POS	mfsd4b	1
chr22	12913346	12913673	04dpi	02TYE	12231	02Genebody(>2kb)	0.8	0.875061	0.135022	-0.124348	1.5759	-0.458434	-1.12814	01POS	mfsd6a	1
chr15	34865679	34885887	00dpi	02TYE	199	01PROM(<2kb)	0.9	1.07918	-0.625591	0.0436366	1.59396	-1.03229	0.0202799	01POS	mgat1a	1
chr15	34865679	34885887	04dpi	02TYE	163	01PROM(<2kb)	0.9	1.07918	-0.625591	0.0436366	1.59396	-1.03229	0.0202799	01POS	mgat1a	1
chr20	54074338	54079813	00dpi	02TYE	131	01PROM(<2kb)	0.9	1.07918	0.331705	-0.668702	1.54913	-0.998728	-0.213408	01POS	mgat2	3
chr20	54074338	54079813	45dpi	02TYE	231	01PROM(<2kb)	0.9	1.07918	0.331705	-0.668702	1.54913	-0.998728	-0.213408	01POS	mgat2	3
chr13	33654596	33688741	00dpi	02TYE	397	01PROM(<2kb)	0.9	1.07918	-0.74324	-0.369712	1.61357	-0.789746	0.289126	01POS	mgme1	1
chr3	43099576	43099815	04dpi	02TYE	-2314	03Interg	0.7	0.632023	-0.203916	0.176056	1.62501	-0.723376	-0.873777	01POS	micall2a	1
chr6	34845379	34846541	00dpi	02TYE	-104	01PROM(<2kb)	0.7	0.632023	0.205786	-0.655872	1.48753	-1.14185	0.104404	01POS	mier1a	3
chr6	34845379	34846541	04dpi	02TYE	-112	01PROM(<2kb)	0.7	0.632023	0.205786	-0.655872	1.48753	-1.14185	0.104404	01POS	mier1a	3
chr6	34845379	34846541	04dpi	02TYE	-967	01PROM(<2kb)	0.7	0.632023	0.205786	-0.655872	1.48753	-1.14185	0.104404	01POS	mier1a	3
chr12	17492200	17505236	00dpi	02TYE	321	01PROM(<2kb)	0.7	0.632023	0.346123	-0.187619	0.892491	-1.64267	0.591678	01POS	minpp1b	3
chr12	17492200	17505236	45dpi	02TYE	436	01PROM(<2kb)	0.7	0.632023	0.346123	-0.187619	0.892491	-1.64267	0.591678	01POS	minpp1b	3
chr23	763691	789009	00dpi	02TYE	177	01PROM(<2kb)	0.7	0.632023	0.145098	-0.762723	1.13665	-1.25212	0.733092	01POS	mitfb	3
chr23	763691	789009	45dpi	02TYE	149	01PROM(<2kb)	0.7	0.632023	0.145098	-0.762723	1.13665	-1.25212	0.733092	01POS	mitfb	3
chr23	763691	789009	00dpi	02TYE	-2538	01PROM(<2kb)	0.7	0.632023	0.145098	-0.762723	1.13665	-1.25212	0.733092	01POS	mitfb	3
chr8	39883746	39896108	04dpi	02TYE	434	01PROM(<2kb)	0.8	0.875061	-1.54187	0.246164	1.06249	0.567141	-0.333931	01POS	mlec	1
chr8	39883746	39896108	45dpi	02TYE	113	01PROM(<2kb)	0.8	0.875061	-1.54187	0.246164	1.06249	0.567141	-0.333931	01POS	mlec	1
chr8	39883746	39896108	01dpi	02TYE	-8414	01PROM(<2kb)	0.8	0.875061	-1.54187	0.246164	1.06249	0.567141	-0.333931	01POS	mlec	1
chr8	39883746	39896108	14dpi	02TYE	-8980	01PROM(<2kb)	0.8	0.875061	-1.54187	0.246164	1.06249	0.567141	-0.333931	01POS	mlec	1
chr8	39883746	39896108	45dpi	02TYE	-9281	01PROM(<2kb)	0.8	0.875061	-1.54187	0.246164	1.06249	0.567141	-0.333931	01POS	mlec	1
chr8	39883746	39896108	01dpi	02TYE	-9444	01PROM(<2kb)	0.8	0.875061	-1.54187	0.246164	1.06249	0.567141	-0.333931	01POS	mlec	1
chr7	18914813	18926218	04dpi	02TYE	-33579	02Genebody(>2kb)	1	1.77815	-1.39839	0.1254	1.41016	0.0555594	-0.192735	01POS	mllt3	1
chr7	18914813	18926218	04dpi	02TYE	-44683	02Genebody(>2kb)	1	1.77815	-1.39839	0.1254	1.41016	0.0555594	-0.192735	01POS	mllt3	1
chr15	2995525	2995725	01dpi	02TYE	-9563	02Genebody(>2kb)	0.7	0.632023	-1.12805	0.622514	0.456717	1.05645	-1.00762	01POS	mlnr	4
chr5	67347220	67365413	00dpi	02TYE	2198	01PROM(<2kb)	0.8	0.875061	-0.839767	-0.586333	1.54971	-0.582269	0.458657	01POS	mlxip	1
chr5	67347220	67365413	00dpi	02TYE	262	01PROM(<2kb)	0.8	0.875061	-0.839767	-0.586333	1.54971	-0.582269	0.458657	01POS	mlxip	1
chr3	11548503	11549044	00dpi	02TYE	252	01PROM(<2kb)	0.7	0.632023	0.834608	-0.384378	0.174605	-1.52279	0.897951	01POS	mmd	3
chr3	11548503	11549044	45dpi	02TYE	350	01PROM(<2kb)	0.7	0.632023	0.834608	-0.384378	0.174605	-1.52279	0.897951	01POS	mmd	3
chr8	30830177	30921700	45dpi	01SE	32914	01PROM(<2kb)	0.9	1.07918	0.124504	1.4606	-1.17979	0.231567	-0.636882	01POS	mmp11a	4
chr8	30830177	30921700	00dpi	01SE	34027	01PROM(<2kb)	0.9	1.07918	0.124504	1.4606	-1.17979	0.231567	-0.636882	01POS	mmp11a	4
chr8	30830177	30921700	01dpi	01SE	34081	01PROM(<2kb)	0.9	1.07918	0.124504	1.4606	-1.17979	0.231567	-0.636882	01POS	mmp11a	4
chr8	30830177	30921700	14dpi	01SE	34016	01PROM(<2kb)	0.9	1.07918	0.124504	1.4606	-1.17979	0.231567	-0.636882	01POS	mmp11a	4
chr8	30830177	30921700	45dpi	01SE	34336	01PROM(<2kb)	0.9	1.07918	0.124504	1.4606	-1.17979	0.231567	-0.636882	01POS	mmp11a	4
chr8	30830177	30921700	00dpi	01SE	35363	01PROM(<2kb)	0.9	1.07918	0.124504	1.4606	-1.17979	0.231567	-0.636882	01POS	mmp11a	4
chr8	30830177	30921700	01dpi	01SE	35064	01PROM(<2kb)	0.9	1.07918	0.124504	1.4606	-1.17979	0.231567	-0.636882	01POS	mmp11a	4
chr8	30830177	30921700	45dpi	01SE	35462	01PROM(<2kb)	0.9	1.07918	0.124504	1.4606	-1.17979	0.231567	-0.636882	01POS	mmp11a	4
chr2	28426566	28439208	04dpi	02TYE	-14263	03Interg	0.7	0.632023	-1.33915	0.21035	1.45227	-0.184583	-0.138889	01POS	mmp15b	1
chr12	2800264	2805050	45dpi	02TYE	190	01PROM(<2kb)	0.8	0.875061	-0.269339	-0.218867	1.30619	-1.36787	0.549887	01POS	mms19	3
chr12	2800264	2805050	04dpi	02TYE	277	01PROM(<2kb)	0.8	0.875061	-0.269339	-0.218867	1.30619	-1.36787	0.549887	01POS	mms19	3
chr12	2800264	2805050	00dpi	02TYE	320	01PROM(<2kb)	0.8	0.875061	-0.269339	-0.218867	1.30619	-1.36787	0.549887	01POS	mms19	3
chr21	5960411	5967907	01dpi	02TYE	23	01PROM(<2kb)	0.8	0.875061	-0.650993	0.0822109	1.70253	-0.685485	-0.448265	01POS	mob1bb	1
chr21	5960411	5967907	00dpi	02TYE	401	01PROM(<2kb)	0.8	0.875061	-0.650993	0.0822109	1.70253	-0.685485	-0.448265	01POS	mob1bb	1
chr21	5960411	5967907	04dpi	02TYE	479	01PROM(<2kb)	0.8	0.875061	-0.650993	0.0822109	1.70253	-0.685485	-0.448265	01POS	mob1bb	1
chr21	5960411	5967907	01dpi	02TYE	6992	01PROM(<2kb)	0.8	0.875061	-0.650993	0.0822109	1.70253	-0.685485	-0.448265	01POS	mob1bb	1
chr9	54973020	54985492	00dpi	02TYE	178	01PROM(<2kb)	0.7	0.632023	-0.876206	-0.630893	1.47406	-0.558298	0.591333	01POS	mospd2	1
chr9	54973020	54985492	04dpi	02TYE	393	01PROM(<2kb)	0.7	0.632023	-0.876206	-0.630893	1.47406	-0.558298	0.591333	01POS	mospd2	1
chr16	26036367	26036680	14dpi	02TYE	15628	02Genebody(>2kb)	0.7	0.632023	-1.55418	0.150925	0.528263	1.10827	-0.23328	01POS	mrpl17	4
chr19	28283534	28291606	00dpi	02TYE	-94	01PROM(<2kb)	0.9	1.07918	0.600193	-0.639248	1.04899	-1.40518	0.39524	01POS	mrpl36	3
chr19	28283534	28291606	45dpi	02TYE	252	01PROM(<2kb)	0.9	1.07918	0.600193	-0.639248	1.04899	-1.40518	0.39524	01POS	mrpl36	3
chr10	36691308	36695956	00dpi	02TYE	193	01PROM(<2kb)	0.7	0.632023	1.35489	-0.0312206	0.580682	-1.03227	-0.872077	01POS	mrpl48	6
chr10	45051823	45061138	00dpi	02TYE	6904	01PROM(<2kb)	0.9	1.07918	-0.36598	0.570339	1.37391	-1.24062	-0.337655	01POS	mrps24	3
chr10	45051823	45061138	04dpi	02TYE	2650	01PROM(<2kb)	0.9	1.07918	-0.36598	0.570339	1.37391	-1.24062	-0.337655	01POS	mrps24	3
chr8	912102	938368	01dpi	02TYE	11483	02Genebody(>2kb)	0.9	1.07918	-1.39277	0.917119	0.987551	-0.0184609	-0.493437	01POS	mrps27	4
chr8	912102	938368	01dpi	02TYE	5846	02Genebody(>2kb)	0.9	1.07918	-1.39277	0.917119	0.987551	-0.0184609	-0.493437	01POS	mrps27	4
chr8	912102	938368	00dpi	02TYE	5733	02Genebody(>2kb)	0.9	1.07918	-1.39277	0.917119	0.987551	-0.0184609	-0.493437	01POS	mrps27	4
chr17	22160822	22161190	45dpi	02TYE	-23807	03Interg	0.9	1.07918	0.260459	0.285106	-1.74974	0.422859	0.78132	01POS	mrps5	2
chr13	4992127	5005183	00dpi	02TYE	190	01PROM(<2kb)	0.9	1.07918	-0.567138	0.249463	1.61492	-0.937366	-0.359876	01POS	mrps6	1
chr13	4992127	5005183	04dpi	02TYE	267	01PROM(<2kb)	0.9	1.07918	-0.567138	0.249463	1.61492	-0.937366	-0.359876	01POS	mrps6	1
chr7	66747955	66748155	45dpi	02TYE	8703	02Genebody(>2kb)	0.7	0.632023	-0.00654832	-0.414135	-1.39099	0.550492	1.26118	01POS	mrvi1	2
chr4	76624252	76624609	04dpi	02TYE	3912	02Genebody(>2kb)	0.9	1.07918	-0.940444	0.219823	1.47015	0.18425	-0.933781	01POS	ms4a17a.9	1
chr8	39579093	39593666	01dpi	02TYE	-13898	03Interg	0.9	1.07918	-1.77481	0.601747	0.427541	0.256014	0.489507	01POS	msi1	4
chr12	27022076	27036628	00dpi	02TYE	150	01PROM(<2kb)	0.9	1.07918	-0.608829	-0.315718	1.70882	-0.780747	-0.00352882	01POS	msl1b	1
chr24	26949952	26950399	04dpi	02TYE	-4612	02Genebody(>2kb)	0.7	0.632023	-0.888185	0.00422752	1.68514	-0.559451	-0.24173	01POS	msl2b	1
chr1	49325241	49325446	04dpi	02TYE	-27556	03Interg	0.8	0.875061	-0.866099	-1.04383	1.3771	0.0195032	0.513326	01POS	msx1b	1
chr19	44054514	44099198	00dpi	02TYE	271	01PROM(<2kb)	0.7	0.632023	-1.37666	0.655246	1.1716	-0.54249	0.092301	01POS	mterf3	1
chr19	44054514	44099198	45dpi	02TYE	-9006	01PROM(<2kb)	0.7	0.632023	-1.37666	0.655246	1.1716	-0.54249	0.092301	01POS	mterf3	1
chr19	44054514	44099198	00dpi	02TYE	-9126	01PROM(<2kb)	0.7	0.632023	-1.37666	0.655246	1.1716	-0.54249	0.092301	01POS	mterf3	1
chr19	44054514	44099198	01dpi	02TYE	-9431	01PROM(<2kb)	0.7	0.632023	-1.37666	0.655246	1.1716	-0.54249	0.092301	01POS	mterf3	1
chr7	25825614	25826142	00dpi	02TYE	165	01PROM(<2kb)	0.7	0.632023	0.394169	-0.217799	0.741281	-1.64766	0.730009	01POS	mtm1	3
chr7	25825614	25826142	04dpi	02TYE	150	01PROM(<2kb)	0.7	0.632023	0.394169	-0.217799	0.741281	-1.64766	0.730009	01POS	mtm1	3
chr7	25825614	25826142	45dpi	02TYE	234	01PROM(<2kb)	0.7	0.632023	0.394169	-0.217799	0.741281	-1.64766	0.730009	01POS	mtm1	3
chr5	23619468	23620116	04dpi	02TYE	234	01PROM(<2kb)	0.7	0.632023	0.621224	0.424035	0.764958	-1.68314	-0.127076	01POS	mtmr2	6
chr5	23619468	23620116	00dpi	02TYE	52	01PROM(<2kb)	0.7	0.632023	0.621224	0.424035	0.764958	-1.68314	-0.127076	01POS	mtmr2	6
chr5	23619468	23620116	01dpi	02TYE	178	01PROM(<2kb)	0.7	0.632023	0.621224	0.424035	0.764958	-1.68314	-0.127076	01POS	mtmr2	6
chr12	47086991	47087311	01dpi	02TYE	5368	02Genebody(>2kb)	0.9	1.07918	-0.482552	1.70752	-0.228097	-0.109466	-0.887408	01POS	mtr	4
chr6	50673397	50685653	00dpi	02TYE	11623	01PROM(<2kb)	0.9	1.07918	-0.674421	-0.478964	1.57738	-0.819339	0.395341	01POS	mtss1	1
chr6	50673397	50685653	01dpi	02TYE	-7	01PROM(<2kb)	0.9	1.07918	-0.674421	-0.478964	1.57738	-0.819339	0.395341	01POS	mtss1	1
chr6	50673397	50685653	00dpi	02TYE	-113	01PROM(<2kb)	0.9	1.07918	-0.674421	-0.478964	1.57738	-0.819339	0.395341	01POS	mtss1	1
chr6	50673397	50685653	04dpi	02TYE	-79	01PROM(<2kb)	0.9	1.07918	-0.674421	-0.478964	1.57738	-0.819339	0.395341	01POS	mtss1	1
chr5	19501321	19501582	45dpi	02TYE	7249	02Genebody(>2kb)	0.8	0.875061	-1.15521	0.326669	-0.790322	0.250948	1.36792	01POS	mvk	5
chr15	5077656	5077856	04dpi	02TYE	-8532	03Interg	0.8	0.875061	-1.23378	0.231619	1.38222	-0.659803	0.279739	01POS	mxf	1
chr11	1512451	1551561	00dpi	02TYE	-280	01PROM(<2kb)	1	1.77815	-0.994204	-0.0652509	1.67737	-0.346579	-0.271333	01POS	mybl2b	1
chr13	35894025	35917796	04dpi	02TYE	-6606	02Genebody(>2kb)	0.7	0.632023	-0.148438	-0.223411	1.43355	-1.33998	0.278288	01POS	mycla	3
chr5	32301275	32306811	04dpi	02TYE	7126	01PROM(<2kb)	0.7	0.632023	-1.36157	-0.218384	1.36569	0.431454	-0.217195	01POS	myhz1.1	1
chr5	32301275	32306811	45dpi	02TYE	4559	01PROM(<2kb)	0.7	0.632023	-1.36157	-0.218384	1.36569	0.431454	-0.217195	01POS	myhz1.1	1
chr5	32301275	32306811	04dpi	02TYE	1835	01PROM(<2kb)	0.7	0.632023	-1.36157	-0.218384	1.36569	0.431454	-0.217195	01POS	myhz1.1	1
chr9	12801663	12801913	04dpi	02TYE	10095	02Genebody(>2kb)	0.7	0.632023	-1.24913	0.192173	1.42877	-0.568171	0.196363	01POS	myo10l3	1
chr8	20272401	20272871	45dpi	02TYE	19286	02Genebody(>2kb)	0.7	0.632023	-0.712083	-0.496351	0.327705	-0.732525	1.61325	01POS	myo1f	5
chr24	6273171	6273456	14dpi	02TYE	-12981	03Interg	0.8	0.875061	0.449425	-0.156324	-0.674078	1.46458	-1.0836	01POS	myo3a	2
chr23	7851349	7851852	04dpi	02TYE	-24528	03Interg	0.8	0.875061	-0.706862	-0.154819	1.74284	-0.281388	-0.599767	01POS	myt1b	1
chr15	33806496	33818795	00dpi	02TYE	228	01PROM(<2kb)	0.7	0.632023	-0.457806	0.161849	1.44294	-1.28916	0.142169	01POS	n4bp2l2	3
chr17	44463118	44464208	00dpi	02TYE	433	01PROM(<2kb)	0.7	0.632023	0.465595	0.741836	-0.480202	-1.53363	0.806402	01POS	naa30	3
chr17	44463118	44464208	01dpi	02TYE	361	01PROM(<2kb)	0.7	0.632023	0.465595	0.741836	-0.480202	-1.53363	0.806402	01POS	naa30	3
chr17	44463118	44464208	04dpi	02TYE	226	01PROM(<2kb)	0.7	0.632023	0.465595	0.741836	-0.480202	-1.53363	0.806402	01POS	naa30	3
chr17	44463118	44464208	45dpi	02TYE	524	01PROM(<2kb)	0.7	0.632023	0.465595	0.741836	-0.480202	-1.53363	0.806402	01POS	naa30	3
chr11	2584051	2597381	45dpi	02TYE	9799	01PROM(<2kb)	0.7	0.632023	-0.708488	-0.478642	1.44596	-0.885935	0.627103	01POS	nab2	1
chr11	2584051	2597381	00dpi	02TYE	301	01PROM(<2kb)	0.7	0.632023	-0.708488	-0.478642	1.44596	-0.885935	0.627103	01POS	nab2	1
chr7	59168866	59195473	00dpi	02TYE	15546	03Interg	0.9	1.07918	-1.11162	1.44708	0.367228	-0.73117	0.0284828	01POS	nagk	4
chr7	59210347	59214591	00dpi	02TYE	232	01PROM(<2kb)	0.7	0.632023	0.762439	-0.479987	1.09215	-1.41212	0.0375162	01POS	nagk	3
chr8	2642371	2657190	00dpi	02TYE	224	01PROM(<2kb)	0.8	0.875061	-0.500679	-0.223286	0.986063	-1.29139	1.02929	01POS	naif1	3
chr8	2642371	2657190	45dpi	02TYE	237	01PROM(<2kb)	0.8	0.875061	-0.500679	-0.223286	0.986063	-1.29139	1.02929	01POS	naif1	3
chr8	2642371	2657190	00dpi	02TYE	6533	01PROM(<2kb)	0.8	0.875061	-0.500679	-0.223286	0.986063	-1.29139	1.02929	01POS	naif1	3
chr14	5110765	5118459	00dpi	02TYE	456	01PROM(<2kb)	0.7	0.632023	-0.585638	0.248109	0.572653	-1.39033	1.15521	01POS	nanos1	3
chr14	5110765	5118459	45dpi	02TYE	656	01PROM(<2kb)	0.7	0.632023	-0.585638	0.248109	0.572653	-1.39033	1.15521	01POS	nanos1	3
chr14	5110765	5118459	00dpi	02TYE	1233	01PROM(<2kb)	0.7	0.632023	-0.585638	0.248109	0.572653	-1.39033	1.15521	01POS	nanos1	3
chr4	2409353	2409553	01dpi	02TYE	-29121	02Genebody(>2kb)	0.9	1.07918	1.24339	0.252375	0.196695	-0.168221	-1.52424	01POS	nap1l1	6
chr3	27786664	27798521	00dpi	02TYE	193	01PROM(<2kb)	0.7	0.632023	-0.480637	-0.436592	1.26032	-1.15417	0.811083	01POS	nat15	3
chr3	27786664	27798521	45dpi	02TYE	182	01PROM(<2kb)	0.7	0.632023	-0.480637	-0.436592	1.26032	-1.15417	0.811083	01POS	nat15	3
chr6	54879626	54879877	45dpi	02TYE	2250	02Genebody(>2kb)	0.9	1.07918	-1.39025	0.483862	0.50059	-0.663165	1.06897	01POS	nav1b	5
chr6	4243378	4243629	45dpi	02TYE	-8287	02Genebody(>2kb)	0.7	0.632023	0.517469	-1.53073	0.185849	-0.297709	1.12512	01POS	nbeal1	5
chr16	9892023	9905908	14dpi	02TYE	5355	01PROM(<2kb)	1	1.77815	-0.831989	-0.225723	1.65955	-0.701948	0.100114	01POS	ncalda	1
chr16	9892023	9905908	00dpi	02TYE	5371	01PROM(<2kb)	1	1.77815	-0.831989	-0.225723	1.65955	-0.701948	0.100114	01POS	ncalda	1
chr16	9892023	9905908	04dpi	02TYE	428	01PROM(<2kb)	1	1.77815	-0.831989	-0.225723	1.65955	-0.701948	0.100114	01POS	ncalda	1
chr16	9892023	9905908	00dpi	02TYE	185	01PROM(<2kb)	1	1.77815	-0.831989	-0.225723	1.65955	-0.701948	0.100114	01POS	ncalda	1
chr22	38934386	38935447	04dpi	02TYE	4	01PROM(<2kb)	0.9	1.07918	0.427172	-0.16093	0.927623	-1.65014	0.456274	01POS	ncbp2	3
chr24	26912852	26936634	00dpi	02TYE	17152	01PROM(<2kb)	0.7	0.632023	-0.844857	-0.241476	1.72217	-0.144886	-0.490954	01POS	nceh1b.1	1
chr24	26912852	26936634	14dpi	02TYE	17200	01PROM(<2kb)	0.7	0.632023	-0.844857	-0.241476	1.72217	-0.144886	-0.490954	01POS	nceh1b.1	1
chr22	5266417	5266670	01dpi	02TYE	-14509	03Interg	0.9	1.07918	0.528046	0.932407	0.706618	-1.13032	-1.03676	01POS	ncln	6
chr22	5266417	5266670	04dpi	02TYE	-14555	03Interg	0.9	1.07918	0.528046	0.932407	0.706618	-1.13032	-1.03676	01POS	ncln	6
chr20	36732162	36732404	45dpi	02TYE	2234	02Genebody(>2kb)	0.7	0.632023	-1.42362	-0.0377615	0.0652832	-0.00659842	1.4027	01POS	ncoa1	5
chr2	26589925	26605488	00dpi	02TYE	337	01PROM(<2kb)	0.7	0.632023	-0.522577	0.772838	0.549028	-1.51964	0.720349	01POS	ndc1	3
chr12	26449897	26476393	14dpi	02TYE	-14900	02Genebody(>2kb)	0.9	1.07918	0.0565261	-0.17379	1.66424	-0.7604	-0.786575	01POS	ndel1a	1
chr12	26449897	26476393	00dpi	02TYE	-14724	02Genebody(>2kb)	0.9	1.07918	0.0565261	-0.17379	1.66424	-0.7604	-0.786575	01POS	ndel1a	1
chr12	26449897	26476393	45dpi	02TYE	-14650	02Genebody(>2kb)	0.9	1.07918	0.0565261	-0.17379	1.66424	-0.7604	-0.786575	01POS	ndel1a	1
chr12	26449897	26476393	00dpi	02TYE	-7201	02Genebody(>2kb)	0.9	1.07918	0.0565261	-0.17379	1.66424	-0.7604	-0.786575	01POS	ndel1a	1
chr12	26449897	26476393	00dpi	02TYE	-4092	02Genebody(>2kb)	0.9	1.07918	0.0565261	-0.17379	1.66424	-0.7604	-0.786575	01POS	ndel1a	1
chr21	37650030	37650289	00dpi	02TYE	126	01PROM(<2kb)	0.8	0.875061	-0.269534	0.141046	0.966971	-1.56399	0.725507	01POS	ndfip1l	3
chr21	37650030	37650289	04dpi	02TYE	82	01PROM(<2kb)	0.8	0.875061	-0.269534	0.141046	0.966971	-1.56399	0.725507	01POS	ndfip1l	3
chr12	9897794	9898045	14dpi	02TYE	17106	03Interg	0.7	0.632023	0.632274	-1.14226	0.742652	0.810186	-1.04286	01POS	ndufa4	6
chr13	33245731	33269049	00dpi	02TYE	45	01PROM(<2kb)	0.7	0.632023	-0.548701	-0.498193	1.47281	-0.984596	0.558676	01POS	ndufaf1	3
chr4	22490219	22490465	14dpi	02TYE	10165	02Genebody(>2kb)	0.9	1.07918	0.627153	-0.484773	-0.888991	1.4463	-0.699694	01POS	ndufb2	2
chr19	35361232	35366034	45dpi	02TYE	199	01PROM(<2kb)	0.8	0.875061	-0.0949586	1.56265	-0.266349	0.0143748	-1.21572	01POS	ndufs5	4
chr19	35361232	35366034	00dpi	02TYE	-166	01PROM(<2kb)	0.8	0.875061	-0.0949586	1.56265	-0.266349	0.0143748	-1.21572	01POS	ndufs5	4
chr19	35361232	35366034	01dpi	02TYE	-383	01PROM(<2kb)	0.8	0.875061	-0.0949586	1.56265	-0.266349	0.0143748	-1.21572	01POS	ndufs5	4
chr6	57551747	57552758	45dpi	02TYE	10149	02Genebody(>2kb)	0.7	0.632023	0.320431	-1.44163	0.536793	-0.532458	1.11686	01POS	necab3	3
chr6	57551747	57552758	00dpi	02TYE	10698	02Genebody(>2kb)	0.7	0.632023	0.320431	-1.44163	0.536793	-0.532458	1.11686	01POS	necab3	3
chr7	18675551	18675752	01dpi	02TYE	15985	02Genebody(>2kb)	0.9	1.07918	-1.11133	1.51985	-0.336919	-0.44745	0.375855	01POS	nectin4a	4
chr16	29063384	29063747	01dpi	02TYE	19753	03Interg	0.7	0.632023	-0.911235	1.53265	-0.130121	0.338735	-0.830032	01POS	nes	4
chr10	37225642	37225842	01dpi	02TYE	-42863	02Genebody(>2kb)	1	1.77815	-1.28162	1.31942	-0.480561	-0.157834	0.600595	01POS	nf1b	4
chr5	11744050	11746272	04dpi	02TYE	64552	02Genebody(>2kb)	0.7	0.632023	-0.895632	-0.213992	1.72096	-0.347361	-0.263976	01POS	nf2a	1
chr5	11744050	11746272	04dpi	02TYE	62672	02Genebody(>2kb)	0.7	0.632023	-0.895632	-0.213992	1.72096	-0.347361	-0.263976	01POS	nf2a	1
chr23	39085349	39098757	00dpi	02TYE	86	01PROM(<2kb)	0.7	0.632023	-0.400293	-0.179375	1.61079	-1.09923	0.0681135	01POS	nfatc2a	3
chr23	39085349	39098757	00dpi	02TYE	-139	01PROM(<2kb)	0.7	0.632023	-0.400293	-0.179375	1.61079	-1.09923	0.0681135	01POS	nfatc2a	3
chr23	39085349	39098757	45dpi	02TYE	-138	01PROM(<2kb)	0.7	0.632023	-0.400293	-0.179375	1.61079	-1.09923	0.0681135	01POS	nfatc2a	3
chr23	39085349	39098757	45dpi	02TYE	9077	01PROM(<2kb)	0.7	0.632023	-0.400293	-0.179375	1.61079	-1.09923	0.0681135	01POS	nfatc2a	3
chr23	36291172	36319753	00dpi	02TYE	-26	01PROM(<2kb)	0.7	0.632023	0.100092	-0.108221	1.51852	-1.27081	-0.239579	01POS	nfe2	3
chr23	36291172	36319753	00dpi	02TYE	169	01PROM(<2kb)	0.7	0.632023	0.100092	-0.108221	1.51852	-1.27081	-0.239579	01POS	nfe2	3
chr3	24086283	24095037	01dpi	02TYE	6755	01PROM(<2kb)	0.7	0.632023	-1.34217	1.40276	-0.336715	0.33724	-0.0611236	01POS	nfe2l1a	4
chr3	24086283	24095037	14dpi	02TYE	6687	01PROM(<2kb)	0.7	0.632023	-1.34217	1.40276	-0.336715	0.33724	-0.0611236	01POS	nfe2l1a	4
chr3	24086283	24095037	00dpi	02TYE	6623	01PROM(<2kb)	0.7	0.632023	-1.34217	1.40276	-0.336715	0.33724	-0.0611236	01POS	nfe2l1a	4
chr3	24086283	24095037	00dpi	02TYE	285	01PROM(<2kb)	0.7	0.632023	-1.34217	1.40276	-0.336715	0.33724	-0.0611236	01POS	nfe2l1a	4
chr20	51305074	51317426	00dpi	02TYE	2516	01PROM(<2kb)	0.9	1.07918	-1.12192	0.145442	1.58957	-0.358785	-0.254316	01POS	nfkbie	1
chr20	51305074	51317426	00dpi	02TYE	407	01PROM(<2kb)	0.9	1.07918	-1.12192	0.145442	1.58957	-0.358785	-0.254316	01POS	nfkbie	1
chr20	51305074	51317426	45dpi	02TYE	236	01PROM(<2kb)	0.9	1.07918	-1.12192	0.145442	1.58957	-0.358785	-0.254316	01POS	nfkbie	1
chr11	24361206	24361406	04dpi	02TYE	12881	02Genebody(>2kb)	1	1.77815	-1.12898	0.865255	1.2281	-0.440446	-0.523929	01POS	nfs1	1
chr4	9173304	9178484	45dpi	02TYE	177	01PROM(<2kb)	0.9	1.07918	-0.898226	-0.19769	1.70143	-0.107901	-0.49761	01POS	nfyba	1
chr4	9173304	9178484	00dpi	02TYE	291	01PROM(<2kb)	0.9	1.07918	-0.898226	-0.19769	1.70143	-0.107901	-0.49761	01POS	nfyba	1
chr21	13822202	13822636	04dpi	02TYE	34241	02Genebody(>2kb)	0.7	0.632023	-0.623526	-0.383589	1.77783	-0.328866	-0.441852	01POS	niban2a	1
chr22	33425316	33425687	04dpi	02TYE	62874	03Interg	0.7	0.632023	-1.09121	0.33366	1.17359	-0.993535	0.5775	01POS	nicn1	1
chr22	33425316	33425687	01dpi	02TYE	62968	03Interg	0.7	0.632023	-1.09121	0.33366	1.17359	-0.993535	0.5775	01POS	nicn1	1
chr22	33425316	33425687	00dpi	02TYE	62971	03Interg	0.7	0.632023	-1.09121	0.33366	1.17359	-0.993535	0.5775	01POS	nicn1	1
chr12	3857493	3863135	14dpi	02TYE	-8438	02Genebody(>2kb)	0.8	0.875061	-1.59086	0.592364	1.00091	0.240101	-0.242518	01POS	nif3l1	4
chr13	7179624	7191357	14dpi	02TYE	16500	02Genebody(>2kb)	1	1.77815	-1.42202	-0.24076	1.33116	-0.0497493	0.381373	01POS	ninl	1
chr21	26103103	26137720	14dpi	02TYE	11651	01PROM(<2kb)	0.8	0.875061	-0.950391	1.2095	-0.685431	0.945688	-0.51936	01POS	nipal4	4
chr21	26103103	26137720	14dpi	02TYE	10580	01PROM(<2kb)	0.8	0.875061	-0.950391	1.2095	-0.685431	0.945688	-0.51936	01POS	nipal4	4
chr21	26103103	26137720	14dpi	02TYE	8014	01PROM(<2kb)	0.8	0.875061	-0.950391	1.2095	-0.685431	0.945688	-0.51936	01POS	nipal4	4
chr21	26103103	26137720	01dpi	02TYE	7862	01PROM(<2kb)	0.8	0.875061	-0.950391	1.2095	-0.685431	0.945688	-0.51936	01POS	nipal4	4
chr21	26103103	26137720	14dpi	02TYE	2761	01PROM(<2kb)	0.8	0.875061	-0.950391	1.2095	-0.685431	0.945688	-0.51936	01POS	nipal4	4
chr21	26103103	26137720	14dpi	02TYE	-910	01PROM(<2kb)	0.8	0.875061	-0.950391	1.2095	-0.685431	0.945688	-0.51936	01POS	nipal4	4
chr21	26103103	26137720	00dpi	02TYE	-915	01PROM(<2kb)	0.8	0.875061	-0.950391	1.2095	-0.685431	0.945688	-0.51936	01POS	nipal4	4
chr13	51573452	51574195	45dpi	02TYE	-5843	03Interg	0.8	0.875061	0.974682	0.328096	-1.60554	-0.247845	0.550606	01POS	nkx6.2	2
chr13	51573452	51574195	14dpi	02TYE	-5722	03Interg	0.8	0.875061	0.974682	0.328096	-1.60554	-0.247845	0.550606	01POS	nkx6.2	2
chr13	51573452	51574195	00dpi	02TYE	-5600	03Interg	0.8	0.875061	0.974682	0.328096	-1.60554	-0.247845	0.550606	01POS	nkx6.2	2
chr14	14333171	14333475	45dpi	02TYE	18245	02Genebody(>2kb)	0.7	0.632023	0.338491	-1.34567	0.730063	-0.728392	1.00551	01POS	nlgn3a	3
chr3	15966124	15966325	04dpi	02TYE	33276	02Genebody(>2kb)	0.8	0.875061	-0.690347	0.178466	1.61114	-0.16777	-0.931486	01POS	nme3	1
chr7	37554471	37564368	00dpi	02TYE	-22	01PROM(<2kb)	0.7	0.632023	-0.345659	-0.520552	1.25141	-1.1849	0.799707	01POS	nod2	3
chr19	26424870	26425165	04dpi	02TYE	284	01PROM(<2kb)	0.8	0.875061	-0.549839	-1.16028	1.51792	0.216238	-0.0240448	01POS	npr1a	1
chr19	26474575	26474792	04dpi	02TYE	49950	02Genebody(>2kb)	0.9	1.07918	-1.09945	-0.166247	1.61671	-0.385527	0.0345124	01POS	npr1a	1
chr5	54594573	54594835	45dpi	02TYE	9273	02Genebody(>2kb)	0.8	0.875061	-0.899347	-0.988064	0.0969315	0.346331	1.44415	01POS	npr2	5
chr5	41295301	41300546	01dpi	02TYE	12043	02Genebody(>2kb)	0.9	1.07918	1.4085	0.210501	-1.17176	-0.723014	0.275777	01POS	npr3	2
chr5	41295301	41300546	45dpi	02TYE	9433	02Genebody(>2kb)	0.9	1.07918	1.4085	0.210501	-1.17176	-0.723014	0.275777	01POS	npr3	2
chr5	41295301	41300546	00dpi	02TYE	8725	02Genebody(>2kb)	0.9	1.07918	1.4085	0.210501	-1.17176	-0.723014	0.275777	01POS	npr3	2
chr5	41295301	41300546	01dpi	02TYE	7660	02Genebody(>2kb)	0.9	1.07918	1.4085	0.210501	-1.17176	-0.723014	0.275777	01POS	npr3	2
chr5	41295301	41300546	14dpi	02TYE	7553	02Genebody(>2kb)	0.9	1.07918	1.4085	0.210501	-1.17176	-0.723014	0.275777	01POS	npr3	2
chr5	41295301	41300546	00dpi	02TYE	7195	02Genebody(>2kb)	0.9	1.07918	1.4085	0.210501	-1.17176	-0.723014	0.275777	01POS	npr3	2
chr16	50089534	50097242	01dpi	02TYE	222	01PROM(<2kb)	0.9	1.07918	1.61953	0.252864	-0.510265	-0.931179	-0.43095	01POS	nr1d2a	6
chr16	50089534	50097242	00dpi	02TYE	255	01PROM(<2kb)	0.9	1.07918	1.61953	0.252864	-0.510265	-0.931179	-0.43095	01POS	nr1d2a	6
chr16	50089534	50097242	00dpi	02TYE	3693	01PROM(<2kb)	0.9	1.07918	1.61953	0.252864	-0.510265	-0.931179	-0.43095	01POS	nr1d2a	6
chr16	50089534	50097242	45dpi	02TYE	3555	01PROM(<2kb)	0.9	1.07918	1.61953	0.252864	-0.510265	-0.931179	-0.43095	01POS	nr1d2a	6
chr16	50089534	50097242	01dpi	02TYE	3637	01PROM(<2kb)	0.9	1.07918	1.61953	0.252864	-0.510265	-0.931179	-0.43095	01POS	nr1d2a	6
chr16	50089534	50097242	01dpi	02TYE	4209	01PROM(<2kb)	0.9	1.07918	1.61953	0.252864	-0.510265	-0.931179	-0.43095	01POS	nr1d2a	6
chr16	50089534	50097242	45dpi	02TYE	4518	01PROM(<2kb)	0.9	1.07918	1.61953	0.252864	-0.510265	-0.931179	-0.43095	01POS	nr1d2a	6
chr16	50089534	50097242	01dpi	02TYE	4923	01PROM(<2kb)	0.9	1.07918	1.61953	0.252864	-0.510265	-0.931179	-0.43095	01POS	nr1d2a	6
chr16	50089534	50097242	00dpi	02TYE	5211	01PROM(<2kb)	0.9	1.07918	1.61953	0.252864	-0.510265	-0.931179	-0.43095	01POS	nr1d2a	6
chr8	11131082	11146868	04dpi	02TYE	482	01PROM(<2kb)	0.9	1.07918	0.118388	0.101954	1.29414	-1.51683	0.0023491	01POS	nras	3
chr8	11131082	11146868	00dpi	02TYE	250	01PROM(<2kb)	0.9	1.07918	0.118388	0.101954	1.29414	-1.51683	0.0023491	01POS	nras	3
chr24	33270079	33285028	01dpi	02TYE	5909	01PROM(<2kb)	0.8	0.875061	-0.473659	0.762771	1.12205	-1.39083	-0.0203344	01POS	nrbp2b	3
chr24	33270079	33285028	45dpi	02TYE	2313	01PROM(<2kb)	0.8	0.875061	-0.473659	0.762771	1.12205	-1.39083	-0.0203344	01POS	nrbp2b	3
chr24	33270079	33285028	00dpi	02TYE	2292	01PROM(<2kb)	0.8	0.875061	-0.473659	0.762771	1.12205	-1.39083	-0.0203344	01POS	nrbp2b	3
chr24	33270079	33285028	01dpi	02TYE	703	01PROM(<2kb)	0.8	0.875061	-0.473659	0.762771	1.12205	-1.39083	-0.0203344	01POS	nrbp2b	3
chr24	33270079	33285028	00dpi	02TYE	122	01PROM(<2kb)	0.8	0.875061	-0.473659	0.762771	1.12205	-1.39083	-0.0203344	01POS	nrbp2b	3
chr22	17214531	17223890	00dpi	02TYE	201	01PROM(<2kb)	0.7	0.632023	-1.53002	1.0704	-0.0524707	-0.179504	0.691592	01POS	nrd1b	4
chr22	17214531	17223890	00dpi	02TYE	6232	01PROM(<2kb)	0.7	0.632023	-1.53002	1.0704	-0.0524707	-0.179504	0.691592	01POS	nrd1b	4
chr22	17214531	17223890	01dpi	02TYE	6315	01PROM(<2kb)	0.7	0.632023	-1.53002	1.0704	-0.0524707	-0.179504	0.691592	01POS	nrd1b	4
chr20	670352	682830	04dpi	02TYE	9415	01PROM(<2kb)	0.8	0.875061	-0.55273	-0.443253	1.45985	-1.02543	0.561566	01POS	nrl	3
chr2	43374750	43375216	04dpi	02TYE	-94258	02Genebody(>2kb)	0.8	0.875061	-1.20618	0.0177591	1.57186	-0.174943	-0.208492	01POS	nrp1b	1
chr1	5754786	5754986	04dpi	02TYE	-8830	03Interg	0.820783	1.05263	-0.984809	0.194886	1.36038	-0.984809	0.414352	01POS	nrp2a	1
chr9	14446053	14446466	45dpi	02TYE	58574	02Genebody(>2kb)	0.9	1.07918	-0.725578	-0.54051	-0.0122268	-0.448085	1.7264	01POS	nrp2b	5
chr7	390249	397096	45dpi	02TYE	-30594	03Interg	0.7	0.632023	-0.476898	1.2138	0.908093	-1.06908	-0.575915	01POS	nrxn2b	1
chr10	20565482	20565777	04dpi	02TYE	22529	02Genebody(>2kb)	0.8	0.875061	-0.883249	-0.958959	1.36457	0.641401	-0.163764	01POS	nsd3	1
chr10	20587857	20590931	00dpi	02TYE	-145	01PROM(<2kb)	0.7	0.632023	0.557326	-1.20276	0.839409	-0.968579	0.774603	01POS	nsd3	3
chr10	20587857	20590931	04dpi	02TYE	155	01PROM(<2kb)	0.7	0.632023	0.557326	-1.20276	0.839409	-0.968579	0.774603	01POS	nsd3	3
chr10	20587857	20590931	45dpi	02TYE	-246	01PROM(<2kb)	0.7	0.632023	0.557326	-1.20276	0.839409	-0.968579	0.774603	01POS	nsd3	3
chr10	45051823	45061138	01dpi	02TYE	147	01PROM(<2kb)	0.9	1.07918	-0.36598	0.570339	1.37391	-1.24062	-0.337655	01POS	nudcd3	3
chr10	45051823	45061138	00dpi	02TYE	234	01PROM(<2kb)	0.9	1.07918	-0.36598	0.570339	1.37391	-1.24062	-0.337655	01POS	nudcd3	3
chr10	45051823	45061138	45dpi	02TYE	349	01PROM(<2kb)	0.9	1.07918	-0.36598	0.570339	1.37391	-1.24062	-0.337655	01POS	nudcd3	3
chr10	45051823	45061138	00dpi	02TYE	1241	01PROM(<2kb)	0.9	1.07918	-0.36598	0.570339	1.37391	-1.24062	-0.337655	01POS	nudcd3	3
chr8	45928043	45943070	00dpi	02TYE	67	01PROM(<2kb)	0.9	1.07918	-0.170527	0.12298	1.16557	-1.55205	0.434028	01POS	nudt18	3
chr21	11802050	11835367	45dpi	02TYE	246	01PROM(<2kb)	0.7	0.632023	-0.543959	-0.356547	1.78305	-0.505531	-0.377016	01POS	nudt2	1
chr21	11802050	11835367	00dpi	02TYE	304	01PROM(<2kb)	0.7	0.632023	-0.543959	-0.356547	1.78305	-0.505531	-0.377016	01POS	nudt2	1
chr14	22457565	22467992	00dpi	02TYE	120	01PROM(<2kb)	0.9	1.07918	-1.02724	-0.47458	1.63221	-0.218397	0.0880045	01POS	nudt22	1
chr14	22457565	22467992	04dpi	02TYE	157	01PROM(<2kb)	0.9	1.07918	-1.02724	-0.47458	1.63221	-0.218397	0.0880045	01POS	nudt22	1
chr15	505570	518371	45dpi	02TYE	340	01PROM(<2kb)	0.7	0.632023	-0.879557	-0.108416	1.5991	-0.790727	0.1796	01POS	nudt8	1
chr15	505570	518371	00dpi	02TYE	291	01PROM(<2kb)	0.7	0.632023	-0.879557	-0.108416	1.5991	-0.790727	0.1796	01POS	nudt8	1
chr23	4449880	4450356	04dpi	02TYE	-32965	03Interg	0.9	1.07918	-0.191701	-0.0347216	1.69649	-0.693779	-0.776291	01POS	nup210	1
chr13	33245731	33269049	04dpi	02TYE	3906	01PROM(<2kb)	0.7	0.632023	-0.548701	-0.498193	1.47281	-0.984596	0.558676	01POS	nusap1	3
chr21	722395	724655	00dpi	02TYE	-1333	01PROM(<2kb)	0.7	0.632023	1.11875	-0.600828	0.797195	-1.32356	0.00844897	01POS	oaz1b	6
chr21	722395	724655	00dpi	02TYE	296	01PROM(<2kb)	0.7	0.632023	1.11875	-0.600828	0.797195	-1.32356	0.00844897	01POS	oaz1b	6
chr21	722395	724655	04dpi	02TYE	282	01PROM(<2kb)	0.7	0.632023	1.11875	-0.600828	0.797195	-1.32356	0.00844897	01POS	oaz1b	6
chr21	722395	724655	45dpi	02TYE	355	01PROM(<2kb)	0.7	0.632023	1.11875	-0.600828	0.797195	-1.32356	0.00844897	01POS	oaz1b	6
chr21	722395	724655	01dpi	02TYE	311	01PROM(<2kb)	0.7	0.632023	1.11875	-0.600828	0.797195	-1.32356	0.00844897	01POS	oaz1b	6
chr25	6172101	6172434	04dpi	02TYE	-14552	03Interg	0.7	0.632023	-0.742116	-0.229955	1.69756	-0.00814294	-0.717351	01POS	oaz2a	1
chr2	41924249	41924499	04dpi	02TYE	-2333	02Genebody(>2kb)	0.7	0.632023	-0.897205	-0.402631	1.62387	-0.576425	0.252394	01POS	odf3l2a	1
chr14	14740786	14747039	45dpi	02TYE	985	01PROM(<2kb)	0.8	0.875061	0.307818	0.364455	0.719984	-1.76497	0.372716	01POS	ogt.1	3
chr13	33245731	33269049	00dpi	02TYE	246	01PROM(<2kb)	0.7	0.632023	-0.548701	-0.498193	1.47281	-0.984596	0.558676	01POS	oip5	3
chr6	10714754	10753342	00dpi	02TYE	-208	01PROM(<2kb)	0.7	0.632023	-1.19997	-0.123183	1.43413	-0.546404	0.435425	01POS	ola1	1
chr21	6729190	6730243	00dpi	02TYE	-22083	03Interg	0.7	0.632023	0.0116389	-0.189414	1.38587	-1.41448	0.206391	01POS	olfm1b	3
chr21	6729190	6730243	04dpi	02TYE	-21362	03Interg	0.7	0.632023	0.0116389	-0.189414	1.38587	-1.41448	0.206391	01POS	olfm1b	3
chr21	6729190	6730243	45dpi	02TYE	-21384	03Interg	0.7	0.632023	0.0116389	-0.189414	1.38587	-1.41448	0.206391	01POS	olfm1b	3
chr21	6729190	6730243	00dpi	02TYE	-21332	03Interg	0.7	0.632023	0.0116389	-0.189414	1.38587	-1.41448	0.206391	01POS	olfm1b	3
chr10	30792925	30797875	04dpi	02TYE	-7752	02Genebody(>2kb)	0.9	1.07918	-1.02441	0.0984213	1.53952	-0.744121	0.130588	01POS	opcml	1
chr10	30792925	30797875	04dpi	02TYE	-12240	02Genebody(>2kb)	0.9	1.07918	-1.02441	0.0984213	1.53952	-0.744121	0.130588	01POS	opcml	1
chr8	49546757	49547007	45dpi	02TYE	17796	02Genebody(>2kb)	0.8	0.875061	-1.08626	0.360205	0.0169441	-0.749657	1.45877	01POS	opn7d	5
chr8	49565746	49579269	01dpi	02TYE	-1210	02Genebody(>2kb)	0.7	0.632023	-1.21375	1.13815	0.688445	0.227277	-0.840122	01POS	opn7d	4
chr20	44309737	44310076	45dpi	02TYE	-1519	01PROM(<2kb)	0.7	0.632023	-0.927161	-0.86053	0.194983	0.0569352	1.53577	01POS	opn8b	5
chr23	8403074	8403428	01dpi	02TYE	-29444	03Interg	0.9	1.07918	-0.449572	1.63103	-1.00668	-0.320775	0.145997	01POS	oprl1	4
chr15	5169960	5170172	14dpi	02TYE	2044	02Genebody(>2kb)	0.9	1.07918	0.266634	0.0824678	-1.10314	1.47722	-0.723189	01POS	or126-5	2
chr17	49339365	49350014	00dpi	02TYE	174	01PROM(<2kb)	0.9	1.07918	-1.05485	0.324906	1.53024	-0.15535	-0.644947	01POS	orc3	1
chr17	49339365	49350014	14dpi	02TYE	-3658	01PROM(<2kb)	0.9	1.07918	-1.05485	0.324906	1.53024	-0.15535	-0.644947	01POS	orc3	1
chr23	31969260	31979995	00dpi	02TYE	216	01PROM(<2kb)	0.8	0.875061	-0.705451	-0.573181	1.54164	-0.748985	0.485978	01POS	ormdl2	1
chr23	31969260	31979995	45dpi	02TYE	118	01PROM(<2kb)	0.8	0.875061	-0.705451	-0.573181	1.54164	-0.748985	0.485978	01POS	ormdl2	1
[truncated: 2,172 more rows]

## Sheet: B
SYMBOL	Cluster
aasdhppt	1
abca12	6
abcb8	4
abcd3a	2
abhd17aa	3
abhd6b	1
abl2	1
acer1	1
acer3	3
acot8	1
acsbg2	3
acsl3a	4
actb2	6
actr10	1
acvr2aa	5
ada	1
adam9	4
adam9	3
adamts10	1
adamts18	4
adgrf6	4
adoa	1
adora2b	1
aebp1	1
afdna	1
agap3	1
agbl5	1
agfg1a	1
agla	1
agpat9l	1
aif1l	1
ak2	1
akap1a	4
akna	1
akt1	1
akt1s1	6
aldh1l2	4
alg1	1
alkal2a	1
alp3	1
alyref	3
amd1	2
ammecr1	1
angpt4	2
ank3b	3
ankmy2a	1
ankrd12	1
ankrd22	1
ankrd45	1
ankrd46a	3
anks3	1
ano5a	2
anos1b	1
anxa1b	1
anxa2a	1
ap1ar	1
ap1m1	4
ap2b1	3
ap5b1	1
apba1a	1
apba1b	1
apc2	1
aqp11	1
aqp12	5
arf4a	1
arf4b	1
arf6a	6
arhgap12a	3
arhgap24	5
arhgap27	5
arhgap28	5
arhgap29b	1
arhgdia	3
arhgef3	1
arid3b	3
arl4ab	2
arl6ip5b	1
arl8	2
armc3	3
armc4	4
arntl1b	4
arpc1a	1
arpc1b	1
arpc3	1
arrdc3b	3
arsib	1
arvcfb	1
arxb	4
ascc2	1
asic1a	5
asic2	5
asl	1
asmt2	3
asnsd1	3
atad3	6
atat1	5
atf1	1
atf6	3
atf7a	1
atg16l2	3
atg4a	3
atg4b	1
atp13a2	1
atp1b4	5
atp23	3
atp5mf	3
atp6v0b	1
atp6v0ca	1
atp6v0e1	3
atp6v1d	3
atp8b5a	1
atrnl1a	1
atxn7	6
avpr2ab	1
axin2	1
b2m	3
b3gnt3.4	3
b3gnt5a	6
b4galt2	1
bambib	1
baxa	3
bcas3	1
bcl10	1
becn1	1
bgnb	1
bloc1s1	3
bloc1s4	3
bmb	3
bmpr1aa	2
bokb	6
brd3a	1
bri3	1
brms1	3
brms1lb	1
btbd7	1
btg1	6
bud31	3
c1galt1a	4
c1ql2	4
c1ql3a	1
c1qtnf2	5
c1qtnf4	4
ca9	3
cab39	3
cab39l1	3
cabcoco1	3
cabcoco1	4
cabin1	1
cables2b	2
cabp1a	1
cabp5a	4
cacna1eb	1
cacna1fb	5
cacul1	4
cacybp	1
cadm2a	2
cald1a	1
calhm5.1	1
calr3a	1
camk1db	5
camk2b1	1
capn2l	4
carhsp1	3
casp21	3
casp3a	4
casp3b	3
casp8ap2	1
cbl	6
cbx3a	6
ccdc114	1
ccdc125	1
ccdc130	4
ccdc141	2
ccdc142	1
ccdc171	1
ccdc43	1
ccdc50	5
ccdc51	3
ccdc61	1
ccdc80	1
ccdc9	1
ccl19b	2
ccm2	1
ccm2l	3
ccn5	1
ccna2	1
cct8	5
cd44b	1
cd79a	1
cdan1	1
cdc34b	3
cdc42	1
cdc5l	5
cdca4	3
cdh1	4
cdh11	5
cdh15	4
cdh5	6
cdh6	1
cdh7a	4
cdkn2aip	1
cdx1a	1
celf3a	5
celf3b	1
cemip2	3
cep78	1
cept1a	1
cers2b	6
cers3a	4
cetn3	3
cfap36	4
ch25hl2	5
chd2	3
chd7	6
chico	1
chmp1a	1
chrd	1
chrnb3a	4
chst10	5
chst11	1
cish	3
cita	4
ciz1a	6
ckmt2b	2
clcn5b	1
clec14a	3
clic1	1
clic3	1
clip2	1
clk2b	1
clmn	5
cln3	3
clocka	1
cmklrl2	1
cnbpb	1
cnga2a	5
cnga3a	4
cnih4	4
cnn3b	5
cnot11	1
cnot6b	5
cntn3b	1
cntrob	6
cog3	1
col18a1a	1
colec11	1
colgalt1	3
cop1	1
copz2	4
coq2	1
coq8aa	1
cox14	2
cox4i1	3
cpa6	5
cpeb4b	2
cped1	3
cplx3b	4
cpne1	3
cpo	5
cpsf4	3
cradd	6
crcp	1
creb5a	5
creb5b	5
creld2	4
crlf1a	3
crtac1b	1
csf1a	1
csf3b	1
csnk2a4	1
cst14a.2	3
cst14b.1	1
ctif	4
ctsc	1
cttnbp2nla	3
cuzd1.1	4
cx28.8	1
cx31.7	5
cxcl12b	4
cxxc1a	1
cxxc5a	3
cyb561d2	3
cylda	3
cyp11c1	1
cyp1b1	5
cyp21a2	2
cyp24a1	4
cyp27a1.4	1
cyp27a7	3
cyp2aa12	4
cyp2u1	1
cyth3a	3
dab1b	4
dact2	3
dagla	6
daglb	1
dazap2	3
dbn1	1
dcaf12	3
dcakd	5
dck	1
dcp2	6
dctn1b	5
dcun1d5	3
dda1	3
ddah2	1
ddc	4
ddost	1
ddx3xa	3
ddx49	1
decr2	1
def8	5
dennd4c	1
derl3	4
dgkaa	1
dhrs11a	1
dhrs11b	1
dhrs13l1	3
dhx34	1
dhx37	4
diabloa	1
dido1	2
dio2	1
dip2ba	1
dip2cb	1
dlat	3
dlg4b	4
dlg5a	1
dlg5b.1	4
dlgap1b	2
dnah3	2
dnaja3a	2
dnajb6a	6
dnajb6a	5
dnajc10	1
dnajc14	1
dnajc17	1
dnajc5ab	3
dnajc8	4
dnm1a	6
dnm2a	1
dnmt1	1
dnmt3aa	5
dock1	3
dock3	4
dok1b	3
dpf1	1
drl	3
drll.3	1
dscamb	4
dsela	1
dusp14	1
dusp22a	3
dusp23b	6
dync1li2	2
dynlrb2	3
ecm1b	1
ecrg4b	1
ect2	1
edf1	1
edil3a	4
ednraa	4
ednrab	2
eef1db	3
eef2kmt	1
egfl6	1
egr2b	1
eif2a	3
eif2ak1	1
eif2s1a	1
eif2s1b	3
eif2s3	3
eif3g	5
eif3k	3
eif4e2rs1	6
eif4e3	1
eipr1	1
elavl1a	3
elavl4	1
eloa	5
eno2	2
enox1	4
entpd1	3
epb41b	6
epdl1	2
epha3	1
ephb3a	2
ephb4a	4
ephb6	1
epm2a	1
epn2	3
erap1a	1
erc1b	3
ercc2	1
ercc3	3
ercc6	1
erh	3
etfdh	1
etnk1	3
etv7	1
exd2	1
exosc4	1
ext1a	6
eya1	5
fam102aa	3
fam110b	1
fam117bb	3
fam120c	6
fam151b	1
fam162a	3
fam163ba	5
fam174b	3
fam193b	3
fam207a	3
fam20ca	4
fam20cb	2
fam234a	3
fam234b	3
fam49ba	1
fam78ba	5
fam78ba	2
fam83d	4
fam8a1b	3
fam92a1	3
farsb	1
faua	6
faxdc2	4
fbln1	4
fbrs	1
fbxl15	1
fbxl18	5
fbxo11a	3
fbxo30a	3
fbxo30b	1
fbxo31	3
fbxo34	3
fbxw7	4
fdxacb1	1
fgf24	1
fhod3b	1
fign	1
fignl1	1
fkbp10b	1
fkbp2	1
fkbp5	3
fkbp7	1
fkbp8	4
fkrp	3
flot1a	1
fmnl2a	1
fmr1	1
fndc4b	4
fnta	1
foxd2	1
foxj3	3
foxo3b	6
fras1	2
frem2b	1
frmd4bb	3
frya	2
fscn1a	6
fsta	2
ftcd	1
fth1a	1
ftr33	5
ftr34	5
ftr36	5
ftr37	5
ftr52p	3
ftr79	3
ftr86	1
ftr87	5
ftsj1	4
fubp1	1
fut10	1
fut7	1
fzd6	1
g6fl	3
g6pc3	1
gabbr1a	1
gabpa	3
gabra3	1
gal3st2	1
galnt11	1
galnt16	1
galnt8b.1	1
gapdhs	3
gas2b	4
gas6	1
gas7a	5
gatad1	4
gatc	3
gb:bc139872	1
gcgra	2
gdf2	5
gdf9	1
gdnfa	1
gfral	4
ggt1b	4
ghdc	1
ghra	4
gid8b	3
gig2o	3
gig2p	1
gins1	1
gkap1	1
gkup	3
glb1l	4
glceb	1
gli1	1
gli2a	1
gna11a	5
gna13b	1
gna15.4	5
gnal2	1
gnb1a	1
gnb2	3
gng12a	1
gnpat	1
golga4	5
golga7ba	1
golt1a	1
golt1ba	1
gpbar1	5
gphnb	4
gpn3	1
gpsm2l	1
gpx4a	6
gpx9	1
grap2b	4
grapa	3
grhl2a	1
gria1a	1
grid1a	1
grin3bb	2
grm5b	5
gsk3bb	3
gstp1	1
gstp2	5
gtf2a1l	4
gtf2h4	3
gtf3c6	4
gtpbp1	1
guca1a	1
h1m	4
h3f3d	1
hacd2	3
hadh	1
hbaa1	1
hcar1-3	1
hcfc1b	1
hdac9b	1
hdhd2	3
hebp2	5
hexim1	3
hhla2a.1	4
hhla2b.2	1
hibch	6
hic1	3
hif1ab	6
hivep3a	1
hk1	2
hmbox1a	1
hmgb1a	1
hnrnpa1b	3
hnrnph1l	1
hps1	1
hps4	3
hpse2	1
hsd3b1	4
hsp70.1	1
hsp70.3	1
hspbap1	1
htr1d	4
htr1d	5
htra4	1
iars2	1
id1	1
ier2a	6
ier3ip1	3
ier5	2
ier5	3
ifih1	5
ifnlr1	2
ifnlr1	4
ift52	1
igsf5a	4
igsf5b	4
ik	1
il11ra	2
il13	4
ilk	1
ilkap	1
ing3	3
inhbb	6
inpp5kb	2
inppl1a	3
insm1a	1
insyn1	1
ints10	1
ints6	3
ipo11	1
ipo8	3
iqsec1b	4
isg15	3
isy1	1
itfg2	1
itgb3b	1
itm2cb	3
itpk1b	1
itpkb	1
itpkca	1
jade1	3
jade3	1
jarid2b	2
jmjd6	1
jmjd7	5
kansl1a	3
katnal1	1
kcnd2	1
kcng2	4
kcng4a	1
kcnh1b	5
kcnh5a	4
kcnk2b	1
kcnk4a	5
kcnk9	1
kcnq3	1
kdelr2b	1
kdelr3	1
kdm6ba	2
kdm6bb	1
kdm8	4
keap1a	3
kidins220a	1
kif13a	3
kirrel1a	1
kirrel1b	2
kita	1
klf12b	3
klf4	2
klf5b	3
klf7b	3
klhdc4	2
klhl11	3
klhl15	3
klhl38a	4
klhl43	5
kpna5	4
lamb1a	4
lamb4	5
lamtor2	1
lancl1	3
larp1b	1
larp4b	3
lars2	4
ldb2a	1
ldb3b	5
ldlrap1b	1
letm2	3
lgals3b	3
lgals8b	1
lgi2a	1
lhcgr	4
lhx5	1
lix1l	1
lmod3	4
loxl3b	1
lpcat1	3
lrfn2b	1
lrp8	2
lrrc20	1
lrrc29	3
lrrc4.2	1
lrrc42	3
lrrc74b	3
lrrk1	1
lsm11	3
lsm12b	1
lsm4	1
lsm6	1
luc7l	3
ly6m3	2
lypla2	6
lysmd2	3
maco1a	3
macrod1	1
mad2l1	1
mafgb	5
magixa	5
mamdc2a	5
map2k1	1
map2k2b	4
mapk14b	3
mapkapk3	6
mapkbp1	5
march2	3
march4	1
mark3a	1
mast1b	5
mbd3a	1
mbnl2	5
mcc	1
mcf2la	1
mcm2	3
mcm3ap	1
mcm6l	3
mcm9	1
mcrip1	1
mdga1	5
mdm4	5
mdn1	1
med20	1
med23	1
mef2ab	4
megf8	6
mertka	1
mesd	6
mest	5
mettl1	2
mettl23	1
mettl4	3
mfsd11	1
mfsd2aa	3
mfsd4b	1
mfsd6a	1
mgat1a	1
mgat2	3
mgme1	1
micall2a	1
mier1a	3
minpp1b	3
mitfb	3
mlec	1
mllt3	1
mlnr	4
mlxip	1
mmd	3
mmp11a	4
mmp15b	1
mms19	3
mob1bb	1
mospd2	1
mrpl17	4
mrpl36	3
mrpl48	6
mrps24	3
mrps27	4
mrps5	2
mrps6	1
mrvi1	2
ms4a17a.9	1
msi1	4
msl1b	1
msl2b	1
msx1b	1
mterf3	1
mtm1	3
mtmr2	6
mtr	4
mtss1	1
mvk	5
mxf	1
mybl2b	1
mycla	3
myhz1.1	1
myo10l3	1
myo1f	5
myo3a	2
myt1b	1
n4bp2l2	3
naa30	3
nab2	1
nagk	4
nagk	3
naif1	3
nanos1	3
nap1l1	6
nat15	3
nav1b	5
nbeal1	5
ncalda	1
ncbp2	3
nceh1b.1	1
ncln	6
ncoa1	5
ndc1	3
ndel1a	1
ndfip1l	3
ndufa4	6
ndufaf1	3
ndufb2	2
ndufs5	4
necab3	3
nectin4a	4
nes	4
nf1b	4
nf2a	1
nfatc2a	3
nfe2	3
nfe2l1a	4
nfkbie	1
nfs1	1
nfyba	1
niban2a	1
nicn1	1
nif3l1	4
ninl	1
nipal4	4
nkx6.2	2
nlgn3a	3
nme3	1
nod2	3
npr1a	1
npr2	5
npr3	2
nr1d2a	6
nras	3
nrbp2b	3
nrd1b	4
nrl	3
nrp1b	1
nrp2a	1
nrp2b	5
nrxn2b	1
nsd3	1
nsd3	3
nudcd3	3
nudt18	3
nudt2	1
nudt22	1
nudt8	1
nup210	1
nusap1	3
oaz1b	6
oaz2a	1
odf3l2a	1
ogt.1	3
oip5	3
ola1	1
olfm1b	3
opcml	1
opn7d	5
opn7d	4
opn8b	5
oprl1	4
or126-5	2
orc3	1
ormdl2	1
osbpl6	1
ostc	4
ostf1	1
otpa	6
otud6b	5
oxr1b	1
oxtr	1
p2ry12	1
pacc1	3
pacsin1a	4
pacsin2	6
pag1	3
pak2a	1
pam	6
pan2	1
panx1a	1
pappaa	4
papss1	1
papss2b	6
paqr3a	4
pard6b	3
pard6gb	3
pawr	6
pax6b	1
paxx	3
pbx1a	4
pcif1	3
pcnp	4
pcsk5b	5
pcsk7	1
pcsk9	1
pdap1b	3
pdcd5	1
pdcd7	1
pde11a	1
pde12	1
pde6gb	5
pdhx	1
pdia3	3
pdk1	3
pdlim2	1
pdzd8	6
pdzrn3a	4
pdzrn3a	1
pex1	5
pex10	1
pex12	1
pex13	6
pex14	3
pex26	1
pfas	5
pfklb	1
pgam1a	1
pgam1b	4
pgam5	3
pgls	1
pgrmc2	3
phactr2	6
phactr4b	1
phc1	1
phf13	3
phf6	3
phlda1	5
phldb1b	1
phox2ba	1
pi15a	1
pi4k2b	5
pi4kaa	4
pi4kab	1
pias4b	4
pias4b	2
picalma	2
pidd1	4
pigc	1
pigh	1
pigt	4
pik3r5	4
pip4k2aa	3
pip4k2ab	1
pip4k2ca	5
pip5k1ab	1
pithd1	6
pitpnc1b	3
pitx1	1
pkd2	1
pknox1.2	3
plbd1	1
plce1	1
plch2a	5
plcxd3	4
plekha1b	1
plekha5	1
plekha6	4
plk3	1
plp2	3
pls3	1
plxdc2	1
plxna1a	5
plxna3	1
plxnb1a	6
plxnb3	1
pms2	1
pnpla2	4
pofut2	6
poldip3	3
poli	3
polm	3
polr2eb	6
polr2k	3
polr2l	6
polr3c	4
pom121	3
pomgnt2	3
pou2f1b	3
pou2f3	1
pou6f1	3
ppa2	1
ppcs	3
ppfibp1b	6
pphln1	1
ppm1da	1
ppp1r14bb	3
ppp1r18	1
ppp1r21	4
ppp1r37	2
ppp1r9bb	1
ppp2ca	3
ppp2r1bb	1
ppp2r5d	3
ppp3r1a	1
ppp4cb	2
ppp4r3b	4
prcc	3
preb	4
prkcg	5
prkd3	1
prodha	3
pros1	1
prpf40a	3
prpsap1	1
prrc2a	1
prrg4	1
psap	1
psip1a	3
psma1	5
psma6b	3
psma6l	1
psma8	3
psmb6	3
psmc3	1
psmd3	1
psmg2	1
psmg3	2
ptdss1b	1
ptenb	3
ptger4a	4
ptgir	1
ptgs1	5
ptk2bb	1
ptpn22	1
ptprq	1
ptprz1b	2
purbb	4
pxmp2	3
pxylp1	3
pycr1b	4
qser1	1
qtrt1	1
rab11al	4
rab11ba	3
rab11fip5a	1
rab13	3
rab38b	4
rab44	3
rab5aa	3
rab6a	6
rabl6b	1
rac1b	1
rad17	1
rad21b	1
rad23ab	1
rad51d	3
raf1b	1
ranbp9	3
rap2c	3
raraa	1
rasef	4
rasgef1ba	2
rassf1	3
rbm18	4
rbm25a	4
rbm27	5
rbm34	6
rbm4.2	3
rbm7	1
rbms1a	6
rbp5	1
rbsn	4
rca2.1	3
rdh10b	3
reck	1
reep5	6
relch	2
retreg1	3
rev3l	1
rfesd	1
rfk	2
rftn1a	5
rftn2	1
rfx5	3
rgl2	1
rgs17	1
rgs20	1
rgs3a	3
rgs7b	4
rhbdd3	1
rhoub	1
rictorb	4
ripk2	3
rmc1	1
rmnd5b	4
rnaseh2c	3
rnasekb	3
rnf128a	1
rnf144ab	6
rnf19b	1
rnf213a	5
rnf220a	4
rorcb	1
rp2	1
rpap3	3
rpl14	6
rpl23	1
rpl26	3
rpl31	1
rpl32	6
rpl35	3
rpl36	3
rpl5b	3
rpl7	3
rpl8	3
rprd2b	5
rps24	3
rps26l	3
rps27.2	3
rps29	3
rps5	3
rps6ka2	1
rps6ka5	1
rps7	2
rps8b	1
rptor	4
rpz	3
rpz2	3
rrp12	1
rrp7a	3
rspo4	2
rtf1	3
rtn2b	1
rtn4a	1
rtn4b	4
rufy3	3
rxrgb	3
s100v2	3
s1pr4	3
saraf	3
sat1b	3
scamp1	3
scarb1	1
scn1bb	4
scocb	1
scrib	3
scube2	5
scyl1	3
sdad1	3
sdc2	3
sdhaf2	6
sdhaf3	4
sdhaf4	6
sdhb	6
sdk2a	4
sec11a	1
sec14l8	1
sec61g	5
sema4bb	3
sema6d	3
sema6dl	1
senp6a	3
sept12	3
sept2	4
sept5a	1
sept6	3
sept7b	3
serp2	2
serpinb1l4	3
serpind1	5
serpinh2	1
sestd1	1
seta	5
setd3	5
sez6l2	4
sf1	3
sft2d3	3
sftpbb	1
sgip1b	5
sh2d3ca	1
sh3bp5b	4
sh3gl2a	5
sh3gl3a	1
shisal1a	2
shmt1	3
shroom4	6
si:busm1-105l16.2	1
si:cabz01069012.2	3
si:ch1073-127d16.1	1
si:ch1073-13h15.3	1
si:ch1073-143l10.2	3
si:ch1073-184j22.2	3
si:ch1073-220m6.1	5
si:ch1073-224n8.1	1
si:ch1073-296d18.1	3
si:ch1073-314i13.4	3
si:ch1073-342h5.2	3
si:ch1073-429i10.3	3
si:ch1073-44g3.1	3
si:ch1073-459j12.1	1
si:ch211-102c2.7	1
si:ch211-105c13.3	3
si:ch211-107p11.3	3
si:ch211-10d23.5	1
si:ch211-113a14.24	5
si:ch211-114l13.1	5
si:ch211-120g10.1	2
si:ch211-125a15.1	3
si:ch211-127i16.2	5
si:ch211-127m7.2	4
si:ch211-130m23.2	1
si:ch211-155e24.3	1
si:ch211-15b10.6	3
si:ch211-15e22.3	1
si:ch211-15e22.3	4
si:ch211-166e11.5	1
si:ch211-170d8.8	3
si:ch211-173p18.3	1
si:ch211-181d7.3	3
si:ch211-182d3.1	1
si:ch211-182p11.1	4
si:ch211-189k9.2	6
si:ch211-199b20.3	1
si:ch211-1f22.1	5
si:ch211-207b24.4	1
si:ch211-207k7.4	3
si:ch211-212k18.4	2
si:ch211-213d14.1	2
si:ch211-217a12.1	4
si:ch211-218c6.8	4
si:ch211-225b7.5	3
si:ch211-225k7.3	1
si:ch211-236h17.3	2
si:ch211-243g18.2	3
si:ch211-244c8.4	1
si:ch211-244o22.2	1
si:ch211-254n4.3	5
si:ch211-261d7.3	1
si:ch211-261d7.6	1
si:ch211-262e15.1	4
si:ch211-269m15.3	1
si:ch211-274p24.2	3
si:ch211-276i12.9	3
si:ch211-27e6.1	3
si:ch211-284f22.3	6
si:ch211-285f17.1	5
si:ch211-45c16.2	5
si:ch211-57i17.1	5
si:ch211-57n23.1	3
si:ch211-59d17.3	1
si:ch211-66k16.27	5
si:ch211-71m22.3	1
si:ch211-71n6.4	3
si:ch211-85n16.3	1
si:ch211-85n16.4	1
si:ch211-86h15.1	1
si:ch73-109d9.1	1
si:ch73-109d9.2	1
si:ch73-109d9.3	1
si:ch73-168d20.1	5
si:ch73-181d5.4	1
si:ch73-181m17.1	2
si:ch73-217b7.1	4
si:ch73-22o12.1	3
si:ch73-233m11.2	5
si:ch73-236c18.5	5
si:ch73-236c18.7	5
si:ch73-24k9.2	1
si:ch73-256j6.4	4
si:ch73-269m14.2	4
si:ch73-281i18.3	6
si:ch73-281i18.4	6
si:ch73-281i18.7	6
si:ch73-29c22.1	1
si:ch73-302o18.2	5
si:ch73-314g15.3	4
si:ch73-367f21.6	1
si:ch73-386h18.1	6
si:ch73-40a17.4	1
si:ch73-43g23.1	3
si:ch73-71c20.5	3
si:ch73-92e7.6	1
si:dkey-106n21.1	5
si:dkey-109l4.3	1
si:dkey-10c21.1	1
si:dkey-10c21.1	3
si:dkey-118j18.1	3
si:dkey-118j18.2	3
si:dkey-121j17.6	1
si:dkey-13i19.8	1
si:dkey-14k9.3	1
si:dkey-151m15.5	1
si:dkey-15h8.16	1
si:dkey-163m14.6	4
si:dkey-163m14.7	4
si:dkey-165a24.10	3
si:dkey-177p2.6	3
si:dkey-192d15.3	5
si:dkey-19e4.5	3
si:dkey-1j5.4	1
si:dkey-20i10.7	1
si:dkey-211e20.10	1
si:dkey-211g8.8	1
si:dkey-219c3.2	3
si:dkey-21a6.5	1
si:dkey-21e5.1	4
si:dkey-222h21.1	1
si:dkey-222h21.2	1
si:dkey-222h21.8	5
si:dkey-222p3.1	5
si:dkey-22n8.3	3
si:dkey-230p4.1	1
si:dkey-237m9.1	1
si:dkey-239b22.2	2
si:dkey-245n4.2	3
si:dkey-24c2.9	2
si:dkey-264d12.4	3
si:dkey-264d12.5	3
si:dkey-271j15.3	5
si:dkey-28d5.14	1
si:dkey-28e7.3	4
si:dkey-29h14.10	1
si:dkey-30j16.3	1
si:dkey-34m19.3	1
si:dkey-3n22.9	5
si:dkey-40c11.1	1
si:dkey-4c15.14	1
si:dkey-65l23.2	1
si:dkey-6b12.5	1
si:dkey-76k16.5	1
si:dkey-77f5.3	1
si:dkey-78p8.1	5
si:dkey-81l17.6	1
si:dkey-88n24.5	1
si:dkey-9i23.15	1
si:dkeyp-100h4.1	1
si:dkeyp-104f11.6	5
si:dkeyp-113d7.1	3
si:dkeyp-121d4.3	6
si:dkeyp-46h3.1	4
si:dkeyp-51f12.3	1
si:dkeyp-53d3.5	1
si:dkeyp-68b7.5	4
si:dkeyp-68b7.7	4
si:dkeyp-80d11.1	1
si:dkeyp-98a7.5	1
si:rp71-19m20.1	1
si:rp71-1f1.4	3
si:rp71-1h20.5	1
si:rp71-77l1.2	3
si:zfos-128g4.1	3
si:zfos-375h5.1	2
si:zfos-741a10.3	1
sim1b	3
sin3ab	3
sipa1l1	1
sipa1l3	5
sirt5	1
sirt7	3
six4b	4
six5	5
skor2	2
slain1a	4
slain2	6
slc12a9	3
slc16a1a	2
slc16a6b	1
slc17a9b	3
slc22a16	1
slc25a21	1
slc25a35	1
slc25a36b	3
slc25a39	1
slc25a48	1
slc26a10	4
slc26a4	4
slc2a15b	1
slc2a6	1
slc35a3b	1
slc35a5	1
slc36a1	1
slc39a13	5
slc44a5a	1
slc4a10a	5
slc4a3	5
slc5a9	1
slc66a1	1
slc6a19b	1
slc6a6b	2
slc7a5	2
slc8a3	1
slc8a3	3
slc9a1b	4
slco2b1	1
slf1	5
slit1a	5
slit3	4
slitrk3a	4
slitrk5b	4
smad5	5
smap1	6
smarcal1	1
smarcc1b	1
smchd1	3
smdt1b	4
smek1	3
smim29	1
smo	3
smurf1	4
smyd2b	1
snap25a	4
snap29	1
snapc3	3
snf8	3
snrka	3
snx11	1
snx33	6
snx5	1
socs2	6
socs5a	5
socs6b	3
sorbs2b	5
sos1	4
soul4	1
sox9b	1
sp3b	1
spag1a	3
spata4	4
spata6	1
spef2	1
spire2	2
spns2	2
spock2	1
spoplb	1
spred1	4
spred3	1
srcap	6
srgap1a	5
srsf2b	1
srsf6a	1
srsf6b	1
ss18	1
ssh2a	3
ssr1	1
ssr2	1
st6galnac1.1	3
st6galnac6	4
st8sia4	6
stag1b	3
stam2	3
stard9	1
stat1a	3
stat5a	1
stat5a	5
stc1	1
steap4	1
stk25b	6
stk35	4
stmn3	4
stmn4	1
strap	3
strn	1
stx4	1
stx6	2
stxbp6	1
sub1a	1
sulf2b	4
sult1st4	4
surf2	1
surf4	1
sv2bb	3
syngap1a	4
syt3	1
syt6b	4
sytl4	3
syvn1	1
taf2	1
taf5	3
tafa1a	2
tagapb	2
tal1	3
tanc1a	1
taok2b	3
tas1r2.2	3
tbc1d17	6
tbc1d20	3
tbc1d31	1
tbl3	6
tbx20	4
tbx5a	4
tcf19l	1
tcf20	5
tcf25	1
tcn2	1
tdp1	1
tead1b	3
tecpr1a	1
tecpr2	1
tet1	5
tex2	1
tex264a	1
tfa	1
thap12a	1
thoc2	2
thoc7	6
thrap3b	6
thyn1	3
ticam1	6
timm10b	1
tlnrd1	6
tlr19	5
tm4sf4	1
tma7	3
tmem120b	4
tmem151ba	1
tmem160	3
tmem167b	3
tmem176	1
tmem18	1
tmem200b	1
tmem229b	1
tmem258	4
tmem30ab	1
tmem39b	3
tmem70	4
tmod1	6
tmpoa	3
tmsb2	1
tmtc3	1
tnfaip2a	1
tnfaip3	3
tnfaip8l2a	3
tnfrsf1b	1
tnfsf10	1
tnxba	2
tor1	3
tp53bp2a	5
tpst1l	1
trak1a	2
trim35-28	6
trim35-40	3
trim3a	1
trim45	3
trim59	1
trim63a	4
trioa	6
trip10a	4
triqk	5
trmt12	3
trpc2a	4
trpc7a	5
trpt1	3
tshr	5
tspan11	5
tspan12	3
tspan2b	1
tspan37	3
tspan5a	1
tspan7b	4
ttc3	3
ttl	1
ttll2	1
tube1	4
tubgcp2	1
tubgcp4	1
twsg1a	1
tyk2	6
tyms	1
tysnd1	1
uacab	4
ubap1	3
ubap2l	1
ubc	1
ube2b	5
ube2ib	1
ube2v1	1
ube2w	5
ubl7a	1
ubp1	4
ubtd1b	3
ubxn7	1
uchl1	3
ufm1	1
ugt1a7	1
uhrf1	6
unc119b	3
uqcc1	5
uqcr10	3
ush2a	4
usp31	4
usp42	1
usp47	1
usp49	1
vac14	1
valopa	4
vasnb	1
vaspb	4
vcam1a	5
vegfc	1
veph1	4
viml	5
vipr1a	1
vps26bl	3
vps29	1
vps37c	1
vps4a	4
vtnb	5
vwa10.1	1
vwa7	3
wasf2	3
washc4	1
wbp2nl	3
wdfy2	3
wdr11	1
wdr20b	5
wdr48b	1
wdr5	1
wdr53	1
wdr54	1
wdr55	6
wdr82	3
wdr91	1
wdr92	1
wdyhv1	1
wnt9a	2
wsb1	6
wwtr1	1
xkr6b	5
xpot	6
xpr1b	6
ybx1	3
ywhaqa	4
zak	2
zbtb10	2
zbtb12.2	1
zbtb22a	4
zbtb22b	3
zbtb42	1
zdhhc11	2
zdhhc12a	5
zdhhc16a	1
zdhhc21	1
zdhhc8b	1
zfyve1	1
zfyve9a	1
zgc:100918	3
zgc:103508	3
zgc:103510	1
zgc:103670	1
zgc:103697	4
zgc:109965	1
zgc:110239	1
zgc:110249	5
zgc:110591	5
zgc:110821	1
zgc:112185	1
zgc:112255	1
zgc:112332	5
zgc:112492	1
zgc:112994	1
zgc:113102	4
zgc:113209	1
zgc:113210	1
zgc:113336	4
zgc:113363	1
zgc:113372	3
zgc:113411	1
zgc:113452	1
zgc:113518	1
zgc:113944	4
zgc:114119	3
zgc:123284	4
zgc:136333	1
zgc:136564	1
zgc:136767	5
zgc:136908	4
zgc:152753	1
zgc:152891	1
zgc:153012	5
zgc:153039	1
zgc:153044	3
zgc:153184	1
zgc:153383	5
zgc:158320	1
zgc:158366	5
zgc:162182	4
zgc:162612	1
zgc:162872	1
zgc:162958	4
zgc:163014	1
zgc:165481	5
zgc:165508	1
zgc:171558	1
zgc:171599	3
zgc:171929	1
zgc:172014	2
zgc:172128	1
zgc:173486	1
zgc:173548	5
zgc:173577	4
zgc:173581	1
zgc:174260	4
zgc:174972	1
zgc:175088	3
zgc:175284	1
zgc:194285	3
zgc:194659	5
zgc:195173	3
zgc:56064	5
zgc:56493	1
zgc:63587	1
zgc:66448	1
zgc:66484	1
zgc:77112	4
zgc:85936	1
zgc:91890	5
zgc:91910	1
zgc:92380	1
zgc:92594	1
zgc:92630	1
zgc:92789	4
zgc:92907	3
zhx2a	3
zmp:0000000711	3
zmp:0000000846	5
zmp:0000000951	1
znf1002	1
znf1003	1
znf1008	1
znf1014	1
znf1040	4
znf1065	5
znf1069	1
znf106a	3
znf1113	5
znf1156	1
znf1159	1
znf1161	1
znf1162	1
znf1168	1
znf1174	1
znf1178	1
znf1181	1
znf1184	1
znf142	3
znf292a	1
znf384l	3
znf503	1
znf521	3
znf592	1
znf609b	1
znf618	1
znf652	3
znf710b	3
znf740b	6
znf740b	3
znf750	4
znf804a	4
znrd1	3
zswim5	6
zw10	3
