# Supplementary material for: Leveraging chromatin state transitions for the identification of regulatory networks orchestrating heart regeneration
Source: Nucleic Acids Res. 2024 Feb 14;52(8):4215–33. doi: 10.1093/nar/gkae085 (PMC11077086; doi:10.1093/nar/gkae085)
Supplement: gkae085_Supplemental_Files [file gkae085_supplemental_files.zip › Table S2.xlsx]

## Sheet: A
PEAK_ID2	chrP	startP	endP	ID	Distance.to.TSS	CLU2	COM	CLU	COR	Log10P	H_zRPKMmean00	H_zRPKMmean01	H_zRPKMmean04	H_zRPKMmean14	H_zRPKMmean45	Cluster	SYMBOL
chr1_171511_172518	chr1	171512	172459	14dpi	220	01PROM(<2kb)	01POS	01BROAD	0.9	1.07918	-0.765487	1.4614	-0.324385	-0.928761	0.557228	1	lamp1a
chr1_171511_172518	chr1	171551	172480	45dpi	250	01PROM(<2kb)	01POS	01BROAD	0.9	1.07918	-0.765487	1.4614	-0.324385	-0.928761	0.557228	1	lamp1a
chr1_171511_172518	chr1	171575	172503	01dpi	274	01PROM(<2kb)	01POS	01BROAD	0.9	1.07918	-0.765487	1.4614	-0.324385	-0.928761	0.557228	1	lamp1a
chr1_171511_172518	chr1	171590	172518	04dpi	289	01PROM(<2kb)	01POS	01BROAD	0.9	1.07918	-0.765487	1.4614	-0.324385	-0.928761	0.557228	1	lamp1a
chr1_171511_172518	chr1	171671	172063	00dpi	102	01PROM(<2kb)	01POS	01BROAD	0.9	1.07918	-0.765487	1.4614	-0.324385	-0.928761	0.557228	1	lamp1a
chr1_191630_192244	chr1	191631	192244	14dpi	34	01PROM(<2kb)	02NEG	01BROAD	-1	1.77815	-0.348871	-0.903835	-0.877191	1.17375	0.956145	5	grtp1a
chr1_191630_192244	chr1	191651	192146	45dpi	73	01PROM(<2kb)	02NEG	01BROAD	-1	1.77815	-0.348871	-0.903835	-0.877191	1.17375	0.956145	5	grtp1a
chr1_191630_192244	chr1	191699	192170	04dpi	37	01PROM(<2kb)	02NEG	01BROAD	-1	1.77815	-0.348871	-0.903835	-0.877191	1.17375	0.956145	5	grtp1a
chr1_191630_192244	chr1	191728	192006	00dpi	104	01PROM(<2kb)	02NEG	01BROAD	-1	1.77815	-0.348871	-0.903835	-0.877191	1.17375	0.956145	5	grtp1a
chr1_191630_192244	chr1	191763	192100	01dpi	40	01PROM(<2kb)	02NEG	01BROAD	-1	1.77815	-0.348871	-0.903835	-0.877191	1.17375	0.956145	5	grtp1a
chr1_418729_420144	chr1	418730	420110	14dpi	551	01PROM(<2kb)	01POS	01BROAD	0.9	1.07918	-0.608674	1.75479	-0.114902	-0.464032	-0.567182	1	tpp2
chr1_418729_420144	chr1	418754	419905	04dpi	460	01PROM(<2kb)	01POS	01BROAD	0.9	1.07918	-0.608674	1.75479	-0.114902	-0.464032	-0.567182	1	tpp2
chr1_418729_420144	chr1	418792	420134	01dpi	594	01PROM(<2kb)	01POS	01BROAD	0.9	1.07918	-0.608674	1.75479	-0.114902	-0.464032	-0.567182	1	tpp2
chr1_418729_420144	chr1	418794	420144	45dpi	600	01PROM(<2kb)	01POS	01BROAD	0.9	1.07918	-0.608674	1.75479	-0.114902	-0.464032	-0.567182	1	tpp2
chr1_418729_420144	chr1	418874	419559	00dpi	347	01PROM(<2kb)	01POS	01BROAD	0.9	1.07918	-0.608674	1.75479	-0.114902	-0.464032	-0.567182	1	tpp2
chr1_613473_614771	chr1	613474	614668	45dpi	512	01PROM(<2kb)	01POS	01BROAD	0.7	0.632023	0.57775	1.18353	-0.141324	-0.126845	-1.49311	3	atp5pf
chr1_613473_614771	chr1	613490	614739	01dpi	469	01PROM(<2kb)	01POS	01BROAD	0.7	0.632023	0.57775	1.18353	-0.141324	-0.126845	-1.49311	3	atp5pf
chr1_613473_614771	chr1	613655	614736	14dpi	388	01PROM(<2kb)	01POS	01BROAD	0.7	0.632023	0.57775	1.18353	-0.141324	-0.126845	-1.49311	3	atp5pf
chr1_613473_614771	chr1	613711	614771	04dpi	342	01PROM(<2kb)	01POS	01BROAD	0.7	0.632023	0.57775	1.18353	-0.141324	-0.126845	-1.49311	3	atp5pf
chr1_613473_614771	chr1	614068	614681	00dpi	209	01PROM(<2kb)	01POS	01BROAD	0.7	0.632023	0.57775	1.18353	-0.141324	-0.126845	-1.49311	3	atp5pf
chr1_659530_660466	chr1	659531	659730	01dpi	-2837	02Genebody(>2kb)	01POS	01BROAD	0.7	0.632023	1.08972	-0.383341	0.932744	-1.29505	-0.344078	3	appa
chr1_659530_660466	chr1	659537	660321	04dpi	-3136	02Genebody(>2kb)	01POS	01BROAD	0.7	0.632023	1.08972	-0.383341	0.932744	-1.29505	-0.344078	3	appa
chr1_659530_660466	chr1	659599	660268	00dpi	-3140	02Genebody(>2kb)	01POS	01BROAD	0.7	0.632023	1.08972	-0.383341	0.932744	-1.29505	-0.344078	3	appa
chr1_659530_660466	chr1	659638	660466	45dpi	-3259	02Genebody(>2kb)	01POS	01BROAD	0.7	0.632023	1.08972	-0.383341	0.932744	-1.29505	-0.344078	3	appa
chr1_659530_660466	chr1	659663	660207	14dpi	-3142	02Genebody(>2kb)	01POS	01BROAD	0.7	0.632023	1.08972	-0.383341	0.932744	-1.29505	-0.344078	3	appa
chr1_1828894_1829506	chr1	1828895	1829506	04dpi	-8964	03Interg	02NEG	01BROAD	-0.9	1.07918	1.36836	0.104789	0.446246	-0.765503	-1.15389	3	atp1a1a.5
chr1_1828894_1829506	chr1	1829036	1829274	00dpi	-9009	03Interg	02NEG	01BROAD	-0.9	1.07918	1.36836	0.104789	0.446246	-0.765503	-1.15389	3	atp1a1a.5
chr1_2101213_2102937	chr1	2101214	2102888	45dpi	510	01PROM(<2kb)	01POS	01BROAD	0.9	1.07918	-1.00627	-0.999907	0.0128145	0.978029	1.01533	5	mbnl2
chr1_2101213_2102937	chr1	2101250	2102885	14dpi	526	01PROM(<2kb)	01POS	01BROAD	0.9	1.07918	-1.00627	-0.999907	0.0128145	0.978029	1.01533	5	mbnl2
chr1_2101213_2102937	chr1	2101265	2102903	04dpi	543	01PROM(<2kb)	01POS	01BROAD	0.9	1.07918	-1.00627	-0.999907	0.0128145	0.978029	1.01533	5	mbnl2
chr1_2101213_2102937	chr1	2101392	2102937	01dpi	623	01PROM(<2kb)	01POS	01BROAD	0.9	1.07918	-1.00627	-0.999907	0.0128145	0.978029	1.01533	5	mbnl2
chr1_2101213_2102937	chr1	2101462	2102376	00dpi	378	01PROM(<2kb)	01POS	01BROAD	0.9	1.07918	-1.00627	-0.999907	0.0128145	0.978029	1.01533	5	mbnl2
chr1_4101140_4101892	chr1	4101141	4101892	45dpi	-225	01PROM(<2kb)	01POS	01BROAD	0.8	0.875061	-0.88703	0.71913	-1.27997	0.654869	0.793001	2	slitrk6
chr1_4101140_4101892	chr1	4101174	4101850	01dpi	-229	01PROM(<2kb)	01POS	01BROAD	0.8	0.875061	-0.88703	0.71913	-1.27997	0.654869	0.793001	2	slitrk6
chr1_4101140_4101892	chr1	4101211	4101831	14dpi	-220	01PROM(<2kb)	01POS	01BROAD	0.8	0.875061	-0.88703	0.71913	-1.27997	0.654869	0.793001	2	slitrk6
chr1_4101140_4101892	chr1	4101376	4101796	04dpi	-155	01PROM(<2kb)	01POS	01BROAD	0.8	0.875061	-0.88703	0.71913	-1.27997	0.654869	0.793001	2	slitrk6
chr1_5227967_5228991	chr1	5227968	5228991	14dpi	-44978	03Interg	01POS	01BROAD	0.9	1.07918	-1.53647	-0.447216	0.592726	0.449947	0.941008	4	spry2
chr1_5227967_5228991	chr1	5227997	5228693	04dpi	-45112	03Interg	01POS	01BROAD	0.9	1.07918	-1.53647	-0.447216	0.592726	0.449947	0.941008	4	spry2
chr1_5227967_5228991	chr1	5228021	5228430	01dpi	-45232	03Interg	01POS	01BROAD	0.9	1.07918	-1.53647	-0.447216	0.592726	0.449947	0.941008	4	spry2
chr1_5227967_5228991	chr1	5228024	5228900	45dpi	-44995	03Interg	01POS	01BROAD	0.9	1.07918	-1.53647	-0.447216	0.592726	0.449947	0.941008	4	spry2
chr1_5485660_5486401	chr1	5485661	5486401	14dpi	178	01PROM(<2kb)	02NEG	01BROAD	-0.9	1.07918	1.18904	-0.398265	-0.535591	0.899091	-1.15427	3	atic
chr1_5485660_5486401	chr1	5485705	5486183	04dpi	91	01PROM(<2kb)	02NEG	01BROAD	-0.9	1.07918	1.18904	-0.398265	-0.535591	0.899091	-1.15427	3	atic
chr1_5485660_5486401	chr1	5485718	5486264	45dpi	138	01PROM(<2kb)	02NEG	01BROAD	-0.9	1.07918	1.18904	-0.398265	-0.535591	0.899091	-1.15427	3	atic
chr1_5485660_5486401	chr1	5485745	5486324	01dpi	181	01PROM(<2kb)	02NEG	01BROAD	-0.9	1.07918	1.18904	-0.398265	-0.535591	0.899091	-1.15427	3	atic
chr1_5485660_5486401	chr1	5485786	5486186	00dpi	133	01PROM(<2kb)	02NEG	01BROAD	-0.9	1.07918	1.18904	-0.398265	-0.535591	0.899091	-1.15427	3	atic
chr1_6134570_6136459	chr1	6134571	6135888	14dpi	41	01PROM(<2kb)	01POS	01BROAD	0.9	1.07918	-1.26039	1.0627	-0.67636	-0.0334191	0.907465	1	abcb6a
chr1_6134570_6136459	chr1	6134757	6136085	45dpi	233	01PROM(<2kb)	01POS	01BROAD	0.9	1.07918	-1.26039	1.0627	-0.67636	-0.0334191	0.907465	1	abcb6a
chr1_6134570_6136459	chr1	6134790	6135754	04dpi	84	01PROM(<2kb)	01POS	01BROAD	0.9	1.07918	-1.26039	1.0627	-0.67636	-0.0334191	0.907465	1	abcb6a
chr1_6134570_6136459	chr1	6135063	6135513	00dpi	100	01PROM(<2kb)	01POS	01BROAD	0.9	1.07918	-1.26039	1.0627	-0.67636	-0.0334191	0.907465	1	abcb6a
chr1_6134570_6136459	chr1	6135069	6136459	01dpi	576	01PROM(<2kb)	01POS	01BROAD	0.9	1.07918	-1.26039	1.0627	-0.67636	-0.0334191	0.907465	1	abcb6a
chr1_6276085_6277412	chr1	6276086	6277383	45dpi	490	01PROM(<2kb)	01POS	01BROAD	0.8	0.875061	0.275496	-1.65167	0.86969	-0.141378	0.647866	6	hecw2b
chr1_6276085_6277412	chr1	6276129	6277237	01dpi	439	01PROM(<2kb)	01POS	01BROAD	0.8	0.875061	0.275496	-1.65167	0.86969	-0.141378	0.647866	6	hecw2b
chr1_6276085_6277412	chr1	6276151	6277412	04dpi	537	01PROM(<2kb)	01POS	01BROAD	0.8	0.875061	0.275496	-1.65167	0.86969	-0.141378	0.647866	6	hecw2b
chr1_6276085_6277412	chr1	6276155	6277326	14dpi	496	01PROM(<2kb)	01POS	01BROAD	0.8	0.875061	0.275496	-1.65167	0.86969	-0.141378	0.647866	6	hecw2b
chr1_6276085_6277412	chr1	6276236	6277127	00dpi	437	01PROM(<2kb)	01POS	01BROAD	0.8	0.875061	0.275496	-1.65167	0.86969	-0.141378	0.647866	6	hecw2b
chr1_7189926_7191094	chr1	7189927	7190837	45dpi	526	01PROM(<2kb)	02NEG	01BROAD	-0.8	0.875061	0.499587	0.142582	1.27786	-0.603719	-1.31631	3	si:ch73-383l1.1
chr1_7189926_7191094	chr1	7189944	7191019	01dpi	625	01PROM(<2kb)	02NEG	01BROAD	-0.8	0.875061	0.499587	0.142582	1.27786	-0.603719	-1.31631	3	si:ch73-383l1.1
chr1_7189926_7191094	chr1	7189945	7190954	14dpi	593	01PROM(<2kb)	02NEG	01BROAD	-0.8	0.875061	0.499587	0.142582	1.27786	-0.603719	-1.31631	3	si:ch73-383l1.1
chr1_7189926_7191094	chr1	7189978	7191094	04dpi	680	01PROM(<2kb)	02NEG	01BROAD	-0.8	0.875061	0.499587	0.142582	1.27786	-0.603719	-1.31631	3	si:ch73-383l1.1
chr1_7189926_7191094	chr1	7189981	7190634	00dpi	451	01PROM(<2kb)	02NEG	01BROAD	-0.8	0.875061	0.499587	0.142582	1.27786	-0.603719	-1.31631	3	si:ch73-383l1.1
chr1_8019600_8020774	chr1	8019601	8020684	45dpi	447	01PROM(<2kb)	01POS	01BROAD	0.7	0.632023	-0.115004	-1.08206	0.199095	-0.568333	1.5663	5	si:dkeyp-9d4.2
chr1_8019600_8020774	chr1	8019681	8020616	04dpi	441	01PROM(<2kb)	01POS	01BROAD	0.7	0.632023	-0.115004	-1.08206	0.199095	-0.568333	1.5663	5	si:dkeyp-9d4.2
chr1_8019600_8020774	chr1	8019883	8020774	14dpi	261	01PROM(<2kb)	01POS	01BROAD	0.7	0.632023	-0.115004	-1.08206	0.199095	-0.568333	1.5663	5	si:dkeyp-9d4.2
chr1_8508424_8510091	chr1	8508425	8509947	04dpi	433	01PROM(<2kb)	02NEG	01BROAD	-0.9	1.07918	-1.30947	-0.125036	1.19982	-0.516113	0.750799	4	alkbh5
chr1_8508424_8510091	chr1	8508459	8509955	14dpi	454	01PROM(<2kb)	02NEG	01BROAD	-0.9	1.07918	-1.30947	-0.125036	1.19982	-0.516113	0.750799	4	alkbh5
chr1_8508424_8510091	chr1	8508496	8509964	01dpi	477	01PROM(<2kb)	02NEG	01BROAD	-0.9	1.07918	-1.30947	-0.125036	1.19982	-0.516113	0.750799	4	alkbh5
chr1_8508424_8510091	chr1	8508500	8510091	45dpi	542	01PROM(<2kb)	02NEG	01BROAD	-0.9	1.07918	-1.30947	-0.125036	1.19982	-0.516113	0.750799	4	alkbh5
chr1_8508424_8510091	chr1	8508596	8509762	00dpi	426	01PROM(<2kb)	02NEG	01BROAD	-0.9	1.07918	-1.30947	-0.125036	1.19982	-0.516113	0.750799	4	alkbh5
chr1_8646102_8647669	chr1	8646103	8647467	45dpi	146	01PROM(<2kb)	01POS	01BROAD	0.8	0.875061	-0.939413	1.6818	-0.501095	-0.187087	-0.0542094	1	fbxl18
chr1_8646102_8647669	chr1	8646258	8647522	14dpi	41	01PROM(<2kb)	01POS	01BROAD	0.8	0.875061	-0.939413	1.6818	-0.501095	-0.187087	-0.0542094	1	fbxl18
chr1_8646102_8647669	chr1	8646307	8647669	01dpi	-47	01PROM(<2kb)	01POS	01BROAD	0.8	0.875061	-0.939413	1.6818	-0.501095	-0.187087	-0.0542094	1	fbxl18
chr1_8646102_8647669	chr1	8646356	8647479	04dpi	14	01PROM(<2kb)	01POS	01BROAD	0.8	0.875061	-0.939413	1.6818	-0.501095	-0.187087	-0.0542094	1	fbxl18
chr1_8651327_8654015	chr1	8651328	8654015	14dpi	-16	01PROM(<2kb)	01POS	01BROAD	0.9	1.07918	0.396426	1.09411	0.590531	-0.783977	-1.29709	3	actb1
chr1_8651327_8654015	chr1	8651427	8653769	01dpi	34	01PROM(<2kb)	01POS	01BROAD	0.9	1.07918	0.396426	1.09411	0.590531	-0.783977	-1.29709	3	actb1
chr1_8651327_8654015	chr1	8651440	8653752	04dpi	36	01PROM(<2kb)	01POS	01BROAD	0.9	1.07918	0.396426	1.09411	0.590531	-0.783977	-1.29709	3	actb1
chr1_8651327_8654015	chr1	8651488	8653884	45dpi	-31	01PROM(<2kb)	01POS	01BROAD	0.9	1.07918	0.396426	1.09411	0.590531	-0.783977	-1.29709	3	actb1
chr1_8651327_8654015	chr1	8651922	8652553	00dpi	395	01PROM(<2kb)	01POS	01BROAD	0.9	1.07918	0.396426	1.09411	0.590531	-0.783977	-1.29709	3	actb1
chr1_8965858_8966533	chr1	8965859	8966533	45dpi	-150	01PROM(<2kb)	01POS	01BROAD	0.9	1.07918	0.266012	-0.686834	0.71403	-1.35173	1.05853	5	socs1b
chr1_8965858_8966533	chr1	8965915	8966488	04dpi	147	01PROM(<2kb)	01POS	01BROAD	0.9	1.07918	0.266012	-0.686834	0.71403	-1.35173	1.05853	5	socs1b
chr1_8965858_8966533	chr1	8965972	8966355	01dpi	-117	01PROM(<2kb)	01POS	01BROAD	0.9	1.07918	0.266012	-0.686834	0.71403	-1.35173	1.05853	5	socs1b
chr1_8965858_8966533	chr1	8965980	8966466	14dpi	125	01PROM(<2kb)	01POS	01BROAD	0.9	1.07918	0.266012	-0.686834	0.71403	-1.35173	1.05853	5	socs1b
chr1_8965858_8966533	chr1	8965992	8966347	00dpi	-123	01PROM(<2kb)	01POS	01BROAD	0.9	1.07918	0.266012	-0.686834	0.71403	-1.35173	1.05853	5	socs1b
chr1_8980003_8980779	chr1	8980004	8980779	14dpi	274	01PROM(<2kb)	01POS	01BROAD	0.7	0.632023	-0.759563	-1.24406	0.516954	1.24485	0.241815	4	si:ch73-191k20.3
chr1_8980003_8980779	chr1	8980059	8980391	00dpi	440	01PROM(<2kb)	01POS	01BROAD	0.7	0.632023	-0.759563	-1.24406	0.516954	1.24485	0.241815	4	si:ch73-191k20.3
chr1_8980003_8980779	chr1	8980092	8980759	45dpi	240	01PROM(<2kb)	01POS	01BROAD	0.7	0.632023	-0.759563	-1.24406	0.516954	1.24485	0.241815	4	si:ch73-191k20.3
chr1_8980003_8980779	chr1	8980189	8980733	04dpi	204	01PROM(<2kb)	01POS	01BROAD	0.7	0.632023	-0.759563	-1.24406	0.516954	1.24485	0.241815	4	si:ch73-191k20.3
chr1_8980003_8980779	chr1	8980207	8980653	01dpi	235	01PROM(<2kb)	01POS	01BROAD	0.7	0.632023	-0.759563	-1.24406	0.516954	1.24485	0.241815	4	si:ch73-191k20.3
chr1_9152903_9154908	chr1	9152904	9154908	14dpi	-188	01PROM(<2kb)	01POS	03NARROW	0.9	1.07918	-1.54205	-0.404552	0.957763	0.656	0.332837	4	plk1
chr1_9152903_9154908	chr1	9153021	9154653	45dpi	-257	01PROM(<2kb)	01POS	03NARROW	0.9	1.07918	-1.54205	-0.404552	0.957763	0.656	0.332837	4	plk1
chr1_9152903_9154908	chr1	9153030	9154388	04dpi	-385	01PROM(<2kb)	01POS	03NARROW	0.9	1.07918	-1.54205	-0.404552	0.957763	0.656	0.332837	4	plk1
chr1_9152903_9154908	chr1	9153139	9154303	01dpi	-373	01PROM(<2kb)	01POS	03NARROW	0.9	1.07918	-1.54205	-0.404552	0.957763	0.656	0.332837	4	plk1
chr1_9152903_9154908	chr1	9153284	9153747	00dpi	328	01PROM(<2kb)	01POS	03NARROW	0.9	1.07918	-1.54205	-0.404552	0.957763	0.656	0.332837	4	plk1
chr1_9526031_9527479	chr1	9526032	9527450	01dpi	-304	01PROM(<2kb)	01POS	01BROAD	0.8	0.875061	-1.28908	-0.623781	0.41881	0.173587	1.32047	5	si:ch73-12o23.1
chr1_9526031_9527479	chr1	9526077	9527479	04dpi	-341	01PROM(<2kb)	01POS	01BROAD	0.8	0.875061	-1.28908	-0.623781	0.41881	0.173587	1.32047	5	si:ch73-12o23.1
chr1_9526031_9527479	chr1	9526262	9527445	14dpi	339	01PROM(<2kb)	01POS	01BROAD	0.8	0.875061	-1.28908	-0.623781	0.41881	0.173587	1.32047	5	si:ch73-12o23.1
chr1_9526031_9527479	chr1	9526279	9527433	45dpi	336	01PROM(<2kb)	01POS	01BROAD	0.8	0.875061	-1.28908	-0.623781	0.41881	0.173587	1.32047	5	si:ch73-12o23.1
chr1_9526031_9527479	chr1	9526412	9527397	00dpi	288	01PROM(<2kb)	01POS	01BROAD	0.8	0.875061	-1.28908	-0.623781	0.41881	0.173587	1.32047	5	si:ch73-12o23.1
chr1_9860123_9861106	chr1	9860124	9861095	14dpi	228	01PROM(<2kb)	01POS	01BROAD	0.9	1.07918	-0.389636	1.13367	0.49094	0.265513	-1.50049	3	pmm2
chr1_9860123_9861106	chr1	9860239	9861106	04dpi	291	01PROM(<2kb)	01POS	01BROAD	0.9	1.07918	-0.389636	1.13367	0.49094	0.265513	-1.50049	3	pmm2
chr1_9860123_9861106	chr1	9860285	9861074	45dpi	298	01PROM(<2kb)	01POS	01BROAD	0.9	1.07918	-0.389636	1.13367	0.49094	0.265513	-1.50049	3	pmm2
chr1_9860123_9861106	chr1	9860357	9861090	01dpi	342	01PROM(<2kb)	01POS	01BROAD	0.9	1.07918	-0.389636	1.13367	0.49094	0.265513	-1.50049	3	pmm2
chr1_9860123_9861106	chr1	9860420	9860921	00dpi	289	01PROM(<2kb)	01POS	01BROAD	0.9	1.07918	-0.389636	1.13367	0.49094	0.265513	-1.50049	3	pmm2
chr1_10296903_10298060	chr1	10296904	10298060	14dpi	455	01PROM(<2kb)	02NEG	01BROAD	-0.7	0.632023	-0.342401	0.473382	0.195322	1.17238	-1.49868	3	eif3f
chr1_10296903_10298060	chr1	10296924	10297864	04dpi	367	01PROM(<2kb)	02NEG	01BROAD	-0.7	0.632023	-0.342401	0.473382	0.195322	1.17238	-1.49868	3	eif3f
chr1_10296903_10298060	chr1	10296948	10298037	45dpi	465	01PROM(<2kb)	02NEG	01BROAD	-0.7	0.632023	-0.342401	0.473382	0.195322	1.17238	-1.49868	3	eif3f
chr1_10296903_10298060	chr1	10296950	10297879	01dpi	387	01PROM(<2kb)	02NEG	01BROAD	-0.7	0.632023	-0.342401	0.473382	0.195322	1.17238	-1.49868	3	eif3f
chr1_10296903_10298060	chr1	10296966	10297629	00dpi	270	01PROM(<2kb)	02NEG	01BROAD	-0.7	0.632023	-0.342401	0.473382	0.195322	1.17238	-1.49868	3	eif3f
chr1_11106860_11108177	chr1	11106861	11108123	04dpi	-57	01PROM(<2kb)	01POS	01BROAD	0.9	1.07918	-1.33951	-0.295443	1.41082	-0.114756	0.338884	4	knl1
chr1_11106860_11108177	chr1	11106872	11108082	14dpi	-42	01PROM(<2kb)	01POS	01BROAD	0.9	1.07918	-1.33951	-0.295443	1.41082	-0.114756	0.338884	4	knl1
chr1_11106860_11108177	chr1	11106885	11108177	45dpi	-96	01PROM(<2kb)	01POS	01BROAD	0.9	1.07918	-1.33951	-0.295443	1.41082	-0.114756	0.338884	4	knl1
chr1_11106860_11108177	chr1	11106905	11108022	01dpi	-28	01PROM(<2kb)	01POS	01BROAD	0.9	1.07918	-1.33951	-0.295443	1.41082	-0.114756	0.338884	4	knl1
chr1_11849362_11850492	chr1	11849363	11850492	14dpi	198	01PROM(<2kb)	01POS	01BROAD	0.8	0.875061	-0.0762851	-1.66872	0.342168	0.93433	0.468509	6	ttyh3b
chr1_11849362_11850492	chr1	11849365	11850472	04dpi	207	01PROM(<2kb)	01POS	01BROAD	0.8	0.875061	-0.0762851	-1.66872	0.342168	0.93433	0.468509	6	ttyh3b
chr1_11849362_11850492	chr1	11849370	11850450	45dpi	215	01PROM(<2kb)	01POS	01BROAD	0.8	0.875061	-0.0762851	-1.66872	0.342168	0.93433	0.468509	6	ttyh3b
chr1_11849362_11850492	chr1	11849409	11850458	01dpi	192	01PROM(<2kb)	01POS	01BROAD	0.8	0.875061	-0.0762851	-1.66872	0.342168	0.93433	0.468509	6	ttyh3b
chr1_11849362_11850492	chr1	11849916	11850418	00dpi	-42	01PROM(<2kb)	01POS	01BROAD	0.8	0.875061	-0.0762851	-1.66872	0.342168	0.93433	0.468509	6	ttyh3b
chr1_11976895_11978730	chr1	11976896	11978487	45dpi	265	01PROM(<2kb)	01POS	01BROAD	0.7	0.632023	-0.537884	0.961296	0.748916	0.290916	-1.46324	3	tspan5b
chr1_11976895_11978730	chr1	11976942	11978730	04dpi	410	01PROM(<2kb)	01POS	01BROAD	0.7	0.632023	-0.537884	0.961296	0.748916	0.290916	-1.46324	3	tspan5b
chr1_11976895_11978730	chr1	11976982	11978615	01dpi	372	01PROM(<2kb)	01POS	01BROAD	0.7	0.632023	-0.537884	0.961296	0.748916	0.290916	-1.46324	3	tspan5b
chr1_11976895_11978730	chr1	11977040	11978635	14dpi	411	01PROM(<2kb)	01POS	01BROAD	0.7	0.632023	-0.537884	0.961296	0.748916	0.290916	-1.46324	3	tspan5b
chr1_11976895_11978730	chr1	11977403	11978288	00dpi	419	01PROM(<2kb)	01POS	01BROAD	0.7	0.632023	-0.537884	0.961296	0.748916	0.290916	-1.46324	3	tspan5b
chr1_12295040_12295870	chr1	12295041	12295870	04dpi	197	01PROM(<2kb)	01POS	01BROAD	0.9	1.07918	0.005444	1.47901	0.00975037	-1.33705	-0.157156	1	gne
chr1_12295040_12295870	chr1	12295049	12295832	14dpi	182	01PROM(<2kb)	01POS	01BROAD	0.9	1.07918	0.005444	1.47901	0.00975037	-1.33705	-0.157156	1	gne
chr1_12295040_12295870	chr1	12295063	12295804	45dpi	175	01PROM(<2kb)	01POS	01BROAD	0.9	1.07918	0.005444	1.47901	0.00975037	-1.33705	-0.157156	1	gne
chr1_12295040_12295870	chr1	12295086	12295854	01dpi	212	01PROM(<2kb)	01POS	01BROAD	0.9	1.07918	0.005444	1.47901	0.00975037	-1.33705	-0.157156	1	gne
chr1_12295040_12295870	chr1	12295111	12295668	00dpi	131	01PROM(<2kb)	01POS	01BROAD	0.9	1.07918	0.005444	1.47901	0.00975037	-1.33705	-0.157156	1	gne
chr1_12335506_12337047	chr1	12335507	12336590	45dpi	184	01PROM(<2kb)	01POS	01BROAD	0.9	1.07918	-0.588514	1.65805	-0.578736	0.228478	-0.719283	1	nansa
chr1_12335506_12337047	chr1	12335543	12336832	14dpi	323	01PROM(<2kb)	01POS	01BROAD	0.9	1.07918	-0.588514	1.65805	-0.578736	0.228478	-0.719283	1	nansa
chr1_12335506_12337047	chr1	12335637	12337047	01dpi	478	01PROM(<2kb)	01POS	01BROAD	0.9	1.07918	-0.588514	1.65805	-0.578736	0.228478	-0.719283	1	nansa
chr1_12335506_12337047	chr1	12335720	12336632	04dpi	312	01PROM(<2kb)	01POS	01BROAD	0.9	1.07918	-0.588514	1.65805	-0.578736	0.228478	-0.719283	1	nansa
chr1_12335506_12337047	chr1	12335809	12336162	00dpi	121	01PROM(<2kb)	01POS	01BROAD	0.9	1.07918	-0.588514	1.65805	-0.578736	0.228478	-0.719283	1	nansa
chr1_13978444_13979716	chr1	13978445	13979440	04dpi	-329	01PROM(<2kb)	01POS	01BROAD	0.9	1.07918	-1.46292	-0.236432	0.341006	0.0606496	1.29769	5	elf2b
chr1_13978444_13979716	chr1	13978751	13979527	45dpi	283	01PROM(<2kb)	01POS	01BROAD	0.9	1.07918	-1.46292	-0.236432	0.341006	0.0606496	1.29769	5	elf2b
chr1_13978444_13979716	chr1	13978761	13979716	14dpi	184	01PROM(<2kb)	01POS	01BROAD	0.9	1.07918	-1.46292	-0.236432	0.341006	0.0606496	1.29769	5	elf2b
chr1_13978444_13979716	chr1	13979053	13979460	01dpi	166	01PROM(<2kb)	01POS	01BROAD	0.9	1.07918	-1.46292	-0.236432	0.341006	0.0606496	1.29769	5	elf2b
chr1_14073409_14074412	chr1	14073410	14074111	45dpi	-131	01PROM(<2kb)	02NEG	01BROAD	-0.7	0.632023	0.375001	-1.77875	0.627605	0.400619	0.37553	6	ank2a
chr1_14073409_14074412	chr1	14073443	14074309	04dpi	-15	01PROM(<2kb)	02NEG	01BROAD	-0.7	0.632023	0.375001	-1.77875	0.627605	0.400619	0.37553	6	ank2a
chr1_14073409_14074412	chr1	14073595	14074412	14dpi	112	01PROM(<2kb)	02NEG	01BROAD	-0.7	0.632023	0.375001	-1.77875	0.627605	0.400619	0.37553	6	ank2a
chr1_14339320_14340000	chr1	14339321	14340000	14dpi	-21	01PROM(<2kb)	02NEG	01BROAD	-0.7	0.632023	-0.539147	0.6109	0.869057	0.563592	-1.5044	3	wfs1a
chr1_14339320_14340000	chr1	14339367	14339991	04dpi	-40	01PROM(<2kb)	02NEG	01BROAD	-0.7	0.632023	-0.539147	0.6109	0.869057	0.563592	-1.5044	3	wfs1a
chr1_14339320_14340000	chr1	14339422	14339846	01dpi	5	01PROM(<2kb)	02NEG	01BROAD	-0.7	0.632023	-0.539147	0.6109	0.869057	0.563592	-1.5044	3	wfs1a
chr1_14339320_14340000	chr1	14339445	14339951	45dpi	-59	01PROM(<2kb)	02NEG	01BROAD	-0.7	0.632023	-0.539147	0.6109	0.869057	0.563592	-1.5044	3	wfs1a
chr1_14382541_14384208	chr1	14382542	14383966	45dpi	435	01PROM(<2kb)	01POS	01BROAD	0.9	1.07918	-1.08731	-0.0275424	1.60945	-0.475733	-0.0188597	4	fip1l1b
chr1_14382541_14384208	chr1	14382575	14384129	14dpi	533	01PROM(<2kb)	01POS	01BROAD	0.9	1.07918	-1.08731	-0.0275424	1.60945	-0.475733	-0.0188597	4	fip1l1b
chr1_14382541_14384208	chr1	14382577	14384147	04dpi	543	01PROM(<2kb)	01POS	01BROAD	0.9	1.07918	-1.08731	-0.0275424	1.60945	-0.475733	-0.0188597	4	fip1l1b
chr1_14382541_14384208	chr1	14382634	14384208	01dpi	602	01PROM(<2kb)	01POS	01BROAD	0.9	1.07918	-1.08731	-0.0275424	1.60945	-0.475733	-0.0188597	4	fip1l1b
chr1_14382541_14384208	chr1	14382757	14383477	00dpi	298	01PROM(<2kb)	01POS	01BROAD	0.9	1.07918	-1.08731	-0.0275424	1.60945	-0.475733	-0.0188597	4	fip1l1b
chr1_15136184_15136695	chr1	15136185	15136695	04dpi	-1461	01PROM(<2kb)	02NEG	01BROAD	-0.7	0.632023	1.06146	-0.172484	0.9231	-1.32415	-0.487931	3	pcdh7a
chr1_15325634_15329390	chr1	15325635	15329390	45dpi	1752	01PROM(<2kb)	01POS	01BROAD	0.7	0.632023	0.87019	-0.503709	-1.50619	0.381464	0.758242	2	dlc1
chr1_15325634_15329390	chr1	15325840	15329296	14dpi	1696	01PROM(<2kb)	01POS	01BROAD	0.7	0.632023	0.87019	-0.503709	-1.50619	0.381464	0.758242	2	dlc1
chr1_15325634_15329390	chr1	15326058	15329300	04dpi	1585	01PROM(<2kb)	01POS	01BROAD	0.7	0.632023	0.87019	-0.503709	-1.50619	0.381464	0.758242	2	dlc1
chr1_15325634_15329390	chr1	15326307	15329314	01dpi	1454	01PROM(<2kb)	01POS	01BROAD	0.7	0.632023	0.87019	-0.503709	-1.50619	0.381464	0.758242	2	dlc1
chr1_15325634_15329390	chr1	15327205	15327446	00dpi	1939	01PROM(<2kb)	01POS	01BROAD	0.7	0.632023	0.87019	-0.503709	-1.50619	0.381464	0.758242	2	dlc1
chr1_15325634_15329390	chr1	15327803	15328009	00dpi	1358	01PROM(<2kb)	01POS	01BROAD	0.7	0.632023	0.87019	-0.503709	-1.50619	0.381464	0.758242	2	dlc1
chr1_15521884_15522668	chr1	15521885	15522384	01dpi	13449	02Genebody(>2kb)	01POS	01BROAD	0.8	0.875061	0.338923	1.39133	-1.24668	0.131187	-0.614759	2	dlc1
chr1_15521884_15522668	chr1	15522199	15522640	45dpi	13164	02Genebody(>2kb)	01POS	01BROAD	0.8	0.875061	0.338923	1.39133	-1.24668	0.131187	-0.614759	2	dlc1
chr1_15521884_15522668	chr1	15522222	15522668	14dpi	13138	02Genebody(>2kb)	01POS	01BROAD	0.8	0.875061	0.338923	1.39133	-1.24668	0.131187	-0.614759	2	dlc1
chr1_16463097_16464110	chr1	16463098	16464110	45dpi	525	01PROM(<2kb)	01POS	01BROAD	0.7	0.632023	-1.12542	-0.445942	0.80154	-0.508344	1.27816	5	vps37a
chr1_16463097_16464110	chr1	16463120	16463990	04dpi	476	01PROM(<2kb)	01POS	01BROAD	0.7	0.632023	-1.12542	-0.445942	0.80154	-0.508344	1.27816	5	vps37a
chr1_16463097_16464110	chr1	16463155	16463682	14dpi	339	01PROM(<2kb)	01POS	01BROAD	0.7	0.632023	-1.12542	-0.445942	0.80154	-0.508344	1.27816	5	vps37a
chr1_16463097_16464110	chr1	16463190	16463629	01dpi	330	01PROM(<2kb)	01POS	01BROAD	0.7	0.632023	-1.12542	-0.445942	0.80154	-0.508344	1.27816	5	vps37a
chr1_16463097_16464110	chr1	16463344	16463546	00dpi	366	01PROM(<2kb)	01POS	01BROAD	0.7	0.632023	-1.12542	-0.445942	0.80154	-0.508344	1.27816	5	vps37a
chr1_16664353_16665345	chr1	16664354	16665345	14dpi	116	01PROM(<2kb)	02NEG	01BROAD	-0.7	0.632023	0.771378	0.419743	-0.260508	0.702579	-1.63319	3	asah1b
chr1_16664353_16665345	chr1	16664367	16665276	45dpi	144	01PROM(<2kb)	02NEG	01BROAD	-0.7	0.632023	0.771378	0.419743	-0.260508	0.702579	-1.63319	3	asah1b
chr1_16664353_16665345	chr1	16664407	16665203	04dpi	160	01PROM(<2kb)	02NEG	01BROAD	-0.7	0.632023	0.771378	0.419743	-0.260508	0.702579	-1.63319	3	asah1b
chr1_16664353_16665345	chr1	16664471	16665256	01dpi	102	01PROM(<2kb)	02NEG	01BROAD	-0.7	0.632023	0.771378	0.419743	-0.260508	0.702579	-1.63319	3	asah1b
chr1_16664353_16665345	chr1	16664679	16665083	00dpi	84	01PROM(<2kb)	02NEG	01BROAD	-0.7	0.632023	0.771378	0.419743	-0.260508	0.702579	-1.63319	3	asah1b
chr1_17376639_17378290	chr1	17376640	17378150	04dpi	473	01PROM(<2kb)	01POS	01BROAD	0.7	0.632023	0.453893	-0.615923	0.53365	1.05128	-1.4229	3	fat1a
chr1_17376639_17378290	chr1	17376680	17377758	45dpi	297	01PROM(<2kb)	01POS	01BROAD	0.7	0.632023	0.453893	-0.615923	0.53365	1.05128	-1.4229	3	fat1a
chr1_17376639_17378290	chr1	17376806	17378290	01dpi	626	01PROM(<2kb)	01POS	01BROAD	0.7	0.632023	0.453893	-0.615923	0.53365	1.05128	-1.4229	3	fat1a
chr1_17376639_17378290	chr1	17376827	17378267	14dpi	625	01PROM(<2kb)	01POS	01BROAD	0.7	0.632023	0.453893	-0.615923	0.53365	1.05128	-1.4229	3	fat1a
chr1_17376639_17378290	chr1	17376896	17377709	00dpi	380	01PROM(<2kb)	01POS	01BROAD	0.7	0.632023	0.453893	-0.615923	0.53365	1.05128	-1.4229	3	fat1a
chr1_17695317_17696166	chr1	17695318	17696158	45dpi	312	01PROM(<2kb)	02NEG	01BROAD	-0.7	0.632023	-1.40459	-0.69657	0.811958	0.483921	0.805278	4	ankrd37
chr1_17695317_17696166	chr1	17695377	17696120	14dpi	322	01PROM(<2kb)	02NEG	01BROAD	-0.7	0.632023	-1.40459	-0.69657	0.811958	0.483921	0.805278	4	ankrd37
chr1_17695317_17696166	chr1	17695384	17696166	04dpi	349	01PROM(<2kb)	02NEG	01BROAD	-0.7	0.632023	-1.40459	-0.69657	0.811958	0.483921	0.805278	4	ankrd37
chr1_17695317_17696166	chr1	17695463	17696155	01dpi	383	01PROM(<2kb)	02NEG	01BROAD	-0.7	0.632023	-1.40459	-0.69657	0.811958	0.483921	0.805278	4	ankrd37
chr1_17710905_17711792	chr1	17711214	17711766	04dpi	115	01PROM(<2kb)	02NEG	01BROAD	-0.9	1.07918	-0.628402	0.219293	1.13002	-1.3655	0.64459	1	ufsp2
chr1_17710905_17711792	chr1	17711336	17711541	00dpi	-77	01PROM(<2kb)	02NEG	01BROAD	-0.9	1.07918	-0.628402	0.219293	1.13002	-1.3655	0.64459	1	ufsp2
chr1_17710905_17711792	chr1	17710906	17711667	01dpi	75	01PROM(<2kb)	02NEG	01BROAD	-0.9	1.07918	-0.628402	0.219293	1.13002	-1.3655	0.64459	1	ufsp2
chr1_17710905_17711792	chr1	17710918	17711769	45dpi	18	01PROM(<2kb)	02NEG	01BROAD	-0.9	1.07918	-0.628402	0.219293	1.13002	-1.3655	0.64459	1	ufsp2
chr1_17710905_17711792	chr1	17710973	17711792	14dpi	-21	01PROM(<2kb)	02NEG	01BROAD	-0.9	1.07918	-0.628402	0.219293	1.13002	-1.3655	0.64459	1	ufsp2
chr1_19430535_19432034	chr1	19430536	19431673	14dpi	406	01PROM(<2kb)	01POS	01BROAD	0.7	0.632023	0.494929	1.32823	-0.0157736	-0.48102	-1.32636	3	lap3
chr1_19430535_19432034	chr1	19430656	19432034	01dpi	165	01PROM(<2kb)	01POS	01BROAD	0.7	0.632023	0.494929	1.32823	-0.0157736	-0.48102	-1.32636	3	lap3
chr1_19430535_19432034	chr1	19430786	19431995	45dpi	120	01PROM(<2kb)	01POS	01BROAD	0.7	0.632023	0.494929	1.32823	-0.0157736	-0.48102	-1.32636	3	lap3
chr1_19430535_19432034	chr1	19430806	19431643	04dpi	286	01PROM(<2kb)	01POS	01BROAD	0.7	0.632023	0.494929	1.32823	-0.0157736	-0.48102	-1.32636	3	lap3
chr1_19430535_19432034	chr1	19430902	19431498	00dpi	310	01PROM(<2kb)	01POS	01BROAD	0.7	0.632023	0.494929	1.32823	-0.0157736	-0.48102	-1.32636	3	lap3
chr1_19537308_19538888	chr1	19537309	19538888	14dpi	-201	01PROM(<2kb)	01POS	01BROAD	0.9	1.07918	-1.23715	-0.345579	1.52453	0.138989	-0.0807895	4	smc2
chr1_19537308_19538888	chr1	19537574	19538851	45dpi	-87	01PROM(<2kb)	01POS	01BROAD	0.9	1.07918	-1.23715	-0.345579	1.52453	0.138989	-0.0807895	4	smc2
chr1_19537308_19538888	chr1	19537681	19538847	04dpi	-35	01PROM(<2kb)	01POS	01BROAD	0.9	1.07918	-1.23715	-0.345579	1.52453	0.138989	-0.0807895	4	smc2
chr1_19537308_19538888	chr1	19537738	19538692	01dpi	-84	01PROM(<2kb)	01POS	01BROAD	0.9	1.07918	-1.23715	-0.345579	1.52453	0.138989	-0.0807895	4	smc2
chr1_19537308_19538888	chr1	19538291	19538569	00dpi	131	01PROM(<2kb)	01POS	01BROAD	0.9	1.07918	-1.23715	-0.345579	1.52453	0.138989	-0.0807895	4	smc2
chr1_22293459_22294739	chr1	22293460	22294739	45dpi	44422	02Genebody(>2kb)	01POS	01BROAD	0.8	0.875061	-0.0430426	0.802076	-1.24746	-0.672129	1.16056	2	si:ch73-380n15.2
chr1_22293459_22294739	chr1	22293471	22293773	01dpi	44899	02Genebody(>2kb)	01POS	01BROAD	0.8	0.875061	-0.0430426	0.802076	-1.24746	-0.672129	1.16056	2	si:ch73-380n15.2
chr1_22293459_22294739	chr1	22293566	22294255	04dpi	44611	02Genebody(>2kb)	01POS	01BROAD	0.8	0.875061	-0.0430426	0.802076	-1.24746	-0.672129	1.16056	2	si:ch73-380n15.2
chr1_22293459_22294739	chr1	22293573	22294237	14dpi	44616	02Genebody(>2kb)	01POS	01BROAD	0.8	0.875061	-0.0430426	0.802076	-1.24746	-0.672129	1.16056	2	si:ch73-380n15.2
chr1_22802487_22803148	chr1	22802488	22803148	45dpi	329	01PROM(<2kb)	01POS	01BROAD	0.7	0.632023	-0.680613	-0.598048	-0.589946	0.197683	1.67092	5	tapt1b
chr1_22802487_22803148	chr1	22802558	22803087	14dpi	325	01PROM(<2kb)	01POS	01BROAD	0.7	0.632023	-0.680613	-0.598048	-0.589946	0.197683	1.67092	5	tapt1b
chr1_22802487_22803148	chr1	22802623	22803113	04dpi	279	01PROM(<2kb)	01POS	01BROAD	0.7	0.632023	-0.680613	-0.598048	-0.589946	0.197683	1.67092	5	tapt1b
chr1_22802487_22803148	chr1	22802652	22802857	01dpi	393	01PROM(<2kb)	01POS	01BROAD	0.7	0.632023	-0.680613	-0.598048	-0.589946	0.197683	1.67092	5	tapt1b
chr1_23311407_23313088	chr1	23311408	23312972	14dpi	573	01PROM(<2kb)	01POS	01BROAD	0.9	1.07918	-1.1841	0.0584523	1.1001	0.844618	-0.819073	4	ube2kb
chr1_23311407_23313088	chr1	23311511	23312961	45dpi	619	01PROM(<2kb)	01POS	01BROAD	0.9	1.07918	-1.1841	0.0584523	1.1001	0.844618	-0.819073	4	ube2kb
chr1_23311407_23313088	chr1	23311606	23313088	04dpi	730	01PROM(<2kb)	01POS	01BROAD	0.9	1.07918	-1.1841	0.0584523	1.1001	0.844618	-0.819073	4	ube2kb
chr1_23311407_23313088	chr1	23311617	23313027	01dpi	705	01PROM(<2kb)	01POS	01BROAD	0.9	1.07918	-1.1841	0.0584523	1.1001	0.844618	-0.819073	4	ube2kb
chr1_23311407_23313088	chr1	23311729	23312643	00dpi	569	01PROM(<2kb)	01POS	01BROAD	0.9	1.07918	-1.1841	0.0584523	1.1001	0.844618	-0.819073	4	ube2kb
chr1_25650811_25651983	chr1	25650812	25651864	45dpi	378	01PROM(<2kb)	01POS	01BROAD	0.9	1.07918	-1.72644	0.565725	0.622878	-0.0198111	0.557653	4	plrg1
chr1_25650811_25651983	chr1	25650878	25651825	04dpi	391	01PROM(<2kb)	01POS	01BROAD	0.9	1.07918	-1.72644	0.565725	0.622878	-0.0198111	0.557653	4	plrg1
chr1_25650811_25651983	chr1	25650880	25651983	14dpi	471	01PROM(<2kb)	01POS	01BROAD	0.9	1.07918	-1.72644	0.565725	0.622878	-0.0198111	0.557653	4	plrg1
chr1_25650811_25651983	chr1	25650893	25651642	01dpi	307	01PROM(<2kb)	01POS	01BROAD	0.9	1.07918	-1.72644	0.565725	0.622878	-0.0198111	0.557653	4	plrg1
chr1_25650811_25651983	chr1	25651036	25651529	00dpi	322	01PROM(<2kb)	01POS	01BROAD	0.9	1.07918	-1.72644	0.565725	0.622878	-0.0198111	0.557653	4	plrg1
chr1_26130995_26132024	chr1	26130996	26131915	45dpi	-367	01PROM(<2kb)	02NEG	01BROAD	-0.8	0.875061	0.967933	-1.24193	-0.84255	0.252083	0.86446	6	cdkn2a/b
chr1_26130995_26132024	chr1	26131016	26132024	14dpi	-432	01PROM(<2kb)	02NEG	01BROAD	-0.8	0.875061	0.967933	-1.24193	-0.84255	0.252083	0.86446	6	cdkn2a/b
chr1_26130995_26132024	chr1	26131103	26131730	01dpi	-328	01PROM(<2kb)	02NEG	01BROAD	-0.8	0.875061	0.967933	-1.24193	-0.84255	0.252083	0.86446	6	cdkn2a/b
chr1_26130995_26132024	chr1	26131227	26131963	04dpi	-507	01PROM(<2kb)	02NEG	01BROAD	-0.8	0.875061	0.967933	-1.24193	-0.84255	0.252083	0.86446	6	cdkn2a/b
chr1_26355507_26357690	chr1	26355508	26357605	45dpi	196	01PROM(<2kb)	01POS	01BROAD	0.8	0.875061	-0.202209	0.417726	-0.0770289	-1.44203	1.30354	1	tet2
chr1_26355507_26357690	chr1	26355612	26357690	14dpi	291	01PROM(<2kb)	01POS	01BROAD	0.8	0.875061	-0.202209	0.417726	-0.0770289	-1.44203	1.30354	1	tet2
chr1_26355507_26357690	chr1	26355941	26357612	01dpi	416	01PROM(<2kb)	01POS	01BROAD	0.8	0.875061	-0.202209	0.417726	-0.0770289	-1.44203	1.30354	1	tet2
chr1_26355507_26357690	chr1	26356119	26357634	04dpi	516	01PROM(<2kb)	01POS	01BROAD	0.8	0.875061	-0.202209	0.417726	-0.0770289	-1.44203	1.30354	1	tet2
chr1_26355507_26357690	chr1	26356440	26357127	00dpi	423	01PROM(<2kb)	01POS	01BROAD	0.8	0.875061	-0.202209	0.417726	-0.0770289	-1.44203	1.30354	1	tet2
chr1_26443037_26445799	chr1	26444466	26445485	01dpi	-11	01PROM(<2kb)	02NEG	01BROAD	-0.9	1.07918	-1.56956	-0.273418	0.146929	0.817622	0.878427	4	g3bp2
chr1_26443037_26445799	chr1	26444736	26445060	00dpi	-88	01PROM(<2kb)	02NEG	01BROAD	-0.9	1.07918	-1.56956	-0.273418	0.146929	0.817622	0.878427	4	g3bp2
chr1_26443037_26445799	chr1	26443038	26445761	04dpi	-324	01PROM(<2kb)	02NEG	01BROAD	-0.9	1.07918	-1.56956	-0.273418	0.146929	0.817622	0.878427	4	g3bp2
chr1_26443037_26445799	chr1	26443158	26445799	14dpi	-403	01PROM(<2kb)	02NEG	01BROAD	-0.9	1.07918	-1.56956	-0.273418	0.146929	0.817622	0.878427	4	g3bp2
chr1_26443037_26445799	chr1	26443175	26444109	01dpi	-109	01PROM(<2kb)	02NEG	01BROAD	-0.9	1.07918	-1.56956	-0.273418	0.146929	0.817622	0.878427	4	g3bp2
chr1_26443037_26445799	chr1	26443191	26445539	45dpi	-290	01PROM(<2kb)	02NEG	01BROAD	-0.9	1.07918	-1.56956	-0.273418	0.146929	0.817622	0.878427	4	g3bp2
chr1_26443037_26445799	chr1	26443479	26443950	00dpi	-37	01PROM(<2kb)	02NEG	01BROAD	-0.9	1.07918	-1.56956	-0.273418	0.146929	0.817622	0.878427	4	g3bp2
chr1_27014088_27014977	chr1	27014089	27014928	45dpi	364	01PROM(<2kb)	01POS	01BROAD	0.7	0.632023	-0.307491	-0.49658	0.439015	-1.12121	1.48627	5	cntln
chr1_27014088_27014977	chr1	27014437	27014977	04dpi	165	01PROM(<2kb)	01POS	01BROAD	0.7	0.632023	-0.307491	-0.49658	0.439015	-1.12121	1.48627	5	cntln
chr1_27014088_27014977	chr1	27014441	27014777	14dpi	263	01PROM(<2kb)	01POS	01BROAD	0.7	0.632023	-0.307491	-0.49658	0.439015	-1.12121	1.48627	5	cntln
chr1_27014088_27014977	chr1	27014490	27014855	01dpi	200	01PROM(<2kb)	01POS	01BROAD	0.7	0.632023	-0.307491	-0.49658	0.439015	-1.12121	1.48627	5	cntln
chr1_28027039_28027763	chr1	28027040	28027737	04dpi	-4278	03Interg	01POS	01BROAD	0.7	0.632023	-1.03372	0.689332	1.03482	0.412093	-1.10253	4	chst10
chr1_28027039_28027763	chr1	28027065	28027763	14dpi	-4252	03Interg	01POS	01BROAD	0.7	0.632023	-1.03372	0.689332	1.03482	0.412093	-1.10253	4	chst10
chr1_28027039_28027763	chr1	28027190	28027723	45dpi	-4210	03Interg	01POS	01BROAD	0.7	0.632023	-1.03372	0.689332	1.03482	0.412093	-1.10253	4	chst10
chr1_28027039_28027763	chr1	28027217	28027568	01dpi	-4274	03Interg	01POS	01BROAD	0.7	0.632023	-1.03372	0.689332	1.03482	0.412093	-1.10253	4	chst10
chr1_28831008_28832107	chr1	28831009	28832019	04dpi	265	01PROM(<2kb)	02NEG	01BROAD	-0.9	1.07918	-0.222208	0.461119	0.870719	-1.64206	0.53243	1	zgc:172295
chr1_28831008_28832107	chr1	28831013	28832057	45dpi	244	01PROM(<2kb)	02NEG	01BROAD	-0.9	1.07918	-0.222208	0.461119	0.870719	-1.64206	0.53243	1	zgc:172295
chr1_28831008_28832107	chr1	28831097	28832013	01dpi	224	01PROM(<2kb)	02NEG	01BROAD	-0.9	1.07918	-0.222208	0.461119	0.870719	-1.64206	0.53243	1	zgc:172295
chr1_28831008_28832107	chr1	28831227	28832107	14dpi	112	01PROM(<2kb)	02NEG	01BROAD	-0.9	1.07918	-0.222208	0.461119	0.870719	-1.64206	0.53243	1	zgc:172295
chr1_28831008_28832107	chr1	28831535	28831827	00dpi	98	01PROM(<2kb)	02NEG	01BROAD	-0.9	1.07918	-0.222208	0.461119	0.870719	-1.64206	0.53243	1	zgc:172295
chr1_29140886_29142200	chr1	29140887	29142200	14dpi	472	01PROM(<2kb)	01POS	01BROAD	0.8	0.875061	-0.593886	-1.18098	0.317252	1.46692	-0.00930289	4	ankrd10a
chr1_29140886_29142200	chr1	29140903	29141709	00dpi	235	01PROM(<2kb)	01POS	01BROAD	0.8	0.875061	-0.593886	-1.18098	0.317252	1.46692	-0.00930289	4	ankrd10a
chr1_29140886_29142200	chr1	29140904	29142104	04dpi	433	01PROM(<2kb)	01POS	01BROAD	0.8	0.875061	-0.593886	-1.18098	0.317252	1.46692	-0.00930289	4	ankrd10a
chr1_29140886_29142200	chr1	29140957	29142052	45dpi	433	01PROM(<2kb)	01POS	01BROAD	0.8	0.875061	-0.593886	-1.18098	0.317252	1.46692	-0.00930289	4	ankrd10a
chr1_29140886_29142200	chr1	29140977	29142024	01dpi	429	01PROM(<2kb)	01POS	01BROAD	0.8	0.875061	-0.593886	-1.18098	0.317252	1.46692	-0.00930289	4	ankrd10a
chr1_29234917_29235820	chr1	29234918	29235754	04dpi	23796	03Interg	02NEG	03NARROW	-0.8	0.875061	-1.5324	-0.435326	0.756407	0.885333	0.325989	4	irs2a
chr1_29234917_29235820	chr1	29235298	29235739	45dpi	23978	03Interg	02NEG	03NARROW	-0.8	0.875061	-1.5324	-0.435326	0.756407	0.885333	0.325989	4	irs2a
chr1_29234917_29235820	chr1	29235369	29235820	14dpi	24054	03Interg	02NEG	03NARROW	-0.8	0.875061	-1.5324	-0.435326	0.756407	0.885333	0.325989	4	irs2a
chr1_29234917_29235820	chr1	29235479	29235800	01dpi	24099	03Interg	02NEG	03NARROW	-0.8	0.875061	-1.5324	-0.435326	0.756407	0.885333	0.325989	4	irs2a
chr1_29267724_29269236	chr1	29267725	29268652	14dpi	125	01PROM(<2kb)	02NEG	01BROAD	-0.9	1.07918	0.898936	-0.641554	-1.44084	0.546978	0.636483	2	lig4
chr1_29267724_29269236	chr1	29267730	29268598	04dpi	101	01PROM(<2kb)	02NEG	01BROAD	-0.9	1.07918	0.898936	-0.641554	-1.44084	0.546978	0.636483	2	lig4
chr1_29267724_29269236	chr1	29267734	29269236	45dpi	422	01PROM(<2kb)	02NEG	01BROAD	-0.9	1.07918	0.898936	-0.641554	-1.44084	0.546978	0.636483	2	lig4
chr1_29267724_29269236	chr1	29267753	29268668	01dpi	147	01PROM(<2kb)	02NEG	01BROAD	-0.9	1.07918	0.898936	-0.641554	-1.44084	0.546978	0.636483	2	lig4
chr1_29267724_29269236	chr1	29267940	29268227	00dpi	20	01PROM(<2kb)	02NEG	01BROAD	-0.9	1.07918	0.898936	-0.641554	-1.44084	0.546978	0.636483	2	lig4
chr1_30083444_30084268	chr1	30083445	30084255	14dpi	271	01PROM(<2kb)	01POS	01BROAD	0.9	1.07918	-1.58021	0.286216	0.706982	-0.318422	0.905432	4	vps8
chr1_30083444_30084268	chr1	30083464	30084232	45dpi	269	01PROM(<2kb)	01POS	01BROAD	0.9	1.07918	-1.58021	0.286216	0.706982	-0.318422	0.905432	4	vps8
chr1_30083444_30084268	chr1	30083469	30084268	01dpi	289	01PROM(<2kb)	01POS	01BROAD	0.9	1.07918	-1.58021	0.286216	0.706982	-0.318422	0.905432	4	vps8
chr1_30083444_30084268	chr1	30083504	30084231	04dpi	288	01PROM(<2kb)	01POS	01BROAD	0.9	1.07918	-1.58021	0.286216	0.706982	-0.318422	0.905432	4	vps8
chr1_30083444_30084268	chr1	30083629	30083874	00dpi	172	01PROM(<2kb)	01POS	01BROAD	0.9	1.07918	-1.58021	0.286216	0.706982	-0.318422	0.905432	4	vps8
chr1_30567643_30568331	chr1	30567644	30568328	14dpi	239	01PROM(<2kb)	02NEG	01BROAD	-0.8	0.875061	0.205981	-1.39892	0.203282	1.35202	-0.362367	6	ubac2
chr1_30567643_30568331	chr1	30567658	30568331	45dpi	231	01PROM(<2kb)	02NEG	01BROAD	-0.8	0.875061	0.205981	-1.39892	0.203282	1.35202	-0.362367	6	ubac2
chr1_30567643_30568331	chr1	30567686	30568284	04dpi	240	01PROM(<2kb)	02NEG	01BROAD	-0.8	0.875061	0.205981	-1.39892	0.203282	1.35202	-0.362367	6	ubac2
chr1_30567643_30568331	chr1	30567714	30568305	01dpi	216	01PROM(<2kb)	02NEG	01BROAD	-0.8	0.875061	0.205981	-1.39892	0.203282	1.35202	-0.362367	6	ubac2
chr1_30567643_30568331	chr1	30567808	30568166	00dpi	238	01PROM(<2kb)	02NEG	01BROAD	-0.8	0.875061	0.205981	-1.39892	0.203282	1.35202	-0.362367	6	ubac2
chr1_30722270_30723955	chr1	30722271	30723955	04dpi	128	01PROM(<2kb)	01POS	01BROAD	0.7	0.632023	-1.02134	-0.757219	1.22975	0.874658	-0.325844	4	si:dkey-15d12.2
chr1_30722270_30723955	chr1	30722286	30723664	01dpi	266	01PROM(<2kb)	01POS	01BROAD	0.7	0.632023	-1.02134	-0.757219	1.22975	0.874658	-0.325844	4	si:dkey-15d12.2
chr1_30722270_30723955	chr1	30722315	30723933	14dpi	117	01PROM(<2kb)	01POS	01BROAD	0.7	0.632023	-1.02134	-0.757219	1.22975	0.874658	-0.325844	4	si:dkey-15d12.2
chr1_30722270_30723955	chr1	30722702	30723879	45dpi	1	01PROM(<2kb)	01POS	01BROAD	0.7	0.632023	-1.02134	-0.757219	1.22975	0.874658	-0.325844	4	si:dkey-15d12.2
chr1_30722270_30723955	chr1	30722868	30723297	00dpi	159	01PROM(<2kb)	01POS	01BROAD	0.7	0.632023	-1.02134	-0.757219	1.22975	0.874658	-0.325844	4	si:dkey-15d12.2
chr1_30763684_30764637	chr1	30763685	30764360	01dpi	-1717	01PROM(<2kb)	02NEG	01BROAD	-0.7	0.632023	1.38898	-0.415594	-1.08264	-0.545348	0.654604	2	dis3
chr1_30763684_30764637	chr1	30763802	30764468	45dpi	-1830	01PROM(<2kb)	02NEG	01BROAD	-0.7	0.632023	1.38898	-0.415594	-1.08264	-0.545348	0.654604	2	dis3
chr1_30763684_30764637	chr1	30763904	30764234	00dpi	-1764	01PROM(<2kb)	02NEG	01BROAD	-0.7	0.632023	1.38898	-0.415594	-1.08264	-0.545348	0.654604	2	dis3
chr1_30763684_30764637	chr1	30763940	30764637	14dpi	-1983	01PROM(<2kb)	02NEG	01BROAD	-0.7	0.632023	1.38898	-0.415594	-1.08264	-0.545348	0.654604	2	dis3
chr1_30763684_30764637	chr1	30763999	30764317	04dpi	-1853	01PROM(<2kb)	02NEG	01BROAD	-0.7	0.632023	1.38898	-0.415594	-1.08264	-0.545348	0.654604	2	dis3
chr1_31656836_31658609	chr1	31656837	31658268	14dpi	89	01PROM(<2kb)	01POS	01BROAD	0.9	1.07918	-1.15915	0.509011	1.30401	-0.818403	0.164534	1	dpcd
chr1_31656836_31658609	chr1	31656923	31658258	01dpi	51	01PROM(<2kb)	01POS	01BROAD	0.9	1.07918	-1.15915	0.509011	1.30401	-0.818403	0.164534	1	dpcd
chr1_31656836_31658609	chr1	31656995	31658457	04dpi	-82	01PROM(<2kb)	01POS	01BROAD	0.9	1.07918	-1.15915	0.509011	1.30401	-0.818403	0.164534	1	dpcd
chr1_31656836_31658609	chr1	31657048	31658609	45dpi	-14	01PROM(<2kb)	01POS	01BROAD	0.9	1.07918	-1.15915	0.509011	1.30401	-0.818403	0.164534	1	dpcd
chr1_31656836_31658609	chr1	31657594	31658117	00dpi	-1	01PROM(<2kb)	01POS	01BROAD	0.9	1.07918	-1.15915	0.509011	1.30401	-0.818403	0.164534	1	dpcd
chr1_31706497_31707371	chr1	31706498	31707328	14dpi	236	01PROM(<2kb)	01POS	01BROAD	0.8	0.875061	-1.15184	1.22377	-0.468203	-0.464402	0.860681	1	as3mt
chr1_31706497_31707371	chr1	31706518	31707324	01dpi	244	01PROM(<2kb)	01POS	01BROAD	0.8	0.875061	-1.15184	1.22377	-0.468203	-0.464402	0.860681	1	as3mt
chr1_31706497_31707371	chr1	31706531	31707371	45dpi	274	01PROM(<2kb)	01POS	01BROAD	0.8	0.875061	-1.15184	1.22377	-0.468203	-0.464402	0.860681	1	as3mt
chr1_31706497_31707371	chr1	31706594	31707322	04dpi	281	01PROM(<2kb)	01POS	01BROAD	0.8	0.875061	-1.15184	1.22377	-0.468203	-0.464402	0.860681	1	as3mt
chr1_31706497_31707371	chr1	31706690	31707044	00dpi	190	01PROM(<2kb)	01POS	01BROAD	0.8	0.875061	-1.15184	1.22377	-0.468203	-0.464402	0.860681	1	as3mt
chr1_32535238_32535882	chr1	32535239	32535882	14dpi	7463	02Genebody(>2kb)	02NEG	01BROAD	-0.9	1.07918	1.02212	0.000737513	-0.211757	0.730562	-1.54166	3	nlgn4xa
chr1_32537406_32538352	chr1	32537407	32538116	01dpi	9664	02Genebody(>2kb)	02NEG	03NARROW	-1	1.77815	0.920865	0.553419	0.052638	0.152296	-1.67922	3	nlgn4xa
chr1_32537406_32538352	chr1	32537497	32538352	00dpi	9827	02Genebody(>2kb)	02NEG	03NARROW	-1	1.77815	0.920865	0.553419	0.052638	0.152296	-1.67922	3	nlgn4xa
chr1_32537406_32538352	chr1	32537792	32538095	14dpi	9846	02Genebody(>2kb)	02NEG	03NARROW	-1	1.77815	0.920865	0.553419	0.052638	0.152296	-1.67922	3	nlgn4xa
chr1_33217586_33219011	chr1	33217587	33219011	04dpi	388	01PROM(<2kb)	01POS	01BROAD	0.9	1.07918	0.852776	0.53324	0.739947	-1.36385	-0.762108	3	prkx
chr1_33217586_33219011	chr1	33217670	33218902	01dpi	375	01PROM(<2kb)	01POS	01BROAD	0.9	1.07918	0.852776	0.53324	0.739947	-1.36385	-0.762108	3	prkx
chr1_33217586_33219011	chr1	33217790	33218981	14dpi	474	01PROM(<2kb)	01POS	01BROAD	0.9	1.07918	0.852776	0.53324	0.739947	-1.36385	-0.762108	3	prkx
chr1_33217586_33219011	chr1	33217818	33218959	45dpi	477	01PROM(<2kb)	01POS	01BROAD	0.9	1.07918	0.852776	0.53324	0.739947	-1.36385	-0.762108	3	prkx
chr1_33217586_33219011	chr1	33217955	33218812	00dpi	472	01PROM(<2kb)	01POS	01BROAD	0.9	1.07918	0.852776	0.53324	0.739947	-1.36385	-0.762108	3	prkx
chr1_33647251_33649154	chr1	33647252	33649154	14dpi	521	01PROM(<2kb)	01POS	01BROAD	0.9	1.07918	-0.576907	1.35186	0.697847	-1.10252	-0.37028	1	znf654
chr1_33647251_33649154	chr1	33647509	33648948	01dpi	546	01PROM(<2kb)	01POS	01BROAD	0.9	1.07918	-0.576907	1.35186	0.697847	-1.10252	-0.37028	1	znf654
chr1_33647251_33649154	chr1	33647535	33649134	45dpi	652	01PROM(<2kb)	01POS	01BROAD	0.9	1.07918	-0.576907	1.35186	0.697847	-1.10252	-0.37028	1	znf654
chr1_33647251_33649154	chr1	33647562	33648915	04dpi	556	01PROM(<2kb)	01POS	01BROAD	0.9	1.07918	-0.576907	1.35186	0.697847	-1.10252	-0.37028	1	znf654
chr1_33647251_33649154	chr1	33647697	33648750	00dpi	541	01PROM(<2kb)	01POS	01BROAD	0.9	1.07918	-0.576907	1.35186	0.697847	-1.10252	-0.37028	1	znf654
chr1_33667728_33669220	chr1	33667804	33669102	45dpi	195	01PROM(<2kb)	01POS	01BROAD	0.7	0.632023	-1.10529	1.46964	-0.396287	-0.464111	0.496048	1	arl13b
chr1_33667728_33669220	chr1	33667929	33669116	04dpi	264	01PROM(<2kb)	01POS	01BROAD	0.7	0.632023	-1.10529	1.46964	-0.396287	-0.464111	0.496048	1	arl13b
chr1_33667728_33669220	chr1	33668208	33668911	00dpi	301	01PROM(<2kb)	01POS	01BROAD	0.7	0.632023	-1.10529	1.46964	-0.396287	-0.464111	0.496048	1	arl13b
chr1_33667728_33669220	chr1	33667729	33669130	14dpi	171	01PROM(<2kb)	01POS	01BROAD	0.7	0.632023	-1.10529	1.46964	-0.396287	-0.464111	0.496048	1	arl13b
chr1_33667728_33669220	chr1	33667835	33669220	01dpi	269	01PROM(<2kb)	01POS	01BROAD	0.7	0.632023	-1.10529	1.46964	-0.396287	-0.464111	0.496048	1	arl13b
chr1_34295853_34297681	chr1	34295854	34297681	45dpi	842	01PROM(<2kb)	01POS	01BROAD	0.9	1.07918	-0.850389	-1.09866	0.360628	0.2119	1.37652	5	kctd12.2
chr1_34295853_34297681	chr1	34295859	34297500	04dpi	754	01PROM(<2kb)	01POS	01BROAD	0.9	1.07918	-0.850389	-1.09866	0.360628	0.2119	1.37652	5	kctd12.2
chr1_34295853_34297681	chr1	34295900	34297665	14dpi	857	01PROM(<2kb)	01POS	01BROAD	0.9	1.07918	-0.850389	-1.09866	0.360628	0.2119	1.37652	5	kctd12.2
chr1_34295853_34297681	chr1	34295985	34296901	01dpi	518	01PROM(<2kb)	01POS	01BROAD	0.9	1.07918	-0.850389	-1.09866	0.360628	0.2119	1.37652	5	kctd12.2
chr1_34496893_34498244	chr1	34496894	34498244	04dpi	566	01PROM(<2kb)	01POS	01BROAD	0.7	0.632023	-0.846535	0.755957	1.32341	-0.299751	-0.933082	1	klf12a
chr1_34496893_34498244	chr1	34496942	34498099	14dpi	517	01PROM(<2kb)	01POS	01BROAD	0.7	0.632023	-0.846535	0.755957	1.32341	-0.299751	-0.933082	1	klf12a
chr1_34496893_34498244	chr1	34497017	34498118	45dpi	564	01PROM(<2kb)	01POS	01BROAD	0.7	0.632023	-0.846535	0.755957	1.32341	-0.299751	-0.933082	1	klf12a
chr1_34496893_34498244	chr1	34497413	34498213	01dpi	810	01PROM(<2kb)	01POS	01BROAD	0.7	0.632023	-0.846535	0.755957	1.32341	-0.299751	-0.933082	1	klf12a
chr1_36721709_36723082	chr1	36721710	36723082	14dpi	274	01PROM(<2kb)	02NEG	01BROAD	-0.8	0.875061	0.417708	0.00360893	-0.749834	1.43101	-1.10249	3	tmem184c
chr1_36721709_36723082	chr1	36721938	36723005	01dpi	349	01PROM(<2kb)	02NEG	01BROAD	-0.8	0.875061	0.417708	0.00360893	-0.749834	1.43101	-1.10249	3	tmem184c
chr1_36721709_36723082	chr1	36721954	36722963	04dpi	336	01PROM(<2kb)	02NEG	01BROAD	-0.8	0.875061	0.417708	0.00360893	-0.749834	1.43101	-1.10249	3	tmem184c
chr1_36721709_36723082	chr1	36721959	36722925	45dpi	320	01PROM(<2kb)	02NEG	01BROAD	-0.8	0.875061	0.417708	0.00360893	-0.749834	1.43101	-1.10249	3	tmem184c
chr1_36721709_36723082	chr1	36722119	36722719	00dpi	297	01PROM(<2kb)	02NEG	01BROAD	-0.8	0.875061	0.417708	0.00360893	-0.749834	1.43101	-1.10249	3	tmem184c
chr1_36771190_36773438	chr1	36771191	36773280	14dpi	-88	01PROM(<2kb)	01POS	01BROAD	0.9	1.07918	-1.21276	1.05546	0.986203	-0.191885	-0.637025	1	prmt9
chr1_36771190_36773438	chr1	36771227	36773438	04dpi	-16	01PROM(<2kb)	01POS	01BROAD	0.9	1.07918	-1.21276	1.05546	0.986203	-0.191885	-0.637025	1	prmt9
chr1_36771190_36773438	chr1	36771248	36773290	01dpi	-79	01PROM(<2kb)	01POS	01BROAD	0.9	1.07918	-1.21276	1.05546	0.986203	-0.191885	-0.637025	1	prmt9
chr1_36771190_36773438	chr1	36771347	36773277	45dpi	-36	01PROM(<2kb)	01POS	01BROAD	0.9	1.07918	-1.21276	1.05546	0.986203	-0.191885	-0.637025	1	prmt9
chr1_36771190_36773438	chr1	36771563	36772624	00dpi	17	01PROM(<2kb)	01POS	01BROAD	0.9	1.07918	-1.21276	1.05546	0.986203	-0.191885	-0.637025	1	prmt9
chr1_36810375_36810958	chr1	36810376	36810958	14dpi	38319	02Genebody(>2kb)	02NEG	01BROAD	-0.7	0.632023	-0.78203	1.23628	-0.234899	0.833932	-1.05329	3	arhgap10
chr1_37198820_37199323	chr1	37198821	37199323	04dpi	2966	02Genebody(>2kb)	01POS	03NARROW	0.7	0.632023	-0.111264	-0.525625	1.21342	0.729765	-1.30629	3	dclk2a
chr1_37198820_37199323	chr1	37198867	37199216	14dpi	2935	02Genebody(>2kb)	01POS	03NARROW	0.7	0.632023	-0.111264	-0.525625	1.21342	0.729765	-1.30629	3	dclk2a
chr1_37311996_37314007	chr1	37311997	37313642	45dpi	239	01PROM(<2kb)	01POS	01BROAD	0.8	0.875061	-0.61594	1.06541	1.10131	-0.962712	-0.588067	1	fam193a
chr1_37311996_37314007	chr1	37312040	37313735	14dpi	307	01PROM(<2kb)	01POS	01BROAD	0.8	0.875061	-0.61594	1.06541	1.10131	-0.962712	-0.588067	1	fam193a
chr1_37311996_37314007	chr1	37312348	37313756	01dpi	472	01PROM(<2kb)	01POS	01BROAD	0.8	0.875061	-0.61594	1.06541	1.10131	-0.962712	-0.588067	1	fam193a
chr1_37311996_37314007	chr1	37312430	37314007	04dpi	638	01PROM(<2kb)	01POS	01BROAD	0.8	0.875061	-0.61594	1.06541	1.10131	-0.962712	-0.588067	1	fam193a
chr1_37311996_37314007	chr1	37312519	37313416	00dpi	387	01PROM(<2kb)	01POS	01BROAD	0.8	0.875061	-0.61594	1.06541	1.10131	-0.962712	-0.588067	1	fam193a
chr1_40085527_40087546	chr1	40085528	40087438	45dpi	372	01PROM(<2kb)	01POS	01BROAD	0.9	1.07918	-0.723567	0.351523	-0.615617	-0.621104	1.60877	5	si:dkey-117m1.4
chr1_40085527_40087546	chr1	40085686	40087373	14dpi	326	01PROM(<2kb)	01POS	01BROAD	0.9	1.07918	-0.723567	0.351523	-0.615617	-0.621104	1.60877	5	si:dkey-117m1.4
chr1_40085527_40087546	chr1	40085998	40087546	01dpi	83	01PROM(<2kb)	01POS	01BROAD	0.9	1.07918	-0.723567	0.351523	-0.615617	-0.621104	1.60877	5	si:dkey-117m1.4
chr1_40085527_40087546	chr1	40086020	40087459	04dpi	116	01PROM(<2kb)	01POS	01BROAD	0.9	1.07918	-0.723567	0.351523	-0.615617	-0.621104	1.60877	5	si:dkey-117m1.4
chr1_40085527_40087546	chr1	40086582	40087035	00dpi	47	01PROM(<2kb)	01POS	01BROAD	0.9	1.07918	-0.723567	0.351523	-0.615617	-0.621104	1.60877	5	si:dkey-117m1.4
chr1_40107655_40108789	chr1	40107656	40108789	14dpi	411	01PROM(<2kb)	02NEG	01BROAD	-0.9	1.07918	0.246552	-0.623854	-1.04105	1.56368	-0.145332	6	si:ch211-113e8.11
chr1_40107655_40108789	chr1	40107681	40108472	45dpi	265	01PROM(<2kb)	02NEG	01BROAD	-0.9	1.07918	0.246552	-0.623854	-1.04105	1.56368	-0.145332	6	si:ch211-113e8.11
chr1_40107655_40108789	chr1	40107700	40108426	04dpi	252	01PROM(<2kb)	02NEG	01BROAD	-0.9	1.07918	0.246552	-0.623854	-1.04105	1.56368	-0.145332	6	si:ch211-113e8.11
chr1_40107655_40108789	chr1	40107721	40108444	01dpi	271	01PROM(<2kb)	02NEG	01BROAD	-0.9	1.07918	0.246552	-0.623854	-1.04105	1.56368	-0.145332	6	si:ch211-113e8.11
chr1_40107655_40108789	chr1	40107836	40108313	00dpi	263	01PROM(<2kb)	02NEG	01BROAD	-0.9	1.07918	0.246552	-0.623854	-1.04105	1.56368	-0.145332	6	si:ch211-113e8.11
chr1_40133628_40134527	chr1	40133629	40134498	04dpi	-1201	01PROM(<2kb)	01POS	03NARROW	0.7	0.632023	0.169935	0.388723	0.912316	0.240683	-1.71166	3	si:ch211-113e8.10
chr1_40133628_40134527	chr1	40133966	40134527	14dpi	-1384	01PROM(<2kb)	01POS	03NARROW	0.7	0.632023	0.169935	0.388723	0.912316	0.240683	-1.71166	3	si:ch211-113e8.10
chr1_40133628_40134527	chr1	40133982	40134217	01dpi	-1237	01PROM(<2kb)	01POS	03NARROW	0.7	0.632023	0.169935	0.388723	0.912316	0.240683	-1.71166	3	si:ch211-113e8.10
chr1_40133628_40134527	chr1	40134055	40134345	45dpi	-1338	01PROM(<2kb)	01POS	03NARROW	0.7	0.632023	0.169935	0.388723	0.912316	0.240683	-1.71166	3	si:ch211-113e8.10
chr1_40225979_40227448	chr1	40225980	40227370	04dpi	486	01PROM(<2kb)	01POS	01BROAD	0.7	0.632023	-1.37744	-0.387977	0.499154	-0.0381679	1.30443	5	si:ch211-113e8.3
chr1_40225979_40227448	chr1	40225986	40227420	14dpi	458	01PROM(<2kb)	01POS	01BROAD	0.7	0.632023	-1.37744	-0.387977	0.499154	-0.0381679	1.30443	5	si:ch211-113e8.3
chr1_40225979_40227448	chr1	40226069	40227448	45dpi	403	01PROM(<2kb)	01POS	01BROAD	0.7	0.632023	-1.37744	-0.387977	0.499154	-0.0381679	1.30443	5	si:ch211-113e8.3
chr1_40225979_40227448	chr1	40226103	40227303	01dpi	458	01PROM(<2kb)	01POS	01BROAD	0.7	0.632023	-1.37744	-0.387977	0.499154	-0.0381679	1.30443	5	si:ch211-113e8.3
chr1_40225979_40227448	chr1	40226563	40226989	00dpi	385	01PROM(<2kb)	01POS	01BROAD	0.7	0.632023	-1.37744	-0.387977	0.499154	-0.0381679	1.30443	5	si:ch211-113e8.3
chr1_40607523_40609232	chr1	40607524	40608629	45dpi	247	01PROM(<2kb)	01POS	01BROAD	0.7	0.632023	-0.67459	1.20454	-0.0753248	0.768927	-1.22355	3	clgn
chr1_40607523_40609232	chr1	40607525	40608637	14dpi	242	01PROM(<2kb)	01POS	01BROAD	0.7	0.632023	-0.67459	1.20454	-0.0753248	0.768927	-1.22355	3	clgn
chr1_40607523_40609232	chr1	40607574	40609232	04dpi	-11	01PROM(<2kb)	01POS	01BROAD	0.7	0.632023	-0.67459	1.20454	-0.0753248	0.768927	-1.22355	3	clgn
chr1_40607523_40609232	chr1	40607633	40608688	01dpi	163	01PROM(<2kb)	01POS	01BROAD	0.7	0.632023	-0.67459	1.20454	-0.0753248	0.768927	-1.22355	3	clgn
chr1_40607523_40609232	chr1	40607961	40608522	00dpi	82	01PROM(<2kb)	01POS	01BROAD	0.7	0.632023	-0.67459	1.20454	-0.0753248	0.768927	-1.22355	3	clgn
chr1_41487216_41488512	chr1	41487217	41488349	04dpi	383	01PROM(<2kb)	01POS	01BROAD	0.7	0.632023	-0.0779498	0.964161	0.804788	-1.54796	-0.143042	1	si:ch211-89o9.6
chr1_41487216_41488512	chr1	41487236	41488512	14dpi	474	01PROM(<2kb)	01POS	01BROAD	0.7	0.632023	-0.0779498	0.964161	0.804788	-1.54796	-0.143042	1	si:ch211-89o9.6
chr1_41487216_41488512	chr1	41487271	41488393	01dpi	432	01PROM(<2kb)	01POS	01BROAD	0.7	0.632023	-0.0779498	0.964161	0.804788	-1.54796	-0.143042	1	si:ch211-89o9.6
chr1_41487216_41488512	chr1	41487279	41488167	45dpi	323	01PROM(<2kb)	01POS	01BROAD	0.7	0.632023	-0.0779498	0.964161	0.804788	-1.54796	-0.143042	1	si:ch211-89o9.6
chr1_41487216_41488512	chr1	41487302	41488043	00dpi	272	01PROM(<2kb)	01POS	01BROAD	0.7	0.632023	-0.0779498	0.964161	0.804788	-1.54796	-0.143042	1	si:ch211-89o9.6
chr1_41493005_41493754	chr1	41493006	41493712	14dpi	-4004	02Genebody(>2kb)	02NEG	01BROAD	-0.7	0.632023	-1.3319	-0.0187192	0.175474	1.45487	-0.279733	4	dtx4b
chr1_41493005_41493754	chr1	41493294	41493683	45dpi	-3875	02Genebody(>2kb)	02NEG	01BROAD	-0.7	0.632023	-1.3319	-0.0187192	0.175474	1.45487	-0.279733	4	dtx4b
chr1_41493005_41493754	chr1	41493344	41493668	01dpi	-3857	02Genebody(>2kb)	02NEG	01BROAD	-0.7	0.632023	-1.3319	-0.0187192	0.175474	1.45487	-0.279733	4	dtx4b
chr1_41493005_41493754	chr1	41493372	41493754	04dpi	-3800	02Genebody(>2kb)	02NEG	01BROAD	-0.7	0.632023	-1.3319	-0.0187192	0.175474	1.45487	-0.279733	4	dtx4b
chr1_41666201_41667379	chr1	41666202	41667379	14dpi	179	01PROM(<2kb)	02NEG	01BROAD	-0.8	0.875061	0.534435	-1.54433	1.12867	0.0962999	-0.215078	6	fbxo41
chr1_41666201_41667379	chr1	41666244	41667163	01dpi	92	01PROM(<2kb)	02NEG	01BROAD	-0.8	0.875061	0.534435	-1.54433	1.12867	0.0962999	-0.215078	6	fbxo41
chr1_41666201_41667379	chr1	41666280	41667321	04dpi	189	01PROM(<2kb)	02NEG	01BROAD	-0.8	0.875061	0.534435	-1.54433	1.12867	0.0962999	-0.215078	6	fbxo41
chr1_41666201_41667379	chr1	41666289	41667265	45dpi	166	01PROM(<2kb)	02NEG	01BROAD	-0.8	0.875061	0.534435	-1.54433	1.12867	0.0962999	-0.215078	6	fbxo41
chr1_41666201_41667379	chr1	41666366	41667054	00dpi	99	01PROM(<2kb)	02NEG	01BROAD	-0.8	0.875061	0.534435	-1.54433	1.12867	0.0962999	-0.215078	6	fbxo41
chr1_44036282_44037610	chr1	44036283	44037578	14dpi	913	01PROM(<2kb)	01POS	01BROAD	0.9	1.07918	-1.56455	0.0318455	0.73409	-0.189502	0.988115	4	si:ch73-109d9.3
chr1_44036282_44037610	chr1	44036490	44037610	45dpi	793	01PROM(<2kb)	01POS	01BROAD	0.9	1.07918	-1.56455	0.0318455	0.73409	-0.189502	0.988115	4	si:ch73-109d9.3
chr1_44036282_44037610	chr1	44036509	44037577	04dpi	800	01PROM(<2kb)	01POS	01BROAD	0.9	1.07918	-1.56455	0.0318455	0.73409	-0.189502	0.988115	4	si:ch73-109d9.3
chr1_44036282_44037610	chr1	44036511	44037603	01dpi	786	01PROM(<2kb)	01POS	01BROAD	0.9	1.07918	-1.56455	0.0318455	0.73409	-0.189502	0.988115	4	si:ch73-109d9.3
chr1_44036282_44037610	chr1	44036530	44037510	00dpi	823	01PROM(<2kb)	01POS	01BROAD	0.9	1.07918	-1.56455	0.0318455	0.73409	-0.189502	0.988115	4	si:ch73-109d9.3
chr1_44048073_44049155	chr1	44048074	44049116	45dpi	200	01PROM(<2kb)	01POS	01BROAD	0.7	0.632023	-1.51854	1.2543	-0.153332	0.279723	0.13785	1	si:ch73-109d9.2
chr1_44048073_44049155	chr1	44048080	44049155	14dpi	178	01PROM(<2kb)	01POS	01BROAD	0.7	0.632023	-1.51854	1.2543	-0.153332	0.279723	0.13785	1	si:ch73-109d9.2
chr1_44048073_44049155	chr1	44048090	44049108	01dpi	196	01PROM(<2kb)	01POS	01BROAD	0.7	0.632023	-1.51854	1.2543	-0.153332	0.279723	0.13785	1	si:ch73-109d9.2
chr1_44048073_44049155	chr1	44048107	44049086	04dpi	199	01PROM(<2kb)	01POS	01BROAD	0.7	0.632023	-1.51854	1.2543	-0.153332	0.279723	0.13785	1	si:ch73-109d9.2
chr1_44048073_44049155	chr1	44048153	44049037	00dpi	200	01PROM(<2kb)	01POS	01BROAD	0.7	0.632023	-1.51854	1.2543	-0.153332	0.279723	0.13785	1	si:ch73-109d9.2
chr1_44390302_44391246	chr1	44390303	44391130	01dpi	246	01PROM(<2kb)	01POS	01BROAD	1	1.77815	0.250701	0.473583	0.9792	-0.0445538	-1.65893	3	timm10
chr1_44390302_44391246	chr1	44390343	44391158	14dpi	280	01PROM(<2kb)	01POS	01BROAD	1	1.77815	0.250701	0.473583	0.9792	-0.0445538	-1.65893	3	timm10
chr1_44390302_44391246	chr1	44390351	44391198	45dpi	304	01PROM(<2kb)	01POS	01BROAD	1	1.77815	0.250701	0.473583	0.9792	-0.0445538	-1.65893	3	timm10
chr1_44390302_44391246	chr1	44390370	44391246	04dpi	338	01PROM(<2kb)	01POS	01BROAD	1	1.77815	0.250701	0.473583	0.9792	-0.0445538	-1.65893	3	timm10
chr1_44390302_44391246	chr1	44390439	44391035	00dpi	267	01PROM(<2kb)	01POS	01BROAD	1	1.77815	0.250701	0.473583	0.9792	-0.0445538	-1.65893	3	timm10
chr1_44625736_44626242	chr1	44625737	44626242	04dpi	11943	02Genebody(>2kb)	01POS	01BROAD	-0.8	0.875061	1.11117	0.474055	0.511852	-1.24816	-0.848919	3	slc43a1b
chr1_44627472_44629090	chr1	44627473	44629090	04dpi	9651	02Genebody(>2kb)	01POS	01BROAD	-0.8	0.875061	1.07262	0.0475593	0.801592	-1.38402	-0.537749	3	slc43a1b
chr1_44637002_44638161	chr1	44637003	44638149	04dpi	356	01PROM(<2kb)	01POS	03NARROW	0.8	0.875061	0.151806	-1.70368	0.326939	0.282859	0.942081	6	slc43a1b
chr1_44637002_44638161	chr1	44637014	44638161	45dpi	345	01PROM(<2kb)	01POS	03NARROW	0.8	0.875061	0.151806	-1.70368	0.326939	0.282859	0.942081	6	slc43a1b
chr1_44637002_44638161	chr1	44637269	44638112	14dpi	242	01PROM(<2kb)	01POS	03NARROW	0.8	0.875061	0.151806	-1.70368	0.326939	0.282859	0.942081	6	slc43a1b
chr1_44637002_44638161	chr1	44637350	44637986	01dpi	264	01PROM(<2kb)	01POS	03NARROW	0.8	0.875061	0.151806	-1.70368	0.326939	0.282859	0.942081	6	slc43a1b
chr1_44637002_44638161	chr1	44637647	44637945	00dpi	136	01PROM(<2kb)	01POS	03NARROW	0.8	0.875061	0.151806	-1.70368	0.326939	0.282859	0.942081	6	slc43a1b
chr1_44814013_44815580	chr1	44814014	44815205	45dpi	245	01PROM(<2kb)	01POS	01BROAD	0.8	0.875061	-1.55176	0.776016	-0.449047	0.750465	0.47433	4	ndufs8a
chr1_44814013_44815580	chr1	44814037	44815101	01dpi	205	01PROM(<2kb)	01POS	01BROAD	0.8	0.875061	-1.55176	0.776016	-0.449047	0.750465	0.47433	4	ndufs8a
chr1_44814013_44815580	chr1	44814038	44815183	14dpi	246	01PROM(<2kb)	01POS	01BROAD	0.8	0.875061	-1.55176	0.776016	-0.449047	0.750465	0.47433	4	ndufs8a
chr1_44814013_44815580	chr1	44814233	44815580	04dpi	542	01PROM(<2kb)	01POS	01BROAD	0.8	0.875061	-1.55176	0.776016	-0.449047	0.750465	0.47433	4	ndufs8a
chr1_44814013_44815580	chr1	44814315	44815010	00dpi	298	01PROM(<2kb)	01POS	01BROAD	0.8	0.875061	-1.55176	0.776016	-0.449047	0.750465	0.47433	4	ndufs8a
chr1_44949186_44951033	chr1	44949187	44950856	45dpi	44	01PROM(<2kb)	01POS	01BROAD	0.9	1.07918	-0.433977	1.71979	-0.0101137	-0.779577	-0.496124	1	vps37c
chr1_44949186_44951033	chr1	44949234	44950867	04dpi	73	01PROM(<2kb)	01POS	01BROAD	0.9	1.07918	-0.433977	1.71979	-0.0101137	-0.779577	-0.496124	1	vps37c
chr1_44949186_44951033	chr1	44949352	44951033	01dpi	22	01PROM(<2kb)	01POS	01BROAD	0.9	1.07918	-0.433977	1.71979	-0.0101137	-0.779577	-0.496124	1	vps37c
chr1_44949186_44951033	chr1	44949428	44950949	14dpi	18	01PROM(<2kb)	01POS	01BROAD	0.9	1.07918	-0.433977	1.71979	-0.0101137	-0.779577	-0.496124	1	vps37c
chr1_44949186_44951033	chr1	44949791	44950617	00dpi	34	01PROM(<2kb)	01POS	01BROAD	0.9	1.07918	-0.433977	1.71979	-0.0101137	-0.779577	-0.496124	1	vps37c
chr1_44999410_45001507	chr1	44999411	45000553	01dpi	-2989	03Interg	01POS	01BROAD	0.9	1.07918	1.12279	0.8883	-0.356782	-0.350399	-1.30391	3	dnaja1
chr1_44999410_45001507	chr1	44999612	45000586	04dpi	-2872	03Interg	01POS	01BROAD	0.9	1.07918	1.12279	0.8883	-0.356782	-0.350399	-1.30391	3	dnaja1
chr1_44999410_45001507	chr1	44999625	45001507	14dpi	-2405	03Interg	01POS	01BROAD	0.9	1.07918	1.12279	0.8883	-0.356782	-0.350399	-1.30391	3	dnaja1
chr1_44999410_45001507	chr1	44999686	45001405	45dpi	-2426	03Interg	01POS	01BROAD	0.9	1.07918	1.12279	0.8883	-0.356782	-0.350399	-1.30391	3	dnaja1
chr1_44999410_45001507	chr1	45000988	45001435	04dpi	-1760	01PROM(<2kb)	01POS	01BROAD	0.9	1.07918	1.12279	0.8883	-0.356782	-0.350399	-1.30391	3	dnaja1
chr1_44999410_45001507	chr1	45001089	45001402	01dpi	-1726	01PROM(<2kb)	01POS	01BROAD	0.9	1.07918	1.12279	0.8883	-0.356782	-0.350399	-1.30391	3	dnaja1
chr1_45555888_45556592	chr1	45555889	45556343	00dpi	451	01PROM(<2kb)	02NEG	01BROAD	-0.7	0.632023	1.55591	-0.932237	-0.220067	0.336803	-0.740411	6	grin2bb
chr1_45555888_45556592	chr1	45555985	45556590	14dpi	280	01PROM(<2kb)	02NEG	01BROAD	-0.7	0.632023	1.55591	-0.932237	-0.220067	0.336803	-0.740411	6	grin2bb
chr1_45555888_45556592	chr1	45556230	45556592	04dpi	156	01PROM(<2kb)	02NEG	01BROAD	-0.7	0.632023	1.55591	-0.932237	-0.220067	0.336803	-0.740411	6	grin2bb
chr1_45555888_45556592	chr1	45556272	45556542	45dpi	160	01PROM(<2kb)	02NEG	01BROAD	-0.7	0.632023	1.55591	-0.932237	-0.220067	0.336803	-0.740411	6	grin2bb
chr1_45919843_45920774	chr1	45919844	45920774	14dpi	323	01PROM(<2kb)	02NEG	01BROAD	-0.8	0.875061	0.305492	-0.376434	-1.19116	1.51129	-0.249187	2	pnpla6
chr1_45919843_45920774	chr1	45919893	45920706	04dpi	333	01PROM(<2kb)	02NEG	01BROAD	-0.8	0.875061	0.305492	-0.376434	-1.19116	1.51129	-0.249187	2	pnpla6
chr1_45919843_45920774	chr1	45919903	45920732	01dpi	315	01PROM(<2kb)	02NEG	01BROAD	-0.8	0.875061	0.305492	-0.376434	-1.19116	1.51129	-0.249187	2	pnpla6
chr1_45919843_45920774	chr1	45919959	45920753	45dpi	276	01PROM(<2kb)	02NEG	01BROAD	-0.8	0.875061	0.305492	-0.376434	-1.19116	1.51129	-0.249187	2	pnpla6
chr1_45919843_45920774	chr1	45920111	45920674	00dpi	240	01PROM(<2kb)	02NEG	01BROAD	-0.8	0.875061	0.305492	-0.376434	-1.19116	1.51129	-0.249187	2	pnpla6
chr1_46504374_46505462	chr1	46504375	46505318	14dpi	464	01PROM(<2kb)	01POS	01BROAD	0.7	0.632023	0.677306	0.99544	0.421745	-0.748045	-1.34645	3	si:busm1-105l16.2
chr1_46504374_46505462	chr1	46504390	46505344	45dpi	443	01PROM(<2kb)	01POS	01BROAD	0.7	0.632023	0.677306	0.99544	0.421745	-0.748045	-1.34645	3	si:busm1-105l16.2
chr1_46504374_46505462	chr1	46504401	46505462	04dpi	379	01PROM(<2kb)	01POS	01BROAD	0.7	0.632023	0.677306	0.99544	0.421745	-0.748045	-1.34645	3	si:busm1-105l16.2
chr1_46504374_46505462	chr1	46504510	46505318	01dpi	396	01PROM(<2kb)	01POS	01BROAD	0.7	0.632023	0.677306	0.99544	0.421745	-0.748045	-1.34645	3	si:busm1-105l16.2
chr1_46504374_46505462	chr1	46504684	46505248	00dpi	344	01PROM(<2kb)	01POS	01BROAD	0.7	0.632023	0.677306	0.99544	0.421745	-0.748045	-1.34645	3	si:busm1-105l16.2
chr1_46598274_46600032	chr1	46598275	46600032	14dpi	283	01PROM(<2kb)	01POS	01BROAD	0.9	1.07918	-1.66096	0.09688	0.124714	0.419369	1.02	4	cab39l
chr1_46598274_46600032	chr1	46598413	46599898	04dpi	285	01PROM(<2kb)	01POS	01BROAD	0.9	1.07918	-1.66096	0.09688	0.124714	0.419369	1.02	4	cab39l
chr1_46598274_46600032	chr1	46598455	46599879	01dpi	297	01PROM(<2kb)	01POS	01BROAD	0.9	1.07918	-1.66096	0.09688	0.124714	0.419369	1.02	4	cab39l
chr1_46598274_46600032	chr1	46598459	46599926	45dpi	322	01PROM(<2kb)	01POS	01BROAD	0.9	1.07918	-1.66096	0.09688	0.124714	0.419369	1.02	4	cab39l
chr1_46598274_46600032	chr1	46598521	46599503	00dpi	142	01PROM(<2kb)	01POS	01BROAD	0.9	1.07918	-1.66096	0.09688	0.124714	0.419369	1.02	4	cab39l
chr1_46858235_46859861	chr1	46858559	46859861	45dpi	48	01PROM(<2kb)	02NEG	01BROAD	-0.8	0.875061	1.04885	-0.433633	-1.44081	0.0286451	0.796948	2	agpat3
chr1_46858235_46859861	chr1	46858839	46859701	04dpi	-12	01PROM(<2kb)	02NEG	01BROAD	-0.8	0.875061	1.04885	-0.433633	-1.44081	0.0286451	0.796948	2	agpat3
chr1_46858235_46859861	chr1	46858858	46859825	01dpi	57	01PROM(<2kb)	02NEG	01BROAD	-0.8	0.875061	1.04885	-0.433633	-1.44081	0.0286451	0.796948	2	agpat3
chr1_46858235_46859861	chr1	46858913	46859414	00dpi	95	01PROM(<2kb)	02NEG	01BROAD	-0.8	0.875061	1.04885	-0.433633	-1.44081	0.0286451	0.796948	2	agpat3
chr1_46858235_46859861	chr1	46858236	46859854	14dpi	213	01PROM(<2kb)	02NEG	01BROAD	-0.8	0.875061	1.04885	-0.433633	-1.44081	0.0286451	0.796948	2	agpat3
chr1_46926370_46926928	chr1	46926371	46926864	14dpi	-1816	01PROM(<2kb)	01POS	01BROAD	0.7	0.632023	-0.374948	1.15218	-1.32506	-0.285574	0.833399	2	pdxkb
chr1_46926370_46926928	chr1	46926421	46926928	45dpi	-1873	01PROM(<2kb)	01POS	01BROAD	0.7	0.632023	-0.374948	1.15218	-1.32506	-0.285574	0.833399	2	pdxkb
chr1_46926370_46926928	chr1	46926424	46926879	01dpi	-1850	01PROM(<2kb)	01POS	01BROAD	0.7	0.632023	-0.374948	1.15218	-1.32506	-0.285574	0.833399	2	pdxkb
chr1_46926370_46926928	chr1	46926428	46926827	04dpi	-1826	01PROM(<2kb)	01POS	01BROAD	0.7	0.632023	-0.374948	1.15218	-1.32506	-0.285574	0.833399	2	pdxkb
chr1_47160554_47162482	chr1	47160555	47162441	01dpi	498	01PROM(<2kb)	02NEG	01BROAD	-0.8	0.875061	0.441112	0.80419	-0.0312693	0.493162	-1.70719	3	mhc1zba
chr1_47160554_47162482	chr1	47160595	47162412	45dpi	493	01PROM(<2kb)	02NEG	01BROAD	-0.8	0.875061	0.441112	0.80419	-0.0312693	0.493162	-1.70719	3	mhc1zba
chr1_47160554_47162482	chr1	47160661	47162482	14dpi	425	01PROM(<2kb)	02NEG	01BROAD	-0.8	0.875061	0.441112	0.80419	-0.0312693	0.493162	-1.70719	3	mhc1zba
chr1_47160554_47162482	chr1	47160845	47162474	04dpi	337	01PROM(<2kb)	02NEG	01BROAD	-0.8	0.875061	0.441112	0.80419	-0.0312693	0.493162	-1.70719	3	mhc1zba
chr1_47160554_47162482	chr1	47161499	47162357	00dpi	68	01PROM(<2kb)	02NEG	01BROAD	-0.8	0.875061	0.441112	0.80419	-0.0312693	0.493162	-1.70719	3	mhc1zba
chr1_47430341_47431858	chr1	47430363	47431502	14dpi	521	01PROM(<2kb)	02NEG	01BROAD	-0.7	0.632023	1.17936	-0.185068	-0.260302	-1.42476	0.690766	2	gja5b
chr1_47430341_47431858	chr1	47430407	47431662	01dpi	419	01PROM(<2kb)	02NEG	01BROAD	-0.7	0.632023	1.17936	-0.185068	-0.260302	-1.42476	0.690766	2	gja5b
chr1_47430341_47431858	chr1	47430443	47431291	00dpi	586	01PROM(<2kb)	02NEG	01BROAD	-0.7	0.632023	1.17936	-0.185068	-0.260302	-1.42476	0.690766	2	gja5b
chr1_47430341_47431858	chr1	47430457	47431422	04dpi	514	01PROM(<2kb)	02NEG	01BROAD	-0.7	0.632023	1.17936	-0.185068	-0.260302	-1.42476	0.690766	2	gja5b
chr1_47430341_47431858	chr1	47430342	47431858	45dpi	353	01PROM(<2kb)	02NEG	01BROAD	-0.7	0.632023	1.17936	-0.185068	-0.260302	-1.42476	0.690766	2	gja5b
chr1_49352510_49353406	chr1	49352511	49353366	04dpi	3	01PROM(<2kb)	01POS	01BROAD	0.7	0.632023	0.321188	-1.74455	0.606474	0.132834	0.684053	6	msx1b
chr1_49352510_49353406	chr1	49352622	49353382	45dpi	67	01PROM(<2kb)	01POS	01BROAD	0.7	0.632023	0.321188	-1.74455	0.606474	0.132834	0.684053	6	msx1b
chr1_49352510_49353406	chr1	49352785	49353406	14dpi	160	01PROM(<2kb)	01POS	01BROAD	0.7	0.632023	0.321188	-1.74455	0.606474	0.132834	0.684053	6	msx1b
chr1_49352510_49353406	chr1	49352928	49353318	01dpi	188	01PROM(<2kb)	01POS	01BROAD	0.7	0.632023	0.321188	-1.74455	0.606474	0.132834	0.684053	6	msx1b
chr1_49352510_49353406	chr1	49352988	49353228	00dpi	173	01PROM(<2kb)	01POS	01BROAD	0.7	0.632023	0.321188	-1.74455	0.606474	0.132834	0.684053	6	msx1b
chr1_50085302_50086403	chr1	50085303	50086312	14dpi	167	01PROM(<2kb)	01POS	01BROAD	0.7	0.632023	0.633887	-0.652079	-0.283256	1.38509	-1.08364	6	npnta
chr1_50085302_50086403	chr1	50085316	50086393	04dpi	214	01PROM(<2kb)	01POS	01BROAD	0.7	0.632023	0.633887	-0.652079	-0.283256	1.38509	-1.08364	6	npnta
chr1_50085302_50086403	chr1	50085383	50086403	45dpi	253	01PROM(<2kb)	01POS	01BROAD	0.7	0.632023	0.633887	-0.652079	-0.283256	1.38509	-1.08364	6	npnta
chr1_50085302_50086403	chr1	50085422	50085913	00dpi	27	01PROM(<2kb)	01POS	01BROAD	0.7	0.632023	0.633887	-0.652079	-0.283256	1.38509	-1.08364	6	npnta
chr1_50085302_50086403	chr1	50085479	50086336	01dpi	267	01PROM(<2kb)	01POS	01BROAD	0.7	0.632023	0.633887	-0.652079	-0.283256	1.38509	-1.08364	6	npnta
chr1_50292897_50295816	chr1	50292898	50295816	14dpi	378	01PROM(<2kb)	01POS	01BROAD	0.8	0.875061	0.304085	0.885579	-0.318316	0.713746	-1.58509	3	aimp1a
chr1_50292897_50295816	chr1	50293060	50294600	45dpi	-108	01PROM(<2kb)	01POS	01BROAD	0.8	0.875061	0.304085	0.885579	-0.318316	0.713746	-1.58509	3	aimp1a
chr1_50292897_50295816	chr1	50293153	50295631	04dpi	413	01PROM(<2kb)	01POS	01BROAD	0.8	0.875061	0.304085	0.885579	-0.318316	0.713746	-1.58509	3	aimp1a
chr1_50292897_50295816	chr1	50293239	50295603	01dpi	442	01PROM(<2kb)	01POS	01BROAD	0.8	0.875061	0.304085	0.885579	-0.318316	0.713746	-1.58509	3	aimp1a
chr1_50292897_50295816	chr1	50293564	50294574	00dpi	90	01PROM(<2kb)	01POS	01BROAD	0.8	0.875061	0.304085	0.885579	-0.318316	0.713746	-1.58509	3	aimp1a
chr1_50610157_50611239	chr1	50610269	50611179	01dpi	307	01PROM(<2kb)	02NEG	01BROAD	-1	1.77815	0.91701	0.719849	0.0136338	-0.0256652	-1.62483	3	ppm1k
chr1_50610157_50611239	chr1	50610300	50611201	45dpi	281	01PROM(<2kb)	02NEG	01BROAD	-1	1.77815	0.91701	0.719849	0.0136338	-0.0256652	-1.62483	3	ppm1k
chr1_50610157_50611239	chr1	50610462	50610967	00dpi	317	01PROM(<2kb)	02NEG	01BROAD	-1	1.77815	0.91701	0.719849	0.0136338	-0.0256652	-1.62483	3	ppm1k
chr1_50610157_50611239	chr1	50610158	50611239	04dpi	333	01PROM(<2kb)	02NEG	01BROAD	-1	1.77815	0.91701	0.719849	0.0136338	-0.0256652	-1.62483	3	ppm1k
chr1_50610157_50611239	chr1	50610164	50611170	14dpi	364	01PROM(<2kb)	02NEG	01BROAD	-1	1.77815	0.91701	0.719849	0.0136338	-0.0256652	-1.62483	3	ppm1k
chr1_50655458_50656119	chr1	50655459	50655945	14dpi	16286	02Genebody(>2kb)	01POS	01BROAD	0.9	1.07918	-1.71549	-0.0474449	0.699641	0.5274	0.535896	4	herc3
chr1_50655458_50656119	chr1	50655460	50656030	45dpi	16329	02Genebody(>2kb)	01POS	01BROAD	0.9	1.07918	-1.71549	-0.0474449	0.699641	0.5274	0.535896	4	herc3
chr1_50655458_50656119	chr1	50655504	50656119	04dpi	16395	02Genebody(>2kb)	01POS	01BROAD	0.9	1.07918	-1.71549	-0.0474449	0.699641	0.5274	0.535896	4	herc3
chr1_50655458_50656119	chr1	50655625	50656051	01dpi	16422	02Genebody(>2kb)	01POS	01BROAD	0.9	1.07918	-1.71549	-0.0474449	0.699641	0.5274	0.535896	4	herc3
chr1_51281881_51282872	chr1	51281958	51282872	04dpi	598	01PROM(<2kb)	02NEG	01BROAD	-0.8	0.875061	0.56339	-0.0700656	0.462067	0.748638	-1.70403	3	mast1a
chr1_51281881_51282872	chr1	51282070	51282659	01dpi	547	01PROM(<2kb)	02NEG	01BROAD	-0.8	0.875061	0.56339	-0.0700656	0.462067	0.748638	-1.70403	3	mast1a
chr1_51281881_51282872	chr1	51282171	51282640	00dpi	588	01PROM(<2kb)	02NEG	01BROAD	-0.8	0.875061	0.56339	-0.0700656	0.462067	0.748638	-1.70403	3	mast1a
chr1_51281881_51282872	chr1	51281882	51282623	14dpi	435	01PROM(<2kb)	02NEG	01BROAD	-0.8	0.875061	0.56339	-0.0700656	0.462067	0.748638	-1.70403	3	mast1a
chr1_51536708_51537903	chr1	51536709	51537827	45dpi	18	01PROM(<2kb)	01POS	01BROAD	0.7	0.632023	-1.19632	0.63984	0.767894	-0.985315	0.773899	1	etaa1
chr1_51536708_51537903	chr1	51536800	51537872	14dpi	86	01PROM(<2kb)	01POS	01BROAD	0.7	0.632023	-1.19632	0.63984	0.767894	-0.985315	0.773899	1	etaa1
chr1_51536708_51537903	chr1	51536864	51537878	01dpi	121	01PROM(<2kb)	01POS	01BROAD	0.7	0.632023	-1.19632	0.63984	0.767894	-0.985315	0.773899	1	etaa1
chr1_51536708_51537903	chr1	51536948	51537903	04dpi	175	01PROM(<2kb)	01POS	01BROAD	0.7	0.632023	-1.19632	0.63984	0.767894	-0.985315	0.773899	1	etaa1
chr1_51536708_51537903	chr1	51537208	51537627	00dpi	167	01PROM(<2kb)	01POS	01BROAD	0.7	0.632023	-1.19632	0.63984	0.767894	-0.985315	0.773899	1	etaa1
chr1_51614823_51616344	chr1	51614824	51616244	04dpi	28	01PROM(<2kb)	01POS	01BROAD	0.7	0.632023	-1.50771	0.895656	-0.00529218	-0.297134	0.914484	1	zgc:165656
chr1_51614823_51616344	chr1	51614872	51616344	14dpi	12	01PROM(<2kb)	01POS	01BROAD	0.7	0.632023	-1.50771	0.895656	-0.00529218	-0.297134	0.914484	1	zgc:165656
chr1_51614823_51616344	chr1	51614901	51616205	01dpi	-43	01PROM(<2kb)	01POS	01BROAD	0.7	0.632023	-1.50771	0.895656	-0.00529218	-0.297134	0.914484	1	zgc:165656
chr1_51614823_51616344	chr1	51614924	51616268	45dpi	0	01PROM(<2kb)	01POS	01BROAD	0.7	0.632023	-1.50771	0.895656	-0.00529218	-0.297134	0.914484	1	zgc:165656
chr1_51614823_51616344	chr1	51615108	51616092	00dpi	4	01PROM(<2kb)	01POS	01BROAD	0.7	0.632023	-1.50771	0.895656	-0.00529218	-0.297134	0.914484	1	zgc:165656
chr1_51872465_51873106	chr1	51872466	51873079	14dpi	-1562	01PROM(<2kb)	02NEG	01BROAD	-0.8	0.875061	0.44718	1.15604	-1.38756	0.399621	-0.615281	2	nfixa
chr1_51872465_51873106	chr1	51872528	51873106	01dpi	-1517	01PROM(<2kb)	02NEG	01BROAD	-0.8	0.875061	0.44718	1.15604	-1.38756	0.399621	-0.615281	2	nfixa
chr1_52659136_52659849	chr1	52659137	52659756	01dpi	39	01PROM(<2kb)	01POS	01BROAD	0.7	0.632023	-0.950331	-0.851664	1.52736	0.159515	0.115115	4	aptx
chr1_52659136_52659849	chr1	52659167	52659765	45dpi	19	01PROM(<2kb)	01POS	01BROAD	0.7	0.632023	-0.950331	-0.851664	1.52736	0.159515	0.115115	4	aptx
chr1_52659136_52659849	chr1	52659180	52659849	14dpi	-29	01PROM(<2kb)	01POS	01BROAD	0.7	0.632023	-0.950331	-0.851664	1.52736	0.159515	0.115115	4	aptx
chr1_52659136_52659849	chr1	52659193	52659843	04dpi	30	01PROM(<2kb)	01POS	01BROAD	0.7	0.632023	-0.950331	-0.851664	1.52736	0.159515	0.115115	4	aptx
chr1_52659136_52659849	chr1	52659374	52659628	00dpi	-16	01PROM(<2kb)	01POS	01BROAD	0.7	0.632023	-0.950331	-0.851664	1.52736	0.159515	0.115115	4	aptx
chr1_53279422_53281027	chr1	53279666	53280721	04dpi	332	01PROM(<2kb)	02NEG	01BROAD	-1	1.77815	1.33046	-1.39217	0.401972	0.0199721	-0.360233	6	rnf150a
chr1_53279422_53281027	chr1	53279423	53280810	14dpi	255	01PROM(<2kb)	02NEG	01BROAD	-1	1.77815	1.33046	-1.39217	0.401972	0.0199721	-0.360233	6	rnf150a
chr1_53279422_53281027	chr1	53279634	53281014	45dpi	463	01PROM(<2kb)	02NEG	01BROAD	-1	1.77815	1.33046	-1.39217	0.401972	0.0199721	-0.360233	6	rnf150a
chr1_53279422_53281027	chr1	53279675	53281027	01dpi	490	01PROM(<2kb)	02NEG	01BROAD	-1	1.77815	1.33046	-1.39217	0.401972	0.0199721	-0.360233	6	rnf150a
chr1_53279422_53281027	chr1	53279806	53280937	00dpi	510	01PROM(<2kb)	02NEG	01BROAD	-1	1.77815	1.33046	-1.39217	0.401972	0.0199721	-0.360233	6	rnf150a
chr1_53683727_53685829	chr1	53683728	53685723	01dpi	365	01PROM(<2kb)	01POS	01BROAD	0.7	0.632023	-1.15583	1.37088	0.542642	-0.0600834	-0.697608	1	xpo1a
chr1_53683727_53685829	chr1	53683852	53685234	45dpi	-538	01PROM(<2kb)	01POS	01BROAD	0.7	0.632023	-1.15583	1.37088	0.542642	-0.0600834	-0.697608	1	xpo1a
chr1_53683727_53685829	chr1	53684070	53685829	04dpi	141	01PROM(<2kb)	01POS	01BROAD	0.7	0.632023	-1.15583	1.37088	0.542642	-0.0600834	-0.697608	1	xpo1a
chr1_53683727_53685829	chr1	53684232	53685672	14dpi	138	01PROM(<2kb)	01POS	01BROAD	0.7	0.632023	-1.15583	1.37088	0.542642	-0.0600834	-0.697608	1	xpo1a
chr1_53683727_53685829	chr1	53684388	53685226	00dpi	283	01PROM(<2kb)	01POS	01BROAD	0.7	0.632023	-1.15583	1.37088	0.542642	-0.0600834	-0.697608	1	xpo1a
chr1_54062446_54063792	chr1	54062447	54063776	04dpi	402	01PROM(<2kb)	01POS	01BROAD	0.7	0.632023	-1.60234	0.20771	0.894398	0.731935	-0.231703	4	smdt1b
chr1_54062446_54063792	chr1	54062589	54063792	14dpi	323	01PROM(<2kb)	01POS	01BROAD	0.7	0.632023	-1.60234	0.20771	0.894398	0.731935	-0.231703	4	smdt1b
chr1_54062446_54063792	chr1	54062625	54063525	01dpi	438	01PROM(<2kb)	01POS	01BROAD	0.7	0.632023	-1.60234	0.20771	0.894398	0.731935	-0.231703	4	smdt1b
chr1_54062446_54063792	chr1	54062698	54063595	45dpi	367	01PROM(<2kb)	01POS	01BROAD	0.7	0.632023	-1.60234	0.20771	0.894398	0.731935	-0.231703	4	smdt1b
chr1_54062446_54063792	chr1	54062861	54063473	00dpi	346	01PROM(<2kb)	01POS	01BROAD	0.7	0.632023	-1.60234	0.20771	0.894398	0.731935	-0.231703	4	smdt1b
chr1_54599060_54601523	chr1	54599061	54600063	04dpi	-1671	01PROM(<2kb)	01POS	01BROAD	0.7	0.632023	-0.865204	-0.950051	0.948777	-0.29931	1.16579	5	si:ch211-202h22.10
chr1_54599060_54601523	chr1	54599872	54601399	14dpi	-598	01PROM(<2kb)	01POS	01BROAD	0.7	0.632023	-0.865204	-0.950051	0.948777	-0.29931	1.16579	5	si:ch211-202h22.10
chr1_54599060_54601523	chr1	54600372	54601452	45dpi	-321	01PROM(<2kb)	01POS	01BROAD	0.7	0.632023	-0.865204	-0.950051	0.948777	-0.29931	1.16579	5	si:ch211-202h22.10
chr1_54599060_54601523	chr1	54600816	54601153	04dpi	-249	01PROM(<2kb)	01POS	01BROAD	0.7	0.632023	-0.865204	-0.950051	0.948777	-0.29931	1.16579	5	si:ch211-202h22.10
chr1_54599060_54601523	chr1	54601060	54601523	01dpi	58	01PROM(<2kb)	01POS	01BROAD	0.7	0.632023	-0.865204	-0.950051	0.948777	-0.29931	1.16579	5	si:ch211-202h22.10
chr1_54763629_54765494	chr1	54763630	54765413	01dpi	741	01PROM(<2kb)	01POS	01BROAD	0.8	0.875061	-0.93649	1.6515	0.148607	-0.415332	-0.448283	1	si:ch211-197k17.3
chr1_54763629_54765494	chr1	54763833	54765487	14dpi	602	01PROM(<2kb)	01POS	01BROAD	0.8	0.875061	-0.93649	1.6515	0.148607	-0.415332	-0.448283	1	si:ch211-197k17.3
chr1_54763629_54765494	chr1	54763945	54765402	04dpi	589	01PROM(<2kb)	01POS	01BROAD	0.8	0.875061	-0.93649	1.6515	0.148607	-0.415332	-0.448283	1	si:ch211-197k17.3
chr1_54763629_54765494	chr1	54763965	54765494	45dpi	533	01PROM(<2kb)	01POS	01BROAD	0.8	0.875061	-0.93649	1.6515	0.148607	-0.415332	-0.448283	1	si:ch211-197k17.3
chr1_54763629_54765494	chr1	54764429	54765274	00dpi	411	01PROM(<2kb)	01POS	01BROAD	0.8	0.875061	-0.93649	1.6515	0.148607	-0.415332	-0.448283	1	si:ch211-197k17.3
chr1_54947432_54949115	chr1	54947433	54947632	14dpi	3	01PROM(<2kb)	01POS	03NARROW	0.8	0.875061	-0.436129	-1.13369	0.26733	-0.244526	1.54702	5	crtac1a
chr1_54947432_54949115	chr1	54947451	54949115	45dpi	224	01PROM(<2kb)	01POS	03NARROW	0.8	0.875061	-0.436129	-1.13369	0.26733	-0.244526	1.54702	5	crtac1a
chr1_54947432_54949115	chr1	54947951	54948555	14dpi	194	01PROM(<2kb)	01POS	03NARROW	0.8	0.875061	-0.436129	-1.13369	0.26733	-0.244526	1.54702	5	crtac1a
chr1_54947432_54949115	chr1	54947958	54948933	04dpi	386	01PROM(<2kb)	01POS	03NARROW	0.8	0.875061	-0.436129	-1.13369	0.26733	-0.244526	1.54702	5	crtac1a
chr1_54947432_54949115	chr1	54947987	54948535	01dpi	202	01PROM(<2kb)	01POS	03NARROW	0.8	0.875061	-0.436129	-1.13369	0.26733	-0.244526	1.54702	5	crtac1a
chr1_54947432_54949115	chr1	54948093	54948399	00dpi	187	01PROM(<2kb)	01POS	03NARROW	0.8	0.875061	-0.436129	-1.13369	0.26733	-0.244526	1.54702	5	crtac1a
chr1_55872271_55873436	chr1	55872272	55873436	45dpi	324	01PROM(<2kb)	02NEG	01BROAD	-0.7	0.632023	-0.437846	-0.707069	-0.934544	0.67034	1.40912	5	prkacab
chr1_55872271_55873436	chr1	55872276	55873201	00dpi	440	01PROM(<2kb)	02NEG	01BROAD	-0.7	0.632023	-0.437846	-0.707069	-0.934544	0.67034	1.40912	5	prkacab
chr1_55872271_55873436	chr1	55872281	55873325	01dpi	375	01PROM(<2kb)	02NEG	01BROAD	-0.7	0.632023	-0.437846	-0.707069	-0.934544	0.67034	1.40912	5	prkacab
chr1_55872271_55873436	chr1	55872385	55873322	04dpi	325	01PROM(<2kb)	02NEG	01BROAD	-0.7	0.632023	-0.437846	-0.707069	-0.934544	0.67034	1.40912	5	prkacab
chr1_58002296_58003271	chr1	58002297	58003266	45dpi	192	01PROM(<2kb)	01POS	01BROAD	0.8	0.875061	0.4559	-1.59486	0.699624	-0.355909	0.795248	6	si:ch211-114l13.9
chr1_58002296_58003271	chr1	58002303	58003214	14dpi	215	01PROM(<2kb)	01POS	01BROAD	0.8	0.875061	0.4559	-1.59486	0.699624	-0.355909	0.795248	6	si:ch211-114l13.9
chr1_58002296_58003271	chr1	58002492	58003271	04dpi	92	01PROM(<2kb)	01POS	01BROAD	0.8	0.875061	0.4559	-1.59486	0.699624	-0.355909	0.795248	6	si:ch211-114l13.9
chr1_58002296_58003271	chr1	58002538	58002991	01dpi	209	01PROM(<2kb)	01POS	01BROAD	0.8	0.875061	0.4559	-1.59486	0.699624	-0.355909	0.795248	6	si:ch211-114l13.9
chr1_58002296_58003271	chr1	58002647	58003031	00dpi	134	01PROM(<2kb)	01POS	01BROAD	0.8	0.875061	0.4559	-1.59486	0.699624	-0.355909	0.795248	6	si:ch211-114l13.9
chr1_58228324_58229426	chr1	58228325	58229107	14dpi	174	01PROM(<2kb)	02NEG	01BROAD	-0.8	0.875061	1.17042	-1.31782	-0.71195	0.336506	0.522837	6	si:dkey-222h21.9
chr1_58228324_58229426	chr1	58228367	58229089	01dpi	186	01PROM(<2kb)	02NEG	01BROAD	-0.8	0.875061	1.17042	-1.31782	-0.71195	0.336506	0.522837	6	si:dkey-222h21.9
chr1_58228324_58229426	chr1	58228378	58229401	45dpi	347	01PROM(<2kb)	02NEG	01BROAD	-0.8	0.875061	1.17042	-1.31782	-0.71195	0.336506	0.522837	6	si:dkey-222h21.9
chr1_58228324_58229426	chr1	58228442	58229426	04dpi	392	01PROM(<2kb)	02NEG	01BROAD	-0.8	0.875061	1.17042	-1.31782	-0.71195	0.336506	0.522837	6	si:dkey-222h21.9
chr1_58277120_58278330	chr1	58277274	58277538	00dpi	-5043	03Interg	01POS	01BROAD	0.7	0.632023	-0.482932	-0.536533	1.09306	-1.10484	1.03125	5	si:dkey-222h21.7
chr1_58277120_58278330	chr1	58278126	58278330	00dpi	-4221	03Interg	01POS	01BROAD	0.7	0.632023	-0.482932	-0.536533	1.09306	-1.10484	1.03125	5	si:dkey-222h21.7
chr1_58277120_58278330	chr1	58277121	58278220	45dpi	-4779	03Interg	01POS	01BROAD	0.7	0.632023	-0.482932	-0.536533	1.09306	-1.10484	1.03125	5	si:dkey-222h21.7
chr1_58277120_58278330	chr1	58277158	58278253	04dpi	-4744	03Interg	01POS	01BROAD	0.7	0.632023	-0.482932	-0.536533	1.09306	-1.10484	1.03125	5	si:dkey-222h21.7
chr1_58277120_58278330	chr1	58277344	58278222	14dpi	-4666	03Interg	01POS	01BROAD	0.7	0.632023	-0.482932	-0.536533	1.09306	-1.10484	1.03125	5	si:dkey-222h21.7
chr1_58277120_58278330	chr1	58277373	58278083	01dpi	-4721	03Interg	01POS	01BROAD	0.7	0.632023	-0.482932	-0.536533	1.09306	-1.10484	1.03125	5	si:dkey-222h21.7
chr1_58354680_58355524	chr1	58354681	58355039	45dpi	1199	01PROM(<2kb)	01POS	03NARROW	0.7	0.632023	0.555831	0.688347	0.801261	-0.531141	-1.5143	3	si:dkey-222h21.2
chr1_58354680_58355524	chr1	58354686	58355524	04dpi	1444	01PROM(<2kb)	01POS	03NARROW	0.7	0.632023	0.555831	0.688347	0.801261	-0.531141	-1.5143	3	si:dkey-222h21.2
chr1_58354680_58355524	chr1	58354862	58355334	00dpi	1437	01PROM(<2kb)	01POS	03NARROW	0.7	0.632023	0.555831	0.688347	0.801261	-0.531141	-1.5143	3	si:dkey-222h21.2
chr1_58354680_58355524	chr1	58354911	58355440	01dpi	1514	01PROM(<2kb)	01POS	03NARROW	0.7	0.632023	0.555831	0.688347	0.801261	-0.531141	-1.5143	3	si:dkey-222h21.2
chr1_58848986_58849739	chr1	58848987	58849355	04dpi	8282	02Genebody(>2kb)	02NEG	03NARROW	-0.8	0.875061	0.602094	-1.60837	-0.340132	0.553764	0.792643	6	tmed1b
chr1_58848986_58849739	chr1	58848987	58849569	45dpi	8389	02Genebody(>2kb)	02NEG	03NARROW	-0.8	0.875061	0.602094	-1.60837	-0.340132	0.553764	0.792643	6	tmed1b
chr1_58848986_58849739	chr1	58849087	58849513	14dpi	8411	02Genebody(>2kb)	02NEG	03NARROW	-0.8	0.875061	0.602094	-1.60837	-0.340132	0.553764	0.792643	6	tmed1b
chr1_58848986_58849739	chr1	58849187	58849739	01dpi	8574	02Genebody(>2kb)	02NEG	03NARROW	-0.8	0.875061	0.602094	-1.60837	-0.340132	0.553764	0.792643	6	tmed1b
chr1_58879513_58881266	chr1	58879514	58880838	45dpi	202	01PROM(<2kb)	01POS	01BROAD	0.7	0.632023	-1.31948	-0.0940488	1.19004	-0.524243	0.747737	4	dnm2b
chr1_58879513_58881266	chr1	58879585	58881005	04dpi	83	01PROM(<2kb)	01POS	01BROAD	0.7	0.632023	-1.31948	-0.0940488	1.19004	-0.524243	0.747737	4	dnm2b
chr1_58879513_58881266	chr1	58879587	58880803	01dpi	183	01PROM(<2kb)	01POS	01BROAD	0.7	0.632023	-1.31948	-0.0940488	1.19004	-0.524243	0.747737	4	dnm2b
chr1_58879513_58881266	chr1	58879637	58881266	14dpi	-73	01PROM(<2kb)	01POS	01BROAD	0.7	0.632023	-1.31948	-0.0940488	1.19004	-0.524243	0.747737	4	dnm2b
chr1_58879513_58881266	chr1	58879930	58880513	00dpi	157	01PROM(<2kb)	01POS	01BROAD	0.7	0.632023	-1.31948	-0.0940488	1.19004	-0.524243	0.747737	4	dnm2b
chr1_59312616_59315504	chr1	59312617	59314224	04dpi	45	01PROM(<2kb)	01POS	01BROAD	0.9	1.07918	-1.21012	1.23739	-0.148085	0.758708	-0.63789	1	txndc11
chr1_59312616_59315504	chr1	59312642	59315439	01dpi	-278	01PROM(<2kb)	01POS	01BROAD	0.9	1.07918	-1.21012	1.23739	-0.148085	0.758708	-0.63789	1	txndc11
chr1_59312616_59315504	chr1	59312690	59315470	14dpi	-318	01PROM(<2kb)	01POS	01BROAD	0.9	1.07918	-1.21012	1.23739	-0.148085	0.758708	-0.63789	1	txndc11
chr1_59312616_59315504	chr1	59312727	59314268	45dpi	-11	01PROM(<2kb)	01POS	01BROAD	0.9	1.07918	-1.21012	1.23739	-0.148085	0.758708	-0.63789	1	txndc11
chr1_59312616_59315504	chr1	59313228	59313640	00dpi	31	01PROM(<2kb)	01POS	01BROAD	0.9	1.07918	-1.21012	1.23739	-0.148085	0.758708	-0.63789	1	txndc11
chr1_59312616_59315504	chr1	59314548	59315447	04dpi	252	01PROM(<2kb)	01POS	01BROAD	0.9	1.07918	-1.21012	1.23739	-0.148085	0.758708	-0.63789	1	txndc11
chr1_59312616_59315504	chr1	59314586	59315504	45dpi	300	01PROM(<2kb)	01POS	01BROAD	0.9	1.07918	-1.21012	1.23739	-0.148085	0.758708	-0.63789	1	txndc11
chr1_59312616_59315504	chr1	59314636	59315283	00dpi	214	01PROM(<2kb)	01POS	01BROAD	0.9	1.07918	-1.21012	1.23739	-0.148085	0.758708	-0.63789	1	txndc11
chr10_15317_17106	chr10	15318	16647	04dpi	12	01PROM(<2kb)	01POS	03NARROW	0.9	1.07918	-0.859306	1.48545	-0.380909	-0.785895	0.540663	1	tiprl
chr10_15317_17106	chr10	15437	17106	01dpi	301	01PROM(<2kb)	01POS	03NARROW	0.9	1.07918	-0.859306	1.48545	-0.380909	-0.785895	0.540663	1	tiprl
chr10_15317_17106	chr10	15730	16880	45dpi	335	01PROM(<2kb)	01POS	03NARROW	0.9	1.07918	-0.859306	1.48545	-0.380909	-0.785895	0.540663	1	tiprl
chr10_15317_17106	chr10	15989	16909	14dpi	479	01PROM(<2kb)	01POS	03NARROW	0.9	1.07918	-0.859306	1.48545	-0.380909	-0.785895	0.540663	1	tiprl
chr10_15317_17106	chr10	16150	16495	00dpi	352	01PROM(<2kb)	01POS	03NARROW	0.9	1.07918	-0.859306	1.48545	-0.380909	-0.785895	0.540663	1	tiprl
chr10_22308_23489	chr10	22309	23489	45dpi	-189	01PROM(<2kb)	01POS	01BROAD	0.7	0.632023	-0.830797	0.737179	-0.535522	-0.753525	1.38266	1	riox2
chr10_22308_23489	chr10	22354	23437	14dpi	-193	01PROM(<2kb)	01POS	01BROAD	0.7	0.632023	-0.830797	0.737179	-0.535522	-0.753525	1.38266	1	riox2
chr10_22308_23489	chr10	22372	23302	04dpi	-251	01PROM(<2kb)	01POS	01BROAD	0.7	0.632023	-0.830797	0.737179	-0.535522	-0.753525	1.38266	1	riox2
chr10_22308_23489	chr10	22401	23387	01dpi	-194	01PROM(<2kb)	01POS	01BROAD	0.7	0.632023	-0.830797	0.737179	-0.535522	-0.753525	1.38266	1	riox2
chr10_22308_23489	chr10	22526	23240	00dpi	-205	01PROM(<2kb)	01POS	01BROAD	0.7	0.632023	-0.830797	0.737179	-0.535522	-0.753525	1.38266	1	riox2
chr10_213589_214951	chr10	213590	214647	04dpi	181	01PROM(<2kb)	01POS	01BROAD	0.7	0.632023	-1.25529	0.291429	1.18209	0.568447	-0.786674	4	mpzl1l
chr10_213589_214951	chr10	213687	214951	01dpi	382	01PROM(<2kb)	01POS	01BROAD	0.7	0.632023	-1.25529	0.291429	1.18209	0.568447	-0.786674	4	mpzl1l
chr10_213589_214951	chr10	213730	214730	45dpi	293	01PROM(<2kb)	01POS	01BROAD	0.7	0.632023	-1.25529	0.291429	1.18209	0.568447	-0.786674	4	mpzl1l
chr10_213589_214951	chr10	213731	214876	14dpi	366	01PROM(<2kb)	01POS	01BROAD	0.7	0.632023	-1.25529	0.291429	1.18209	0.568447	-0.786674	4	mpzl1l
chr10_213589_214951	chr10	213779	214459	00dpi	182	01PROM(<2kb)	01POS	01BROAD	0.7	0.632023	-1.25529	0.291429	1.18209	0.568447	-0.786674	4	mpzl1l
chr10_301699_303906	chr10	301700	303481	45dpi	177	01PROM(<2kb)	01POS	01BROAD	0.9	1.07918	-0.529138	1.19132	0.300708	-1.41599	0.453098	1	emsy
chr10_301699_303906	chr10	301911	303570	01dpi	27	01PROM(<2kb)	01POS	01BROAD	0.9	1.07918	-0.529138	1.19132	0.300708	-1.41599	0.453098	1	emsy
chr10_301699_303906	chr10	301916	303705	04dpi	-9	01PROM(<2kb)	01POS	01BROAD	0.9	1.07918	-0.529138	1.19132	0.300708	-1.41599	0.453098	1	emsy
chr10_301699_303906	chr10	301982	303906	14dpi	-45	01PROM(<2kb)	01POS	01BROAD	0.9	1.07918	-0.529138	1.19132	0.300708	-1.41599	0.453098	1	emsy
chr10_301699_303906	chr10	302135	303247	00dpi	76	01PROM(<2kb)	01POS	01BROAD	0.9	1.07918	-0.529138	1.19132	0.300708	-1.41599	0.453098	1	emsy
chr10_518324_518899	chr10	518325	518830	04dpi	31	01PROM(<2kb)	02NEG	01BROAD	-0.9	1.07918	1.06888	-1.26407	0.205848	0.774799	-0.785457	6	npffr1l3
chr10_518324_518899	chr10	518356	518899	14dpi	81	01PROM(<2kb)	02NEG	01BROAD	-0.9	1.07918	1.06888	-1.26407	0.205848	0.774799	-0.785457	6	npffr1l3
chr10_518324_518899	chr10	518359	518729	45dpi	-2	01PROM(<2kb)	02NEG	01BROAD	-0.9	1.07918	1.06888	-1.26407	0.205848	0.774799	-0.785457	6	npffr1l3
chr10_573521_575172	chr10	573522	574927	45dpi	544	01PROM(<2kb)	01POS	01BROAD	0.9	1.07918	-1.63236	0.543366	0.209023	-0.111966	0.991935	4	smad4a
chr10_573521_575172	chr10	573539	574672	04dpi	425	01PROM(<2kb)	01POS	01BROAD	0.9	1.07918	-1.63236	0.543366	0.209023	-0.111966	0.991935	4	smad4a
chr10_573521_575172	chr10	573551	575172	14dpi	681	01PROM(<2kb)	01POS	01BROAD	0.9	1.07918	-1.63236	0.543366	0.209023	-0.111966	0.991935	4	smad4a
chr10_573521_575172	chr10	573582	574529	01dpi	375	01PROM(<2kb)	01POS	01BROAD	0.9	1.07918	-1.63236	0.543366	0.209023	-0.111966	0.991935	4	smad4a
chr10_573521_575172	chr10	573611	574484	00dpi	367	01PROM(<2kb)	01POS	01BROAD	0.9	1.07918	-1.63236	0.543366	0.209023	-0.111966	0.991935	4	smad4a
chr10_883313_884983	chr10	883394	884229	00dpi	295	01PROM(<2kb)	01POS	01BROAD	0.7	0.632023	-0.0401735	-1.63579	0.717768	0.0617638	0.896428	5	unc5c
chr10_883313_884983	chr10	883435	884239	01dpi	321	01PROM(<2kb)	01POS	01BROAD	0.7	0.632023	-0.0401735	-1.63579	0.717768	0.0617638	0.896428	5	unc5c
chr10_883313_884983	chr10	883314	884983	04dpi	632	01PROM(<2kb)	01POS	01BROAD	0.7	0.632023	-0.0401735	-1.63579	0.717768	0.0617638	0.896428	5	unc5c
chr10_883313_884983	chr10	883357	884946	45dpi	635	01PROM(<2kb)	01POS	01BROAD	0.7	0.632023	-0.0401735	-1.63579	0.717768	0.0617638	0.896428	5	unc5c
chr10_883313_884983	chr10	883363	884869	14dpi	600	01PROM(<2kb)	01POS	01BROAD	0.7	0.632023	-0.0401735	-1.63579	0.717768	0.0617638	0.896428	5	unc5c
chr10_1274359_1274924	chr10	1274360	1274907	01dpi	1098	01PROM(<2kb)	01POS	01BROAD	0.8	0.875061	0.675425	0.914717	-0.338381	-1.57697	0.325208	1	pdlim5b
chr10_1274359_1274924	chr10	1274378	1274924	04dpi	1080	01PROM(<2kb)	01POS	01BROAD	0.8	0.875061	0.675425	0.914717	-0.338381	-1.57697	0.325208	1	pdlim5b
chr10_1274359_1274924	chr10	1274410	1274861	45dpi	1096	01PROM(<2kb)	01POS	01BROAD	0.8	0.875061	0.675425	0.914717	-0.338381	-1.57697	0.325208	1	pdlim5b
chr10_2711974_2713319	chr10	2711975	2713254	14dpi	614	01PROM(<2kb)	02NEG	01BROAD	-0.8	0.875061	-1.63064	0.780168	0.0855221	0.847484	-0.0825363	4	mier3a
chr10_2711974_2713319	chr10	2711997	2713291	45dpi	584	01PROM(<2kb)	02NEG	01BROAD	-0.8	0.875061	-1.63064	0.780168	0.0855221	0.847484	-0.0825363	4	mier3a
chr10_2711974_2713319	chr10	2712252	2713319	01dpi	443	01PROM(<2kb)	02NEG	01BROAD	-0.8	0.875061	-1.63064	0.780168	0.0855221	0.847484	-0.0825363	4	mier3a
chr10_2711974_2713319	chr10	2712292	2713262	04dpi	451	01PROM(<2kb)	02NEG	01BROAD	-0.8	0.875061	-1.63064	0.780168	0.0855221	0.847484	-0.0825363	4	mier3a
chr10_2711974_2713319	chr10	2712619	2713183	00dpi	327	01PROM(<2kb)	02NEG	01BROAD	-0.8	0.875061	-1.63064	0.780168	0.0855221	0.847484	-0.0825363	4	mier3a
chr10_3331422_3332468	chr10	3331423	3332426	14dpi	433	01PROM(<2kb)	01POS	01BROAD	0.8	0.875061	-0.970833	-0.08205	1.37037	-0.90789	0.590403	1	tor4aa
chr10_3331422_3332468	chr10	3331655	3332468	04dpi	296	01PROM(<2kb)	01POS	01BROAD	0.8	0.875061	-0.970833	-0.08205	1.37037	-0.90789	0.590403	1	tor4aa
chr10_3331422_3332468	chr10	3331683	3332397	01dpi	317	01PROM(<2kb)	01POS	01BROAD	0.8	0.875061	-0.970833	-0.08205	1.37037	-0.90789	0.590403	1	tor4aa
chr10_3331422_3332468	chr10	3331698	3332425	45dpi	296	01PROM(<2kb)	01POS	01BROAD	0.8	0.875061	-0.970833	-0.08205	1.37037	-0.90789	0.590403	1	tor4aa
chr10_3426370_3429593	chr10	3426371	3427747	45dpi	299	01PROM(<2kb)	02NEG	01BROAD	-0.9	1.07918	-0.129342	-1.18454	-0.667181	0.696663	1.2844	5	ptpn11a
chr10_3426370_3429593	chr10	3426642	3429023	01dpi	-202	01PROM(<2kb)	02NEG	01BROAD	-0.9	1.07918	-0.129342	-1.18454	-0.667181	0.696663	1.2844	5	ptpn11a
chr10_3426370_3429593	chr10	3426722	3429154	14dpi	-256	01PROM(<2kb)	02NEG	01BROAD	-0.9	1.07918	-0.129342	-1.18454	-0.667181	0.696663	1.2844	5	ptpn11a
chr10_3426370_3429593	chr10	3426732	3429593	04dpi	-32	01PROM(<2kb)	02NEG	01BROAD	-0.9	1.07918	-0.129342	-1.18454	-0.667181	0.696663	1.2844	5	ptpn11a
chr10_3426370_3429593	chr10	3427101	3427588	00dpi	14	01PROM(<2kb)	02NEG	01BROAD	-0.9	1.07918	-0.129342	-1.18454	-0.667181	0.696663	1.2844	5	ptpn11a
chr10_3426370_3429593	chr10	3428068	3429126	45dpi	403	01PROM(<2kb)	02NEG	01BROAD	-0.9	1.07918	-0.129342	-1.18454	-0.667181	0.696663	1.2844	5	ptpn11a
chr10_3426370_3429593	chr10	3428156	3428839	00dpi	303	01PROM(<2kb)	02NEG	01BROAD	-0.9	1.07918	-0.129342	-1.18454	-0.667181	0.696663	1.2844	5	ptpn11a
chr10_4094795_4099314	chr10	4094796	4095642	14dpi	370	01PROM(<2kb)	01POS	01BROAD	0.8	0.875061	1.50291	-1.22861	-0.381424	-0.147117	0.25424	6	mn1a
chr10_4094795_4099314	chr10	4095059	4095565	00dpi	463	01PROM(<2kb)	01POS	01BROAD	0.8	0.875061	1.50291	-1.22861	-0.381424	-0.147117	0.25424	6	mn1a
chr10_4094795_4099314	chr10	4096896	4097691	01dpi	1376	01PROM(<2kb)	01POS	01BROAD	0.8	0.875061	1.50291	-1.22861	-0.381424	-0.147117	0.25424	6	mn1a
chr10_4094795_4099314	chr10	4097175	4099238	14dpi	2289	02Genebody(>2kb)	01POS	01BROAD	0.8	0.875061	1.50291	-1.22861	-0.381424	-0.147117	0.25424	6	mn1a
chr10_4094795_4099314	chr10	4097995	4099313	04dpi	2737	02Genebody(>2kb)	01POS	01BROAD	0.8	0.875061	1.50291	-1.22861	-0.381424	-0.147117	0.25424	6	mn1a
chr10_4094795_4099314	chr10	4098072	4098355	01dpi	2296	02Genebody(>2kb)	01POS	01BROAD	0.8	0.875061	1.50291	-1.22861	-0.381424	-0.147117	0.25424	6	mn1a
chr10_4094795_4099314	chr10	4098282	4099236	45dpi	2842	02Genebody(>2kb)	01POS	01BROAD	0.8	0.875061	1.50291	-1.22861	-0.381424	-0.147117	0.25424	6	mn1a
chr10_4094795_4099314	chr10	4098632	4099129	00dpi	2963	02Genebody(>2kb)	01POS	01BROAD	0.8	0.875061	1.50291	-1.22861	-0.381424	-0.147117	0.25424	6	mn1a
chr10_4094795_4099314	chr10	4098743	4099314	01dpi	3111	02Genebody(>2kb)	01POS	01BROAD	0.8	0.875061	1.50291	-1.22861	-0.381424	-0.147117	0.25424	6	mn1a
chr10_4094795_4099314	chr10	4094816	4096396	04dpi	-311	01PROM(<2kb)	01POS	01BROAD	0.8	0.875061	1.50291	-1.22861	-0.381424	-0.147117	0.25424	6	mn1a
chr10_4094795_4099314	chr10	4094830	4097646	45dpi	321	01PROM(<2kb)	01POS	01BROAD	0.8	0.875061	1.50291	-1.22861	-0.381424	-0.147117	0.25424	6	mn1a
chr10_4094795_4099314	chr10	4094854	4096446	01dpi	-267	01PROM(<2kb)	01POS	01BROAD	0.8	0.875061	1.50291	-1.22861	-0.381424	-0.147117	0.25424	6	mn1a
chr10_4094795_4099314	chr10	4095937	4096443	00dpi	273	01PROM(<2kb)	01POS	01BROAD	0.8	0.875061	1.50291	-1.22861	-0.381424	-0.147117	0.25424	6	mn1a
chr10_4094795_4099314	chr10	4095963	4096848	14dpi	488	01PROM(<2kb)	01POS	01BROAD	0.8	0.875061	1.50291	-1.22861	-0.381424	-0.147117	0.25424	6	mn1a
chr10_6382770_6384667	chr10	6382771	6384530	14dpi	364	01PROM(<2kb)	02NEG	01BROAD	-0.8	0.875061	1.33677	-1.04863	-0.884381	0.0210608	0.575178	6	zgc:114200
chr10_6382770_6384667	chr10	6382983	6384667	45dpi	539	01PROM(<2kb)	02NEG	01BROAD	-0.8	0.875061	1.33677	-1.04863	-0.884381	0.0210608	0.575178	6	zgc:114200
chr10_6382770_6384667	chr10	6383210	6384323	04dpi	480	01PROM(<2kb)	02NEG	01BROAD	-0.8	0.875061	1.33677	-1.04863	-0.884381	0.0210608	0.575178	6	zgc:114200
chr10_6382770_6384667	chr10	6383233	6384559	01dpi	610	01PROM(<2kb)	02NEG	01BROAD	-0.8	0.875061	1.33677	-1.04863	-0.884381	0.0210608	0.575178	6	zgc:114200
chr10_6382770_6384667	chr10	6383296	6384129	00dpi	426	01PROM(<2kb)	02NEG	01BROAD	-0.8	0.875061	1.33677	-1.04863	-0.884381	0.0210608	0.575178	6	zgc:114200
chr10_6493092_6494204	chr10	6493093	6494144	45dpi	421	01PROM(<2kb)	01POS	01BROAD	0.7	0.632023	-1.45233	0.474388	1.23645	-0.356696	0.0981933	4	dcp2
chr10_6493092_6494204	chr10	6493191	6494204	14dpi	342	01PROM(<2kb)	01POS	01BROAD	0.7	0.632023	-1.45233	0.474388	1.23645	-0.356696	0.0981933	4	dcp2
chr10_6493092_6494204	chr10	6493212	6494147	01dpi	360	01PROM(<2kb)	01POS	01BROAD	0.7	0.632023	-1.45233	0.474388	1.23645	-0.356696	0.0981933	4	dcp2
chr10_6493092_6494204	chr10	6493279	6494126	04dpi	337	01PROM(<2kb)	01POS	01BROAD	0.7	0.632023	-1.45233	0.474388	1.23645	-0.356696	0.0981933	4	dcp2
chr10_6493092_6494204	chr10	6493411	6494128	00dpi	270	01PROM(<2kb)	01POS	01BROAD	0.7	0.632023	-1.45233	0.474388	1.23645	-0.356696	0.0981933	4	dcp2
chr10_6993824_6995085	chr10	6993825	6994149	01dpi	-3234	03Interg	02NEG	01BROAD	-0.7	0.632023	0.249686	0.18889	-1.52847	1.24202	-0.152131	2	psd3l
chr10_6993824_6995085	chr10	6993883	6994568	04dpi	-2996	03Interg	02NEG	01BROAD	-0.7	0.632023	0.249686	0.18889	-1.52847	1.24202	-0.152131	2	psd3l
chr10_6993824_6995085	chr10	6993890	6994714	14dpi	-2919	03Interg	02NEG	01BROAD	-0.7	0.632023	0.249686	0.18889	-1.52847	1.24202	-0.152131	2	psd3l
chr10_6993824_6995085	chr10	6993939	6994760	45dpi	-2872	03Interg	02NEG	01BROAD	-0.7	0.632023	0.249686	0.18889	-1.52847	1.24202	-0.152131	2	psd3l
chr10_6993824_6995085	chr10	6994625	6995085	00dpi	-2366	03Interg	02NEG	01BROAD	-0.7	0.632023	0.249686	0.18889	-1.52847	1.24202	-0.152131	2	psd3l
chr10_7554671_7555785	chr10	7554672	7555698	45dpi	141	01PROM(<2kb)	01POS	01BROAD	0.9	1.07918	-1.24702	0.434819	1.00667	-0.879399	0.684937	1	wrn
chr10_7554671_7555785	chr10	7554867	7555724	14dpi	31	01PROM(<2kb)	01POS	01BROAD	0.9	1.07918	-1.24702	0.434819	1.00667	-0.879399	0.684937	1	wrn
chr10_7554671_7555785	chr10	7554905	7555785	04dpi	-19	01PROM(<2kb)	01POS	01BROAD	0.9	1.07918	-1.24702	0.434819	1.00667	-0.879399	0.684937	1	wrn
chr10_7554671_7555785	chr10	7554952	7555734	01dpi	-17	01PROM(<2kb)	01POS	01BROAD	0.9	1.07918	-1.24702	0.434819	1.00667	-0.879399	0.684937	1	wrn
chr10_7593094_7594442	chr10	7593095	7594442	45dpi	530	01PROM(<2kb)	02NEG	01BROAD	-0.9	1.07918	-0.942733	-0.822508	0.571123	-0.238284	1.4324	5	ppp2cb
chr10_7593094_7594442	chr10	7593137	7594368	14dpi	514	01PROM(<2kb)	02NEG	01BROAD	-0.9	1.07918	-0.942733	-0.822508	0.571123	-0.238284	1.4324	5	ppp2cb
chr10_7593094_7594442	chr10	7593154	7594322	01dpi	500	01PROM(<2kb)	02NEG	01BROAD	-0.9	1.07918	-0.942733	-0.822508	0.571123	-0.238284	1.4324	5	ppp2cb
chr10_7593094_7594442	chr10	7593164	7594431	04dpi	559	01PROM(<2kb)	02NEG	01BROAD	-0.9	1.07918	-0.942733	-0.822508	0.571123	-0.238284	1.4324	5	ppp2cb
chr10_7593094_7594442	chr10	7593335	7593878	00dpi	368	01PROM(<2kb)	02NEG	01BROAD	-0.9	1.07918	-0.942733	-0.822508	0.571123	-0.238284	1.4324	5	ppp2cb
chr10_7636032_7637786	chr10	7636033	7637786	45dpi	98	01PROM(<2kb)	01POS	01BROAD	0.8	0.875061	-1.25846	-0.693467	0.469097	0.186457	1.29637	5	hint1
chr10_7636032_7637786	chr10	7636053	7637726	14dpi	78	01PROM(<2kb)	01POS	01BROAD	0.8	0.875061	-1.25846	-0.693467	0.469097	0.186457	1.29637	5	hint1
chr10_7636032_7637786	chr10	7636074	7637724	04dpi	88	01PROM(<2kb)	01POS	01BROAD	0.8	0.875061	-1.25846	-0.693467	0.469097	0.186457	1.29637	5	hint1
chr10_7636032_7637786	chr10	7636151	7636414	01dpi	41	01PROM(<2kb)	01POS	01BROAD	0.8	0.875061	-1.25846	-0.693467	0.469097	0.186457	1.29637	5	hint1
chr10_7636032_7637786	chr10	7636772	7637570	01dpi	360	01PROM(<2kb)	01POS	01BROAD	0.8	0.875061	-1.25846	-0.693467	0.469097	0.186457	1.29637	5	hint1
chr10_7670285_7672173	chr10	7670286	7672173	14dpi	-10	01PROM(<2kb)	01POS	01BROAD	1	1.77815	-0.381564	-0.207544	0.336107	1.48045	-1.22745	3	fam136a
chr10_7670285_7672173	chr10	7670315	7671873	45dpi	125	01PROM(<2kb)	01POS	01BROAD	1	1.77815	-0.381564	-0.207544	0.336107	1.48045	-1.22745	3	fam136a
chr10_7670285_7672173	chr10	7670406	7672120	01dpi	3	01PROM(<2kb)	01POS	01BROAD	1	1.77815	-0.381564	-0.207544	0.336107	1.48045	-1.22745	3	fam136a
chr10_7670285_7672173	chr10	7670438	7671991	04dpi	5	01PROM(<2kb)	01POS	01BROAD	1	1.77815	-0.381564	-0.207544	0.336107	1.48045	-1.22745	3	fam136a
chr10_7670285_7672173	chr10	7670905	7671592	00dpi	-12	01PROM(<2kb)	01POS	01BROAD	1	1.77815	-0.381564	-0.207544	0.336107	1.48045	-1.22745	3	fam136a
chr10_7909035_7910152	chr10	7909036	7909882	04dpi	380	01PROM(<2kb)	02NEG	01BROAD	-0.8	0.875061	-0.143016	-1.25298	-0.0640855	-0.088359	1.54844	5	slc35e4
chr10_7909035_7910152	chr10	7909038	7909988	14dpi	326	01PROM(<2kb)	02NEG	01BROAD	-0.8	0.875061	-0.143016	-1.25298	-0.0640855	-0.088359	1.54844	5	slc35e4
chr10_7909035_7910152	chr10	7909094	7910152	45dpi	216	01PROM(<2kb)	02NEG	01BROAD	-0.8	0.875061	-0.143016	-1.25298	-0.0640855	-0.088359	1.54844	5	slc35e4
chr10_7909035_7910152	chr10	7909119	7909769	01dpi	395	01PROM(<2kb)	02NEG	01BROAD	-0.8	0.875061	-0.143016	-1.25298	-0.0640855	-0.088359	1.54844	5	slc35e4
chr10_7909035_7910152	chr10	7909189	7909765	00dpi	362	01PROM(<2kb)	02NEG	01BROAD	-0.8	0.875061	-0.143016	-1.25298	-0.0640855	-0.088359	1.54844	5	slc35e4
chr10_8040682_8042110	chr10	8040683	8042084	04dpi	565	01PROM(<2kb)	01POS	01BROAD	0.9	1.07918	-1.45488	1.36131	0.150293	-0.0829775	0.0262554	1	nfkbil1
chr10_8040682_8042110	chr10	8040807	8042110	14dpi	490	01PROM(<2kb)	01POS	01BROAD	0.9	1.07918	-1.45488	1.36131	0.150293	-0.0829775	0.0262554	1	nfkbil1
chr10_8040682_8042110	chr10	8040809	8042023	45dpi	532	01PROM(<2kb)	01POS	01BROAD	0.9	1.07918	-1.45488	1.36131	0.150293	-0.0829775	0.0262554	1	nfkbil1
chr10_8040682_8042110	chr10	8040972	8042110	01dpi	407	01PROM(<2kb)	01POS	01BROAD	0.9	1.07918	-1.45488	1.36131	0.150293	-0.0829775	0.0262554	1	nfkbil1
chr10_8040682_8042110	chr10	8041309	8042006	00dpi	291	01PROM(<2kb)	01POS	01BROAD	0.9	1.07918	-1.45488	1.36131	0.150293	-0.0829775	0.0262554	1	nfkbil1
chr10_8434164_8434865	chr10	8434165	8434774	01dpi	336	01PROM(<2kb)	01POS	01BROAD	1	1.77815	-1.1759	0.701652	1.22382	-0.790877	0.0413057	1	tctn1
chr10_8434164_8434865	chr10	8434174	8434852	04dpi	292	01PROM(<2kb)	01POS	01BROAD	1	1.77815	-1.1759	0.701652	1.22382	-0.790877	0.0413057	1	tctn1
chr10_8434164_8434865	chr10	8434187	8434865	45dpi	279	01PROM(<2kb)	01POS	01BROAD	1	1.77815	-1.1759	0.701652	1.22382	-0.790877	0.0413057	1	tctn1
chr10_8434164_8434865	chr10	8434199	8434791	14dpi	310	01PROM(<2kb)	01POS	01BROAD	1	1.77815	-1.1759	0.701652	1.22382	-0.790877	0.0413057	1	tctn1
chr10_8434164_8434865	chr10	8434372	8434684	00dpi	277	01PROM(<2kb)	01POS	01BROAD	1	1.77815	-1.1759	0.701652	1.22382	-0.790877	0.0413057	1	tctn1
chr10_8671783_8673144	chr10	8671784	8673144	04dpi	356	01PROM(<2kb)	01POS	01BROAD	0.9	1.07918	-1.21332	0.220281	1.20399	-0.815232	0.604279	1	si:dkey-27b3.2
chr10_8671783_8673144	chr10	8671804	8672916	45dpi	460	01PROM(<2kb)	01POS	01BROAD	0.9	1.07918	-1.21332	0.220281	1.20399	-0.815232	0.604279	1	si:dkey-27b3.2
chr10_8671783_8673144	chr10	8671812	8672926	01dpi	451	01PROM(<2kb)	01POS	01BROAD	0.9	1.07918	-1.21332	0.220281	1.20399	-0.815232	0.604279	1	si:dkey-27b3.2
chr10_8671783_8673144	chr10	8671963	8672950	14dpi	364	01PROM(<2kb)	01POS	01BROAD	0.9	1.07918	-1.21332	0.220281	1.20399	-0.815232	0.604279	1	si:dkey-27b3.2
chr10_8671783_8673144	chr10	8672140	8672772	00dpi	364	01PROM(<2kb)	01POS	01BROAD	0.9	1.07918	-1.21332	0.220281	1.20399	-0.815232	0.604279	1	si:dkey-27b3.2
chr10_9088354_9089967	chr10	9088355	9089841	14dpi	447	01PROM(<2kb)	01POS	01BROAD	0.9	1.07918	-1.36986	-0.55599	1.05753	0.0347926	0.833531	4	arl15b
chr10_9088354_9089967	chr10	9088580	9089936	04dpi	287	01PROM(<2kb)	01POS	01BROAD	0.9	1.07918	-1.36986	-0.55599	1.05753	0.0347926	0.833531	4	arl15b
chr10_9088354_9089967	chr10	9088780	9089967	45dpi	172	01PROM(<2kb)	01POS	01BROAD	0.9	1.07918	-1.36986	-0.55599	1.05753	0.0347926	0.833531	4	arl15b
chr10_9088354_9089967	chr10	9088956	9089830	01dpi	152	01PROM(<2kb)	01POS	01BROAD	0.9	1.07918	-1.36986	-0.55599	1.05753	0.0347926	0.833531	4	arl15b
chr10_9088354_9089967	chr10	9089257	9089611	00dpi	111	01PROM(<2kb)	01POS	01BROAD	0.9	1.07918	-1.36986	-0.55599	1.05753	0.0347926	0.833531	4	arl15b
chr10_9159132_9161727	chr10	9159133	9160292	14dpi	330	01PROM(<2kb)	02NEG	01BROAD	-1	1.77815	-0.672561	-1.16197	-0.170163	0.720282	1.28441	5	rasgef1bb
chr10_9159132_9161727	chr10	9159169	9161534	45dpi	969	01PROM(<2kb)	02NEG	01BROAD	-1	1.77815	-0.672561	-1.16197	-0.170163	0.720282	1.28441	5	rasgef1bb
chr10_9159132_9161727	chr10	9159217	9160271	04dpi	362	01PROM(<2kb)	02NEG	01BROAD	-1	1.77815	-0.672561	-1.16197	-0.170163	0.720282	1.28441	5	rasgef1bb
chr10_9159132_9161727	chr10	9159402	9160274	01dpi	456	01PROM(<2kb)	02NEG	01BROAD	-1	1.77815	-0.672561	-1.16197	-0.170163	0.720282	1.28441	5	rasgef1bb
chr10_9159132_9161727	chr10	9160989	9161245	01dpi	1735	01PROM(<2kb)	02NEG	01BROAD	-1	1.77815	-0.672561	-1.16197	-0.170163	0.720282	1.28441	5	rasgef1bb
chr10_9159132_9161727	chr10	9161018	9161626	14dpi	1940	01PROM(<2kb)	02NEG	01BROAD	-1	1.77815	-0.672561	-1.16197	-0.170163	0.720282	1.28441	5	rasgef1bb
chr10_9159132_9161727	chr10	9161494	9161727	04dpi	2228	02Genebody(>2kb)	02NEG	01BROAD	-1	1.77815	-0.672561	-1.16197	-0.170163	0.720282	1.28441	5	rasgef1bb
chr10_9194982_9196746	chr10	9194983	9196296	45dpi	181	01PROM(<2kb)	01POS	01BROAD	1	1.77815	-0.926735	-0.678645	-0.367347	0.438716	1.53401	5	antxr2b
chr10_9194982_9196746	chr10	9195000	9196595	14dpi	339	01PROM(<2kb)	01POS	01BROAD	1	1.77815	-0.926735	-0.678645	-0.367347	0.438716	1.53401	5	antxr2b
chr10_9194982_9196746	chr10	9195125	9196746	04dpi	477	01PROM(<2kb)	01POS	01BROAD	1	1.77815	-0.926735	-0.678645	-0.367347	0.438716	1.53401	5	antxr2b
chr10_9194982_9196746	chr10	9195161	9196169	01dpi	207	01PROM(<2kb)	01POS	01BROAD	1	1.77815	-0.926735	-0.678645	-0.367347	0.438716	1.53401	5	antxr2b
chr10_10015559_10016522	chr10	10015560	10016522	45dpi	307	01PROM(<2kb)	01POS	01BROAD	0.8	0.875061	-1.03212	0.178524	0.547985	-0.977653	1.28326	5	strbp
chr10_10015559_10016522	chr10	10015771	10016511	01dpi	207	01PROM(<2kb)	01POS	01BROAD	0.8	0.875061	-1.03212	0.178524	0.547985	-0.977653	1.28326	5	strbp
chr10_10015559_10016522	chr10	10015772	10016519	04dpi	203	01PROM(<2kb)	01POS	01BROAD	0.8	0.875061	-1.03212	0.178524	0.547985	-0.977653	1.28326	5	strbp
chr10_10015559_10016522	chr10	10015784	10016474	14dpi	219	01PROM(<2kb)	01POS	01BROAD	0.8	0.875061	-1.03212	0.178524	0.547985	-0.977653	1.28326	5	strbp
chr10_10351197_10352334	chr10	10351198	10352220	14dpi	24	01PROM(<2kb)	01POS	01BROAD	0.8	0.875061	-1.07	-0.732116	0.551041	-0.159596	1.41067	5	cercam
chr10_10351197_10352334	chr10	10351257	10352334	45dpi	110	01PROM(<2kb)	01POS	01BROAD	0.8	0.875061	-1.07	-0.732116	0.551041	-0.159596	1.41067	5	cercam
chr10_10351197_10352334	chr10	10351318	10352264	04dpi	106	01PROM(<2kb)	01POS	01BROAD	0.8	0.875061	-1.07	-0.732116	0.551041	-0.159596	1.41067	5	cercam
chr10_10351197_10352334	chr10	10351510	10352146	01dpi	143	01PROM(<2kb)	01POS	01BROAD	0.8	0.875061	-1.07	-0.732116	0.551041	-0.159596	1.41067	5	cercam
chr10_10862555_10864421	chr10	10862672	10864369	01dpi	416	01PROM(<2kb)	02NEG	01BROAD	-0.7	0.632023	-0.914543	-1.08517	0.0150349	0.902002	1.08268	5	nrarpa
chr10_10862555_10864421	chr10	10863207	10864419	04dpi	123	01PROM(<2kb)	02NEG	01BROAD	-0.7	0.632023	-0.914543	-1.08517	0.0150349	0.902002	1.08268	5	nrarpa
chr10_10862555_10864421	chr10	10863565	10863830	00dpi	239	01PROM(<2kb)	02NEG	01BROAD	-0.7	0.632023	-0.914543	-1.08517	0.0150349	0.902002	1.08268	5	nrarpa
chr10_10862555_10864421	chr10	10862556	10864421	14dpi	448	01PROM(<2kb)	02NEG	01BROAD	-0.7	0.632023	-0.914543	-1.08517	0.0150349	0.902002	1.08268	5	nrarpa
chr10_10862555_10864421	chr10	10862577	10864376	45dpi	460	01PROM(<2kb)	02NEG	01BROAD	-0.7	0.632023	-0.914543	-1.08517	0.0150349	0.902002	1.08268	5	nrarpa
chr10_11223870_11224469	chr10	11223871	11224378	14dpi	-99	01PROM(<2kb)	02NEG	01BROAD	-0.9	1.07918	1.00549	0.523604	-0.312309	0.360373	-1.57716	3	ptbp3
chr10_11223870_11224469	chr10	11223943	11224198	00dpi	-45	01PROM(<2kb)	02NEG	01BROAD	-0.9	1.07918	1.00549	0.523604	-0.312309	0.360373	-1.57716	3	ptbp3
chr10_11223870_11224469	chr10	11224033	11224283	01dpi	-133	01PROM(<2kb)	02NEG	01BROAD	-0.9	1.07918	1.00549	0.523604	-0.312309	0.360373	-1.57716	3	ptbp3
chr10_11223870_11224469	chr10	11224162	11224469	04dpi	-290	01PROM(<2kb)	02NEG	01BROAD	-0.9	1.07918	1.00549	0.523604	-0.312309	0.360373	-1.57716	3	ptbp3
chr10_15064513_15065950	chr10	15064514	15065932	14dpi	381	01PROM(<2kb)	02NEG	01BROAD	-0.7	0.632023	0.155577	1.1893	-0.106818	0.325314	-1.56337	3	parm1
chr10_15064513_15065950	chr10	15064703	15064960	04dpi	-11	01PROM(<2kb)	02NEG	01BROAD	-0.7	0.632023	0.155577	1.1893	-0.106818	0.325314	-1.56337	3	parm1
chr10_15064513_15065950	chr10	15064738	15065931	01dpi	492	01PROM(<2kb)	02NEG	01BROAD	-0.7	0.632023	0.155577	1.1893	-0.106818	0.325314	-1.56337	3	parm1
chr10_15064513_15065950	chr10	15065405	15065710	45dpi	715	01PROM(<2kb)	02NEG	01BROAD	-0.7	0.632023	0.155577	1.1893	-0.106818	0.325314	-1.56337	3	parm1
chr10_15064513_15065950	chr10	15065512	15065950	04dpi	889	01PROM(<2kb)	02NEG	01BROAD	-0.7	0.632023	0.155577	1.1893	-0.106818	0.325314	-1.56337	3	parm1
chr10_15879031_15879683	chr10	15879032	15879648	45dpi	229	01PROM(<2kb)	02NEG	03NARROW	-0.8	0.875061	0.659994	0.231211	-1.7664	0.5	0.375198	2	tjp2a
chr10_15879031_15879683	chr10	15879032	15879683	14dpi	212	01PROM(<2kb)	02NEG	03NARROW	-0.8	0.875061	0.659994	0.231211	-1.7664	0.5	0.375198	2	tjp2a
chr10_15879031_15879683	chr10	15879106	15879428	01dpi	302	01PROM(<2kb)	02NEG	03NARROW	-0.8	0.875061	0.659994	0.231211	-1.7664	0.5	0.375198	2	tjp2a
chr10_15879031_15879683	chr10	15879345	15879641	04dpi	76	01PROM(<2kb)	02NEG	03NARROW	-0.8	0.875061	0.659994	0.231211	-1.7664	0.5	0.375198	2	tjp2a
chr10_16027266_16028166	chr10	16027267	16028088	14dpi	313	01PROM(<2kb)	01POS	01BROAD	0.7	0.632023	-1.52302	0.171848	-0.140626	0.236799	1.255	5	aldh7a1
chr10_16027266_16028166	chr10	16027307	16028062	04dpi	306	01PROM(<2kb)	01POS	01BROAD	0.7	0.632023	-1.52302	0.171848	-0.140626	0.236799	1.255	5	aldh7a1
chr10_16027266_16028166	chr10	16027334	16028166	45dpi	240	01PROM(<2kb)	01POS	01BROAD	0.7	0.632023	-1.52302	0.171848	-0.140626	0.236799	1.255	5	aldh7a1
chr10_16027266_16028166	chr10	16027392	16028102	01dpi	243	01PROM(<2kb)	01POS	01BROAD	0.7	0.632023	-1.52302	0.171848	-0.140626	0.236799	1.255	5	aldh7a1
chr10_16027266_16028166	chr10	16027508	16028012	00dpi	230	01PROM(<2kb)	01POS	01BROAD	0.7	0.632023	-1.52302	0.171848	-0.140626	0.236799	1.255	5	aldh7a1
chr10_16225353_16226773	chr10	16225354	16226557	04dpi	85	01PROM(<2kb)	02NEG	01BROAD	-0.9	1.07918	0.293613	-1.61104	-0.199896	0.506412	1.01091	6	slc12a2
chr10_16225353_16226773	chr10	16225372	16226770	14dpi	201	01PROM(<2kb)	02NEG	01BROAD	-0.9	1.07918	0.293613	-1.61104	-0.199896	0.506412	1.01091	6	slc12a2
chr10_16225353_16226773	chr10	16225375	16226574	45dpi	104	01PROM(<2kb)	02NEG	01BROAD	-0.9	1.07918	0.293613	-1.61104	-0.199896	0.506412	1.01091	6	slc12a2
chr10_16225353_16226773	chr10	16225388	16226773	01dpi	210	01PROM(<2kb)	02NEG	01BROAD	-0.9	1.07918	0.293613	-1.61104	-0.199896	0.506412	1.01091	6	slc12a2
chr10_16225353_16226773	chr10	16225509	16226304	00dpi	36	01PROM(<2kb)	02NEG	01BROAD	-0.9	1.07918	0.293613	-1.61104	-0.199896	0.506412	1.01091	6	slc12a2
chr10_16501178_16502703	chr10	16501179	16502498	01dpi	139	01PROM(<2kb)	01POS	01BROAD	0.9	1.07918	-1.63292	0.749774	0.866572	-0.0925421	0.109115	4	slc27a6
chr10_16501178_16502703	chr10	16501313	16502379	45dpi	147	01PROM(<2kb)	01POS	01BROAD	0.9	1.07918	-1.63292	0.749774	0.866572	-0.0925421	0.109115	4	slc27a6
chr10_16501178_16502703	chr10	16501340	16502703	14dpi	322	01PROM(<2kb)	01POS	01BROAD	0.9	1.07918	-1.63292	0.749774	0.866572	-0.0925421	0.109115	4	slc27a6
chr10_16501178_16502703	chr10	16501396	16502513	04dpi	255	01PROM(<2kb)	01POS	01BROAD	0.9	1.07918	-1.63292	0.749774	0.866572	-0.0925421	0.109115	4	slc27a6
chr10_16501178_16502703	chr10	16501590	16502241	00dpi	216	01PROM(<2kb)	01POS	01BROAD	0.9	1.07918	-1.63292	0.749774	0.866572	-0.0925421	0.109115	4	slc27a6
chr10_16546790_16548322	chr10	16546791	16548322	45dpi	297	01PROM(<2kb)	02NEG	01BROAD	-1	1.77815	1.23154	-1.48719	0.256787	0.320077	-0.321215	6	isoc1
chr10_16546790_16548322	chr10	16546831	16548156	14dpi	234	01PROM(<2kb)	02NEG	01BROAD	-1	1.77815	1.23154	-1.48719	0.256787	0.320077	-0.321215	6	isoc1
chr10_16546790_16548322	chr10	16546875	16548241	04dpi	299	01PROM(<2kb)	02NEG	01BROAD	-1	1.77815	1.23154	-1.48719	0.256787	0.320077	-0.321215	6	isoc1
chr10_16546790_16548322	chr10	16546935	16548173	01dpi	295	01PROM(<2kb)	02NEG	01BROAD	-1	1.77815	1.23154	-1.48719	0.256787	0.320077	-0.321215	6	isoc1
chr10_16546790_16548322	chr10	16547260	16548126	00dpi	434	01PROM(<2kb)	02NEG	01BROAD	-1	1.77815	1.23154	-1.48719	0.256787	0.320077	-0.321215	6	isoc1
chr10_16815570_16818029	chr10	16815571	16815855	45dpi	52498	03Interg	02NEG	01BROAD	-0.8	0.875061	-0.358498	-0.72274	-0.908973	1.51589	0.474327	6	stoml2
chr10_16815570_16818029	chr10	16815803	16818029	14dpi	51295	03Interg	02NEG	01BROAD	-0.8	0.875061	-0.358498	-0.72274	-0.908973	1.51589	0.474327	6	stoml2
chr10_16815570_16818029	chr10	16816734	16817565	45dpi	51062	03Interg	02NEG	01BROAD	-0.8	0.875061	-0.358498	-0.72274	-0.908973	1.51589	0.474327	6	stoml2
chr10_16815570_16818029	chr10	16816907	16817436	00dpi	51040	03Interg	02NEG	01BROAD	-0.8	0.875061	-0.358498	-0.72274	-0.908973	1.51589	0.474327	6	stoml2
chr10_16815570_16818029	chr10	16817017	16817430	04dpi	50988	03Interg	02NEG	01BROAD	-0.8	0.875061	-0.358498	-0.72274	-0.908973	1.51589	0.474327	6	stoml2
chr10_17712990_17714928	chr10	17712991	17714928	01dpi	826	01PROM(<2kb)	01POS	01BROAD	0.7	0.632023	-0.92054	1.11353	0.852672	-1.08803	0.0423699	1	slc20a1b
chr10_17712990_17714928	chr10	17713011	17714707	14dpi	726	01PROM(<2kb)	01POS	01BROAD	0.7	0.632023	-0.92054	1.11353	0.852672	-1.08803	0.0423699	1	slc20a1b
chr10_17712990_17714928	chr10	17713024	17714741	45dpi	749	01PROM(<2kb)	01POS	01BROAD	0.7	0.632023	-0.92054	1.11353	0.852672	-1.08803	0.0423699	1	slc20a1b
chr10_17712990_17714928	chr10	17713034	17714637	04dpi	702	01PROM(<2kb)	01POS	01BROAD	0.7	0.632023	-0.92054	1.11353	0.852672	-1.08803	0.0423699	1	slc20a1b
chr10_17712990_17714928	chr10	17713123	17714755	00dpi	806	01PROM(<2kb)	01POS	01BROAD	0.7	0.632023	-0.92054	1.11353	0.852672	-1.08803	0.0423699	1	slc20a1b
chr10_17747664_17748833	chr10	17747665	17748833	45dpi	369	01PROM(<2kb)	02NEG	01BROAD	-0.7	0.632023	0.366109	-1.08846	1.18322	-0.996919	0.536052	5	pigo
chr10_17747664_17748833	chr10	17747692	17748494	04dpi	213	01PROM(<2kb)	02NEG	01BROAD	-0.7	0.632023	0.366109	-1.08846	1.18322	-0.996919	0.536052	5	pigo
chr10_17747664_17748833	chr10	17747693	17748510	14dpi	221	01PROM(<2kb)	02NEG	01BROAD	-0.7	0.632023	0.366109	-1.08846	1.18322	-0.996919	0.536052	5	pigo
chr10_17747664_17748833	chr10	17747733	17748435	01dpi	204	01PROM(<2kb)	02NEG	01BROAD	-0.7	0.632023	0.366109	-1.08846	1.18322	-0.996919	0.536052	5	pigo
chr10_17747664_17748833	chr10	17747761	17748323	00dpi	162	01PROM(<2kb)	02NEG	01BROAD	-0.7	0.632023	0.366109	-1.08846	1.18322	-0.996919	0.536052	5	pigo
chr10_17825047_17825578	chr10	17825048	17825578	45dpi	-25621	03Interg	01POS	01BROAD	1	1.77815	-0.364957	1.1828	-0.705131	-1.04737	0.934664	1	phf24
chr10_19017032_19017622	chr10	19017033	19017587	14dpi	30	01PROM(<2kb)	01POS	01BROAD	0.8	0.875061	-0.997345	-0.772027	1.03819	-0.363834	1.09502	5	tmem230a
chr10_19017032_19017622	chr10	19017037	19017622	45dpi	49	01PROM(<2kb)	01POS	01BROAD	0.8	0.875061	-0.997345	-0.772027	1.03819	-0.363834	1.09502	5	tmem230a
chr10_19017032_19017622	chr10	19017048	19017621	04dpi	54	01PROM(<2kb)	01POS	01BROAD	0.8	0.875061	-0.997345	-0.772027	1.03819	-0.363834	1.09502	5	tmem230a
chr10_19017032_19017622	chr10	19017091	19017543	01dpi	37	01PROM(<2kb)	01POS	01BROAD	0.8	0.875061	-0.997345	-0.772027	1.03819	-0.363834	1.09502	5	tmem230a
chr10_19294887_19295389	chr10	19294888	19295335	45dpi	-15205	03Interg	01POS	01BROAD	0.7	0.632023	-1.10903	-0.296198	0.125973	-0.321674	1.60093	5	lrrtm4l1
chr10_19294887_19295389	chr10	19294892	19295389	14dpi	-15176	03Interg	01POS	01BROAD	0.7	0.632023	-1.10903	-0.296198	0.125973	-0.321674	1.60093	5	lrrtm4l1
chr10_19294887_19295389	chr10	19294910	19295334	04dpi	-15194	03Interg	01POS	01BROAD	0.7	0.632023	-1.10903	-0.296198	0.125973	-0.321674	1.60093	5	lrrtm4l1
chr10_19294887_19295389	chr10	19294938	19295155	01dpi	-15270	03Interg	01POS	01BROAD	0.7	0.632023	-1.10903	-0.296198	0.125973	-0.321674	1.60093	5	lrrtm4l1
chr10_20178383_20178902	chr10	20178384	20178902	45dpi	-1480	01PROM(<2kb)	01POS	01BROAD	0.9	1.07918	-1.57388	0.176044	1.21391	0.0655444	0.118382	4	ppp3ccb
chr10_20178383_20178902	chr10	20178412	20178814	01dpi	-1510	01PROM(<2kb)	01POS	01BROAD	0.9	1.07918	-1.57388	0.176044	1.21391	0.0655444	0.118382	4	ppp3ccb
chr10_20178383_20178902	chr10	20178416	20178850	14dpi	-1490	01PROM(<2kb)	01POS	01BROAD	0.9	1.07918	-1.57388	0.176044	1.21391	0.0655444	0.118382	4	ppp3ccb
chr10_20178383_20178902	chr10	20178503	20178840	04dpi	-1452	01PROM(<2kb)	01POS	01BROAD	0.9	1.07918	-1.57388	0.176044	1.21391	0.0655444	0.118382	4	ppp3ccb
chr10_20363829_20365592	chr10	20364028	20365198	04dpi	-7	01PROM(<2kb)	02NEG	01BROAD	-0.8	0.875061	-0.25624	0.804815	-0.556523	1.22399	-1.21604	3	golga7
chr10_20363829_20365592	chr10	20364369	20364914	00dpi	4	01PROM(<2kb)	02NEG	01BROAD	-0.8	0.875061	-0.25624	0.804815	-0.556523	1.22399	-1.21604	3	golga7
chr10_20363829_20365592	chr10	20363830	20365439	14dpi	-3	01PROM(<2kb)	02NEG	01BROAD	-0.8	0.875061	-0.25624	0.804815	-0.556523	1.22399	-1.21604	3	golga7
chr10_20363829_20365592	chr10	20364034	20365492	01dpi	126	01PROM(<2kb)	02NEG	01BROAD	-0.8	0.875061	-0.25624	0.804815	-0.556523	1.22399	-1.21604	3	golga7
chr10_20363829_20365592	chr10	20364152	20365592	45dpi	235	01PROM(<2kb)	02NEG	01BROAD	-0.8	0.875061	-0.25624	0.804815	-0.556523	1.22399	-1.21604	3	golga7
chr10_20536224_20537242	chr10	20536225	20537198	04dpi	289	01PROM(<2kb)	01POS	01BROAD	0.7	0.632023	-1.05901	-0.70517	1.2603	-0.3251	0.82898	4	plpp5
chr10_20536224_20537242	chr10	20536239	20537242	45dpi	260	01PROM(<2kb)	01POS	01BROAD	0.7	0.632023	-1.05901	-0.70517	1.2603	-0.3251	0.82898	4	plpp5
chr10_20536224_20537242	chr10	20536304	20537164	14dpi	266	01PROM(<2kb)	01POS	01BROAD	0.7	0.632023	-1.05901	-0.70517	1.2603	-0.3251	0.82898	4	plpp5
chr10_20536224_20537242	chr10	20536402	20537152	01dpi	223	01PROM(<2kb)	01POS	01BROAD	0.7	0.632023	-1.05901	-0.70517	1.2603	-0.3251	0.82898	4	plpp5
chr10_20536224_20537242	chr10	20536548	20537028	00dpi	212	01PROM(<2kb)	01POS	01BROAD	0.7	0.632023	-1.05901	-0.70517	1.2603	-0.3251	0.82898	4	plpp5
chr10_21582196_21582878	chr10	21582197	21582878	45dpi	-1574	01PROM(<2kb)	02NEG	01BROAD	-1	1.77815	1.2908	-0.813698	-1.18788	0.291936	0.418843	6	zgc:123181
chr10_21582196_21582878	chr10	21582292	21582637	14dpi	-1647	01PROM(<2kb)	02NEG	01BROAD	-1	1.77815	1.2908	-0.813698	-1.18788	0.291936	0.418843	6	zgc:123181
chr10_21660278_21661390	chr10	21660279	21661390	14dpi	387	01PROM(<2kb)	02NEG	01BROAD	-0.8	0.875061	1.36685	-0.878814	-0.669575	0.759575	-0.578035	6	pcdh1g3
chr10_21660278_21661390	chr10	21660437	21661014	45dpi	278	01PROM(<2kb)	02NEG	01BROAD	-0.8	0.875061	1.36685	-0.878814	-0.669575	0.759575	-0.578035	6	pcdh1g3
chr10_21660278_21661390	chr10	21660470	21661071	04dpi	323	01PROM(<2kb)	02NEG	01BROAD	-0.8	0.875061	1.36685	-0.878814	-0.669575	0.759575	-0.578035	6	pcdh1g3
chr10_21660278_21661390	chr10	21660897	21661306	00dpi	654	01PROM(<2kb)	02NEG	01BROAD	-0.8	0.875061	1.36685	-0.878814	-0.669575	0.759575	-0.578035	6	pcdh1g3
chr10_21675432_21676269	chr10	21675513	21675923	45dpi	-1340	01PROM(<2kb)	02NEG	01BROAD	-0.9	1.07918	1.51977	-0.727993	-0.988841	0.384102	-0.187038	6	pcdh1gb2
chr10_21675432_21676269	chr10	21675433	21676269	14dpi	-1207	01PROM(<2kb)	02NEG	01BROAD	-0.9	1.07918	1.51977	-0.727993	-0.988841	0.384102	-0.187038	6	pcdh1gb2
chr10_21675432_21676269	chr10	21675990	21676189	00dpi	-969	01PROM(<2kb)	02NEG	01BROAD	-0.9	1.07918	1.51977	-0.727993	-0.988841	0.384102	-0.187038	6	pcdh1gb2
chr10_22507691_22509432	chr10	22507692	22508834	01dpi	479	01PROM(<2kb)	01POS	01BROAD	0.9	1.07918	-1.63985	0.153999	0.75782	-0.109204	0.837235	4	gigyf1b
chr10_22507691_22509432	chr10	22507724	22509341	45dpi	748	01PROM(<2kb)	01POS	01BROAD	0.9	1.07918	-1.63985	0.153999	0.75782	-0.109204	0.837235	4	gigyf1b
chr10_22507691_22509432	chr10	22507725	22509432	14dpi	794	01PROM(<2kb)	01POS	01BROAD	0.9	1.07918	-1.63985	0.153999	0.75782	-0.109204	0.837235	4	gigyf1b
chr10_22507691_22509432	chr10	22507736	22509132	04dpi	650	01PROM(<2kb)	01POS	01BROAD	0.9	1.07918	-1.63985	0.153999	0.75782	-0.109204	0.837235	4	gigyf1b
chr10_22507691_22509432	chr10	22507879	22508639	00dpi	475	01PROM(<2kb)	01POS	01BROAD	0.9	1.07918	-1.63985	0.153999	0.75782	-0.109204	0.837235	4	gigyf1b
chr10_22740326_22741470	chr10	22740327	22740657	14dpi	11378	02Genebody(>2kb)	02NEG	03NARROW	-0.7	0.632023	0.303324	1.48797	-1.17155	-0.0555357	-0.564208	2	kdm6bb
chr10_22740326_22741470	chr10	22741202	22741470	14dpi	11012	02Genebody(>2kb)	02NEG	03NARROW	-0.7	0.632023	0.303324	1.48797	-1.17155	-0.0555357	-0.564208	2	kdm6bb
chr10_22740326_22741470	chr10	22740457	22741266	01dpi	11487	02Genebody(>2kb)	02NEG	03NARROW	-0.7	0.632023	0.303324	1.48797	-1.17155	-0.0555357	-0.564208	2	kdm6bb
chr10_22740326_22741470	chr10	22740638	22741172	45dpi	11443	02Genebody(>2kb)	02NEG	03NARROW	-0.7	0.632023	0.303324	1.48797	-1.17155	-0.0555357	-0.564208	2	kdm6bb
chr10_22844381_22846491	chr10	22844382	22846436	14dpi	75	01PROM(<2kb)	02NEG	01BROAD	-0.7	0.632023	1.46165	-0.886556	0.261443	-0.992439	0.1559	6	vamp2
chr10_22844381_22846491	chr10	22844669	22846434	45dpi	-66	01PROM(<2kb)	02NEG	01BROAD	-0.7	0.632023	1.46165	-0.886556	0.261443	-0.992439	0.1559	6	vamp2
chr10_22844381_22846491	chr10	22844795	22845873	01dpi	150	01PROM(<2kb)	02NEG	01BROAD	-0.7	0.632023	1.46165	-0.886556	0.261443	-0.992439	0.1559	6	vamp2
chr10_22844381_22846491	chr10	22844895	22846491	04dpi	-208	01PROM(<2kb)	02NEG	01BROAD	-0.7	0.632023	1.46165	-0.886556	0.261443	-0.992439	0.1559	6	vamp2
chr10_22844381_22846491	chr10	22845311	22845953	00dpi	-147	01PROM(<2kb)	02NEG	01BROAD	-0.7	0.632023	1.46165	-0.886556	0.261443	-0.992439	0.1559	6	vamp2
chr10_22854549_22855765	chr10	22854550	22855582	45dpi	263	01PROM(<2kb)	01POS	01BROAD	0.8	0.875061	-0.904185	1.10989	1.06047	-0.522579	-0.743588	1	ap4m1
chr10_22854549_22855765	chr10	22854585	22855491	01dpi	235	01PROM(<2kb)	01POS	01BROAD	0.8	0.875061	-0.904185	1.10989	1.06047	-0.522579	-0.743588	1	ap4m1
chr10_22854549_22855765	chr10	22854681	22855639	14dpi	-290	01PROM(<2kb)	01POS	01BROAD	0.8	0.875061	-0.904185	1.10989	1.06047	-0.522579	-0.743588	1	ap4m1
chr10_22854549_22855765	chr10	22854781	22855601	00dpi	-259	01PROM(<2kb)	01POS	01BROAD	0.8	0.875061	-0.904185	1.10989	1.06047	-0.522579	-0.743588	1	ap4m1
chr10_22854549_22855765	chr10	22854655	22855765	04dpi	-240	01PROM(<2kb)	01POS	01BROAD	0.8	0.875061	-0.904185	1.10989	1.06047	-0.522579	-0.743588	1	ap4m1
chr10_22917313_22919146	chr10	22917314	22919146	14dpi	-16	01PROM(<2kb)	01POS	01BROAD	0.7	0.632023	-1.18777	0.54632	-0.203997	1.39528	-0.54983	4	rnasekb
chr10_22917313_22919146	chr10	22917557	22919049	45dpi	-35	01PROM(<2kb)	01POS	01BROAD	0.7	0.632023	-1.18777	0.54632	-0.203997	1.39528	-0.54983	4	rnasekb
chr10_22917313_22919146	chr10	22917582	22919015	04dpi	-40	01PROM(<2kb)	01POS	01BROAD	0.7	0.632023	-1.18777	0.54632	-0.203997	1.39528	-0.54983	4	rnasekb
chr10_22917313_22919146	chr10	22917692	22918964	01dpi	-10	01PROM(<2kb)	01POS	01BROAD	0.7	0.632023	-1.18777	0.54632	-0.203997	1.39528	-0.54983	4	rnasekb
chr10_22917313_22919146	chr10	22917896	22918872	00dpi	0	01PROM(<2kb)	01POS	01BROAD	0.7	0.632023	-1.18777	0.54632	-0.203997	1.39528	-0.54983	4	rnasekb
chr10_24765276_24766182	chr10	24765277	24766165	14dpi	228	01PROM(<2kb)	01POS	01BROAD	0.7	0.632023	0.60198	0.0748821	1.083	-0.205184	-1.55468	3	timm10b
chr10_24765276_24766182	chr10	24765357	24766182	45dpi	180	01PROM(<2kb)	01POS	01BROAD	0.7	0.632023	0.60198	0.0748821	1.083	-0.205184	-1.55468	3	timm10b
chr10_24765276_24766182	chr10	24765388	24766082	01dpi	214	01PROM(<2kb)	01POS	01BROAD	0.7	0.632023	0.60198	0.0748821	1.083	-0.205184	-1.55468	3	timm10b
chr10_24765276_24766182	chr10	24765389	24766121	04dpi	194	01PROM(<2kb)	01POS	01BROAD	0.7	0.632023	0.60198	0.0748821	1.083	-0.205184	-1.55468	3	timm10b
chr10_24765276_24766182	chr10	24765582	24766046	00dpi	135	01PROM(<2kb)	01POS	01BROAD	0.7	0.632023	0.60198	0.0748821	1.083	-0.205184	-1.55468	3	timm10b
chr10_25354884_25355605	chr10	25354885	25355605	04dpi	-63	01PROM(<2kb)	02NEG	01BROAD	-0.7	0.632023	0.348274	0.456671	0.430471	-1.78427	0.548852	1	map3k7cl
chr10_25354884_25355605	chr10	25355038	25355439	45dpi	-70	01PROM(<2kb)	02NEG	01BROAD	-0.7	0.632023	0.348274	0.456671	0.430471	-1.78427	0.548852	1	map3k7cl
chr10_25354884_25355605	chr10	25355059	25355310	01dpi	-124	01PROM(<2kb)	02NEG	01BROAD	-0.7	0.632023	0.348274	0.456671	0.430471	-1.78427	0.548852	1	map3k7cl
chr10_25369426_25371112	chr10	25369427	25370981	45dpi	345	01PROM(<2kb)	02NEG	01BROAD	-0.9	1.07918	-0.596671	-0.631754	-0.831264	0.564706	1.49498	5	bach1b
chr10_25369426_25371112	chr10	25369691	25371022	01dpi	497	01PROM(<2kb)	02NEG	01BROAD	-0.9	1.07918	-0.596671	-0.631754	-0.831264	0.564706	1.49498	5	bach1b
chr10_25369426_25371112	chr10	25369699	25371112	14dpi	546	01PROM(<2kb)	02NEG	01BROAD	-0.9	1.07918	-0.596671	-0.631754	-0.831264	0.564706	1.49498	5	bach1b
chr10_25369426_25371112	chr10	25369728	25370841	04dpi	425	01PROM(<2kb)	02NEG	01BROAD	-0.9	1.07918	-0.596671	-0.631754	-0.831264	0.564706	1.49498	5	bach1b
chr10_25369426_25371112	chr10	25369806	25370743	00dpi	415	01PROM(<2kb)	02NEG	01BROAD	-0.9	1.07918	-0.596671	-0.631754	-0.831264	0.564706	1.49498	5	bach1b
chr10_26597900_26598849	chr10	26597901	26598792	45dpi	268	01PROM(<2kb)	01POS	01BROAD	0.9	1.07918	-0.159797	-1.22838	-0.468893	0.417978	1.43909	5	fhl1b
chr10_26597900_26598849	chr10	26597917	26598745	01dpi	253	01PROM(<2kb)	01POS	01BROAD	0.9	1.07918	-0.159797	-1.22838	-0.468893	0.417978	1.43909	5	fhl1b
chr10_26597900_26598849	chr10	26597930	26598849	04dpi	311	01PROM(<2kb)	01POS	01BROAD	0.9	1.07918	-0.159797	-1.22838	-0.468893	0.417978	1.43909	5	fhl1b
chr10_26597900_26598849	chr10	26597932	26598842	14dpi	309	01PROM(<2kb)	01POS	01BROAD	0.9	1.07918	-0.159797	-1.22838	-0.468893	0.417978	1.43909	5	fhl1b
chr10_26597900_26598849	chr10	26597965	26598340	00dpi	74	01PROM(<2kb)	01POS	01BROAD	0.9	1.07918	-0.159797	-1.22838	-0.468893	0.417978	1.43909	5	fhl1b
chr10_26838690_26839565	chr10	26838691	26839406	01dpi	4063	03Interg	02NEG	03NARROW	-0.7	0.632023	-0.290738	1.69108	-0.879347	-0.531363	0.0103642	1	fam89b
chr10_26838690_26839565	chr10	26838795	26839565	45dpi	4195	03Interg	02NEG	03NARROW	-0.7	0.632023	-0.290738	1.69108	-0.879347	-0.531363	0.0103642	1	fam89b
chr10_26838690_26839565	chr10	26838800	26839111	04dpi	3970	03Interg	02NEG	03NARROW	-0.7	0.632023	-0.290738	1.69108	-0.879347	-0.531363	0.0103642	1	fam89b
chr10_26838690_26839565	chr10	26838835	26839262	14dpi	4063	03Interg	02NEG	03NARROW	-0.7	0.632023	-0.290738	1.69108	-0.879347	-0.531363	0.0103642	1	fam89b
chr10_27222188_27223956	chr10	27222189	27223852	45dpi	807	01PROM(<2kb)	01POS	01BROAD	0.9	1.07918	-0.119824	-1.60965	0.371414	0.270048	1.08802	5	auts2a
chr10_27222188_27223956	chr10	27222439	27223724	01dpi	746	01PROM(<2kb)	01POS	01BROAD	0.9	1.07918	-0.119824	-1.60965	0.371414	0.270048	1.08802	5	auts2a
chr10_27222188_27223956	chr10	27222518	27223956	04dpi	590	01PROM(<2kb)	01POS	01BROAD	0.9	1.07918	-0.119824	-1.60965	0.371414	0.270048	1.08802	5	auts2a
chr10_27222188_27223956	chr10	27222650	27223790	14dpi	607	01PROM(<2kb)	01POS	01BROAD	0.9	1.07918	-0.119824	-1.60965	0.371414	0.270048	1.08802	5	auts2a
chr10_27222188_27223956	chr10	27222964	27223706	00dpi	492	01PROM(<2kb)	01POS	01BROAD	0.9	1.07918	-0.119824	-1.60965	0.371414	0.270048	1.08802	5	auts2a
chr10_28359394_28361310	chr10	28359395	28360740	14dpi	8628	02Genebody(>2kb)	01POS	01BROAD	0.8	0.875061	0.190301	1.16788	0.277567	-0.0481415	-1.5876	3	cltca
chr10_28359394_28361310	chr10	28359515	28361310	01dpi	8283	02Genebody(>2kb)	01POS	01BROAD	0.8	0.875061	0.190301	1.16788	0.277567	-0.0481415	-1.5876	3	cltca
chr10_28359394_28361310	chr10	28359858	28360806	04dpi	8363	02Genebody(>2kb)	01POS	01BROAD	0.8	0.875061	0.190301	1.16788	0.277567	-0.0481415	-1.5876	3	cltca
chr10_28833827_28835916	chr10	28833828	28835829	45dpi	942	01PROM(<2kb)	01POS	01BROAD	0.8	0.875061	-0.051379	-1.40995	0.901533	-0.441201	1.00099	5	alcama
chr10_28833827_28835916	chr10	28834624	28835766	00dpi	575	01PROM(<2kb)	01POS	01BROAD	0.8	0.875061	-0.051379	-1.40995	0.901533	-0.441201	1.00099	5	alcama
chr10_28833827_28835916	chr10	28834233	28835891	01dpi	708	01PROM(<2kb)	01POS	01BROAD	0.8	0.875061	-0.051379	-1.40995	0.901533	-0.441201	1.00099	5	alcama
chr10_28833827_28835916	chr10	28834246	28835882	04dpi	706	01PROM(<2kb)	01POS	01BROAD	0.8	0.875061	-0.051379	-1.40995	0.901533	-0.441201	1.00099	5	alcama
chr10_28833827_28835916	chr10	28834302	28835916	14dpi	661	01PROM(<2kb)	01POS	01BROAD	0.8	0.875061	-0.051379	-1.40995	0.901533	-0.441201	1.00099	5	alcama
chr10_29238130_29238857	chr10	29238131	29238725	45dpi	155	01PROM(<2kb)	01POS	01BROAD	0.7	0.632023	0.142195	-1.12264	-0.0845749	-0.503153	1.56817	5	sytl2a
chr10_29238130_29238857	chr10	29238248	29238699	14dpi	200	01PROM(<2kb)	01POS	01BROAD	0.7	0.632023	0.142195	-1.12264	-0.0845749	-0.503153	1.56817	5	sytl2a
chr10_29238130_29238857	chr10	29238318	29238799	04dpi	285	01PROM(<2kb)	01POS	01BROAD	0.7	0.632023	0.142195	-1.12264	-0.0845749	-0.503153	1.56817	5	sytl2a
chr10_29238130_29238857	chr10	29238481	29238857	01dpi	396	01PROM(<2kb)	01POS	01BROAD	0.7	0.632023	0.142195	-1.12264	-0.0845749	-0.503153	1.56817	5	sytl2a
chr10_29265344_29266836	chr10	29265345	29266836	14dpi	-302	01PROM(<2kb)	01POS	03NARROW	0.7	0.632023	-0.197993	1.73616	-0.229929	-0.516432	-0.79181	1	crebzf
chr10_29265344_29266836	chr10	29265360	29266569	45dpi	-428	01PROM(<2kb)	01POS	03NARROW	0.7	0.632023	-0.197993	1.73616	-0.229929	-0.516432	-0.79181	1	crebzf
chr10_29265344_29266836	chr10	29265370	29266752	01dpi	-331	01PROM(<2kb)	01POS	03NARROW	0.7	0.632023	-0.197993	1.73616	-0.229929	-0.516432	-0.79181	1	crebzf
chr10_29265344_29266836	chr10	29265427	29266747	04dpi	-305	01PROM(<2kb)	01POS	03NARROW	0.7	0.632023	-0.197993	1.73616	-0.229929	-0.516432	-0.79181	1	crebzf
chr10_29265344_29266836	chr10	29265517	29265994	00dpi	291	01PROM(<2kb)	01POS	03NARROW	0.7	0.632023	-0.197993	1.73616	-0.229929	-0.516432	-0.79181	1	crebzf
chr10_29815164_29817790	chr10	29815165	29817729	04dpi	20	01PROM(<2kb)	01POS	01BROAD	0.9	1.07918	-1.47862	-0.570706	0.777225	0.442664	0.829433	4	hist2h2l
chr10_29815164_29817790	chr10	29815173	29817790	14dpi	-14	01PROM(<2kb)	01POS	01BROAD	0.9	1.07918	-1.47862	-0.570706	0.777225	0.442664	0.829433	4	hist2h2l
chr10_29815164_29817790	chr10	29815304	29817719	45dpi	-44	01PROM(<2kb)	01POS	01BROAD	0.9	1.07918	-1.47862	-0.570706	0.777225	0.442664	0.829433	4	hist2h2l
chr10_29815164_29817790	chr10	29815327	29817718	01dpi	-55	01PROM(<2kb)	01POS	01BROAD	0.9	1.07918	-1.47862	-0.570706	0.777225	0.442664	0.829433	4	hist2h2l
chr10_29815164_29817790	chr10	29815771	29816435	00dpi	364	01PROM(<2kb)	01POS	01BROAD	0.9	1.07918	-1.47862	-0.570706	0.777225	0.442664	0.829433	4	hist2h2l
chr10_29815164_29817790	chr10	29816758	29817257	00dpi	320	01PROM(<2kb)	01POS	01BROAD	0.9	1.07918	-1.47862	-0.570706	0.777225	0.442664	0.829433	4	hist2h2l
chr10_29831005_29832399	chr10	29831006	29832315	45dpi	265	01PROM(<2kb)	02NEG	01BROAD	-0.9	1.07918	-1.75248	0.272631	0.368296	0.780592	0.330957	4	zpr1
chr10_29831005_29832399	chr10	29831016	29832387	01dpi	224	01PROM(<2kb)	02NEG	01BROAD	-0.9	1.07918	-1.75248	0.272631	0.368296	0.780592	0.330957	4	zpr1
chr10_29831005_29832399	chr10	29831077	29832399	04dpi	187	01PROM(<2kb)	02NEG	01BROAD	-0.9	1.07918	-1.75248	0.272631	0.368296	0.780592	0.330957	4	zpr1
chr10_29831005_29832399	chr10	29831080	29832368	14dpi	201	01PROM(<2kb)	02NEG	01BROAD	-0.9	1.07918	-1.75248	0.272631	0.368296	0.780592	0.330957	4	zpr1
chr10_29847986_29850719	chr10	29847987	29850719	45dpi	-144	01PROM(<2kb)	02NEG	01BROAD	-0.9	1.07918	-1.45704	0.503656	-0.587826	0.982943	0.558263	4	hspa8
chr10_29847986_29850719	chr10	29848394	29850647	14dpi	22	01PROM(<2kb)	02NEG	01BROAD	-0.9	1.07918	-1.45704	0.503656	-0.587826	0.982943	0.558263	4	hspa8
chr10_29847986_29850719	chr10	29848484	29850542	01dpi	15	01PROM(<2kb)	02NEG	01BROAD	-0.9	1.07918	-1.45704	0.503656	-0.587826	0.982943	0.558263	4	hspa8
chr10_29847986_29850719	chr10	29848497	29850510	04dpi	5	01PROM(<2kb)	02NEG	01BROAD	-0.9	1.07918	-1.45704	0.503656	-0.587826	0.982943	0.558263	4	hspa8
chr10_29847986_29850719	chr10	29849936	29850202	00dpi	92	01PROM(<2kb)	02NEG	01BROAD	-0.9	1.07918	-1.45704	0.503656	-0.587826	0.982943	0.558263	4	hspa8
chr10_31185456_31186132	chr10	31185457	31186132	01dpi	-10050	02Genebody(>2kb)	02NEG	01BROAD	-0.7	0.632023	0.96835	1.18116	-0.631484	-0.517968	-1.00005	3	pknox2
chr10_31185456_31186132	chr10	31185491	31185867	04dpi	-9935	02Genebody(>2kb)	02NEG	01BROAD	-0.7	0.632023	0.96835	1.18116	-0.631484	-0.517968	-1.00005	3	pknox2
chr10_31185456_31186132	chr10	31185763	31186017	00dpi	-10146	02Genebody(>2kb)	02NEG	01BROAD	-0.7	0.632023	0.96835	1.18116	-0.631484	-0.517968	-1.00005	3	pknox2
chr10_31222487_31223487	chr10	31222488	31223487	04dpi	168	01PROM(<2kb)	01POS	01BROAD	0.9	1.07918	-0.68428	0.942428	1.21871	-0.554309	-0.922544	1	tmem218
chr10_31222487_31223487	chr10	31222516	31223391	45dpi	134	01PROM(<2kb)	01POS	01BROAD	0.9	1.07918	-0.68428	0.942428	1.21871	-0.554309	-0.922544	1	tmem218
chr10_31222487_31223487	chr10	31222518	31223462	01dpi	171	01PROM(<2kb)	01POS	01BROAD	0.9	1.07918	-0.68428	0.942428	1.21871	-0.554309	-0.922544	1	tmem218
chr10_31222487_31223487	chr10	31222541	31223469	14dpi	186	01PROM(<2kb)	01POS	01BROAD	0.9	1.07918	-0.68428	0.942428	1.21871	-0.554309	-0.922544	1	tmem218
chr10_31222487_31223487	chr10	31222674	31223339	00dpi	187	01PROM(<2kb)	01POS	01BROAD	0.9	1.07918	-0.68428	0.942428	1.21871	-0.554309	-0.922544	1	tmem218
chr10_31248328_31249560	chr10	31248329	31248694	01dpi	63	01PROM(<2kb)	01POS	01BROAD	1	1.77815	0.402221	0.556704	0.602898	0.205285	-1.76711	3	robo4
chr10_31248328_31249560	chr10	31248390	31248721	04dpi	107	01PROM(<2kb)	01POS	01BROAD	1	1.77815	0.402221	0.556704	0.602898	0.205285	-1.76711	3	robo4
chr10_31248328_31249560	chr10	31248398	31249431	14dpi	466	01PROM(<2kb)	01POS	01BROAD	1	1.77815	0.402221	0.556704	0.602898	0.205285	-1.76711	3	robo4
chr10_31248328_31249560	chr10	31248491	31248719	45dpi	157	01PROM(<2kb)	01POS	01BROAD	1	1.77815	0.402221	0.556704	0.602898	0.205285	-1.76711	3	robo4
chr10_31248328_31249560	chr10	31249177	31249560	04dpi	920	01PROM(<2kb)	01POS	01BROAD	1	1.77815	0.402221	0.556704	0.602898	0.205285	-1.76711	3	robo4
chr10_31645561_31646392	chr10	31645562	31646392	14dpi	-43	01PROM(<2kb)	02NEG	01BROAD	-0.8	0.875061	1.22602	-0.534858	-1.08582	-0.493298	0.887956	2	esama
chr10_31645561_31646392	chr10	31645590	31646286	04dpi	-82	01PROM(<2kb)	02NEG	01BROAD	-0.8	0.875061	1.22602	-0.534858	-1.08582	-0.493298	0.887956	2	esama
chr10_31645561_31646392	chr10	31645611	31646368	45dpi	-31	01PROM(<2kb)	02NEG	01BROAD	-0.8	0.875061	1.22602	-0.534858	-1.08582	-0.493298	0.887956	2	esama
chr10_31645561_31646392	chr10	31645676	31646319	01dpi	-23	01PROM(<2kb)	02NEG	01BROAD	-0.8	0.875061	1.22602	-0.534858	-1.08582	-0.493298	0.887956	2	esama
chr10_31645561_31646392	chr10	31645702	31646295	00dpi	-22	01PROM(<2kb)	02NEG	01BROAD	-0.8	0.875061	1.22602	-0.534858	-1.08582	-0.493298	0.887956	2	esama
chr10_32050595_32051580	chr10	32050596	32051402	04dpi	88	01PROM(<2kb)	01POS	01BROAD	0.7	0.632023	-1.29093	-0.636294	1.31717	0.243378	0.366674	4	si:ch211-266i6.3
chr10_32050595_32051580	chr10	32050646	32051462	14dpi	143	01PROM(<2kb)	01POS	01BROAD	0.7	0.632023	-1.29093	-0.636294	1.31717	0.243378	0.366674	4	si:ch211-266i6.3
chr10_32050595_32051580	chr10	32050843	32051580	45dpi	300	01PROM(<2kb)	01POS	01BROAD	0.7	0.632023	-1.29093	-0.636294	1.31717	0.243378	0.366674	4	si:ch211-266i6.3
chr10_32050595_32051580	chr10	32050894	32051379	01dpi	225	01PROM(<2kb)	01POS	01BROAD	0.7	0.632023	-1.29093	-0.636294	1.31717	0.243378	0.366674	4	si:ch211-266i6.3
chr10_33251061_33252053	chr10	33251062	33252026	04dpi	203	01PROM(<2kb)	01POS	01BROAD	0.7	0.632023	-1.2129	1.26346	0.544557	0.181452	-0.77657	1	bcl7ba
chr10_33251061_33252053	chr10	33251119	33251944	01dpi	216	01PROM(<2kb)	01POS	01BROAD	0.7	0.632023	-1.2129	1.26346	0.544557	0.181452	-0.77657	1	bcl7ba
chr10_33251061_33252053	chr10	33251152	33252011	14dpi	166	01PROM(<2kb)	01POS	01BROAD	0.7	0.632023	-1.2129	1.26346	0.544557	0.181452	-0.77657	1	bcl7ba
chr10_33251061_33252053	chr10	33251182	33252053	45dpi	130	01PROM(<2kb)	01POS	01BROAD	0.7	0.632023	-1.2129	1.26346	0.544557	0.181452	-0.77657	1	bcl7ba
chr10_33251061_33252053	chr10	33251543	33251886	00dpi	33	01PROM(<2kb)	01POS	01BROAD	0.7	0.632023	-1.2129	1.26346	0.544557	0.181452	-0.77657	1	bcl7ba
chr10_34316026_34317110	chr10	34316027	34317064	45dpi	502	01PROM(<2kb)	02NEG	01BROAD	-1	1.77815	1.21187	-1.25577	-0.749543	0.593994	0.199448	6	stard13a
chr10_34316026_34317110	chr10	34316065	34316926	04dpi	452	01PROM(<2kb)	02NEG	01BROAD	-1	1.77815	1.21187	-1.25577	-0.749543	0.593994	0.199448	6	stard13a
chr10_34316026_34317110	chr10	34316065	34317110	14dpi	544	01PROM(<2kb)	02NEG	01BROAD	-1	1.77815	1.21187	-1.25577	-0.749543	0.593994	0.199448	6	stard13a
chr10_34316026_34317110	chr10	34316087	34317001	01dpi	501	01PROM(<2kb)	02NEG	01BROAD	-1	1.77815	1.21187	-1.25577	-0.749543	0.593994	0.199448	6	stard13a
chr10_34316026_34317110	chr10	34316107	34317019	00dpi	520	01PROM(<2kb)	02NEG	01BROAD	-1	1.77815	1.21187	-1.25577	-0.749543	0.593994	0.199448	6	stard13a
chr10_34982254_34983217	chr10	34982255	34983134	14dpi	-1239	01PROM(<2kb)	02NEG	01BROAD	-0.7	0.632023	1.02887	-0.681549	-1.05862	-0.387072	1.09837	2	smad9
chr10_34982254_34983217	chr10	34982522	34983122	45dpi	-1367	01PROM(<2kb)	02NEG	01BROAD	-0.7	0.632023	1.02887	-0.681549	-1.05862	-0.387072	1.09837	2	smad9
chr10_34982254_34983217	chr10	34982740	34983217	04dpi	-1523	01PROM(<2kb)	02NEG	01BROAD	-0.7	0.632023	1.02887	-0.681549	-1.05862	-0.387072	1.09837	2	smad9
chr10_35001483_35003379	chr10	35001484	35003311	14dpi	62	01PROM(<2kb)	01POS	01BROAD	0.8	0.875061	-0.484173	0.946423	0.556833	0.50054	-1.51962	3	alg5
chr10_35001483_35003379	chr10	35001804	35003340	45dpi	-14	01PROM(<2kb)	01POS	01BROAD	0.8	0.875061	-0.484173	0.946423	0.556833	0.50054	-1.51962	3	alg5
chr10_35001483_35003379	chr10	35001978	35003379	04dpi	53	01PROM(<2kb)	01POS	01BROAD	0.8	0.875061	-0.484173	0.946423	0.556833	0.50054	-1.51962	3	alg5
chr10_35001483_35003379	chr10	35002026	35003293	01dpi	72	01PROM(<2kb)	01POS	01BROAD	0.8	0.875061	-0.484173	0.946423	0.556833	0.50054	-1.51962	3	alg5
chr10_35001483_35003379	chr10	35002254	35003037	00dpi	86	01PROM(<2kb)	01POS	01BROAD	0.8	0.875061	-0.484173	0.946423	0.556833	0.50054	-1.51962	3	alg5
chr10_35107330_35109209	chr10	35107331	35109209	14dpi	401	01PROM(<2kb)	01POS	01BROAD	1	1.77815	-1.23707	0.873513	-0.874109	0.321634	0.916032	5	zgc:110006
chr10_35107330_35109209	chr10	35107403	35109112	01dpi	414	01PROM(<2kb)	01POS	01BROAD	1	1.77815	-1.23707	0.873513	-0.874109	0.321634	0.916032	5	zgc:110006
chr10_35107330_35109209	chr10	35107485	35109164	45dpi	347	01PROM(<2kb)	01POS	01BROAD	1	1.77815	-1.23707	0.873513	-0.874109	0.321634	0.916032	5	zgc:110006
chr10_35107330_35109209	chr10	35107594	35109168	04dpi	290	01PROM(<2kb)	01POS	01BROAD	1	1.77815	-1.23707	0.873513	-0.874109	0.321634	0.916032	5	zgc:110006
chr10_35107330_35109209	chr10	35107745	35108656	00dpi	471	01PROM(<2kb)	01POS	01BROAD	1	1.77815	-1.23707	0.873513	-0.874109	0.321634	0.916032	5	zgc:110006
chr10_35195066_35196058	chr10	35195067	35196058	14dpi	-9211	03Interg	02NEG	03NARROW	-0.7	0.632023	0.882752	-1.29156	-0.0188628	1.06847	-0.640802	6	pom121
chr10_35195066_35196058	chr10	35195759	35196050	45dpi	-9553	03Interg	02NEG	03NARROW	-0.7	0.632023	0.882752	-1.29156	-0.0188628	1.06847	-0.640802	6	pom121
chr10_35195066_35196058	chr10	35195801	35196058	04dpi	-9578	03Interg	02NEG	03NARROW	-0.7	0.632023	0.882752	-1.29156	-0.0188628	1.06847	-0.640802	6	pom121
chr10_35235479_35237312	chr10	35235480	35236955	01dpi	732	01PROM(<2kb)	02NEG	01BROAD	-0.7	0.632023	-0.012767	0.89444	-1.60038	-0.0767118	0.795423	2	ypel2a
chr10_35235479_35237312	chr10	35235887	35237304	45dpi	354	01PROM(<2kb)	02NEG	01BROAD	-0.7	0.632023	-0.012767	0.89444	-1.60038	-0.0767118	0.795423	2	ypel2a
chr10_35235479_35237312	chr10	35236094	35237312	04dpi	246	01PROM(<2kb)	02NEG	01BROAD	-0.7	0.632023	-0.012767	0.89444	-1.60038	-0.0767118	0.795423	2	ypel2a
chr10_35235479_35237312	chr10	35236131	35237228	14dpi	270	01PROM(<2kb)	02NEG	01BROAD	-0.7	0.632023	-0.012767	0.89444	-1.60038	-0.0767118	0.795423	2	ypel2a
chr10_35235479_35237312	chr10	35236628	35236926	00dpi	172	01PROM(<2kb)	02NEG	01BROAD	-0.7	0.632023	-0.012767	0.89444	-1.60038	-0.0767118	0.795423	2	ypel2a
chr10_36026138_36028201	chr10	36026139	36027948	14dpi	463	01PROM(<2kb)	02NEG	01BROAD	-0.9	1.07918	-1.32066	0.095256	0.0760274	-0.314261	1.46364	5	hmgb1a
chr10_36026138_36028201	chr10	36026174	36028077	04dpi	545	01PROM(<2kb)	02NEG	01BROAD	-0.9	1.07918	-1.32066	0.095256	0.0760274	-0.314261	1.46364	5	hmgb1a
chr10_36026138_36028201	chr10	36026276	36028103	01dpi	609	01PROM(<2kb)	02NEG	01BROAD	-0.9	1.07918	-1.32066	0.095256	0.0760274	-0.314261	1.46364	5	hmgb1a
chr10_36026138_36028201	chr10	36026284	36028201	45dpi	662	01PROM(<2kb)	02NEG	01BROAD	-0.9	1.07918	-1.32066	0.095256	0.0760274	-0.314261	1.46364	5	hmgb1a
chr10_36026138_36028201	chr10	36027193	36027909	00dpi	971	01PROM(<2kb)	02NEG	01BROAD	-0.9	1.07918	-1.32066	0.095256	0.0760274	-0.314261	1.46364	5	hmgb1a
chr10_36430422_36431132	chr10	36430423	36430749	14dpi	-8690	03Interg	02NEG	01BROAD	-0.9	1.07918	0.615508	-0.799041	1.34278	-0.0758	-1.08345	3	uspl1
chr10_36430422_36431132	chr10	36430423	36431132	04dpi	-8499	03Interg	02NEG	01BROAD	-0.9	1.07918	0.615508	-0.799041	1.34278	-0.0758	-1.08345	3	uspl1
chr10_36430422_36431132	chr10	36430462	36430811	00dpi	-8640	03Interg	02NEG	01BROAD	-0.9	1.07918	0.615508	-0.799041	1.34278	-0.0758	-1.08345	3	uspl1
chr10_36807399_36808457	chr10	36807400	36808284	45dpi	-182	01PROM(<2kb)	01POS	01BROAD	0.7	0.632023	-1.04008	0.610821	0.340127	1.14581	-1.05668	4	dhrs13a.1
chr10_36807399_36808457	chr10	36807401	36808453	14dpi	115	01PROM(<2kb)	01POS	01BROAD	0.7	0.632023	-1.04008	0.610821	0.340127	1.14581	-1.05668	4	dhrs13a.1
chr10_36807399_36808457	chr10	36807408	36808325	01dpi	176	01PROM(<2kb)	01POS	01BROAD	0.7	0.632023	-1.04008	0.610821	0.340127	1.14581	-1.05668	4	dhrs13a.1
chr10_36807399_36808457	chr10	36807444	36808457	04dpi	92	01PROM(<2kb)	01POS	01BROAD	0.7	0.632023	-1.04008	0.610821	0.340127	1.14581	-1.05668	4	dhrs13a.1
chr10_36807399_36808457	chr10	36807496	36807962	00dpi	-69	01PROM(<2kb)	01POS	01BROAD	0.7	0.632023	-1.04008	0.610821	0.340127	1.14581	-1.05668	4	dhrs13a.1
chr10_36824542_36827402	chr10	36824543	36826120	14dpi	247	01PROM(<2kb)	01POS	01BROAD	0.8	0.875061	-1.02974	1.22044	-0.296767	-0.770516	0.876584	1	phf12a
chr10_36824542_36827402	chr10	36824819	36826093	01dpi	122	01PROM(<2kb)	01POS	01BROAD	0.8	0.875061	-1.02974	1.22044	-0.296767	-0.770516	0.876584	1	phf12a
chr10_36824542_36827402	chr10	36824826	36826067	45dpi	132	01PROM(<2kb)	01POS	01BROAD	0.8	0.875061	-1.02974	1.22044	-0.296767	-0.770516	0.876584	1	phf12a
chr10_36824542_36827402	chr10	36824983	36826448	04dpi	-125	01PROM(<2kb)	01POS	01BROAD	0.8	0.875061	-1.02974	1.22044	-0.296767	-0.770516	0.876584	1	phf12a
chr10_36824542_36827402	chr10	36825266	36826009	00dpi	-47	01PROM(<2kb)	01POS	01BROAD	0.8	0.875061	-1.02974	1.22044	-0.296767	-0.770516	0.876584	1	phf12a
chr10_36824542_36827402	chr10	36826509	36827255	01dpi	-642	01PROM(<2kb)	01POS	01BROAD	0.8	0.875061	-1.02974	1.22044	-0.296767	-0.770516	0.876584	1	phf12a
chr10_36824542_36827402	chr10	36826883	36827351	45dpi	-877	01PROM(<2kb)	01POS	01BROAD	0.8	0.875061	-1.02974	1.22044	-0.296767	-0.770516	0.876584	1	phf12a
chr10_36824542_36827402	chr10	36826889	36827402	04dpi	-905	01PROM(<2kb)	01POS	01BROAD	0.8	0.875061	-1.02974	1.22044	-0.296767	-0.770516	0.876584	1	phf12a
chr10_36824542_36827402	chr10	36826907	36827337	14dpi	-882	01PROM(<2kb)	01POS	01BROAD	0.8	0.875061	-1.02974	1.22044	-0.296767	-0.770516	0.876584	1	phf12a
chr10_36824542_36827402	chr10	36827004	36827237	00dpi	-880	01PROM(<2kb)	01POS	01BROAD	0.8	0.875061	-1.02974	1.22044	-0.296767	-0.770516	0.876584	1	phf12a
chr10_37268427_37269408	chr10	37268428	37269369	45dpi	44	01PROM(<2kb)	02NEG	01BROAD	-0.8	0.875061	0.456579	-0.806568	1.53971	-0.771732	-0.417987	3	nf1b
chr10_37268427_37269408	chr10	37268454	37269408	14dpi	77	01PROM(<2kb)	02NEG	01BROAD	-0.8	0.875061	0.456579	-0.806568	1.53971	-0.771732	-0.417987	3	nf1b
chr10_37268427_37269408	chr10	37268515	37269351	01dpi	79	01PROM(<2kb)	02NEG	01BROAD	-0.8	0.875061	0.456579	-0.806568	1.53971	-0.771732	-0.417987	3	nf1b
chr10_37268427_37269408	chr10	37268553	37269192	04dpi	18	01PROM(<2kb)	02NEG	01BROAD	-0.8	0.875061	0.456579	-0.806568	1.53971	-0.771732	-0.417987	3	nf1b
chr10_37268427_37269408	chr10	37268588	37269192	00dpi	36	01PROM(<2kb)	02NEG	01BROAD	-0.8	0.875061	0.456579	-0.806568	1.53971	-0.771732	-0.417987	3	nf1b
chr10_39083481_39085837	chr10	39083482	39083744	45dpi	-616	01PROM(<2kb)	01POS	01BROAD	0.8	0.875061	-0.0960177	-1.55768	0.307412	0.142263	1.20402	5	si:ch73-1a9.3
chr10_39083481_39085837	chr10	39083578	39083812	04dpi	-534	01PROM(<2kb)	01POS	01BROAD	0.8	0.875061	-0.0960177	-1.55768	0.307412	0.142263	1.20402	5	si:ch73-1a9.3
chr10_39083481_39085837	chr10	39083863	39085667	14dpi	411	01PROM(<2kb)	01POS	01BROAD	0.8	0.875061	-0.0960177	-1.55768	0.307412	0.142263	1.20402	5	si:ch73-1a9.3
chr10_39083481_39085837	chr10	39084154	39085777	01dpi	611	01PROM(<2kb)	01POS	01BROAD	0.8	0.875061	-0.0960177	-1.55768	0.307412	0.142263	1.20402	5	si:ch73-1a9.3
chr10_39083481_39085837	chr10	39084159	39085837	45dpi	644	01PROM(<2kb)	01POS	01BROAD	0.8	0.875061	-0.0960177	-1.55768	0.307412	0.142263	1.20402	5	si:ch73-1a9.3
chr10_39083481_39085837	chr10	39084233	39085752	04dpi	638	01PROM(<2kb)	01POS	01BROAD	0.8	0.875061	-0.0960177	-1.55768	0.307412	0.142263	1.20402	5	si:ch73-1a9.3
chr10_39083481_39085837	chr10	39084257	39085350	00dpi	449	01PROM(<2kb)	01POS	01BROAD	0.8	0.875061	-0.0960177	-1.55768	0.307412	0.142263	1.20402	5	si:ch73-1a9.3
chr10_39223711_39224620	chr10	39223712	39224035	01dpi	10975	02Genebody(>2kb)	02NEG	01BROAD	-0.7	0.632023	-0.455606	-0.50165	-0.514472	-0.311299	1.78303	5	stt3a
chr10_39223711_39224620	chr10	39223751	39224543	04dpi	11249	02Genebody(>2kb)	02NEG	01BROAD	-0.7	0.632023	-0.455606	-0.50165	-0.514472	-0.311299	1.78303	5	stt3a
chr10_39223711_39224620	chr10	39223824	39224620	45dpi	11324	02Genebody(>2kb)	02NEG	01BROAD	-0.7	0.632023	-0.455606	-0.50165	-0.514472	-0.311299	1.78303	5	stt3a
chr10_39223711_39224620	chr10	39224113	39224558	14dpi	11437	02Genebody(>2kb)	02NEG	01BROAD	-0.7	0.632023	-0.455606	-0.50165	-0.514472	-0.311299	1.78303	5	stt3a
chr10_40283703_40284873	chr10	40283704	40284725	04dpi	211	01PROM(<2kb)	01POS	01BROAD	0.7	0.632023	-1.1488	-0.761205	1.3036	-0.0266492	0.633054	4	git2b
chr10_40283703_40284873	chr10	40283766	40284694	45dpi	227	01PROM(<2kb)	01POS	01BROAD	0.7	0.632023	-1.1488	-0.761205	1.3036	-0.0266492	0.633054	4	git2b
chr10_40283703_40284873	chr10	40283831	40284873	14dpi	349	01PROM(<2kb)	01POS	01BROAD	0.7	0.632023	-1.1488	-0.761205	1.3036	-0.0266492	0.633054	4	git2b
chr10_40283703_40284873	chr10	40283878	40284573	01dpi	222	01PROM(<2kb)	01POS	01BROAD	0.7	0.632023	-1.1488	-0.761205	1.3036	-0.0266492	0.633054	4	git2b
chr10_40283703_40284873	chr10	40283963	40284358	00dpi	157	01PROM(<2kb)	01POS	01BROAD	0.7	0.632023	-1.1488	-0.761205	1.3036	-0.0266492	0.633054	4	git2b
chr10_41156036_41157387	chr10	41156037	41157330	01dpi	-335	01PROM(<2kb)	01POS	01BROAD	0.9	1.07918	-0.463057	1.28931	0.522816	-1.36007	0.0109966	1	aak1b
chr10_41156036_41157387	chr10	41156042	41157387	04dpi	-366	01PROM(<2kb)	01POS	01BROAD	0.9	1.07918	-0.463057	1.28931	0.522816	-1.36007	0.0109966	1	aak1b
chr10_41156036_41157387	chr10	41156115	41157312	45dpi	-365	01PROM(<2kb)	01POS	01BROAD	0.9	1.07918	-0.463057	1.28931	0.522816	-1.36007	0.0109966	1	aak1b
chr10_41156036_41157387	chr10	41156127	41157307	14dpi	-369	01PROM(<2kb)	01POS	01BROAD	0.9	1.07918	-0.463057	1.28931	0.522816	-1.36007	0.0109966	1	aak1b
chr10_41156036_41157387	chr10	41156231	41157146	00dpi	-340	01PROM(<2kb)	01POS	01BROAD	0.9	1.07918	-0.463057	1.28931	0.522816	-1.36007	0.0109966	1	aak1b
chr10_41301894_41303154	chr10	41301895	41303021	01dpi	383	01PROM(<2kb)	01POS	01BROAD	0.7	0.632023	-0.902844	-0.249603	1.71076	-0.137719	-0.420595	4	brf2
chr10_41301894_41303154	chr10	41301931	41302956	45dpi	398	01PROM(<2kb)	01POS	01BROAD	0.7	0.632023	-0.902844	-0.249603	1.71076	-0.137719	-0.420595	4	brf2
chr10_41301894_41303154	chr10	41302072	41303083	04dpi	264	01PROM(<2kb)	01POS	01BROAD	0.7	0.632023	-0.902844	-0.249603	1.71076	-0.137719	-0.420595	4	brf2
chr10_41301894_41303154	chr10	41302116	41303154	14dpi	206	01PROM(<2kb)	01POS	01BROAD	0.7	0.632023	-0.902844	-0.249603	1.71076	-0.137719	-0.420595	4	brf2
chr10_41301894_41303154	chr10	41302381	41302884	00dpi	209	01PROM(<2kb)	01POS	01BROAD	0.7	0.632023	-0.902844	-0.249603	1.71076	-0.137719	-0.420595	4	brf2
chr10_41668309_41670076	chr10	41668310	41670076	45dpi	681	01PROM(<2kb)	01POS	01BROAD	0.9	1.07918	0.770774	-1.59431	-0.368383	0.690932	0.500988	6	lrrc75bb
chr10_41668309_41670076	chr10	41668326	41670000	14dpi	651	01PROM(<2kb)	01POS	01BROAD	0.9	1.07918	0.770774	-1.59431	-0.368383	0.690932	0.500988	6	lrrc75bb
chr10_41668309_41670076	chr10	41668338	41669932	01dpi	623	01PROM(<2kb)	01POS	01BROAD	0.9	1.07918	0.770774	-1.59431	-0.368383	0.690932	0.500988	6	lrrc75bb
chr10_41668309_41670076	chr10	41668341	41669607	04dpi	462	01PROM(<2kb)	01POS	01BROAD	0.9	1.07918	0.770774	-1.59431	-0.368383	0.690932	0.500988	6	lrrc75bb
chr10_41668309_41670076	chr10	41668415	41669454	00dpi	422	01PROM(<2kb)	01POS	01BROAD	0.9	1.07918	0.770774	-1.59431	-0.368383	0.690932	0.500988	6	lrrc75bb
chr10_42086097_42087869	chr10	42086098	42087561	04dpi	401	01PROM(<2kb)	01POS	01BROAD	0.7	0.632023	-0.911346	-0.720951	-0.10589	0.118156	1.62003	5	dgcr2
chr10_42086097_42087869	chr10	42086317	42087869	14dpi	137	01PROM(<2kb)	01POS	01BROAD	0.7	0.632023	-0.911346	-0.720951	-0.10589	0.118156	1.62003	5	dgcr2
chr10_42086097_42087869	chr10	42086468	42087379	45dpi	307	01PROM(<2kb)	01POS	01BROAD	0.7	0.632023	-0.911346	-0.720951	-0.10589	0.118156	1.62003	5	dgcr2
chr10_42086097_42087869	chr10	42086471	42087782	01dpi	104	01PROM(<2kb)	01POS	01BROAD	0.7	0.632023	-0.911346	-0.720951	-0.10589	0.118156	1.62003	5	dgcr2
chr10_42086097_42087869	chr10	42086639	42087245	00dpi	288	01PROM(<2kb)	01POS	01BROAD	0.7	0.632023	-0.911346	-0.720951	-0.10589	0.118156	1.62003	5	dgcr2
chr10_42107126_42108240	chr10	42107127	42108221	45dpi	463	01PROM(<2kb)	01POS	01BROAD	0.8	0.875061	-1.27407	0.405825	-0.637379	0.172997	1.33262	5	ess2
chr10_42107126_42108240	chr10	42107180	42108232	01dpi	431	01PROM(<2kb)	01POS	01BROAD	0.8	0.875061	-1.27407	0.405825	-0.637379	0.172997	1.33262	5	ess2
chr10_42107126_42108240	chr10	42107252	42108240	14dpi	391	01PROM(<2kb)	01POS	01BROAD	0.8	0.875061	-1.27407	0.405825	-0.637379	0.172997	1.33262	5	ess2
chr10_42107126_42108240	chr10	42107376	42108168	04dpi	365	01PROM(<2kb)	01POS	01BROAD	0.8	0.875061	-1.27407	0.405825	-0.637379	0.172997	1.33262	5	ess2
chr10_42107126_42108240	chr10	42107383	42108086	00dpi	403	01PROM(<2kb)	01POS	01BROAD	0.8	0.875061	-1.27407	0.405825	-0.637379	0.172997	1.33262	5	ess2
chr10_42295055_42298078	chr10	42295056	42298030	14dpi	1346	01PROM(<2kb)	01POS	01BROAD	0.9	1.07918	-1.57801	0.763884	0.252955	-0.313096	0.874269	1	tcf7l1a
chr10_42295055_42298078	chr10	42295084	42298048	04dpi	1323	01PROM(<2kb)	01POS	01BROAD	0.9	1.07918	-1.57801	0.763884	0.252955	-0.313096	0.874269	1	tcf7l1a
chr10_42295055_42298078	chr10	42295098	42298078	01dpi	1301	01PROM(<2kb)	01POS	01BROAD	0.9	1.07918	-1.57801	0.763884	0.252955	-0.313096	0.874269	1	tcf7l1a
chr10_42295055_42298078	chr10	42295156	42298070	45dpi	1276	01PROM(<2kb)	01POS	01BROAD	0.9	1.07918	-1.57801	0.763884	0.252955	-0.313096	0.874269	1	tcf7l1a
chr10_42295055_42298078	chr10	42295736	42297960	00dpi	1041	01PROM(<2kb)	01POS	01BROAD	0.9	1.07918	-1.57801	0.763884	0.252955	-0.313096	0.874269	1	tcf7l1a
chr10_42519086_42520157	chr10	42519087	42520110	45dpi	91	01PROM(<2kb)	01POS	01BROAD	0.9	1.07918	-1.28503	1.23968	0.743724	-0.435504	-0.262878	1	march5l
chr10_42519086_42520157	chr10	42519098	42520144	14dpi	68	01PROM(<2kb)	01POS	01BROAD	0.9	1.07918	-1.28503	1.23968	0.743724	-0.435504	-0.262878	1	march5l
chr10_42519086_42520157	chr10	42519167	42520141	04dpi	35	01PROM(<2kb)	01POS	01BROAD	0.9	1.07918	-1.28503	1.23968	0.743724	-0.435504	-0.262878	1	march5l
chr10_42519086_42520157	chr10	42519290	42520157	01dpi	-34	01PROM(<2kb)	01POS	01BROAD	0.9	1.07918	-1.28503	1.23968	0.743724	-0.435504	-0.262878	1	march5l
chr10_42519086_42520157	chr10	42519409	42519771	00dpi	99	01PROM(<2kb)	01POS	01BROAD	0.9	1.07918	-1.28503	1.23968	0.743724	-0.435504	-0.262878	1	march5l
chr10_43028053_43029393	chr10	43028054	43029045	45dpi	257	01PROM(<2kb)	01POS	01BROAD	0.9	1.07918	-0.918118	1.67758	-0.21728	-0.543673	0.00149416	1	ssbp2
chr10_43028053_43029393	chr10	43028115	43029301	01dpi	98	01PROM(<2kb)	01POS	01BROAD	0.9	1.07918	-0.918118	1.67758	-0.21728	-0.543673	0.00149416	1	ssbp2
chr10_43028053_43029393	chr10	43028307	43029194	04dpi	56	01PROM(<2kb)	01POS	01BROAD	0.9	1.07918	-0.918118	1.67758	-0.21728	-0.543673	0.00149416	1	ssbp2
chr10_43028053_43029393	chr10	43028331	43029393	14dpi	-46	01PROM(<2kb)	01POS	01BROAD	0.9	1.07918	-0.918118	1.67758	-0.21728	-0.543673	0.00149416	1	ssbp2
chr10_43028053_43029393	chr10	43028514	43028900	00dpi	99	01PROM(<2kb)	01POS	01BROAD	0.9	1.07918	-0.918118	1.67758	-0.21728	-0.543673	0.00149416	1	ssbp2
chr10_43260778_43261389	chr10	43260779	43261032	00dpi	34028	02Genebody(>2kb)	02NEG	01BROAD	-0.8	0.875061	1.42875	0.136973	-0.46914	0.199569	-1.29615	3	hapln1b
chr10_43260778_43261389	chr10	43260834	43261230	14dpi	33901	02Genebody(>2kb)	02NEG	01BROAD	-0.8	0.875061	1.42875	0.136973	-0.46914	0.199569	-1.29615	3	hapln1b
chr10_43260778_43261389	chr10	43260850	43261389	04dpi	33814	02Genebody(>2kb)	02NEG	01BROAD	-0.8	0.875061	1.42875	0.136973	-0.46914	0.199569	-1.29615	3	hapln1b
chr10_43406759_43408065	chr10	43406760	43408065	45dpi	493	01PROM(<2kb)	02NEG	01BROAD	-0.7	0.632023	1.31724	-0.854682	-1.06507	0.631803	-0.0292896	6	rasa1b
chr10_43406759_43408065	chr10	43406792	43407473	14dpi	213	01PROM(<2kb)	02NEG	01BROAD	-0.7	0.632023	1.31724	-0.854682	-1.06507	0.631803	-0.0292896	6	rasa1b
chr10_43406759_43408065	chr10	43406809	43407487	04dpi	229	01PROM(<2kb)	02NEG	01BROAD	-0.7	0.632023	1.31724	-0.854682	-1.06507	0.631803	-0.0292896	6	rasa1b
chr10_43406759_43408065	chr10	43406832	43407429	01dpi	211	01PROM(<2kb)	02NEG	01BROAD	-0.7	0.632023	1.31724	-0.854682	-1.06507	0.631803	-0.0292896	6	rasa1b
chr10_43406759_43408065	chr10	43406949	43407409	00dpi	260	01PROM(<2kb)	02NEG	01BROAD	-0.7	0.632023	1.31724	-0.854682	-1.06507	0.631803	-0.0292896	6	rasa1b
chr10_43797045_43797772	chr10	43797046	43797686	45dpi	220	01PROM(<2kb)	02NEG	01BROAD	-1	1.77815	0.646357	-0.530488	-1.23429	-0.199709	1.31813	2	nr2f1b
chr10_43797045_43797772	chr10	43797181	43797749	14dpi	319	01PROM(<2kb)	02NEG	01BROAD	-1	1.77815	0.646357	-0.530488	-1.23429	-0.199709	1.31813	2	nr2f1b
chr10_43797045_43797772	chr10	43797295	43797772	01dpi	387	01PROM(<2kb)	02NEG	01BROAD	-1	1.77815	0.646357	-0.530488	-1.23429	-0.199709	1.31813	2	nr2f1b
chr10_43797045_43797772	chr10	43797358	43797764	00dpi	415	01PROM(<2kb)	02NEG	01BROAD	-1	1.77815	0.646357	-0.530488	-1.23429	-0.199709	1.31813	2	nr2f1b
chr10_43797045_43797772	chr10	43797418	43797767	04dpi	446	01PROM(<2kb)	02NEG	01BROAD	-1	1.77815	0.646357	-0.530488	-1.23429	-0.199709	1.31813	2	nr2f1b
chr10_43994047_43995155	chr10	43994048	43994285	14dpi	-305	01PROM(<2kb)	01POS	01BROAD	0.7	0.632023	0.6887	0.920082	-0.891171	0.543268	-1.26088	3	cldn5b
chr10_43994047_43995155	chr10	43994086	43994914	01dpi	29	01PROM(<2kb)	01POS	01BROAD	0.7	0.632023	0.6887	0.920082	-0.891171	0.543268	-1.26088	3	cldn5b
chr10_43994047_43995155	chr10	43994151	43994426	04dpi	-183	01PROM(<2kb)	01POS	01BROAD	0.7	0.632023	0.6887	0.920082	-0.891171	0.543268	-1.26088	3	cldn5b
chr10_43994047_43995155	chr10	43994166	43994393	45dpi	-192	01PROM(<2kb)	01POS	01BROAD	0.7	0.632023	0.6887	0.920082	-0.891171	0.543268	-1.26088	3	cldn5b
chr10_43994047_43995155	chr10	43994665	43995155	14dpi	340	01PROM(<2kb)	01POS	01BROAD	0.7	0.632023	0.6887	0.920082	-0.891171	0.543268	-1.26088	3	cldn5b
chr10_44356730_44358485	chr10	44356731	44358312	45dpi	437	01PROM(<2kb)	01POS	01BROAD	0.7	0.632023	-1.58005	0.687552	0.551324	-0.407581	0.748754	1	sbno1
chr10_44356730_44358485	chr10	44356786	44358292	04dpi	419	01PROM(<2kb)	01POS	01BROAD	0.7	0.632023	-1.58005	0.687552	0.551324	-0.407581	0.748754	1	sbno1
chr10_44356730_44358485	chr10	44356815	44358485	14dpi	308	01PROM(<2kb)	01POS	01BROAD	0.7	0.632023	-1.58005	0.687552	0.551324	-0.407581	0.748754	1	sbno1
chr10_44356730_44358485	chr10	44356827	44358335	01dpi	377	01PROM(<2kb)	01POS	01BROAD	0.7	0.632023	-1.58005	0.687552	0.551324	-0.407581	0.748754	1	sbno1
chr10_44356730_44358485	chr10	44356890	44358164	00dpi	431	01PROM(<2kb)	01POS	01BROAD	0.7	0.632023	-1.58005	0.687552	0.551324	-0.407581	0.748754	1	sbno1
chr10_44903043_44904081	chr10	44903044	44904081	45dpi	-114	01PROM(<2kb)	01POS	01BROAD	0.8	0.875061	-0.577866	0.437482	0.232517	-1.35304	1.26091	1	zgc:114173
chr10_44903043_44904081	chr10	44903340	44903966	14dpi	-23	01PROM(<2kb)	01POS	01BROAD	0.8	0.875061	-0.577866	0.437482	0.232517	-1.35304	1.26091	1	zgc:114173
chr10_44903043_44904081	chr10	44903353	44904028	01dpi	14	01PROM(<2kb)	01POS	01BROAD	0.8	0.875061	-0.577866	0.437482	0.232517	-1.35304	1.26091	1	zgc:114173
chr10_44903043_44904081	chr10	44903367	44903975	04dpi	-5	01PROM(<2kb)	01POS	01BROAD	0.8	0.875061	-0.577866	0.437482	0.232517	-1.35304	1.26091	1	zgc:114173
chr10_45019225_45019965	chr10	45019226	45019480	04dpi	9663	02Genebody(>2kb)	01POS	01BROAD	0.7	0.632023	0.423766	0.746324	0.895362	-1.43813	-0.627323	1	polm
chr10_45019225_45019965	chr10	45019307	45019800	14dpi	9463	02Genebody(>2kb)	01POS	01BROAD	0.7	0.632023	0.423766	0.746324	0.895362	-1.43813	-0.627323	1	polm
chr10_45019225_45019965	chr10	45019384	45019706	01dpi	9471	02Genebody(>2kb)	01POS	01BROAD	0.7	0.632023	0.423766	0.746324	0.895362	-1.43813	-0.627323	1	polm
chr10_45019225_45019965	chr10	45019744	45019965	45dpi	9162	02Genebody(>2kb)	01POS	01BROAD	0.7	0.632023	0.423766	0.746324	0.895362	-1.43813	-0.627323	1	polm
chr10_45058380_45059008	chr10	45058381	45058984	14dpi	180	01PROM(<2kb)	01POS	01BROAD	0.9	1.07918	-0.405407	0.698937	-0.0378207	1.1592	-1.41491	3	mrps24
chr10_45058380_45059008	chr10	45058447	45059008	01dpi	135	01PROM(<2kb)	01POS	01BROAD	0.9	1.07918	-0.405407	0.698937	-0.0378207	1.1592	-1.41491	3	mrps24
chr10_45058380_45059008	chr10	45058475	45058948	04dpi	151	01PROM(<2kb)	01POS	01BROAD	0.9	1.07918	-0.405407	0.698937	-0.0378207	1.1592	-1.41491	3	mrps24
chr10_45058380_45059008	chr10	45058499	45058949	45dpi	138	01PROM(<2kb)	01POS	01BROAD	0.9	1.07918	-0.405407	0.698937	-0.0378207	1.1592	-1.41491	3	mrps24
chr10_45058380_45059008	chr10	45058587	45058941	00dpi	98	01PROM(<2kb)	01POS	01BROAD	0.9	1.07918	-0.405407	0.698937	-0.0378207	1.1592	-1.41491	3	mrps24
chr10_45059621_45061657	chr10	45059622	45061657	04dpi	842	01PROM(<2kb)	01POS	01BROAD	0.7	0.632023	0.25498	0.3269	1.13611	-1.58756	-0.130431	1	nudcd3
chr10_45059621_45061657	chr10	45059631	45061121	14dpi	579	01PROM(<2kb)	01POS	01BROAD	0.7	0.632023	0.25498	0.3269	1.13611	-1.58756	-0.130431	1	nudcd3
chr10_45059621_45061657	chr10	45059648	45060581	45dpi	317	01PROM(<2kb)	01POS	01BROAD	0.7	0.632023	0.25498	0.3269	1.13611	-1.58756	-0.130431	1	nudcd3
chr10_45059621_45061657	chr10	45059657	45061345	01dpi	704	01PROM(<2kb)	01POS	01BROAD	0.7	0.632023	0.25498	0.3269	1.13611	-1.58756	-0.130431	1	nudcd3
chr10_45059621_45061657	chr10	45059716	45060302	00dpi	212	01PROM(<2kb)	01POS	01BROAD	0.7	0.632023	0.25498	0.3269	1.13611	-1.58756	-0.130431	1	nudcd3
chr10_45059621_45061657	chr10	45060696	45061217	00dpi	1159	01PROM(<2kb)	01POS	01BROAD	0.7	0.632023	0.25498	0.3269	1.13611	-1.58756	-0.130431	1	nudcd3
chr10_KZ114911v1_alt_28098_28634	chr10_KZ114911v1_alt	28099	28587	14dpi	412	01PROM(<2kb)	02NEG	01BROAD	-0.8	0.875061	0.43664	-0.484964	-1.41123	1.23842	0.22114	2	mat2al
chr10_KZ114911v1_alt_28098_28634	chr10_KZ114911v1_alt	28138	28634	45dpi	369	01PROM(<2kb)	02NEG	01BROAD	-0.8	0.875061	0.43664	-0.484964	-1.41123	1.23842	0.22114	2	mat2al
chr10_KZ114914v1_alt_34082_35029	chr10_KZ114914v1_alt	34083	34990	14dpi	461	01PROM(<2kb)	01POS	01BROAD	0.7	0.632023	-1.52727	0.0857222	-0.199635	1.19039	0.450787	4	uqcc3
chr10_KZ114914v1_alt_34082_35029	chr10_KZ114914v1_alt	34181	35029	45dpi	392	01PROM(<2kb)	01POS	01BROAD	0.7	0.632023	-1.52727	0.0857222	-0.199635	1.19039	0.450787	4	uqcc3
chr10_KZ114914v1_alt_34082_35029	chr10_KZ114914v1_alt	34189	34998	04dpi	404	01PROM(<2kb)	01POS	01BROAD	0.7	0.632023	-1.52727	0.0857222	-0.199635	1.19039	0.450787	4	uqcc3
chr10_KZ114914v1_alt_34082_35029	chr10_KZ114914v1_alt	34307	35010	01dpi	339	01PROM(<2kb)	01POS	01BROAD	0.7	0.632023	-1.52727	0.0857222	-0.199635	1.19039	0.450787	4	uqcc3
chr10_KZ114914v1_alt_121431_122021	chr10_KZ114914v1_alt	121432	121894	45dpi	130	01PROM(<2kb)	01POS	01BROAD	1	1.77815	-1.3615	-0.434729	1.26814	-0.0597783	0.587862	4	cxadr
chr10_KZ114914v1_alt_121431_122021	chr10_KZ114914v1_alt	121449	122021	14dpi	202	01PROM(<2kb)	01POS	01BROAD	1	1.77815	-1.3615	-0.434729	1.26814	-0.0597783	0.587862	4	cxadr
chr10_KZ114914v1_alt_121431_122021	chr10_KZ114914v1_alt	121495	121951	04dpi	190	01PROM(<2kb)	01POS	01BROAD	1	1.77815	-1.3615	-0.434729	1.26814	-0.0597783	0.587862	4	cxadr
chr10_KZ114914v1_alt_247431_249161	chr10_KZ114914v1_alt	247432	249138	45dpi	126752	02Genebody(>2kb)	01POS	01BROAD	0.7	0.632023	-1.01133	-0.529843	-0.522704	0.648873	1.415	5	cxadr
chr10_KZ114914v1_alt_247431_249161	chr10_KZ114914v1_alt	247812	249161	14dpi	126953	02Genebody(>2kb)	01POS	01BROAD	0.7	0.632023	-1.01133	-0.529843	-0.522704	0.648873	1.415	5	cxadr
chr10_KZ114914v1_alt_247431_249161	chr10_KZ114914v1_alt	248131	248976	01dpi	127020	02Genebody(>2kb)	01POS	01BROAD	0.7	0.632023	-1.01133	-0.529843	-0.522704	0.648873	1.415	5	cxadr
chr10_KZ114914v1_alt_247431_249161	chr10_KZ114914v1_alt	248301	248952	04dpi	127093	02Genebody(>2kb)	01POS	01BROAD	0.7	0.632023	-1.01133	-0.529843	-0.522704	0.648873	1.415	5	cxadr
chr10_KZ115302v1_alt_196833_197992	chr10_KZ115302v1_alt	196834	197930	45dpi	478	01PROM(<2kb)	01POS	01BROAD	0.9	1.07918	-1.15199	0.385162	1.2402	-0.897902	0.424531	1	wrn
chr10_KZ115302v1_alt_196833_197992	chr10_KZ115302v1_alt	197050	197992	14dpi	339	01PROM(<2kb)	01POS	01BROAD	0.9	1.07918	-1.15199	0.385162	1.2402	-0.897902	0.424531	1	wrn
chr10_KZ115302v1_alt_196833_197992	chr10_KZ115302v1_alt	197107	197916	04dpi	349	01PROM(<2kb)	01POS	01BROAD	0.9	1.07918	-1.15199	0.385162	1.2402	-0.897902	0.424531	1	wrn
chr10_KZ115302v1_alt_196833_197992	chr10_KZ115302v1_alt	197194	197860	01dpi	333	01PROM(<2kb)	01POS	01BROAD	0.9	1.07918	-1.15199	0.385162	1.2402	-0.897902	0.424531	1	wrn
chr10_KZ115302v1_alt_205892_207549	chr10_KZ115302v1_alt	205893	207313	01dpi	1075	01PROM(<2kb)	01POS	01BROAD	0.9	1.07918	-1.37507	-0.646491	0.291408	0.630968	1.09918	5	purg
chr10_KZ115302v1_alt_205892_207549	chr10_KZ115302v1_alt	205897	207549	45dpi	1195	01PROM(<2kb)	01POS	01BROAD	0.9	1.07918	-1.37507	-0.646491	0.291408	0.630968	1.09918	5	purg
chr10_KZ115302v1_alt_205892_207549	chr10_KZ115302v1_alt	205914	207368	04dpi	1113	01PROM(<2kb)	01POS	01BROAD	0.9	1.07918	-1.37507	-0.646491	0.291408	0.630968	1.09918	5	purg
chr10_KZ115302v1_alt_205892_207549	chr10_KZ115302v1_alt	205917	207469	14dpi	1165	01PROM(<2kb)	01POS	01BROAD	0.9	1.07918	-1.37507	-0.646491	0.291408	0.630968	1.09918	5	purg
chr10_KZ115302v1_alt_205892_207549	chr10_KZ115302v1_alt	206329	207106	00dpi	1189	01PROM(<2kb)	01POS	01BROAD	0.9	1.07918	-1.37507	-0.646491	0.291408	0.630968	1.09918	5	purg
chr10_KZ115302v1_alt_278203_279905	chr10_KZ115302v1_alt	279068	279365	00dpi	266	01PROM(<2kb)	01POS	03NARROW	0.8	0.875061	-1.1206	-0.867861	0.915212	-0.000747715	1.07399	5	hint1
chr10_KZ115302v1_alt_278203_279905	chr10_KZ115302v1_alt	278204	279701	45dpi	2	01PROM(<2kb)	01POS	03NARROW	0.8	0.875061	-1.1206	-0.867861	0.915212	-0.000747715	1.07399	5	hint1
chr10_KZ115302v1_alt_278203_279905	chr10_KZ115302v1_alt	278224	279904	14dpi	114	01PROM(<2kb)	01POS	03NARROW	0.8	0.875061	-1.1206	-0.867861	0.915212	-0.000747715	1.07399	5	hint1
chr10_KZ115302v1_alt_278203_279905	chr10_KZ115302v1_alt	278229	279905	04dpi	117	01PROM(<2kb)	01POS	03NARROW	0.8	0.875061	-1.1206	-0.867861	0.915212	-0.000747715	1.07399	5	hint1
chr10_KZ115302v1_alt_278203_279905	chr10_KZ115302v1_alt	278365	279768	01dpi	116	01PROM(<2kb)	01POS	03NARROW	0.8	0.875061	-1.1206	-0.867861	0.915212	-0.000747715	1.07399	5	hint1
chr10_KZ115310v1_alt_169437_170644	chr10_KZ115310v1_alt	169438	170628	14dpi	-1756	01PROM(<2kb)	02NEG	01BROAD	-0.9	1.07918	-0.984609	-0.388406	-0.72178	1.33431	0.760486	5	nrarpa
chr10_KZ115310v1_alt_169437_170644	chr10_KZ115310v1_alt	169479	170644	45dpi	-1784	01PROM(<2kb)	02NEG	01BROAD	-0.9	1.07918	-0.984609	-0.388406	-0.72178	1.33431	0.760486	5	nrarpa
chr10_KZ115310v1_alt_169437_170644	chr10_KZ115310v1_alt	169510	170320	04dpi	-1638	01PROM(<2kb)	02NEG	01BROAD	-0.9	1.07918	-0.984609	-0.388406	-0.72178	1.33431	0.760486	5	nrarpa
chr10_KZ115310v1_alt_169437_170644	chr10_KZ115310v1_alt	169739	170381	01dpi	-1783	01PROM(<2kb)	02NEG	01BROAD	-0.9	1.07918	-0.984609	-0.388406	-0.72178	1.33431	0.760486	5	nrarpa
chr10_KZ115316v1_alt_112593_113831	chr10_KZ115316v1_alt	112594	113797	45dpi	281	01PROM(<2kb)	01POS	01BROAD	0.7	0.632023	-1.12454	-0.589733	1.53724	0.0220173	0.15501	4	xpo7
chr10_KZ115316v1_alt_112593_113831	chr10_KZ115316v1_alt	112722	113776	14dpi	335	01PROM(<2kb)	01POS	01BROAD	0.7	0.632023	-1.12454	-0.589733	1.53724	0.0220173	0.15501	4	xpo7
chr10_KZ115316v1_alt_112593_113831	chr10_KZ115316v1_alt	112772	113831	04dpi	387	01PROM(<2kb)	01POS	01BROAD	0.7	0.632023	-1.12454	-0.589733	1.53724	0.0220173	0.15501	4	xpo7
chr10_KZ115316v1_alt_112593_113831	chr10_KZ115316v1_alt	112788	113773	01dpi	366	01PROM(<2kb)	01POS	01BROAD	0.7	0.632023	-1.12454	-0.589733	1.53724	0.0220173	0.15501	4	xpo7
chr10_KZ115316v1_alt_112593_113831	chr10_KZ115316v1_alt	113040	113552	00dpi	382	01PROM(<2kb)	01POS	01BROAD	0.7	0.632023	-1.12454	-0.589733	1.53724	0.0220173	0.15501	4	xpo7
chr10_KZ115320v1_alt_264675_265547	chr10_KZ115320v1_alt	264676	265410	45dpi	1148	01PROM(<2kb)	02NEG	01BROAD	-0.7	0.632023	-0.671104	-0.923568	0.552173	-0.44009	1.48259	5	epob
chr10_KZ115320v1_alt_264675_265547	chr10_KZ115320v1_alt	264699	265538	04dpi	1073	01PROM(<2kb)	02NEG	01BROAD	-0.7	0.632023	-0.671104	-0.923568	0.552173	-0.44009	1.48259	5	epob
chr10_KZ115320v1_alt_264675_265547	chr10_KZ115320v1_alt	264762	264961	00dpi	1330	01PROM(<2kb)	02NEG	01BROAD	-0.7	0.632023	-0.671104	-0.923568	0.552173	-0.44009	1.48259	5	epob
chr10_KZ115320v1_alt_264675_265547	chr10_KZ115320v1_alt	264764	265547	14dpi	1036	01PROM(<2kb)	02NEG	01BROAD	-0.7	0.632023	-0.671104	-0.923568	0.552173	-0.44009	1.48259	5	epob
chr10_KZ115320v1_alt_264675_265547	chr10_KZ115320v1_alt	264794	265163	01dpi	1213	01PROM(<2kb)	02NEG	01BROAD	-0.7	0.632023	-0.671104	-0.923568	0.552173	-0.44009	1.48259	5	epob
chr10_KZ115323v1_alt_69619_70885	chr10_KZ115323v1_alt	69620	70879	04dpi	490	01PROM(<2kb)	01POS	01BROAD	0.9	1.07918	-1.6738	0.393592	0.695814	-0.148577	0.732972	4	arfip2b
chr10_KZ115323v1_alt_69619_70885	chr10_KZ115323v1_alt	69690	70855	45dpi	467	01PROM(<2kb)	01POS	01BROAD	0.9	1.07918	-1.6738	0.393592	0.695814	-0.148577	0.732972	4	arfip2b
chr10_KZ115323v1_alt_69619_70885	chr10_KZ115323v1_alt	69915	70868	14dpi	348	01PROM(<2kb)	01POS	01BROAD	0.9	1.07918	-1.6738	0.393592	0.695814	-0.148577	0.732972	4	arfip2b
chr10_KZ115323v1_alt_69619_70885	chr10_KZ115323v1_alt	69946	70885	01dpi	324	01PROM(<2kb)	01POS	01BROAD	0.9	1.07918	-1.6738	0.393592	0.695814	-0.148577	0.732972	4	arfip2b
chr10_KZ115323v1_alt_69619_70885	chr10_KZ115323v1_alt	70469	70673	00dpi	168	01PROM(<2kb)	01POS	01BROAD	0.9	1.07918	-1.6738	0.393592	0.695814	-0.148577	0.732972	4	arfip2b
chr10_KZ115324v1_alt_154058_154827	chr10_KZ115324v1_alt	154059	154778	01dpi	156	01PROM(<2kb)	01POS	01BROAD	0.8	0.875061	-1.14338	0.535947	1.37149	-0.723028	-0.0410378	1	rab1bb
chr10_KZ115324v1_alt_154058_154827	chr10_KZ115324v1_alt	154162	154769	04dpi	203	01PROM(<2kb)	01POS	01BROAD	0.8	0.875061	-1.14338	0.535947	1.37149	-0.723028	-0.0410378	1	rab1bb
chr10_KZ115324v1_alt_154058_154827	chr10_KZ115324v1_alt	154182	154702	45dpi	180	01PROM(<2kb)	01POS	01BROAD	0.8	0.875061	-1.14338	0.535947	1.37149	-0.723028	-0.0410378	1	rab1bb
chr10_KZ115324v1_alt_154058_154827	chr10_KZ115324v1_alt	154206	154827	14dpi	254	01PROM(<2kb)	01POS	01BROAD	0.8	0.875061	-1.14338	0.535947	1.37149	-0.723028	-0.0410378	1	rab1bb
chr10_KZ115324v1_alt_231824_232780	chr10_KZ115324v1_alt	231825	232780	45dpi	411	01PROM(<2kb)	01POS	03NARROW	0.9	1.07918	-0.885621	-0.8688	-0.384913	1.17996	0.959371	5	uqcc3
chr10_KZ115324v1_alt_231824_232780	chr10_KZ115324v1_alt	231843	232706	14dpi	439	01PROM(<2kb)	01POS	03NARROW	0.9	1.07918	-0.885621	-0.8688	-0.384913	1.17996	0.959371	5	uqcc3
chr10_KZ115324v1_alt_231824_232780	chr10_KZ115324v1_alt	231912	232710	04dpi	402	01PROM(<2kb)	01POS	03NARROW	0.9	1.07918	-0.885621	-0.8688	-0.384913	1.17996	0.959371	5	uqcc3
chr10_KZ115324v1_alt_231824_232780	chr10_KZ115324v1_alt	231976	232707	01dpi	372	01PROM(<2kb)	01POS	03NARROW	0.9	1.07918	-0.885621	-0.8688	-0.384913	1.17996	0.959371	5	uqcc3
chr10_KZ115324v1_alt_231824_232780	chr10_KZ115324v1_alt	232309	232597	00dpi	260	01PROM(<2kb)	01POS	03NARROW	0.9	1.07918	-0.885621	-0.8688	-0.384913	1.17996	0.959371	5	uqcc3
chr10_KZ115332v1_alt_309673_311086	chr10_KZ115332v1_alt	309674	311074	04dpi	588	01PROM(<2kb)	02NEG	01BROAD	-0.8	0.875061	-0.0958291	0.0209083	0.735414	0.940859	-1.60135	3	uspl1
chr10_KZ115332v1_alt_309673_311086	chr10_KZ115332v1_alt	309676	310626	45dpi	365	01PROM(<2kb)	02NEG	01BROAD	-0.8	0.875061	-0.0958291	0.0209083	0.735414	0.940859	-1.60135	3	uspl1
chr10_KZ115332v1_alt_309673_311086	chr10_KZ115332v1_alt	309683	311086	14dpi	598	01PROM(<2kb)	02NEG	01BROAD	-0.8	0.875061	-0.0958291	0.0209083	0.735414	0.940859	-1.60135	3	uspl1
chr10_KZ115332v1_alt_309673_311086	chr10_KZ115332v1_alt	309698	310897	01dpi	511	01PROM(<2kb)	02NEG	01BROAD	-0.8	0.875061	-0.0958291	0.0209083	0.735414	0.940859	-1.60135	3	uspl1
chr10_KZ115332v1_alt_309673_311086	chr10_KZ115332v1_alt	309733	310383	00dpi	272	01PROM(<2kb)	02NEG	01BROAD	-0.8	0.875061	-0.0958291	0.0209083	0.735414	0.940859	-1.60135	3	uspl1
chr10_KZ115335v1_alt_131655_136996	chr10_KZ115335v1_alt	131656	133253	45dpi	1691	01PROM(<2kb)	01POS	01BROAD	0.7	0.632023	-0.976854	0.203178	0.265316	-0.930064	1.43842	5	setd1ba
chr10_KZ115335v1_alt_131655_136996	chr10_KZ115335v1_alt	131784	132785	04dpi	1861	01PROM(<2kb)	01POS	01BROAD	0.7	0.632023	-0.976854	0.203178	0.265316	-0.930064	1.43842	5	setd1ba
chr10_KZ115335v1_alt_131655_136996	chr10_KZ115335v1_alt	132258	133093	01dpi	1470	01PROM(<2kb)	01POS	01BROAD	0.7	0.632023	-0.976854	0.203178	0.265316	-0.930064	1.43842	5	setd1ba
chr10_KZ115335v1_alt_131655_136996	chr10_KZ115335v1_alt	132300	136996	14dpi	-319	01PROM(<2kb)	01POS	01BROAD	0.7	0.632023	-0.976854	0.203178	0.265316	-0.930064	1.43842	5	setd1ba
chr10_KZ115335v1_alt_131655_136996	chr10_KZ115335v1_alt	133392	135923	04dpi	-310	01PROM(<2kb)	01POS	01BROAD	0.7	0.632023	-0.976854	0.203178	0.265316	-0.930064	1.43842	5	setd1ba
chr10_KZ115335v1_alt_131655_136996	chr10_KZ115335v1_alt	133602	135922	01dpi	-205	01PROM(<2kb)	01POS	01BROAD	0.7	0.632023	-0.976854	0.203178	0.265316	-0.930064	1.43842	5	setd1ba
chr10_KZ115335v1_alt_131655_136996	chr10_KZ115335v1_alt	133610	135842	45dpi	-241	01PROM(<2kb)	01POS	01BROAD	0.7	0.632023	-0.976854	0.203178	0.265316	-0.930064	1.43842	5	setd1ba
chr10_KZ115335v1_alt_131655_136996	chr10_KZ115335v1_alt	136270	136874	45dpi	1605	01PROM(<2kb)	01POS	01BROAD	0.7	0.632023	-0.976854	0.203178	0.265316	-0.930064	1.43842	5	setd1ba
chr10_KZ115335v1_alt_131655_136996	chr10_KZ115335v1_alt	136356	136763	04dpi	1592	01PROM(<2kb)	01POS	01BROAD	0.7	0.632023	-0.976854	0.203178	0.265316	-0.930064	1.43842	5	setd1ba
chr10_KZ115335v1_alt_131655_136996	chr10_KZ115335v1_alt	136416	136764	01dpi	1623	01PROM(<2kb)	01POS	01BROAD	0.7	0.632023	-0.976854	0.203178	0.265316	-0.930064	1.43842	5	setd1ba
chr11_322607_323577	chr11	322608	323392	01dpi	-6687	02Genebody(>2kb)	01POS	01BROAD	0.8	0.875061	0.256886	0.41902	-1.14983	1.31493	-0.841006	2	cyp27b1
chr11_322607_323577	chr11	322691	323577	14dpi	-6553	02Genebody(>2kb)	01POS	01BROAD	0.8	0.875061	0.256886	0.41902	-1.14983	1.31493	-0.841006	2	cyp27b1
chr11_322607_323577	chr11	322735	323345	04dpi	-6647	02Genebody(>2kb)	01POS	01BROAD	0.8	0.875061	0.256886	0.41902	-1.14983	1.31493	-0.841006	2	cyp27b1
chr11_322607_323577	chr11	322821	323073	45dpi	-6740	02Genebody(>2kb)	01POS	01BROAD	0.8	0.875061	0.256886	0.41902	-1.14983	1.31493	-0.841006	2	cyp27b1
chr11_322607_323577	chr11	322862	323364	00dpi	-6574	02Genebody(>2kb)	01POS	01BROAD	0.8	0.875061	0.256886	0.41902	-1.14983	1.31493	-0.841006	2	cyp27b1
chr11_437864_438646	chr11	437865	438541	04dpi	91	01PROM(<2kb)	01POS	01BROAD	0.9	1.07918	-1.19126	-0.565864	1.47183	-0.0212396	0.306528	4	nuf2
chr11_437864_438646	chr11	437953	438646	14dpi	-5	01PROM(<2kb)	01POS	01BROAD	0.9	1.07918	-1.19126	-0.565864	1.47183	-0.0212396	0.306528	4	nuf2
chr11_437864_438646	chr11	437994	438636	45dpi	-21	01PROM(<2kb)	01POS	01BROAD	0.9	1.07918	-1.19126	-0.565864	1.47183	-0.0212396	0.306528	4	nuf2
chr11_437864_438646	chr11	438015	438537	01dpi	18	01PROM(<2kb)	01POS	01BROAD	0.9	1.07918	-1.19126	-0.565864	1.47183	-0.0212396	0.306528	4	nuf2
chr11_437864_438646	chr11	438139	438473	00dpi	-12	01PROM(<2kb)	01POS	01BROAD	0.9	1.07918	-1.19126	-0.565864	1.47183	-0.0212396	0.306528	4	nuf2
chr11_485442_486668	chr11	485443	486668	01dpi	251	01PROM(<2kb)	01POS	01BROAD	0.8	0.875061	-1.12091	0.810399	1.27266	-0.527305	-0.434848	1	isy1
chr11_485442_486668	chr11	485518	486629	04dpi	233	01PROM(<2kb)	01POS	01BROAD	0.8	0.875061	-1.12091	0.810399	1.27266	-0.527305	-0.434848	1	isy1
chr11_485442_486668	chr11	485690	486625	14dpi	149	01PROM(<2kb)	01POS	01BROAD	0.8	0.875061	-1.12091	0.810399	1.27266	-0.527305	-0.434848	1	isy1
chr11_485442_486668	chr11	485731	486661	45dpi	110	01PROM(<2kb)	01POS	01BROAD	0.8	0.875061	-1.12091	0.810399	1.27266	-0.527305	-0.434848	1	isy1
chr11_485442_486668	chr11	485974	486530	00dpi	54	01PROM(<2kb)	01POS	01BROAD	0.8	0.875061	-1.12091	0.810399	1.27266	-0.527305	-0.434848	1	isy1
chr11_755814_756371	chr11	755815	756151	14dpi	6738	02Genebody(>2kb)	02NEG	01BROAD	-0.7	0.632023	1.13282	0.734833	0.183518	-0.885201	-1.16597	3	syn2b
chr11_755814_756371	chr11	755826	756349	00dpi	6634	02Genebody(>2kb)	02NEG	01BROAD	-0.7	0.632023	1.13282	0.734833	0.183518	-0.885201	-1.16597	3	syn2b
chr11_755814_756371	chr11	756167	756371	04dpi	6452	02Genebody(>2kb)	02NEG	01BROAD	-0.7	0.632023	1.13282	0.734833	0.183518	-0.885201	-1.16597	3	syn2b
chr11_779326_780647	chr11	779327	780310	45dpi	52	01PROM(<2kb)	01POS	01BROAD	0.7	0.632023	0.049597	1.26816	-1.53788	0.112891	0.107236	2	tamm41
chr11_779326_780647	chr11	779454	780482	01dpi	202	01PROM(<2kb)	01POS	01BROAD	0.7	0.632023	0.049597	1.26816	-1.53788	0.112891	0.107236	2	tamm41
chr11_779326_780647	chr11	779497	780647	14dpi	306	01PROM(<2kb)	01POS	01BROAD	0.7	0.632023	0.049597	1.26816	-1.53788	0.112891	0.107236	2	tamm41
chr11_779326_780647	chr11	779648	780422	04dpi	269	01PROM(<2kb)	01POS	01BROAD	0.7	0.632023	0.049597	1.26816	-1.53788	0.112891	0.107236	2	tamm41
chr11_779326_780647	chr11	779701	780071	00dpi	120	01PROM(<2kb)	01POS	01BROAD	0.7	0.632023	0.049597	1.26816	-1.53788	0.112891	0.107236	2	tamm41
chr11_1194022_1194532	chr11	1194023	1194532	14dpi	-59467	02Genebody(>2kb)	02NEG	01BROAD	-0.8	0.875061	0.222995	-0.479409	0.143036	1.41565	-1.30227	3	slc6a11b
chr11_1477428_1478003	chr11	1477429	1478003	04dpi	32057	02Genebody(>2kb)	02NEG	01BROAD	-0.7	0.632023	0.130196	0.15519	0.741492	0.68696	-1.71384	3	phactr3b
chr11_1584020_1585601	chr11	1584021	1585521	04dpi	24	01PROM(<2kb)	01POS	01BROAD	0.7	0.632023	-0.593258	1.54847	-0.374417	-0.976486	0.395689	1	si:dkey-40c23.2
chr11_1584020_1585601	chr11	1584026	1585436	14dpi	-16	01PROM(<2kb)	01POS	01BROAD	0.7	0.632023	-0.593258	1.54847	-0.374417	-0.976486	0.395689	1	si:dkey-40c23.2
chr11_1584020_1585601	chr11	1584445	1585601	45dpi	276	01PROM(<2kb)	01POS	01BROAD	0.7	0.632023	-0.593258	1.54847	-0.374417	-0.976486	0.395689	1	si:dkey-40c23.2
chr11_1584020_1585601	chr11	1584618	1585507	01dpi	315	01PROM(<2kb)	01POS	01BROAD	0.7	0.632023	-0.593258	1.54847	-0.374417	-0.976486	0.395689	1	si:dkey-40c23.2
chr11_1584020_1585601	chr11	1584702	1585330	00dpi	269	01PROM(<2kb)	01POS	01BROAD	0.7	0.632023	-0.593258	1.54847	-0.374417	-0.976486	0.395689	1	si:dkey-40c23.2
chr11_1963344_1964064	chr11	1963345	1963802	04dpi	3440	02Genebody(>2kb)	02NEG	01BROAD	-0.8	0.875061	-0.0719355	1.05652	-0.848742	-1.1045	0.968664	1	nr1d4b
chr11_1963344_1964064	chr11	1963356	1964043	01dpi	3314	02Genebody(>2kb)	02NEG	01BROAD	-0.8	0.875061	-0.0719355	1.05652	-0.848742	-1.1045	0.968664	1	nr1d4b
chr11_1963344_1964064	chr11	1963411	1964064	45dpi	3276	02Genebody(>2kb)	02NEG	01BROAD	-0.8	0.875061	-0.0719355	1.05652	-0.848742	-1.1045	0.968664	1	nr1d4b
chr11_1963344_1964064	chr11	1963428	1963987	14dpi	3306	02Genebody(>2kb)	02NEG	01BROAD	-0.8	0.875061	-0.0719355	1.05652	-0.848742	-1.1045	0.968664	1	nr1d4b
chr11_2068795_2069582	chr11	2068796	2069471	14dpi	-20328	03Interg	02NEG	01BROAD	-0.7	0.632023	0.227413	-0.127246	-0.299981	-1.28251	1.48232	5	rargb
chr11_2068795_2069582	chr11	2068798	2069582	45dpi	-20271	03Interg	02NEG	01BROAD	-0.7	0.632023	0.227413	-0.127246	-0.299981	-1.28251	1.48232	5	rargb
chr11_2068795_2069582	chr11	2068808	2069327	04dpi	-20394	03Interg	02NEG	01BROAD	-0.7	0.632023	0.227413	-0.127246	-0.299981	-1.28251	1.48232	5	rargb
chr11_2068795_2069582	chr11	2068934	2069364	01dpi	-20312	03Interg	02NEG	01BROAD	-0.7	0.632023	0.227413	-0.127246	-0.299981	-1.28251	1.48232	5	rargb
chr11_2068795_2069582	chr11	2068952	2069224	00dpi	-20373	03Interg	02NEG	01BROAD	-0.7	0.632023	0.227413	-0.127246	-0.299981	-1.28251	1.48232	5	rargb
chr11_2455811_2456871	chr11	2455812	2456871	14dpi	-93	01PROM(<2kb)	01POS	01BROAD	0.8	0.875061	-0.408549	-1.39569	1.30241	0.0735113	0.428316	4	slc2a10
chr11_2455811_2456871	chr11	2455928	2456829	45dpi	-130	01PROM(<2kb)	01POS	01BROAD	0.8	0.875061	-0.408549	-1.39569	1.30241	0.0735113	0.428316	4	slc2a10
chr11_2455811_2456871	chr11	2456033	2456748	01dpi	-142	01PROM(<2kb)	01POS	01BROAD	0.8	0.875061	-0.408549	-1.39569	1.30241	0.0735113	0.428316	4	slc2a10
chr11_2455811_2456871	chr11	2456061	2456849	04dpi	201	01PROM(<2kb)	01POS	01BROAD	0.8	0.875061	-0.408549	-1.39569	1.30241	0.0735113	0.428316	4	slc2a10
chr11_2455811_2456871	chr11	2456209	2456492	00dpi	-102	01PROM(<2kb)	01POS	01BROAD	0.8	0.875061	-0.408549	-1.39569	1.30241	0.0735113	0.428316	4	slc2a10
chr11_2548413_2549179	chr11	2548414	2549129	14dpi	272	01PROM(<2kb)	01POS	01BROAD	0.9	1.07918	-0.570278	0.3263	0.859403	-1.4567	0.841279	1	cnpy2
chr11_2548413_2549179	chr11	2548484	2549171	01dpi	216	01PROM(<2kb)	01POS	01BROAD	0.9	1.07918	-0.570278	0.3263	0.859403	-1.4567	0.841279	1	cnpy2
chr11_2548413_2549179	chr11	2548554	2549168	04dpi	182	01PROM(<2kb)	01POS	01BROAD	0.9	1.07918	-0.570278	0.3263	0.859403	-1.4567	0.841279	1	cnpy2
chr11_2548413_2549179	chr11	2548614	2549179	45dpi	147	01PROM(<2kb)	01POS	01BROAD	0.9	1.07918	-0.570278	0.3263	0.859403	-1.4567	0.841279	1	cnpy2
chr11_2554493_2555914	chr11	2554494	2555653	45dpi	217	01PROM(<2kb)	02NEG	01BROAD	-1	1.77815	1.2067	-0.236962	-0.929487	0.880697	-0.920949	2	zgc:113184
chr11_2554493_2555914	chr11	2554520	2555734	04dpi	271	01PROM(<2kb)	02NEG	01BROAD	-1	1.77815	1.2067	-0.236962	-0.929487	0.880697	-0.920949	2	zgc:113184
chr11_2554493_2555914	chr11	2554606	2555859	01dpi	376	01PROM(<2kb)	02NEG	01BROAD	-1	1.77815	1.2067	-0.236962	-0.929487	0.880697	-0.920949	2	zgc:113184
chr11_2554493_2555914	chr11	2554769	2555189	00dpi	123	01PROM(<2kb)	02NEG	01BROAD	-1	1.77815	1.2067	-0.236962	-0.929487	0.880697	-0.920949	2	zgc:113184
chr11_2554493_2555914	chr11	2554530	2555914	14dpi	366	01PROM(<2kb)	02NEG	01BROAD	-1	1.77815	1.2067	-0.236962	-0.929487	0.880697	-0.920949	2	zgc:113184
chr11_2596060_2598175	chr11	2596061	2598175	14dpi	290	01PROM(<2kb)	01POS	01BROAD	0.9	1.07918	-0.672602	1.29077	0.712472	-0.171051	-1.15959	1	dnajc14
chr11_2596060_2598175	chr11	2596136	2598006	45dpi	243	01PROM(<2kb)	01POS	01BROAD	0.9	1.07918	-0.672602	1.29077	0.712472	-0.171051	-1.15959	1	dnajc14
chr11_2596060_2598175	chr11	2596177	2597991	01dpi	256	01PROM(<2kb)	01POS	01BROAD	0.9	1.07918	-0.672602	1.29077	0.712472	-0.171051	-1.15959	1	dnajc14
chr11_2596060_2598175	chr11	2596215	2597997	04dpi	278	01PROM(<2kb)	01POS	01BROAD	0.9	1.07918	-0.672602	1.29077	0.712472	-0.171051	-1.15959	1	dnajc14
chr11_2596060_2598175	chr11	2596758	2597761	00dpi	431	01PROM(<2kb)	01POS	01BROAD	0.9	1.07918	-0.672602	1.29077	0.712472	-0.171051	-1.15959	1	dnajc14
chr11_2631671_2632929	chr11	2631672	2632868	14dpi	477	01PROM(<2kb)	02NEG	01BROAD	-0.9	1.07918	1.03708	-0.0492533	-1.45765	0.820967	-0.35115	2	si:ch211-160o17.2
chr11_2631671_2632929	chr11	2631747	2632929	45dpi	409	01PROM(<2kb)	02NEG	01BROAD	-0.9	1.07918	1.03708	-0.0492533	-1.45765	0.820967	-0.35115	2	si:ch211-160o17.2
chr11_2631671_2632929	chr11	2631763	2631987	00dpi	872	01PROM(<2kb)	02NEG	01BROAD	-0.9	1.07918	1.03708	-0.0492533	-1.45765	0.820967	-0.35115	2	si:ch211-160o17.2
chr11_2631671_2632929	chr11	2631793	2632892	01dpi	405	01PROM(<2kb)	02NEG	01BROAD	-0.9	1.07918	1.03708	-0.0492533	-1.45765	0.820967	-0.35115	2	si:ch211-160o17.2
chr11_2631671_2632929	chr11	2632213	2632879	04dpi	201	01PROM(<2kb)	02NEG	01BROAD	-0.9	1.07918	1.03708	-0.0492533	-1.45765	0.820967	-0.35115	2	si:ch211-160o17.2
chr11_2631671_2632929	chr11	2632576	2632809	00dpi	55	01PROM(<2kb)	02NEG	01BROAD	-0.9	1.07918	1.03708	-0.0492533	-1.45765	0.820967	-0.35115	2	si:ch211-160o17.2
chr11_2699620_2700631	chr11	2699621	2700621	14dpi	157	01PROM(<2kb)	01POS	01BROAD	0.8	0.875061	-1.22752	1.05372	1.00584	-0.30417	-0.527861	1	tmem167b
chr11_2699620_2700631	chr11	2699665	2700553	01dpi	145	01PROM(<2kb)	01POS	01BROAD	0.8	0.875061	-1.22752	1.05372	1.00584	-0.30417	-0.527861	1	tmem167b
chr11_2699620_2700631	chr11	2699702	2700631	04dpi	202	01PROM(<2kb)	01POS	01BROAD	0.8	0.875061	-1.22752	1.05372	1.00584	-0.30417	-0.527861	1	tmem167b
chr11_2699620_2700631	chr11	2699707	2700628	45dpi	203	01PROM(<2kb)	01POS	01BROAD	0.8	0.875061	-1.22752	1.05372	1.00584	-0.30417	-0.527861	1	tmem167b
chr11_2699620_2700631	chr11	2699953	2700432	00dpi	205	01PROM(<2kb)	01POS	01BROAD	0.8	0.875061	-1.22752	1.05372	1.00584	-0.30417	-0.527861	1	tmem167b
chr11_3307659_3310515	chr11	3307660	3308556	04dpi	330	01PROM(<2kb)	01POS	01BROAD	0.7	0.632023	-1.54868	1.00767	0.0588858	-0.241895	0.724024	1	cdk2
chr11_3307659_3310515	chr11	3307762	3308628	01dpi	243	01PROM(<2kb)	01POS	01BROAD	0.7	0.632023	-1.54868	1.00767	0.0588858	-0.241895	0.724024	1	cdk2
chr11_3307659_3310515	chr11	3307786	3308737	45dpi	177	01PROM(<2kb)	01POS	01BROAD	0.7	0.632023	-1.54868	1.00767	0.0588858	-0.241895	0.724024	1	cdk2
chr11_3307659_3310515	chr11	3307998	3308460	00dpi	209	01PROM(<2kb)	01POS	01BROAD	0.7	0.632023	-1.54868	1.00767	0.0588858	-0.241895	0.724024	1	cdk2
chr11_3307659_3310515	chr11	3307853	3310175	14dpi	-215	01PROM(<2kb)	01POS	01BROAD	0.7	0.632023	-1.54868	1.00767	0.0588858	-0.241895	0.724024	1	cdk2
chr11_3307659_3310515	chr11	3309055	3310515	01dpi	556	01PROM(<2kb)	01POS	01BROAD	0.7	0.632023	-1.54868	1.00767	0.0588858	-0.241895	0.724024	1	cdk2
chr11_3307659_3310515	chr11	3309094	3310168	04dpi	402	01PROM(<2kb)	01POS	01BROAD	0.7	0.632023	-1.54868	1.00767	0.0588858	-0.241895	0.724024	1	cdk2
chr11_3307659_3310515	chr11	3309121	3310464	45dpi	563	01PROM(<2kb)	01POS	01BROAD	0.7	0.632023	-1.54868	1.00767	0.0588858	-0.241895	0.724024	1	cdk2
chr11_3307659_3310515	chr11	3309146	3309994	00dpi	341	01PROM(<2kb)	01POS	01BROAD	0.7	0.632023	-1.54868	1.00767	0.0588858	-0.241895	0.724024	1	cdk2
chr11_3343425_3344281	chr11	3343426	3343954	14dpi	-227	01PROM(<2kb)	01POS	01BROAD	0.9	1.07918	-0.0735415	1.0944	-0.0265838	-1.56996	0.575677	1	tuba2
chr11_3343425_3344281	chr11	3343445	3344110	45dpi	-314	01PROM(<2kb)	01POS	01BROAD	0.9	1.07918	-0.0735415	1.0944	-0.0265838	-1.56996	0.575677	1	tuba2
chr11_3343425_3344281	chr11	3343448	3343901	01dpi	-211	01PROM(<2kb)	01POS	01BROAD	0.9	1.07918	-0.0735415	1.0944	-0.0265838	-1.56996	0.575677	1	tuba2
chr11_3343425_3344281	chr11	3343657	3344281	04dpi	-506	01PROM(<2kb)	01POS	01BROAD	0.9	1.07918	-0.0735415	1.0944	-0.0265838	-1.56996	0.575677	1	tuba2
chr11_3380253_3381936	chr11	3380254	3381936	45dpi	-136	01PROM(<2kb)	01POS	01BROAD	0.7	0.632023	-1.17816	1.00437	-0.364518	-0.544916	1.08322	1	mcrs1
chr11_3380253_3381936	chr11	3380443	3381799	14dpi	152	01PROM(<2kb)	01POS	01BROAD	0.7	0.632023	-1.17816	1.00437	-0.364518	-0.544916	1.08322	1	mcrs1
chr11_3380253_3381936	chr11	3380536	3381913	04dpi	49	01PROM(<2kb)	01POS	01BROAD	0.7	0.632023	-1.17816	1.00437	-0.364518	-0.544916	1.08322	1	mcrs1
chr11_3380253_3381936	chr11	3380743	3381597	01dpi	103	01PROM(<2kb)	01POS	01BROAD	0.7	0.632023	-1.17816	1.00437	-0.364518	-0.544916	1.08322	1	mcrs1
chr11_3380253_3381936	chr11	3380818	3381442	00dpi	143	01PROM(<2kb)	01POS	01BROAD	0.7	0.632023	-1.17816	1.00437	-0.364518	-0.544916	1.08322	1	mcrs1
chr11_3494106_3495109	chr11	3494107	3495050	01dpi	386	01PROM(<2kb)	01POS	01BROAD	0.7	0.632023	-0.459581	-0.409883	-0.199889	-0.691919	1.76127	5	acap3b
chr11_3494106_3495109	chr11	3494123	3495109	14dpi	348	01PROM(<2kb)	01POS	01BROAD	0.7	0.632023	-0.459581	-0.409883	-0.199889	-0.691919	1.76127	5	acap3b
chr11_3494106_3495109	chr11	3494141	3495072	45dpi	358	01PROM(<2kb)	01POS	01BROAD	0.7	0.632023	-0.459581	-0.409883	-0.199889	-0.691919	1.76127	5	acap3b
chr11_3494106_3495109	chr11	3494168	3495044	04dpi	358	01PROM(<2kb)	01POS	01BROAD	0.7	0.632023	-0.459581	-0.409883	-0.199889	-0.691919	1.76127	5	acap3b
chr11_3494106_3495109	chr11	3494396	3495007	00dpi	263	01PROM(<2kb)	01POS	01BROAD	0.7	0.632023	-0.459581	-0.409883	-0.199889	-0.691919	1.76127	5	acap3b
chr11_3906545_3908293	chr11	3906546	3908187	14dpi	571	01PROM(<2kb)	01POS	01BROAD	0.9	1.07918	-0.535134	1.17999	0.748387	-1.32535	-0.0678954	1	rpn1
chr11_3906545_3908293	chr11	3906570	3908077	04dpi	614	01PROM(<2kb)	01POS	01BROAD	0.9	1.07918	-0.535134	1.17999	0.748387	-1.32535	-0.0678954	1	rpn1
chr11_3906545_3908293	chr11	3906623	3908180	01dpi	536	01PROM(<2kb)	01POS	01BROAD	0.9	1.07918	-0.535134	1.17999	0.748387	-1.32535	-0.0678954	1	rpn1
chr11_3906545_3908293	chr11	3906626	3908293	45dpi	478	01PROM(<2kb)	01POS	01BROAD	0.9	1.07918	-0.535134	1.17999	0.748387	-1.32535	-0.0678954	1	rpn1
chr11_3906545_3908293	chr11	3906719	3908049	00dpi	553	01PROM(<2kb)	01POS	01BROAD	0.9	1.07918	-0.535134	1.17999	0.748387	-1.32535	-0.0678954	1	rpn1
chr11_3958798_3960065	chr11	3958799	3960031	14dpi	62	01PROM(<2kb)	01POS	01BROAD	0.9	1.07918	-1.06483	0.460195	-0.375962	-0.517725	1.49832	5	pbrm1
chr11_3958798_3960065	chr11	3958825	3960036	01dpi	47	01PROM(<2kb)	01POS	01BROAD	0.9	1.07918	-1.06483	0.460195	-0.375962	-0.517725	1.49832	5	pbrm1
chr11_3958798_3960065	chr11	3958856	3960065	45dpi	17	01PROM(<2kb)	01POS	01BROAD	0.9	1.07918	-1.06483	0.460195	-0.375962	-0.517725	1.49832	5	pbrm1
chr11_3958798_3960065	chr11	3958899	3960030	04dpi	13	01PROM(<2kb)	01POS	01BROAD	0.9	1.07918	-1.06483	0.460195	-0.375962	-0.517725	1.49832	5	pbrm1
chr11_3958798_3960065	chr11	3959106	3959977	00dpi	12	01PROM(<2kb)	01POS	01BROAD	0.9	1.07918	-1.06483	0.460195	-0.375962	-0.517725	1.49832	5	pbrm1
chr11_4953252_4954626	chr11	4953253	4954626	14dpi	-25	01PROM(<2kb)	01POS	01BROAD	0.7	0.632023	0.478696	-1.49365	0.573558	-0.525452	0.966848	6	ptprga
chr11_4953252_4954626	chr11	4953270	4954458	01dpi	-100	01PROM(<2kb)	01POS	01BROAD	0.7	0.632023	0.478696	-1.49365	0.573558	-0.525452	0.966848	6	ptprga
chr11_4953252_4954626	chr11	4953288	4954496	04dpi	-72	01PROM(<2kb)	01POS	01BROAD	0.7	0.632023	0.478696	-1.49365	0.573558	-0.525452	0.966848	6	ptprga
chr11_4953252_4954626	chr11	4953296	4954489	45dpi	-72	01PROM(<2kb)	01POS	01BROAD	0.7	0.632023	0.478696	-1.49365	0.573558	-0.525452	0.966848	6	ptprga
chr11_4953252_4954626	chr11	4953420	4954415	00dpi	-47	01PROM(<2kb)	01POS	01BROAD	0.7	0.632023	0.478696	-1.49365	0.573558	-0.525452	0.966848	6	ptprga
chr11_5681550_5682717	chr11	5681551	5682717	14dpi	227	01PROM(<2kb)	02NEG	01BROAD	-0.7	0.632023	0.608191	-0.815814	1.04657	0.451543	-1.29049	3	arid3a
chr11_5681550_5682717	chr11	5681635	5682612	45dpi	216	01PROM(<2kb)	02NEG	01BROAD	-0.7	0.632023	0.608191	-0.815814	1.04657	0.451543	-1.29049	3	arid3a
chr11_5681550_5682717	chr11	5681663	5682659	04dpi	254	01PROM(<2kb)	02NEG	01BROAD	-0.7	0.632023	0.608191	-0.815814	1.04657	0.451543	-1.29049	3	arid3a
chr11_5681550_5682717	chr11	5681959	5682601	01dpi	373	01PROM(<2kb)	02NEG	01BROAD	-0.7	0.632023	0.608191	-0.815814	1.04657	0.451543	-1.29049	3	arid3a
chr11_5681550_5682717	chr11	5682105	5682502	00dpi	396	01PROM(<2kb)	02NEG	01BROAD	-0.7	0.632023	0.608191	-0.815814	1.04657	0.451543	-1.29049	3	arid3a
chr11_5864940_5865903	chr11	5864941	5865903	45dpi	116	01PROM(<2kb)	02NEG	01BROAD	-1	1.77815	-0.0560896	-1.22022	0.424254	-0.565171	1.41722	5	gamt
chr11_5864940_5865903	chr11	5865049	5865807	04dpi	110	01PROM(<2kb)	02NEG	01BROAD	-1	1.77815	-0.0560896	-1.22022	0.424254	-0.565171	1.41722	5	gamt
chr11_5864940_5865903	chr11	5865064	5865788	14dpi	112	01PROM(<2kb)	02NEG	01BROAD	-1	1.77815	-0.0560896	-1.22022	0.424254	-0.565171	1.41722	5	gamt
chr11_6428551_6429848	chr11	6428552	6429826	14dpi	516	01PROM(<2kb)	01POS	01BROAD	0.9	1.07918	-0.782885	0.582581	0.606364	0.936612	-1.34267	3	ndufa11
chr11_6428551_6429848	chr11	6428785	6429848	04dpi	389	01PROM(<2kb)	01POS	01BROAD	0.9	1.07918	-0.782885	0.582581	0.606364	0.936612	-1.34267	3	ndufa11
chr11_6428551_6429848	chr11	6428791	6429848	45dpi	386	01PROM(<2kb)	01POS	01BROAD	0.9	1.07918	-0.782885	0.582581	0.606364	0.936612	-1.34267	3	ndufa11
chr11_6428551_6429848	chr11	6428792	6429828	01dpi	395	01PROM(<2kb)	01POS	01BROAD	0.9	1.07918	-0.782885	0.582581	0.606364	0.936612	-1.34267	3	ndufa11
chr11_6428551_6429848	chr11	6429241	6429690	00dpi	240	01PROM(<2kb)	01POS	01BROAD	0.9	1.07918	-0.782885	0.582581	0.606364	0.936612	-1.34267	3	ndufa11
chr11_6894166_6894943	chr11	6894167	6894860	04dpi	-7793	02Genebody(>2kb)	01POS	01BROAD	0.7	0.632023	-1.11672	-0.896025	0.482489	0.242419	1.28783	5	crtc1b
chr11_6894166_6894943	chr11	6894194	6894943	45dpi	-7738	02Genebody(>2kb)	01POS	01BROAD	0.7	0.632023	-1.11672	-0.896025	0.482489	0.242419	1.28783	5	crtc1b
chr11_6894166_6894943	chr11	6894208	6894842	14dpi	-7781	02Genebody(>2kb)	01POS	01BROAD	0.7	0.632023	-1.11672	-0.896025	0.482489	0.242419	1.28783	5	crtc1b
chr11_6988843_6989793	chr11	6988844	6989793	45dpi	280	01PROM(<2kb)	01POS	01BROAD	0.8	0.875061	-0.576982	-0.834864	0.417469	-0.575523	1.5699	5	zgc:173548
chr11_6988843_6989793	chr11	6988931	6989673	04dpi	296	01PROM(<2kb)	01POS	01BROAD	0.8	0.875061	-0.576982	-0.834864	0.417469	-0.575523	1.5699	5	zgc:173548
chr11_6988843_6989793	chr11	6988967	6989727	14dpi	251	01PROM(<2kb)	01POS	01BROAD	0.8	0.875061	-0.576982	-0.834864	0.417469	-0.575523	1.5699	5	zgc:173548
chr11_6988843_6989793	chr11	6988982	6989675	01dpi	270	01PROM(<2kb)	01POS	01BROAD	0.8	0.875061	-0.576982	-0.834864	0.417469	-0.575523	1.5699	5	zgc:173548
chr11_6988843_6989793	chr11	6989197	6989597	00dpi	201	01PROM(<2kb)	01POS	01BROAD	0.8	0.875061	-0.576982	-0.834864	0.417469	-0.575523	1.5699	5	zgc:173548
chr11_8319711_8320609	chr11	8319712	8320562	14dpi	725	01PROM(<2kb)	02NEG	01BROAD	-0.9	1.07918	1.47084	-0.326979	0.537948	-0.72675	-0.955064	3	si:ch211-247n2.1
chr11_8319711_8320609	chr11	8319721	8320218	45dpi	893	01PROM(<2kb)	02NEG	01BROAD	-0.9	1.07918	1.47084	-0.326979	0.537948	-0.72675	-0.955064	3	si:ch211-247n2.1
chr11_8319711_8320609	chr11	8319769	8320293	01dpi	831	01PROM(<2kb)	02NEG	01BROAD	-0.9	1.07918	1.47084	-0.326979	0.537948	-0.72675	-0.955064	3	si:ch211-247n2.1
chr11_8319711_8320609	chr11	8319854	8320609	04dpi	631	01PROM(<2kb)	02NEG	01BROAD	-0.9	1.07918	1.47084	-0.326979	0.537948	-0.72675	-0.955064	3	si:ch211-247n2.1
chr11_8319711_8320609	chr11	8319859	8320421	00dpi	722	01PROM(<2kb)	02NEG	01BROAD	-0.9	1.07918	1.47084	-0.326979	0.537948	-0.72675	-0.955064	3	si:ch211-247n2.1
chr11_10541071_10541752	chr11	10541072	10541704	45dpi	130	01PROM(<2kb)	02NEG	01BROAD	-0.8	0.875061	0.493084	-1.45435	-0.564792	1.04436	0.481699	6	b3gnt5a
chr11_10541071_10541752	chr11	10541151	10541663	14dpi	149	01PROM(<2kb)	02NEG	01BROAD	-0.8	0.875061	0.493084	-1.45435	-0.564792	1.04436	0.481699	6	b3gnt5a
chr11_10541071_10541752	chr11	10541241	10541752	04dpi	238	01PROM(<2kb)	02NEG	01BROAD	-0.8	0.875061	0.493084	-1.45435	-0.564792	1.04436	0.481699	6	b3gnt5a
chr11_11719362_11720650	chr11	11719363	11720421	14dpi	282	01PROM(<2kb)	01POS	01BROAD	0.7	0.632023	0.29381	-0.401437	1.03219	0.600662	-1.52523	3	jupa
chr11_11719362_11720650	chr11	11719408	11720317	01dpi	252	01PROM(<2kb)	01POS	01BROAD	0.7	0.632023	0.29381	-0.401437	1.03219	0.600662	-1.52523	3	jupa
chr11_11719362_11720650	chr11	11719429	11720650	04dpi	429	01PROM(<2kb)	01POS	01BROAD	0.7	0.632023	0.29381	-0.401437	1.03219	0.600662	-1.52523	3	jupa
chr11_11719362_11720650	chr11	11719472	11720174	45dpi	213	01PROM(<2kb)	01POS	01BROAD	0.7	0.632023	0.29381	-0.401437	1.03219	0.600662	-1.52523	3	jupa
chr11_11719362_11720650	chr11	11719889	11720154	00dpi	411	01PROM(<2kb)	01POS	01BROAD	0.7	0.632023	0.29381	-0.401437	1.03219	0.600662	-1.52523	3	jupa
chr11_12006653_12007915	chr11	12006654	12007854	14dpi	557	01PROM(<2kb)	01POS	01BROAD	0.9	1.07918	-1.1728	0.373629	-0.768923	0.207753	1.36034	5	sp2
chr11_12006653_12007915	chr11	12006678	12007773	04dpi	586	01PROM(<2kb)	01POS	01BROAD	0.9	1.07918	-1.1728	0.373629	-0.768923	0.207753	1.36034	5	sp2
chr11_12006653_12007915	chr11	12006815	12007865	01dpi	471	01PROM(<2kb)	01POS	01BROAD	0.9	1.07918	-1.1728	0.373629	-0.768923	0.207753	1.36034	5	sp2
chr11_12006653_12007915	chr11	12006830	12007915	45dpi	439	01PROM(<2kb)	01POS	01BROAD	0.9	1.07918	-1.1728	0.373629	-0.768923	0.207753	1.36034	5	sp2
chr11_12006653_12007915	chr11	12007114	12007483	00dpi	513	01PROM(<2kb)	01POS	01BROAD	0.9	1.07918	-1.1728	0.373629	-0.768923	0.207753	1.36034	5	sp2
chr11_15523824_15524439	chr11	15523825	15524053	45dpi	42188	02Genebody(>2kb)	01POS	01BROAD	0.9	1.07918	-0.50517	0.247499	0.491985	-1.42369	1.18937	1	cdk5rap1
chr11_15523824_15524439	chr11	15523847	15524439	04dpi	42392	02Genebody(>2kb)	01POS	01BROAD	0.9	1.07918	-0.50517	0.247499	0.491985	-1.42369	1.18937	1	cdk5rap1
chr11_18202201_18204313	chr11	18203456	18203751	00dpi	177	01PROM(<2kb)	01POS	01BROAD	0.9	1.07918	-1.58344	0.160898	0.646469	-0.223432	0.9995	4	tmcc1b
chr11_18202201_18204313	chr11	18202202	18204310	45dpi	-105	01PROM(<2kb)	01POS	01BROAD	0.9	1.07918	-1.58344	0.160898	0.646469	-0.223432	0.9995	4	tmcc1b
chr11_18202201_18204313	chr11	18202243	18204313	14dpi	-83	01PROM(<2kb)	01POS	01BROAD	0.9	1.07918	-1.58344	0.160898	0.646469	-0.223432	0.9995	4	tmcc1b
chr11_18202201_18204313	chr11	18202313	18204284	04dpi	-63	01PROM(<2kb)	01POS	01BROAD	0.9	1.07918	-1.58344	0.160898	0.646469	-0.223432	0.9995	4	tmcc1b
chr11_18202201_18204313	chr11	18202330	18204253	01dpi	-70	01PROM(<2kb)	01POS	01BROAD	0.9	1.07918	-1.58344	0.160898	0.646469	-0.223432	0.9995	4	tmcc1b
chr11_18202201_18204313	chr11	18202461	18202681	00dpi	166	01PROM(<2kb)	01POS	01BROAD	0.9	1.07918	-1.58344	0.160898	0.646469	-0.223432	0.9995	4	tmcc1b
chr11_18554235_18557752	chr11	18554236	18557730	01dpi	1294	01PROM(<2kb)	02NEG	01BROAD	-0.7	0.632023	-1.10237	0.609247	-0.629466	1.39414	-0.271551	4	dido1
chr11_18554235_18557752	chr11	18554613	18557752	04dpi	1095	01PROM(<2kb)	02NEG	01BROAD	-0.7	0.632023	-1.10237	0.609247	-0.629466	1.39414	-0.271551	4	dido1
chr11_18554235_18557752	chr11	18554869	18557734	14dpi	976	01PROM(<2kb)	02NEG	01BROAD	-0.7	0.632023	-1.10237	0.609247	-0.629466	1.39414	-0.271551	4	dido1
chr11_18554235_18557752	chr11	18555234	18557688	45dpi	816	01PROM(<2kb)	02NEG	01BROAD	-0.7	0.632023	-1.10237	0.609247	-0.629466	1.39414	-0.271551	4	dido1
chr11_18554235_18557752	chr11	18555380	18557356	00dpi	909	01PROM(<2kb)	02NEG	01BROAD	-0.7	0.632023	-1.10237	0.609247	-0.629466	1.39414	-0.271551	4	dido1
chr11_19597934_19599207	chr11	19597935	19599204	14dpi	165	01PROM(<2kb)	01POS	01BROAD	0.7	0.632023	-1.44336	0.652076	-0.390105	0.0243608	1.15703	5	atxn7
chr11_19597934_19599207	chr11	19597951	19599201	45dpi	158	01PROM(<2kb)	01POS	01BROAD	0.7	0.632023	-1.44336	0.652076	-0.390105	0.0243608	1.15703	5	atxn7
chr11_19597934_19599207	chr11	19598021	19599207	01dpi	120	01PROM(<2kb)	01POS	01BROAD	0.7	0.632023	-1.44336	0.652076	-0.390105	0.0243608	1.15703	5	atxn7
chr11_19597934_19599207	chr11	19598074	19599169	04dpi	113	01PROM(<2kb)	01POS	01BROAD	0.7	0.632023	-1.44336	0.652076	-0.390105	0.0243608	1.15703	5	atxn7
chr11_19597934_19599207	chr11	19598182	19599075	00dpi	106	01PROM(<2kb)	01POS	01BROAD	0.7	0.632023	-1.44336	0.652076	-0.390105	0.0243608	1.15703	5	atxn7
chr11_19602915_19603727	chr11	19602916	19603727	45dpi	65	01PROM(<2kb)	01POS	01BROAD	0.7	0.632023	0.745931	-0.591268	1.26425	-1.20393	-0.214985	3	thoc7
chr11_19602915_19603727	chr11	19602955	19603611	01dpi	27	01PROM(<2kb)	01POS	01BROAD	0.7	0.632023	0.745931	-0.591268	1.26425	-1.20393	-0.214985	3	thoc7
chr11_19602915_19603727	chr11	19602960	19603687	04dpi	67	01PROM(<2kb)	01POS	01BROAD	0.7	0.632023	0.745931	-0.591268	1.26425	-1.20393	-0.214985	3	thoc7
chr11_19602915_19603727	chr11	19602970	19603726	14dpi	92	01PROM(<2kb)	01POS	01BROAD	0.7	0.632023	0.745931	-0.591268	1.26425	-1.20393	-0.214985	3	thoc7
chr11_19602915_19603727	chr11	19603127	19603575	00dpi	95	01PROM(<2kb)	01POS	01BROAD	0.7	0.632023	0.745931	-0.591268	1.26425	-1.20393	-0.214985	3	thoc7
chr11_21216405_21218250	chr11	21217377	21218048	00dpi	364	01PROM(<2kb)	02NEG	01BROAD	-0.9	1.07918	-1.59588	0.333771	0.420282	-0.215789	1.05762	4	mapkapk2a
chr11_21216405_21218250	chr11	21216406	21218235	14dpi	756	01PROM(<2kb)	02NEG	01BROAD	-0.9	1.07918	-1.59588	0.333771	0.420282	-0.215789	1.05762	4	mapkapk2a
chr11_21216405_21218250	chr11	21216892	21218200	45dpi	530	01PROM(<2kb)	02NEG	01BROAD	-0.9	1.07918	-1.59588	0.333771	0.420282	-0.215789	1.05762	4	mapkapk2a
chr11_21216405_21218250	chr11	21216893	21218210	04dpi	525	01PROM(<2kb)	02NEG	01BROAD	-0.9	1.07918	-1.59588	0.333771	0.420282	-0.215789	1.05762	4	mapkapk2a
chr11_21216405_21218250	chr11	21216957	21218250	01dpi	473	01PROM(<2kb)	02NEG	01BROAD	-0.9	1.07918	-1.59588	0.333771	0.420282	-0.215789	1.05762	4	mapkapk2a
chr11_21265481_21267961	chr11	21266524	21267367	00dpi	-71	01PROM(<2kb)	01POS	01BROAD	0.7	0.632023	-0.999293	0.658351	0.944161	-1.16608	0.562859	1	dyrk3
chr11_21265481_21267961	chr11	21265482	21267908	45dpi	179	01PROM(<2kb)	01POS	01BROAD	0.7	0.632023	-0.999293	0.658351	0.944161	-1.16608	0.562859	1	dyrk3
chr11_21265481_21267961	chr11	21265542	21267604	01dpi	301	01PROM(<2kb)	01POS	01BROAD	0.7	0.632023	-0.999293	0.658351	0.944161	-1.16608	0.562859	1	dyrk3
chr11_21265481_21267961	chr11	21266080	21267961	04dpi	-146	01PROM(<2kb)	01POS	01BROAD	0.7	0.632023	-0.999293	0.658351	0.944161	-1.16608	0.562859	1	dyrk3
chr11_21265481_21267961	chr11	21266120	21267929	14dpi	-150	01PROM(<2kb)	01POS	01BROAD	0.7	0.632023	-0.999293	0.658351	0.944161	-1.16608	0.562859	1	dyrk3
chr11_21584421_21585365	chr11	21584422	21585295	45dpi	253	01PROM(<2kb)	02NEG	01BROAD	-0.8	0.875061	-1.14752	-0.876815	0.158669	0.660004	1.20566	5	srgap2
chr11_21584421_21585365	chr11	21584473	21585365	14dpi	192	01PROM(<2kb)	02NEG	01BROAD	-0.8	0.875061	-1.14752	-0.876815	0.158669	0.660004	1.20566	5	srgap2
chr11_21584421_21585365	chr11	21584500	21585240	04dpi	241	01PROM(<2kb)	02NEG	01BROAD	-0.8	0.875061	-1.14752	-0.876815	0.158669	0.660004	1.20566	5	srgap2
chr11_21584421_21585365	chr11	21584586	21585265	01dpi	186	01PROM(<2kb)	02NEG	01BROAD	-0.8	0.875061	-1.14752	-0.876815	0.158669	0.660004	1.20566	5	srgap2
chr11_21586141_21587328	chr11	21586142	21587111	01dpi	291	01PROM(<2kb)	01POS	01BROAD	0.7	0.632023	-0.856174	-1.20765	0.71907	0.232326	1.11243	5	zgc:101564
chr11_21586141_21587328	chr11	21586227	21587276	45dpi	416	01PROM(<2kb)	01POS	01BROAD	0.7	0.632023	-0.856174	-1.20765	0.71907	0.232326	1.11243	5	zgc:101564
chr11_21586141_21587328	chr11	21586235	21587224	04dpi	394	01PROM(<2kb)	01POS	01BROAD	0.7	0.632023	-0.856174	-1.20765	0.71907	0.232326	1.11243	5	zgc:101564
chr11_21586141_21587328	chr11	21586268	21587328	14dpi	463	01PROM(<2kb)	01POS	01BROAD	0.7	0.632023	-0.856174	-1.20765	0.71907	0.232326	1.11243	5	zgc:101564
chr11_21586141_21587328	chr11	21586429	21587020	00dpi	389	01PROM(<2kb)	01POS	01BROAD	0.7	0.632023	-0.856174	-1.20765	0.71907	0.232326	1.11243	5	zgc:101564
chr11_22374386_22375447	chr11	22374387	22374919	04dpi	-100	01PROM(<2kb)	01POS	01BROAD	1	1.77815	1.46553	-0.576205	0.110354	-1.20989	0.210205	6	ppfia4
chr11_22374386_22375447	chr11	22374414	22374947	45dpi	-73	01PROM(<2kb)	01POS	01BROAD	1	1.77815	1.46553	-0.576205	0.110354	-1.20989	0.210205	6	ppfia4
chr11_22374386_22375447	chr11	22374446	22375400	14dpi	170	01PROM(<2kb)	01POS	01BROAD	1	1.77815	1.46553	-0.576205	0.110354	-1.20989	0.210205	6	ppfia4
chr11_22374386_22375447	chr11	22374453	22375447	01dpi	197	01PROM(<2kb)	01POS	01BROAD	1	1.77815	1.46553	-0.576205	0.110354	-1.20989	0.210205	6	ppfia4
chr11_22374386_22375447	chr11	22374553	22374843	00dpi	-55	01PROM(<2kb)	01POS	01BROAD	1	1.77815	1.46553	-0.576205	0.110354	-1.20989	0.210205	6	ppfia4
chr11_23069399_23070053	chr11	23069400	23069887	45dpi	11317	02Genebody(>2kb)	01POS	03NARROW	0.7	0.632023	0.275501	0.0683236	0.839373	-1.71296	0.529764	1	atp2b4
chr11_23069399_23070053	chr11	23069455	23070053	04dpi	11206	02Genebody(>2kb)	01POS	03NARROW	0.7	0.632023	0.275501	0.0683236	0.839373	-1.71296	0.529764	1	atp2b4
chr11_23281390_23283024	chr11	23282109	23282599	00dpi	17100	02Genebody(>2kb)	01POS	01BROAD	0.8	0.875061	-0.0388768	1.05821	0.427974	0.184141	-1.63145	3	csf1a
chr11_23281390_23283024	chr11	23282433	23282715	01dpi	17320	02Genebody(>2kb)	01POS	01BROAD	0.8	0.875061	-0.0388768	1.05821	0.427974	0.184141	-1.63145	3	csf1a
chr11_23281390_23283024	chr11	23282706	23282957	45dpi	17577	02Genebody(>2kb)	01POS	01BROAD	0.8	0.875061	-0.0388768	1.05821	0.427974	0.184141	-1.63145	3	csf1a
chr11_23281390_23283024	chr11	23281391	23281703	01dpi	16293	02Genebody(>2kb)	01POS	01BROAD	0.8	0.875061	-0.0388768	1.05821	0.427974	0.184141	-1.63145	3	csf1a
chr11_23281390_23283024	chr11	23281633	23283024	04dpi	17074	02Genebody(>2kb)	01POS	01BROAD	0.8	0.875061	-0.0388768	1.05821	0.427974	0.184141	-1.63145	3	csf1a
chr11_23589784_23593109	chr11	23590027	23590703	14dpi	605	01PROM(<2kb)	01POS	01BROAD	0.9	1.07918	-1.04494	1.61377	-0.149294	-0.520859	0.101321	1	ppp1r15b
chr11_23589784_23593109	chr11	23590128	23590741	04dpi	536	01PROM(<2kb)	01POS	01BROAD	0.9	1.07918	-1.04494	1.61377	-0.149294	-0.520859	0.101321	1	ppp1r15b
chr11_23589784_23593109	chr11	23591453	23592874	00dpi	-1193	01PROM(<2kb)	01POS	01BROAD	0.9	1.07918	-1.04494	1.61377	-0.149294	-0.520859	0.101321	1	ppp1r15b
chr11_23589784_23593109	chr11	23589785	23592999	45dpi	-422	01PROM(<2kb)	01POS	01BROAD	0.9	1.07918	-1.04494	1.61377	-0.149294	-0.520859	0.101321	1	ppp1r15b
chr11_23589784_23593109	chr11	23590078	23593038	01dpi	-588	01PROM(<2kb)	01POS	01BROAD	0.9	1.07918	-1.04494	1.61377	-0.149294	-0.520859	0.101321	1	ppp1r15b
chr11_23589784_23593109	chr11	23591052	23593109	14dpi	-1110	01PROM(<2kb)	01POS	01BROAD	0.9	1.07918	-1.04494	1.61377	-0.149294	-0.520859	0.101321	1	ppp1r15b
chr11_23589784_23593109	chr11	23591148	23593019	04dpi	-1113	01PROM(<2kb)	01POS	01BROAD	0.9	1.07918	-1.04494	1.61377	-0.149294	-0.520859	0.101321	1	ppp1r15b
chr11_23696043_23696860	chr11	23696044	23696788	01dpi	-307	01PROM(<2kb)	01POS	01BROAD	0.7	0.632023	-1.55963	-0.39111	0.92262	0.646047	0.382073	4	pik3c2b
chr11_23696043_23696860	chr11	23696054	23696860	45dpi	309	01PROM(<2kb)	01POS	01BROAD	0.7	0.632023	-1.55963	-0.39111	0.92262	0.646047	0.382073	4	pik3c2b
chr11_23696043_23696860	chr11	23696074	23696806	14dpi	326	01PROM(<2kb)	01POS	01BROAD	0.7	0.632023	-1.55963	-0.39111	0.92262	0.646047	0.382073	4	pik3c2b
chr11_23696043_23696860	chr11	23696095	23696853	04dpi	292	01PROM(<2kb)	01POS	01BROAD	0.7	0.632023	-1.55963	-0.39111	0.92262	0.646047	0.382073	4	pik3c2b
chr11_24758814_24760289	chr11	24758815	24760208	04dpi	402	01PROM(<2kb)	01POS	01BROAD	0.8	0.875061	-1.30232	1.03066	0.972215	-0.1904	-0.510154	1	rnpep
chr11_24758814_24760289	chr11	24758878	24760277	14dpi	468	01PROM(<2kb)	01POS	01BROAD	0.8	0.875061	-1.30232	1.03066	0.972215	-0.1904	-0.510154	1	rnpep
chr11_24758814_24760289	chr11	24758943	24759840	01dpi	282	01PROM(<2kb)	01POS	01BROAD	0.8	0.875061	-1.30232	1.03066	0.972215	-0.1904	-0.510154	1	rnpep
chr11_24758814_24760289	chr11	24758985	24759608	45dpi	187	01PROM(<2kb)	01POS	01BROAD	0.8	0.875061	-1.30232	1.03066	0.972215	-0.1904	-0.510154	1	rnpep
chr11_24758814_24760289	chr11	24760034	24760289	45dpi	1052	01PROM(<2kb)	01POS	01BROAD	0.8	0.875061	-1.30232	1.03066	0.972215	-0.1904	-0.510154	1	rnpep
chr11_24851436_24852689	chr11	24851437	24852569	01dpi	332	01PROM(<2kb)	01POS	01BROAD	0.9	1.07918	0.828078	0.853073	0.452821	-0.838311	-1.29566	3	ipo9
chr11_24851436_24852689	chr11	24851514	24852689	04dpi	430	01PROM(<2kb)	01POS	01BROAD	0.9	1.07918	0.828078	0.853073	0.452821	-0.838311	-1.29566	3	ipo9
chr11_24851436_24852689	chr11	24851532	24852431	14dpi	310	01PROM(<2kb)	01POS	01BROAD	0.9	1.07918	0.828078	0.853073	0.452821	-0.838311	-1.29566	3	ipo9
chr11_24851436_24852689	chr11	24851576	24852353	45dpi	293	01PROM(<2kb)	01POS	01BROAD	0.9	1.07918	0.828078	0.853073	0.452821	-0.838311	-1.29566	3	ipo9
chr11_24851436_24852689	chr11	24851672	24852328	00dpi	329	01PROM(<2kb)	01POS	01BROAD	0.9	1.07918	0.828078	0.853073	0.452821	-0.838311	-1.29566	3	ipo9
chr11_25157189_25158786	chr11	25157190	25158786	14dpi	613	01PROM(<2kb)	02NEG	01BROAD	-0.8	0.875061	-0.287793	0.62986	1.40902	-0.90699	-0.844093	1	trpc4apa
chr11_25157189_25158786	chr11	25157205	25158666	04dpi	560	01PROM(<2kb)	02NEG	01BROAD	-0.8	0.875061	-0.287793	0.62986	1.40902	-0.90699	-0.844093	1	trpc4apa
chr11_25157189_25158786	chr11	25157213	25158709	45dpi	586	01PROM(<2kb)	02NEG	01BROAD	-0.8	0.875061	-0.287793	0.62986	1.40902	-0.90699	-0.844093	1	trpc4apa
chr11_25157189_25158786	chr11	25157244	25158593	01dpi	543	01PROM(<2kb)	02NEG	01BROAD	-0.8	0.875061	-0.287793	0.62986	1.40902	-0.90699	-0.844093	1	trpc4apa
chr11_25157189_25158786	chr11	25157320	25157939	00dpi	254	01PROM(<2kb)	02NEG	01BROAD	-0.8	0.875061	-0.287793	0.62986	1.40902	-0.90699	-0.844093	1	trpc4apa
chr11_25459308_25461857	chr11	25459309	25461723	14dpi	70	01PROM(<2kb)	01POS	01BROAD	0.8	0.875061	-1.09433	1.18838	0.912152	-0.66426	-0.341942	1	hcfc1a
chr11_25459308_25461857	chr11	25459552	25461534	01dpi	43	01PROM(<2kb)	01POS	01BROAD	0.8	0.875061	-1.09433	1.18838	0.912152	-0.66426	-0.341942	1	hcfc1a
chr11_25459308_25461857	chr11	25459572	25461857	45dpi	-128	01PROM(<2kb)	01POS	01BROAD	0.8	0.875061	-1.09433	1.18838	0.912152	-0.66426	-0.341942	1	hcfc1a
chr11_25459308_25461857	chr11	25459598	25461805	04dpi	-115	01PROM(<2kb)	01POS	01BROAD	0.8	0.875061	-1.09433	1.18838	0.912152	-0.66426	-0.341942	1	hcfc1a
chr11_25459308_25461857	chr11	25460014	25461265	00dpi	-53	01PROM(<2kb)	01POS	01BROAD	0.8	0.875061	-1.09433	1.18838	0.912152	-0.66426	-0.341942	1	hcfc1a
chr11_25732358_25733807	chr11	25732359	25733697	14dpi	776	01PROM(<2kb)	01POS	01BROAD	0.9	1.07918	-1.50869	-0.371992	0.986502	0.121112	0.773065	4	brpf3a
chr11_25732358_25733807	chr11	25732371	25733766	04dpi	736	01PROM(<2kb)	01POS	01BROAD	0.9	1.07918	-1.50869	-0.371992	0.986502	0.121112	0.773065	4	brpf3a
chr11_25732358_25733807	chr11	25732387	25733807	01dpi	707	01PROM(<2kb)	01POS	01BROAD	0.9	1.07918	-1.50869	-0.371992	0.986502	0.121112	0.773065	4	brpf3a
chr11_25732358_25733807	chr11	25732406	25733764	45dpi	719	01PROM(<2kb)	01POS	01BROAD	0.9	1.07918	-1.50869	-0.371992	0.986502	0.121112	0.773065	4	brpf3a
chr11_25732358_25733807	chr11	25733064	25733615	00dpi	465	01PROM(<2kb)	01POS	01BROAD	0.9	1.07918	-1.50869	-0.371992	0.986502	0.121112	0.773065	4	brpf3a
chr11_26751876_26753453	chr11	26751877	26753227	14dpi	588	01PROM(<2kb)	02NEG	01BROAD	-0.7	0.632023	0.332071	1.56946	-0.507234	-0.383158	-1.01114	3	iqsec1b
chr11_26751876_26753453	chr11	26752195	26753103	04dpi	491	01PROM(<2kb)	02NEG	01BROAD	-0.7	0.632023	0.332071	1.56946	-0.507234	-0.383158	-1.01114	3	iqsec1b
chr11_26751876_26753453	chr11	26752209	26753453	01dpi	309	01PROM(<2kb)	02NEG	01BROAD	-0.7	0.632023	0.332071	1.56946	-0.507234	-0.383158	-1.01114	3	iqsec1b
chr11_26751876_26753453	chr11	26752628	26753279	45dpi	187	01PROM(<2kb)	02NEG	01BROAD	-0.7	0.632023	0.332071	1.56946	-0.507234	-0.383158	-1.01114	3	iqsec1b
chr11_27701000_27703009	chr11	27701001	27702968	45dpi	794	01PROM(<2kb)	01POS	01BROAD	0.7	0.632023	-0.459902	-0.688964	-0.0335667	-0.551941	1.73437	5	phf2
chr11_27701000_27703009	chr11	27701072	27703009	14dpi	738	01PROM(<2kb)	01POS	01BROAD	0.7	0.632023	-0.459902	-0.688964	-0.0335667	-0.551941	1.73437	5	phf2
chr11_27701000_27703009	chr11	27701079	27702967	04dpi	755	01PROM(<2kb)	01POS	01BROAD	0.7	0.632023	-0.459902	-0.688964	-0.0335667	-0.551941	1.73437	5	phf2
chr11_27701000_27703009	chr11	27701111	27702922	01dpi	762	01PROM(<2kb)	01POS	01BROAD	0.7	0.632023	-0.459902	-0.688964	-0.0335667	-0.551941	1.73437	5	phf2
chr11_27701000_27703009	chr11	27701184	27702906	00dpi	733	01PROM(<2kb)	01POS	01BROAD	0.7	0.632023	-0.459902	-0.688964	-0.0335667	-0.551941	1.73437	5	phf2
chr11_27916409_27917811	chr11	27916410	27917658	01dpi	627	01PROM(<2kb)	02NEG	01BROAD	-0.8	0.875061	0.770303	-1.61011	-0.252766	0.269305	0.823266	6	eif4g3a
chr11_27916409_27917811	chr11	27916515	27917781	04dpi	513	01PROM(<2kb)	02NEG	01BROAD	-0.8	0.875061	0.770303	-1.61011	-0.252766	0.269305	0.823266	6	eif4g3a
chr11_27916409_27917811	chr11	27916537	27917811	45dpi	487	01PROM(<2kb)	02NEG	01BROAD	-0.8	0.875061	0.770303	-1.61011	-0.252766	0.269305	0.823266	6	eif4g3a
chr11_27916409_27917811	chr11	27916596	27917662	00dpi	532	01PROM(<2kb)	02NEG	01BROAD	-0.8	0.875061	0.770303	-1.61011	-0.252766	0.269305	0.823266	6	eif4g3a
chr11_27916409_27917811	chr11	27916604	27917775	14dpi	472	01PROM(<2kb)	02NEG	01BROAD	-0.8	0.875061	0.770303	-1.61011	-0.252766	0.269305	0.823266	6	eif4g3a
chr11_28217672_28219160	chr11	28217673	28219160	14dpi	275	01PROM(<2kb)	02NEG	01BROAD	-0.8	0.875061	1.03245	-1.596	-0.213364	0.247911	0.529003	6	ephb2b
chr11_28217672_28219160	chr11	28217716	28219014	01dpi	224	01PROM(<2kb)	02NEG	01BROAD	-0.8	0.875061	1.03245	-1.596	-0.213364	0.247911	0.529003	6	ephb2b
chr11_28217672_28219160	chr11	28217910	28219024	45dpi	326	01PROM(<2kb)	02NEG	01BROAD	-0.8	0.875061	1.03245	-1.596	-0.213364	0.247911	0.529003	6	ephb2b
chr11_28217672_28219160	chr11	28218011	28218876	00dpi	302	01PROM(<2kb)	02NEG	01BROAD	-0.8	0.875061	1.03245	-1.596	-0.213364	0.247911	0.529003	6	ephb2b
chr11_28217672_28219160	chr11	28218053	28219104	04dpi	437	01PROM(<2kb)	02NEG	01BROAD	-0.8	0.875061	1.03245	-1.596	-0.213364	0.247911	0.529003	6	ephb2b
chr11_28476597_28477454	chr11	28476598	28477433	14dpi	717	01PROM(<2kb)	01POS	01BROAD	0.9	1.07918	0.934516	0.104388	-1.69902	0.25516	0.40496	2	lrrc38b
chr11_28476597_28477454	chr11	28476705	28477293	45dpi	701	01PROM(<2kb)	01POS	01BROAD	0.9	1.07918	0.934516	0.104388	-1.69902	0.25516	0.40496	2	lrrc38b
chr11_28476597_28477454	chr11	28476914	28477454	01dpi	886	01PROM(<2kb)	01POS	01BROAD	0.9	1.07918	0.934516	0.104388	-1.69902	0.25516	0.40496	2	lrrc38b
chr11_28476597_28477454	chr11	28477239	28477438	00dpi	1040	01PROM(<2kb)	01POS	01BROAD	0.9	1.07918	0.934516	0.104388	-1.69902	0.25516	0.40496	2	lrrc38b
chr11_28487721_28488870	chr11	28487722	28488870	45dpi	11998	02Genebody(>2kb)	01POS	01BROAD	0.8	0.875061	-0.29291	-0.915268	-0.345256	-0.158886	1.71232	5	lrrc38b
chr11_28487721_28488870	chr11	28487727	28488762	14dpi	11946	02Genebody(>2kb)	01POS	01BROAD	0.8	0.875061	-0.29291	-0.915268	-0.345256	-0.158886	1.71232	5	lrrc38b
chr11_28487721_28488870	chr11	28487758	28488802	04dpi	11982	02Genebody(>2kb)	01POS	01BROAD	0.8	0.875061	-0.29291	-0.915268	-0.345256	-0.158886	1.71232	5	lrrc38b
chr11_28487721_28488870	chr11	28488203	28488732	01dpi	12169	02Genebody(>2kb)	01POS	01BROAD	0.8	0.875061	-0.29291	-0.915268	-0.345256	-0.158886	1.71232	5	lrrc38b
chr11_28487721_28488870	chr11	28488523	28488785	00dpi	12356	02Genebody(>2kb)	01POS	01BROAD	0.8	0.875061	-0.29291	-0.915268	-0.345256	-0.158886	1.71232	5	lrrc38b
chr11_29649759_29651078	chr11	29649760	29650927	45dpi	587	01PROM(<2kb)	02NEG	01BROAD	-0.9	1.07918	-0.700925	-0.923482	1.40733	-0.462316	0.679393	4	chd5
chr11_29649759_29651078	chr11	29649778	29651078	04dpi	502	01PROM(<2kb)	02NEG	01BROAD	-0.9	1.07918	-0.700925	-0.923482	1.40733	-0.462316	0.679393	4	chd5
chr11_29649759_29651078	chr11	29649865	29650950	14dpi	523	01PROM(<2kb)	02NEG	01BROAD	-0.9	1.07918	-0.700925	-0.923482	1.40733	-0.462316	0.679393	4	chd5
chr11_29649759_29651078	chr11	29649927	29650920	01dpi	507	01PROM(<2kb)	02NEG	01BROAD	-0.9	1.07918	-0.700925	-0.923482	1.40733	-0.462316	0.679393	4	chd5
chr11_29770776_29771799	chr11	29770777	29771635	45dpi	240	01PROM(<2kb)	01POS	01BROAD	0.7	0.632023	-1.05243	1.0489	-0.971597	0.919278	0.0558498	2	rpgrb
chr11_29770776_29771799	chr11	29770782	29771646	14dpi	248	01PROM(<2kb)	01POS	01BROAD	0.7	0.632023	-1.05243	1.0489	-0.971597	0.919278	0.0558498	2	rpgrb
chr11_29770776_29771799	chr11	29770794	29771799	01dpi	330	01PROM(<2kb)	01POS	01BROAD	0.7	0.632023	-1.05243	1.0489	-0.971597	0.919278	0.0558498	2	rpgrb
chr11_29770776_29771799	chr11	29770796	29771585	04dpi	224	01PROM(<2kb)	01POS	01BROAD	0.7	0.632023	-1.05243	1.0489	-0.971597	0.919278	0.0558498	2	rpgrb
chr11_29770776_29771799	chr11	29770914	29771307	00dpi	144	01PROM(<2kb)	01POS	01BROAD	0.7	0.632023	-1.05243	1.0489	-0.971597	0.919278	0.0558498	2	rpgrb
chr11_29832917_29834011	chr11	29832918	29833963	01dpi	258	01PROM(<2kb)	01POS	01BROAD	1	1.77815	-1.71911	0.899705	0.357556	0.249534	0.212315	4	xk
chr11_29832917_29834011	chr11	29832993	29834011	45dpi	196	01PROM(<2kb)	01POS	01BROAD	1	1.77815	-1.71911	0.899705	0.357556	0.249534	0.212315	4	xk
chr11_29832917_29834011	chr11	29833055	29833837	14dpi	252	01PROM(<2kb)	01POS	01BROAD	1	1.77815	-1.71911	0.899705	0.357556	0.249534	0.212315	4	xk
chr11_29832917_29834011	chr11	29833086	29833818	04dpi	246	01PROM(<2kb)	01POS	01BROAD	1	1.77815	-1.71911	0.899705	0.357556	0.249534	0.212315	4	xk
chr11_29832917_29834011	chr11	29833385	29833620	00dpi	196	01PROM(<2kb)	01POS	01BROAD	1	1.77815	-1.71911	0.899705	0.357556	0.249534	0.212315	4	xk
chr11_29916509_29917129	chr11	29916510	29917129	04dpi	-212	01PROM(<2kb)	02NEG	01BROAD	-0.8	0.875061	0.709824	-0.929745	1.24623	0.0121941	-1.0385	3	vegfd
chr11_29916509_29917129	chr11	29916560	29916805	14dpi	-75	01PROM(<2kb)	02NEG	01BROAD	-0.8	0.875061	0.709824	-0.929745	1.24623	0.0121941	-1.0385	3	vegfd
chr11_30313075_30313601	chr11	30313076	30313601	04dpi	-1547	01PROM(<2kb)	01POS	01BROAD	0.7	0.632023	0.138813	0.0393043	1.47466	-1.29475	-0.358026	1	ugt1b2
chr11_30313075_30313601	chr11	30313282	30313514	45dpi	-1487	01PROM(<2kb)	01POS	01BROAD	0.7	0.632023	0.138813	0.0393043	1.47466	-1.29475	-0.358026	1	ugt1b2
chr11_30320483_30323621	chr11	30320484	30323139	45dpi	695	01PROM(<2kb)	02NEG	01BROAD	-0.7	0.632023	-0.545187	-0.397482	-1.14712	1.19537	0.894421	2	ugt1b1
chr11_30320483_30323621	chr11	30320591	30323621	14dpi	990	01PROM(<2kb)	02NEG	01BROAD	-0.7	0.632023	-0.545187	-0.397482	-1.14712	1.19537	0.894421	2	ugt1b1
chr11_30320483_30323621	chr11	30320850	30323236	04dpi	927	01PROM(<2kb)	02NEG	01BROAD	-0.7	0.632023	-0.545187	-0.397482	-1.14712	1.19537	0.894421	2	ugt1b1
chr11_30320483_30323621	chr11	30321017	30323062	01dpi	923	01PROM(<2kb)	02NEG	01BROAD	-0.7	0.632023	-0.545187	-0.397482	-1.14712	1.19537	0.894421	2	ugt1b1
chr11_30320483_30323621	chr11	30321386	30321825	00dpi	489	01PROM(<2kb)	02NEG	01BROAD	-0.7	0.632023	-0.545187	-0.397482	-1.14712	1.19537	0.894421	2	ugt1b1
chr11_30744042_30745298	chr11	30744043	30745209	14dpi	232	01PROM(<2kb)	01POS	01BROAD	0.8	0.875061	-1.45731	1.16888	-0.18585	0.663139	-0.188861	4	wdr83os
chr11_30744042_30745298	chr11	30744218	30745245	45dpi	337	01PROM(<2kb)	01POS	01BROAD	0.8	0.875061	-1.45731	1.16888	-0.18585	0.663139	-0.188861	4	wdr83os
chr11_30744042_30745298	chr11	30744241	30745255	01dpi	354	01PROM(<2kb)	01POS	01BROAD	0.8	0.875061	-1.45731	1.16888	-0.18585	0.663139	-0.188861	4	wdr83os
chr11_30744042_30745298	chr11	30744286	30745298	04dpi	398	01PROM(<2kb)	01POS	01BROAD	0.8	0.875061	-1.45731	1.16888	-0.18585	0.663139	-0.188861	4	wdr83os
chr11_30744042_30745298	chr11	30744410	30744631	00dpi	126	01PROM(<2kb)	01POS	01BROAD	0.8	0.875061	-1.45731	1.16888	-0.18585	0.663139	-0.188861	4	wdr83os
chr11_31038114_31039681	chr11	31038115	31039681	01dpi	635	01PROM(<2kb)	01POS	01BROAD	0.8	0.875061	-0.348128	0.832946	-1.09004	-0.649666	1.25489	2	ier2b
chr11_31038114_31039681	chr11	31038442	31039617	45dpi	504	01PROM(<2kb)	01POS	01BROAD	0.8	0.875061	-0.348128	0.832946	-1.09004	-0.649666	1.25489	2	ier2b
chr11_31038114_31039681	chr11	31038453	31039603	04dpi	505	01PROM(<2kb)	01POS	01BROAD	0.8	0.875061	-0.348128	0.832946	-1.09004	-0.649666	1.25489	2	ier2b
chr11_31038114_31039681	chr11	31038532	31039665	14dpi	435	01PROM(<2kb)	01POS	01BROAD	0.8	0.875061	-0.348128	0.832946	-1.09004	-0.649666	1.25489	2	ier2b
chr11_31038114_31039681	chr11	31038569	31039462	00dpi	518	01PROM(<2kb)	01POS	01BROAD	0.8	0.875061	-0.348128	0.832946	-1.09004	-0.649666	1.25489	2	ier2b
chr11_31232800_31234804	chr11	31232801	31234705	45dpi	815	01PROM(<2kb)	01POS	01BROAD	0.8	0.875061	-0.427634	-1.42487	0.11351	0.507582	1.23141	5	nacc1b
chr11_31232800_31234804	chr11	31232836	31234787	04dpi	757	01PROM(<2kb)	01POS	01BROAD	0.8	0.875061	-0.427634	-1.42487	0.11351	0.507582	1.23141	5	nacc1b
chr11_31232800_31234804	chr11	31232860	31234804	14dpi	736	01PROM(<2kb)	01POS	01BROAD	0.8	0.875061	-0.427634	-1.42487	0.11351	0.507582	1.23141	5	nacc1b
chr11_31232800_31234804	chr11	31232919	31234736	01dpi	741	01PROM(<2kb)	01POS	01BROAD	0.8	0.875061	-0.427634	-1.42487	0.11351	0.507582	1.23141	5	nacc1b
chr11_31232800_31234804	chr11	31233099	31234518	00dpi	760	01PROM(<2kb)	01POS	01BROAD	0.8	0.875061	-0.427634	-1.42487	0.11351	0.507582	1.23141	5	nacc1b
chr11_31275010_31276220	chr11	31275011	31276167	04dpi	465	01PROM(<2kb)	01POS	01BROAD	0.7	0.632023	-0.971573	0.313559	1.38981	0.249889	-0.981686	4	man2b1
chr11_31275010_31276220	chr11	31275257	31276179	14dpi	336	01PROM(<2kb)	01POS	01BROAD	0.7	0.632023	-0.971573	0.313559	1.38981	0.249889	-0.981686	4	man2b1
chr11_31275010_31276220	chr11	31275298	31276143	01dpi	334	01PROM(<2kb)	01POS	01BROAD	0.7	0.632023	-0.971573	0.313559	1.38981	0.249889	-0.981686	4	man2b1
chr11_31275010_31276220	chr11	31275356	31276220	45dpi	266	01PROM(<2kb)	01POS	01BROAD	0.7	0.632023	-0.971573	0.313559	1.38981	0.249889	-0.981686	4	man2b1
chr11_31324229_31325369	chr11	31324230	31325350	14dpi	427	01PROM(<2kb)	02NEG	01BROAD	-0.7	0.632023	-0.603933	-0.822493	-0.687859	0.703224	1.41106	5	sipa1l2
chr11_31324229_31325369	chr11	31324283	31325369	45dpi	463	01PROM(<2kb)	02NEG	01BROAD	-0.7	0.632023	-0.603933	-0.822493	-0.687859	0.703224	1.41106	5	sipa1l2
chr11_31324229_31325369	chr11	31324297	31325284	01dpi	427	01PROM(<2kb)	02NEG	01BROAD	-0.7	0.632023	-0.603933	-0.822493	-0.687859	0.703224	1.41106	5	sipa1l2
chr11_31324229_31325369	chr11	31324340	31325353	04dpi	483	01PROM(<2kb)	02NEG	01BROAD	-0.7	0.632023	-0.603933	-0.822493	-0.687859	0.703224	1.41106	5	sipa1l2
chr11_31324229_31325369	chr11	31324424	31324883	00dpi	290	01PROM(<2kb)	02NEG	01BROAD	-0.7	0.632023	-0.603933	-0.822493	-0.687859	0.703224	1.41106	5	sipa1l2
chr11_33688266_33688830	chr11	33688267	33688830	45dpi	60432	02Genebody(>2kb)	01POS	01BROAD	0.9	1.07918	-0.761711	0.67747	-0.00622808	-1.17064	1.26111	1	thsd7bb
chr11_34519418_34521729	chr11	34519419	34521718	04dpi	774	01PROM(<2kb)	02NEG	01BROAD	-0.7	0.632023	-1.59828	0.175437	1.15095	0.298872	-0.0269773	4	pik3ca
chr11_34519418_34521729	chr11	34519467	34521658	14dpi	780	01PROM(<2kb)	02NEG	01BROAD	-0.7	0.632023	-1.59828	0.175437	1.15095	0.298872	-0.0269773	4	pik3ca
chr11_34519418_34521729	chr11	34519608	34521729	45dpi	674	01PROM(<2kb)	02NEG	01BROAD	-0.7	0.632023	-1.59828	0.175437	1.15095	0.298872	-0.0269773	4	pik3ca
chr11_34519418_34521729	chr11	34519665	34521654	01dpi	683	01PROM(<2kb)	02NEG	01BROAD	-0.7	0.632023	-1.59828	0.175437	1.15095	0.298872	-0.0269773	4	pik3ca
chr11_34519418_34521729	chr11	34520224	34521425	00dpi	518	01PROM(<2kb)	02NEG	01BROAD	-0.7	0.632023	-1.59828	0.175437	1.15095	0.298872	-0.0269773	4	pik3ca
chr11_34571811_34572557	chr11	34571812	34572357	45dpi	118	01PROM(<2kb)	02NEG	01BROAD	-0.8	0.875061	0.293208	-1.24366	0.410725	-0.743295	1.28302	5	pfkfb4a
chr11_34571811_34572557	chr11	34571871	34572557	04dpi	-12	01PROM(<2kb)	02NEG	01BROAD	-0.8	0.875061	0.293208	-1.24366	0.410725	-0.743295	1.28302	5	pfkfb4a
chr11_34571811_34572557	chr11	34571882	34572327	14dpi	98	01PROM(<2kb)	02NEG	01BROAD	-0.8	0.875061	0.293208	-1.24366	0.410725	-0.743295	1.28302	5	pfkfb4a
chr11_34571811_34572557	chr11	34571884	34572327	01dpi	97	01PROM(<2kb)	02NEG	01BROAD	-0.8	0.875061	0.293208	-1.24366	0.410725	-0.743295	1.28302	5	pfkfb4a
chr11_34571811_34572557	chr11	34571971	34572246	00dpi	94	01PROM(<2kb)	02NEG	01BROAD	-0.8	0.875061	0.293208	-1.24366	0.410725	-0.743295	1.28302	5	pfkfb4a
chr11_34783151_34783972	chr11	34783240	34783926	45dpi	355	01PROM(<2kb)	02NEG	01BROAD	-0.9	1.07918	-1.24388	-0.458147	0.122804	0.0893297	1.4899	5	chchd4a
chr11_34783151_34783972	chr11	34783342	34783939	04dpi	298	01PROM(<2kb)	02NEG	01BROAD	-0.9	1.07918	-1.24388	-0.458147	0.122804	0.0893297	1.4899	5	chchd4a
chr11_34783151_34783972	chr11	34783347	34783912	01dpi	309	01PROM(<2kb)	02NEG	01BROAD	-0.9	1.07918	-1.24388	-0.458147	0.122804	0.0893297	1.4899	5	chchd4a
chr11_34783151_34783972	chr11	34783152	34783972	14dpi	376	01PROM(<2kb)	02NEG	01BROAD	-0.9	1.07918	-1.24388	-0.458147	0.122804	0.0893297	1.4899	5	chchd4a
chr11_34823964_34824902	chr11	34823965	34824902	45dpi	78	01PROM(<2kb)	01POS	01BROAD	0.9	1.07918	-0.637511	-0.502072	-0.783309	0.298431	1.62446	5	slc38a3a
chr11_34823964_34824902	chr11	34824338	34824738	14dpi	183	01PROM(<2kb)	01POS	01BROAD	0.9	1.07918	-0.637511	-0.502072	-0.783309	0.298431	1.62446	5	slc38a3a
chr11_34823964_34824902	chr11	34824485	34824712	04dpi	243	01PROM(<2kb)	01POS	01BROAD	0.9	1.07918	-0.637511	-0.502072	-0.783309	0.298431	1.62446	5	slc38a3a
chr11_34974120_34974665	chr11	34974121	34974581	04dpi	52859	02Genebody(>2kb)	02NEG	03NARROW	-0.7	0.632023	0.456102	0.400987	0.348377	0.576937	-1.7824	3	gnai2a
chr11_34974120_34974665	chr11	34974145	34974665	14dpi	52913	02Genebody(>2kb)	02NEG	03NARROW	-0.7	0.632023	0.456102	0.400987	0.348377	0.576937	-1.7824	3	gnai2a
chr11_34974120_34974665	chr11	34974278	34974630	01dpi	52962	02Genebody(>2kb)	02NEG	03NARROW	-0.7	0.632023	0.456102	0.400987	0.348377	0.576937	-1.7824	3	gnai2a
chr11_35170686_35171829	chr11	35170687	35171789	04dpi	-76	01PROM(<2kb)	01POS	01BROAD	0.8	0.875061	0.588149	1.12471	0.326666	-1.33802	-0.701499	3	mon1a
chr11_35170686_35171829	chr11	35170705	35171814	14dpi	-88	01PROM(<2kb)	01POS	01BROAD	0.8	0.875061	0.588149	1.12471	0.326666	-1.33802	-0.701499	3	mon1a
chr11_35170686_35171829	chr11	35170780	35171829	45dpi	-43	01PROM(<2kb)	01POS	01BROAD	0.8	0.875061	0.588149	1.12471	0.326666	-1.33802	-0.701499	3	mon1a
chr11_35170686_35171829	chr11	35170781	35171625	00dpi	-41	01PROM(<2kb)	01POS	01BROAD	0.8	0.875061	0.588149	1.12471	0.326666	-1.33802	-0.701499	3	mon1a
chr11_35170686_35171829	chr11	35170813	35171784	01dpi	-49	01PROM(<2kb)	01POS	01BROAD	0.8	0.875061	0.588149	1.12471	0.326666	-1.33802	-0.701499	3	mon1a
chr11_35575353_35575909	chr11	35575354	35575909	45dpi	160	01PROM(<2kb)	02NEG	01BROAD	-0.7	0.632023	1.00952	-1.37385	-0.71127	0.605081	0.470522	6	sema3fb
chr11_35575353_35575909	chr11	35575359	35575862	14dpi	181	01PROM(<2kb)	02NEG	01BROAD	-0.7	0.632023	1.00952	-1.37385	-0.71127	0.605081	0.470522	6	sema3fb
chr11_35575353_35575909	chr11	35575526	35575887	04dpi	85	01PROM(<2kb)	02NEG	01BROAD	-0.7	0.632023	1.00952	-1.37385	-0.71127	0.605081	0.470522	6	sema3fb
chr11_36278617_36279666	chr11	36278618	36279487	04dpi	549	01PROM(<2kb)	01POS	01BROAD	0.8	0.875061	-0.214733	0.475894	1.47942	-0.760985	-0.979601	1	nfya
chr11_36278617_36279666	chr11	36278712	36279666	45dpi	412	01PROM(<2kb)	01POS	01BROAD	0.8	0.875061	-0.214733	0.475894	1.47942	-0.760985	-0.979601	1	nfya
chr11_36278617_36279666	chr11	36278737	36279561	01dpi	452	01PROM(<2kb)	01POS	01BROAD	0.8	0.875061	-0.214733	0.475894	1.47942	-0.760985	-0.979601	1	nfya
chr11_36278617_36279666	chr11	36278773	36279537	14dpi	446	01PROM(<2kb)	01POS	01BROAD	0.8	0.875061	-0.214733	0.475894	1.47942	-0.760985	-0.979601	1	nfya
chr11_37123286_37123833	chr11	37123287	37123833	14dpi	-2580	02Genebody(>2kb)	01POS	03NARROW	0.7	0.632023	-0.503425	-0.66786	1.73891	-0.524244	-0.0433829	4	si:ch1073-278o19.1
chr11_37123286_37123833	chr11	37123323	37123769	45dpi	-2566	02Genebody(>2kb)	01POS	03NARROW	0.7	0.632023	-0.503425	-0.66786	1.73891	-0.524244	-0.0433829	4	si:ch1073-278o19.1
chr11_37123286_37123833	chr11	37123348	37123725	04dpi	-2556	02Genebody(>2kb)	01POS	03NARROW	0.7	0.632023	-0.503425	-0.66786	1.73891	-0.524244	-0.0433829	4	si:ch1073-278o19.1
chr11_37123286_37123833	chr11	37123414	37123648	01dpi	-2551	02Genebody(>2kb)	01POS	03NARROW	0.7	0.632023	-0.503425	-0.66786	1.73891	-0.524244	-0.0433829	4	si:ch1073-278o19.1
chr11_37718923_37721431	chr11	37718924	37721431	01dpi	89	01PROM(<2kb)	01POS	03NARROW	0.9	1.07918	-1.24516	1.3128	0.219584	-0.707829	0.420608	1	yod1
chr11_37718923_37721431	chr11	37719112	37721190	45dpi	115	01PROM(<2kb)	01POS	03NARROW	0.9	1.07918	-1.24516	1.3128	0.219584	-0.707829	0.420608	1	yod1
chr11_37718923_37721431	chr11	37719142	37721399	04dpi	-4	01PROM(<2kb)	01POS	03NARROW	0.9	1.07918	-1.24516	1.3128	0.219584	-0.707829	0.420608	1	yod1
chr11_37718923_37721431	chr11	37719149	37721264	14dpi	60	01PROM(<2kb)	01POS	03NARROW	0.9	1.07918	-1.24516	1.3128	0.219584	-0.707829	0.420608	1	yod1
chr11_37718923_37721431	chr11	37719707	37719922	00dpi	174	01PROM(<2kb)	01POS	03NARROW	0.9	1.07918	-1.24516	1.3128	0.219584	-0.707829	0.420608	1	yod1
chr11_37718923_37721431	chr11	37720531	37721137	00dpi	78	01PROM(<2kb)	01POS	03NARROW	0.9	1.07918	-1.24516	1.3128	0.219584	-0.707829	0.420608	1	yod1
chr11_37995838_37997915	chr11	37995839	37997915	14dpi	542	01PROM(<2kb)	01POS	01BROAD	0.7	0.632023	-0.595738	1.21107	-0.167292	0.788418	-1.23646	3	slc41a1
chr11_37995838_37997915	chr11	37996293	37997774	01dpi	386	01PROM(<2kb)	01POS	01BROAD	0.7	0.632023	-0.595738	1.21107	-0.167292	0.788418	-1.23646	3	slc41a1
chr11_37995838_37997915	chr11	37996310	37997896	04dpi	316	01PROM(<2kb)	01POS	01BROAD	0.7	0.632023	-0.595738	1.21107	-0.167292	0.788418	-1.23646	3	slc41a1
chr11_37995838_37997915	chr11	37996428	37997773	45dpi	319	01PROM(<2kb)	01POS	01BROAD	0.7	0.632023	-0.595738	1.21107	-0.167292	0.788418	-1.23646	3	slc41a1
chr11_37995838_37997915	chr11	37996430	37996761	00dpi	824	01PROM(<2kb)	01POS	01BROAD	0.7	0.632023	-0.595738	1.21107	-0.167292	0.788418	-1.23646	3	slc41a1
chr11_37995838_37997915	chr11	37997148	37997421	00dpi	135	01PROM(<2kb)	01POS	01BROAD	0.7	0.632023	-0.595738	1.21107	-0.167292	0.788418	-1.23646	3	slc41a1
chr11_38513109_38514184	chr11	38513110	38514085	45dpi	381	01PROM(<2kb)	01POS	01BROAD	0.9	1.07918	0.0667909	-0.54028	-1.39757	0.932109	0.938946	2	si:ch211-117k10.3
chr11_38513109_38514184	chr11	38513137	38514070	04dpi	375	01PROM(<2kb)	01POS	01BROAD	0.9	1.07918	0.0667909	-0.54028	-1.39757	0.932109	0.938946	2	si:ch211-117k10.3
chr11_38513109_38514184	chr11	38513152	38514184	14dpi	310	01PROM(<2kb)	01POS	01BROAD	0.9	1.07918	0.0667909	-0.54028	-1.39757	0.932109	0.938946	2	si:ch211-117k10.3
chr11_38513109_38514184	chr11	38513212	38514088	01dpi	328	01PROM(<2kb)	01POS	01BROAD	0.9	1.07918	0.0667909	-0.54028	-1.39757	0.932109	0.938946	2	si:ch211-117k10.3
chr11_38513109_38514184	chr11	38513324	38513982	00dpi	325	01PROM(<2kb)	01POS	01BROAD	0.9	1.07918	0.0667909	-0.54028	-1.39757	0.932109	0.938946	2	si:ch211-117k10.3
chr11_38552533_38554190	chr11	38552534	38554074	01dpi	466	01PROM(<2kb)	02NEG	01BROAD	-0.8	0.875061	0.225453	1.37592	-1.36675	-0.400593	0.165971	2	nucks1a
chr11_38552533_38554190	chr11	38552572	38554190	45dpi	389	01PROM(<2kb)	02NEG	01BROAD	-0.8	0.875061	0.225453	1.37592	-1.36675	-0.400593	0.165971	2	nucks1a
chr11_38552533_38554190	chr11	38552596	38554140	14dpi	402	01PROM(<2kb)	02NEG	01BROAD	-0.8	0.875061	0.225453	1.37592	-1.36675	-0.400593	0.165971	2	nucks1a
chr11_38552533_38554190	chr11	38552617	38553898	04dpi	513	01PROM(<2kb)	02NEG	01BROAD	-0.8	0.875061	0.225453	1.37592	-1.36675	-0.400593	0.165971	2	nucks1a
chr11_38552533_38554190	chr11	38552659	38553747	00dpi	567	01PROM(<2kb)	02NEG	01BROAD	-0.8	0.875061	0.225453	1.37592	-1.36675	-0.400593	0.165971	2	nucks1a
chr11_39106249_39107972	chr11	39106250	39107972	45dpi	-20	01PROM(<2kb)	01POS	01BROAD	0.7	0.632023	-1.00786	1.39891	-0.189004	0.595796	-0.797847	1	zgc:112255
chr11_39106249_39107972	chr11	39106268	39107858	01dpi	-68	01PROM(<2kb)	01POS	01BROAD	0.7	0.632023	-1.00786	1.39891	-0.189004	0.595796	-0.797847	1	zgc:112255
chr11_39106249_39107972	chr11	39106278	39107935	14dpi	-25	01PROM(<2kb)	01POS	01BROAD	0.7	0.632023	-1.00786	1.39891	-0.189004	0.595796	-0.797847	1	zgc:112255
chr11_39106249_39107972	chr11	39106676	39107809	04dpi	111	01PROM(<2kb)	01POS	01BROAD	0.7	0.632023	-1.00786	1.39891	-0.189004	0.595796	-0.797847	1	zgc:112255
chr11_39106249_39107972	chr11	39107059	39107375	00dpi	86	01PROM(<2kb)	01POS	01BROAD	0.7	0.632023	-1.00786	1.39891	-0.189004	0.595796	-0.797847	1	zgc:112255
chr11_39117915_39119097	chr11	39117916	39119080	45dpi	384	01PROM(<2kb)	02NEG	01BROAD	-0.8	0.875061	0.0794507	-0.152785	-1.1103	1.60105	-0.417417	2	ap5b1
chr11_39117915_39119097	chr11	39117920	39119097	14dpi	374	01PROM(<2kb)	02NEG	01BROAD	-0.8	0.875061	0.0794507	-0.152785	-1.1103	1.60105	-0.417417	2	ap5b1
chr11_39117915_39119097	chr11	39118025	39119009	01dpi	365	01PROM(<2kb)	02NEG	01BROAD	-0.8	0.875061	0.0794507	-0.152785	-1.1103	1.60105	-0.417417	2	ap5b1
chr11_39117915_39119097	chr11	39118080	39119009	04dpi	338	01PROM(<2kb)	02NEG	01BROAD	-0.8	0.875061	0.0794507	-0.152785	-1.1103	1.60105	-0.417417	2	ap5b1
chr11_39117915_39119097	chr11	39118474	39118890	00dpi	200	01PROM(<2kb)	02NEG	01BROAD	-0.8	0.875061	0.0794507	-0.152785	-1.1103	1.60105	-0.417417	2	ap5b1
chr11_39895091_39895855	chr11	39895092	39895657	45dpi	-33454	02Genebody(>2kb)	01POS	01BROAD	0.7	0.632023	-0.0993163	0.29978	1.0624	-1.62495	0.362087	1	vamp3
chr11_39895091_39895855	chr11	39895154	39895749	04dpi	-33377	02Genebody(>2kb)	01POS	01BROAD	0.7	0.632023	-0.0993163	0.29978	1.0624	-1.62495	0.362087	1	vamp3
chr11_39895091_39895855	chr11	39895290	39895504	14dpi	-33431	02Genebody(>2kb)	01POS	01BROAD	0.7	0.632023	-0.0993163	0.29978	1.0624	-1.62495	0.362087	1	vamp3
chr11_39895091_39895855	chr11	39895293	39895855	01dpi	-33254	02Genebody(>2kb)	01POS	01BROAD	0.7	0.632023	-0.0993163	0.29978	1.0624	-1.62495	0.362087	1	vamp3
chr11_40203523_40204686	chr11	40203524	40204637	01dpi	405	01PROM(<2kb)	01POS	01BROAD	0.9	1.07918	-0.775468	-1.19188	1.2301	0.679395	0.0578597	4	znf362a
chr11_40203523_40204686	chr11	40203538	40204634	14dpi	399	01PROM(<2kb)	01POS	01BROAD	0.9	1.07918	-0.775468	-1.19188	1.2301	0.679395	0.0578597	4	znf362a
chr11_40203523_40204686	chr11	40203538	40204686	45dpi	373	01PROM(<2kb)	01POS	01BROAD	0.9	1.07918	-0.775468	-1.19188	1.2301	0.679395	0.0578597	4	znf362a
chr11_40203523_40204686	chr11	40203550	40204626	04dpi	397	01PROM(<2kb)	01POS	01BROAD	0.9	1.07918	-0.775468	-1.19188	1.2301	0.679395	0.0578597	4	znf362a
chr11_40203523_40204686	chr11	40203630	40204526	00dpi	407	01PROM(<2kb)	01POS	01BROAD	0.9	1.07918	-0.775468	-1.19188	1.2301	0.679395	0.0578597	4	znf362a
chr11_41064403_41065639	chr11	41064404	41065509	45dpi	134	01PROM(<2kb)	01POS	01BROAD	0.9	1.07918	-1.38951	-0.629265	0.981434	0.811953	0.22539	4	svbp
chr11_41064403_41065639	chr11	41064501	41065458	14dpi	157	01PROM(<2kb)	01POS	01BROAD	0.9	1.07918	-1.38951	-0.629265	0.981434	0.811953	0.22539	4	svbp
chr11_41064403_41065639	chr11	41064683	41065623	04dpi	331	01PROM(<2kb)	01POS	01BROAD	0.9	1.07918	-1.38951	-0.629265	0.981434	0.811953	0.22539	4	svbp
chr11_41064403_41065639	chr11	41064741	41065639	01dpi	368	01PROM(<2kb)	01POS	01BROAD	0.9	1.07918	-1.38951	-0.629265	0.981434	0.811953	0.22539	4	svbp
chr11_41476185_41476848	chr11	41476186	41476830	04dpi	257	01PROM(<2kb)	01POS	01BROAD	1	1.77815	-0.891397	-1.06709	0.38196	0.205979	1.37055	5	kcnab2a
chr11_41476185_41476848	chr11	41476186	41476848	45dpi	266	01PROM(<2kb)	01POS	01BROAD	1	1.77815	-0.891397	-1.06709	0.38196	0.205979	1.37055	5	kcnab2a
chr11_41476185_41476848	chr11	41476225	41476630	14dpi	176	01PROM(<2kb)	01POS	01BROAD	1	1.77815	-0.891397	-1.06709	0.38196	0.205979	1.37055	5	kcnab2a
chr11_41476185_41476848	chr11	41476288	41476661	01dpi	223	01PROM(<2kb)	01POS	01BROAD	1	1.77815	-0.891397	-1.06709	0.38196	0.205979	1.37055	5	kcnab2a
chr11_41858841_41860193	chr11	41858842	41860181	14dpi	569	01PROM(<2kb)	01POS	01BROAD	0.8	0.875061	0.909838	-1.25174	0.778649	0.453815	-0.890566	6	iffo2b
chr11_41858841_41860193	chr11	41858848	41859814	04dpi	389	01PROM(<2kb)	01POS	01BROAD	0.8	0.875061	0.909838	-1.25174	0.778649	0.453815	-0.890566	6	iffo2b
chr11_41858841_41860193	chr11	41858873	41859993	01dpi	491	01PROM(<2kb)	01POS	01BROAD	0.8	0.875061	0.909838	-1.25174	0.778649	0.453815	-0.890566	6	iffo2b
chr11_41858841_41860193	chr11	41858897	41860193	45dpi	603	01PROM(<2kb)	01POS	01BROAD	0.8	0.875061	0.909838	-1.25174	0.778649	0.453815	-0.890566	6	iffo2b
chr11_41858841_41860193	chr11	41859118	41859884	00dpi	559	01PROM(<2kb)	01POS	01BROAD	0.8	0.875061	0.909838	-1.25174	0.778649	0.453815	-0.890566	6	iffo2b
chr11_41982854_41983443	chr11	41982855	41983326	14dpi	623	01PROM(<2kb)	02NEG	01BROAD	-0.7	0.632023	0.254814	0.912815	-1.7176	0.260187	0.289788	2	her15.1
chr11_41982854_41983443	chr11	41982874	41983442	01dpi	691	01PROM(<2kb)	02NEG	01BROAD	-0.7	0.632023	0.254814	0.912815	-1.7176	0.260187	0.289788	2	her15.1
chr11_41982854_41983443	chr11	41982961	41983443	45dpi	735	01PROM(<2kb)	02NEG	01BROAD	-0.7	0.632023	0.254814	0.912815	-1.7176	0.260187	0.289788	2	her15.1
chr11_42291648_42293078	chr11	42291649	42293058	04dpi	618	01PROM(<2kb)	01POS	01BROAD	0.7	0.632023	-0.558738	-0.457649	-0.118116	-0.620366	1.75487	5	flnb
chr11_42291648_42293078	chr11	42291749	42292993	01dpi	600	01PROM(<2kb)	01POS	01BROAD	0.7	0.632023	-0.558738	-0.457649	-0.118116	-0.620366	1.75487	5	flnb
chr11_42291648_42293078	chr11	42291757	42293043	45dpi	571	01PROM(<2kb)	01POS	01BROAD	0.7	0.632023	-0.558738	-0.457649	-0.118116	-0.620366	1.75487	5	flnb
chr11_42291648_42293078	chr11	42292114	42293078	14dpi	375	01PROM(<2kb)	01POS	01BROAD	0.7	0.632023	-0.558738	-0.457649	-0.118116	-0.620366	1.75487	5	flnb
chr11_42291648_42293078	chr11	42292510	42292940	00dpi	246	01PROM(<2kb)	01POS	01BROAD	0.7	0.632023	-0.558738	-0.457649	-0.118116	-0.620366	1.75487	5	flnb
chr11_42416461_42418574	chr11	42416462	42418477	04dpi	217	01PROM(<2kb)	02NEG	01BROAD	-0.7	0.632023	-1.06671	0.201213	0.17097	-0.782169	1.47669	5	slmapa
chr11_42416461_42418574	chr11	42416578	42418462	01dpi	166	01PROM(<2kb)	02NEG	01BROAD	-0.7	0.632023	-1.06671	0.201213	0.17097	-0.782169	1.47669	5	slmapa
chr11_42416461_42418574	chr11	42416740	42418465	45dpi	84	01PROM(<2kb)	02NEG	01BROAD	-0.7	0.632023	-1.06671	0.201213	0.17097	-0.782169	1.47669	5	slmapa
chr11_42416461_42418574	chr11	42416751	42418574	14dpi	24	01PROM(<2kb)	02NEG	01BROAD	-0.7	0.632023	-1.06671	0.201213	0.17097	-0.782169	1.47669	5	slmapa
chr11_42416461_42418574	chr11	42417391	42418394	00dpi	-206	01PROM(<2kb)	02NEG	01BROAD	-0.7	0.632023	-1.06671	0.201213	0.17097	-0.782169	1.47669	5	slmapa
chr11_42511769_42512776	chr11	42511770	42512776	04dpi	13172	02Genebody(>2kb)	02NEG	01BROAD	-0.9	1.07918	0.541003	-1.05181	0.688986	0.938149	-1.11633	6	pde12
chr11_42511769_42512776	chr11	42511823	42512120	01dpi	13474	02Genebody(>2kb)	02NEG	01BROAD	-0.9	1.07918	0.541003	-1.05181	0.688986	0.938149	-1.11633	6	pde12
chr11_42511769_42512776	chr11	42511823	42512641	45dpi	13213	02Genebody(>2kb)	02NEG	01BROAD	-0.9	1.07918	0.541003	-1.05181	0.688986	0.938149	-1.11633	6	pde12
chr11_42511769_42512776	chr11	42511859	42512704	14dpi	13164	02Genebody(>2kb)	02NEG	01BROAD	-0.9	1.07918	0.541003	-1.05181	0.688986	0.938149	-1.11633	6	pde12
chr11_42600632_42601310	chr11	42600633	42601280	45dpi	97	01PROM(<2kb)	02NEG	01BROAD	-0.7	0.632023	-1.56732	1.07018	-0.279675	0.484024	0.292793	4	appl1
chr11_42600632_42601310	chr11	42600641	42601310	14dpi	116	01PROM(<2kb)	02NEG	01BROAD	-0.7	0.632023	-1.56732	1.07018	-0.279675	0.484024	0.292793	4	appl1
chr11_42600632_42601310	chr11	42600642	42601257	01dpi	90	01PROM(<2kb)	02NEG	01BROAD	-0.7	0.632023	-1.56732	1.07018	-0.279675	0.484024	0.292793	4	appl1
chr11_42600632_42601310	chr11	42600693	42601295	04dpi	135	01PROM(<2kb)	02NEG	01BROAD	-0.7	0.632023	-1.56732	1.07018	-0.279675	0.484024	0.292793	4	appl1
chr11_42600632_42601310	chr11	42600809	42601171	00dpi	131	01PROM(<2kb)	02NEG	01BROAD	-0.7	0.632023	-1.56732	1.07018	-0.279675	0.484024	0.292793	4	appl1
chr11_43435344_43436174	chr11	43435345	43436174	00dpi	4470	02Genebody(>2kb)	02NEG	01BROAD	-0.9	1.07918	1.64219	-0.0459264	-1.07641	-0.320489	-0.199361	2	slc29a1b
chr11_43435344_43436174	chr11	43435715	43435914	45dpi	4525	02Genebody(>2kb)	02NEG	01BROAD	-0.9	1.07918	1.64219	-0.0459264	-1.07641	-0.320489	-0.199361	2	slc29a1b
chr11_44225646_44227395	chr11	44225647	44227380	04dpi	22	01PROM(<2kb)	01POS	01BROAD	0.7	0.632023	-0.0739534	1.1867	0.384546	0.0629679	-1.56026	3	gnb4b
chr11_44225646_44227395	chr11	44225898	44227332	14dpi	124	01PROM(<2kb)	01POS	01BROAD	0.7	0.632023	-0.0739534	1.1867	0.384546	0.0629679	-1.56026	3	gnb4b
chr11_44225646_44227395	chr11	44225944	44227329	01dpi	145	01PROM(<2kb)	01POS	01BROAD	0.7	0.632023	-0.0739534	1.1867	0.384546	0.0629679	-1.56026	3	gnb4b
chr11_44225646_44227395	chr11	44225981	44227395	45dpi	197	01PROM(<2kb)	01POS	01BROAD	0.7	0.632023	-0.0739534	1.1867	0.384546	0.0629679	-1.56026	3	gnb4b
chr11_44225646_44227395	chr11	44226429	44227011	00dpi	229	01PROM(<2kb)	01POS	01BROAD	0.7	0.632023	-0.0739534	1.1867	0.384546	0.0629679	-1.56026	3	gnb4b
chr11_44369021_44369726	chr11	44369022	44369694	45dpi	12651	02Genebody(>2kb)	01POS	01BROAD	0.7	0.632023	-0.16236	-0.212272	-1.116	-0.141282	1.63192	5	srsf7b
chr11_44369021_44369726	chr11	44369052	44369635	04dpi	12636	02Genebody(>2kb)	01POS	01BROAD	0.7	0.632023	-0.16236	-0.212272	-1.116	-0.141282	1.63192	5	srsf7b
chr11_44369021_44369726	chr11	44369068	44369726	14dpi	12690	02Genebody(>2kb)	01POS	01BROAD	0.7	0.632023	-0.16236	-0.212272	-1.116	-0.141282	1.63192	5	srsf7b
chr11_44369021_44369726	chr11	44369111	44369626	01dpi	12661	02Genebody(>2kb)	01POS	01BROAD	0.7	0.632023	-0.16236	-0.212272	-1.116	-0.141282	1.63192	5	srsf7b
chr11_44369021_44369726	chr11	44369147	44369565	00dpi	12649	02Genebody(>2kb)	01POS	01BROAD	0.7	0.632023	-0.16236	-0.212272	-1.116	-0.141282	1.63192	5	srsf7b
chr11_44484986_44485882	chr11	44484987	44485847	01dpi	283	01PROM(<2kb)	01POS	01BROAD	0.7	0.632023	-0.619922	1.2293	-1.00535	-0.514546	0.910519	1	mfn1b
chr11_44484986_44485882	chr11	44484989	44485861	45dpi	275	01PROM(<2kb)	01POS	01BROAD	0.7	0.632023	-0.619922	1.2293	-1.00535	-0.514546	0.910519	1	mfn1b
chr11_44484986_44485882	chr11	44485059	44485882	14dpi	230	01PROM(<2kb)	01POS	01BROAD	0.7	0.632023	-0.619922	1.2293	-1.00535	-0.514546	0.910519	1	mfn1b
chr11_44484986_44485882	chr11	44485119	44485839	04dpi	221	01PROM(<2kb)	01POS	01BROAD	0.7	0.632023	-0.619922	1.2293	-1.00535	-0.514546	0.910519	1	mfn1b
chr11_44484986_44485882	chr11	44485426	44485631	00dpi	172	01PROM(<2kb)	01POS	01BROAD	0.7	0.632023	-0.619922	1.2293	-1.00535	-0.514546	0.910519	1	mfn1b
chr11_44621436_44623399	chr11	44621437	44623378	14dpi	-65	01PROM(<2kb)	02NEG	01BROAD	-0.8	0.875061	-0.764986	-1.01314	-0.24365	0.633264	1.38851	5	rbm34
chr11_44621436_44623399	chr11	44621506	44623315	04dpi	-62	01PROM(<2kb)	02NEG	01BROAD	-0.8	0.875061	-0.764986	-1.01314	-0.24365	0.633264	1.38851	5	rbm34
chr11_44621436_44623399	chr11	44621508	44623399	45dpi	-19	01PROM(<2kb)	02NEG	01BROAD	-0.8	0.875061	-0.764986	-1.01314	-0.24365	0.633264	1.38851	5	rbm34
chr11_44621436_44623399	chr11	44621921	44623309	01dpi	132	01PROM(<2kb)	02NEG	01BROAD	-0.8	0.875061	-0.764986	-1.01314	-0.24365	0.633264	1.38851	5	rbm34
chr11_44621436_44623399	chr11	44622051	44623066	00dpi	75	01PROM(<2kb)	02NEG	01BROAD	-0.8	0.875061	-0.764986	-1.01314	-0.24365	0.633264	1.38851	5	rbm34
chr11_44896842_44898031	chr11	44896843	44897986	14dpi	294	01PROM(<2kb)	02NEG	01BROAD	-0.7	0.632023	-1.26407	0.338608	-0.41241	1.45074	-0.112864	4	eif4a3
chr11_44896842_44898031	chr11	44896895	44898025	04dpi	248	01PROM(<2kb)	02NEG	01BROAD	-0.7	0.632023	-1.26407	0.338608	-0.41241	1.45074	-0.112864	4	eif4a3
chr11_44896842_44898031	chr11	44896898	44897831	45dpi	344	01PROM(<2kb)	02NEG	01BROAD	-0.7	0.632023	-1.26407	0.338608	-0.41241	1.45074	-0.112864	4	eif4a3
chr11_44896842_44898031	chr11	44896920	44898031	01dpi	233	01PROM(<2kb)	02NEG	01BROAD	-0.7	0.632023	-1.26407	0.338608	-0.41241	1.45074	-0.112864	4	eif4a3
chr11_44896842_44898031	chr11	44897155	44897729	00dpi	266	01PROM(<2kb)	02NEG	01BROAD	-0.7	0.632023	-1.26407	0.338608	-0.41241	1.45074	-0.112864	4	eif4a3
chr11_44945324_44946731	chr11	44945325	44946031	14dpi	-42	01PROM(<2kb)	02NEG	01BROAD	-0.8	0.875061	-0.0620749	-0.722653	-1.15079	1.33956	0.595955	2	orc2
chr11_44945324_44946731	chr11	44945386	44946384	45dpi	-134	01PROM(<2kb)	02NEG	01BROAD	-0.8	0.875061	-0.0620749	-0.722653	-1.15079	1.33956	0.595955	2	orc2
chr11_44945324_44946731	chr11	44945394	44946046	01dpi	31	01PROM(<2kb)	02NEG	01BROAD	-0.8	0.875061	-0.0620749	-0.722653	-1.15079	1.33956	0.595955	2	orc2
chr11_44945324_44946731	chr11	44945403	44946731	04dpi	-316	01PROM(<2kb)	02NEG	01BROAD	-0.8	0.875061	-0.0620749	-0.722653	-1.15079	1.33956	0.595955	2	orc2
chr11_44945324_44946731	chr11	44945506	44945830	00dpi	-32	01PROM(<2kb)	02NEG	01BROAD	-0.8	0.875061	-0.0620749	-0.722653	-1.15079	1.33956	0.595955	2	orc2
chr11_44976379_44978997	chr11	44976380	44978897	14dpi	1113	01PROM(<2kb)	01POS	01BROAD	0.7	0.632023	-1.26765	1.13666	0.365032	0.568707	-0.802747	1	ldb1b
chr11_44976379_44978997	chr11	44976643	44976950	04dpi	1955	01PROM(<2kb)	01POS	01BROAD	0.7	0.632023	-1.26765	1.13666	0.365032	0.568707	-0.802747	1	ldb1b
chr11_44976379_44978997	chr11	44977454	44978901	01dpi	574	01PROM(<2kb)	01POS	01BROAD	0.7	0.632023	-1.26765	1.13666	0.365032	0.568707	-0.802747	1	ldb1b
chr11_44976379_44978997	chr11	44977698	44978997	45dpi	404	01PROM(<2kb)	01POS	01BROAD	0.7	0.632023	-1.26765	1.13666	0.365032	0.568707	-0.802747	1	ldb1b
chr11_44976379_44978997	chr11	44977945	44978895	04dpi	331	01PROM(<2kb)	01POS	01BROAD	0.7	0.632023	-1.26765	1.13666	0.365032	0.568707	-0.802747	1	ldb1b
chr11_44976379_44978997	chr11	44978200	44978868	00dpi	217	01PROM(<2kb)	01POS	01BROAD	0.7	0.632023	-1.26765	1.13666	0.365032	0.568707	-0.802747	1	ldb1b
chr11_45110350_45111326	chr11	45110351	45111182	45dpi	-65	01PROM(<2kb)	01POS	01BROAD	0.7	0.632023	0.282951	0.296291	1.03879	-1.65874	0.0407127	1	ogal
chr11_45110350_45111326	chr11	45110388	45111107	04dpi	-84	01PROM(<2kb)	01POS	01BROAD	0.7	0.632023	0.282951	0.296291	1.03879	-1.65874	0.0407127	1	ogal
chr11_45110350_45111326	chr11	45110488	45111326	14dpi	42	01PROM(<2kb)	01POS	01BROAD	0.7	0.632023	0.282951	0.296291	1.03879	-1.65874	0.0407127	1	ogal
chr11_45110350_45111326	chr11	45110548	45111050	01dpi	-32	01PROM(<2kb)	01POS	01BROAD	0.7	0.632023	0.282951	0.296291	1.03879	-1.65874	0.0407127	1	ogal
chr11_45137822_45139134	chr11	45138040	45138971	14dpi	352	01PROM(<2kb)	01POS	01BROAD	0.9	1.07918	-1.0263	0.786381	1.23654	-0.88731	-0.109312	1	cant1b
chr11_45137822_45139134	chr11	45138131	45139134	04dpi	225	01PROM(<2kb)	01POS	01BROAD	0.9	1.07918	-1.0263	0.786381	1.23654	-0.88731	-0.109312	1	cant1b
chr11_45137822_45139134	chr11	45138221	45139029	01dpi	232	01PROM(<2kb)	01POS	01BROAD	0.9	1.07918	-1.0263	0.786381	1.23654	-0.88731	-0.109312	1	cant1b
chr11_45137822_45139134	chr11	45138478	45138813	00dpi	212	01PROM(<2kb)	01POS	01BROAD	0.9	1.07918	-1.0263	0.786381	1.23654	-0.88731	-0.109312	1	cant1b
chr11_45137822_45139134	chr11	45137823	45138991	45dpi	450	01PROM(<2kb)	01POS	01BROAD	0.9	1.07918	-1.0263	0.786381	1.23654	-0.88731	-0.109312	1	cant1b
chr11_45255658_45256689	chr11	45255659	45256689	45dpi	400	01PROM(<2kb)	01POS	01BROAD	0.7	0.632023	-0.917471	1.11886	-0.327128	-0.883566	1.0093	1	aspscr1
chr11_45255658_45256689	chr11	45255665	45256587	14dpi	352	01PROM(<2kb)	01POS	01BROAD	0.7	0.632023	-0.917471	1.11886	-0.327128	-0.883566	1.0093	1	aspscr1
chr11_45255658_45256689	chr11	45255698	45256525	04dpi	337	01PROM(<2kb)	01POS	01BROAD	0.7	0.632023	-0.917471	1.11886	-0.327128	-0.883566	1.0093	1	aspscr1
chr11_45255658_45256689	chr11	45255707	45256593	01dpi	376	01PROM(<2kb)	01POS	01BROAD	0.7	0.632023	-0.917471	1.11886	-0.327128	-0.883566	1.0093	1	aspscr1
chr11_45255658_45256689	chr11	45255732	45256302	00dpi	243	01PROM(<2kb)	01POS	01BROAD	0.7	0.632023	-0.917471	1.11886	-0.327128	-0.883566	1.0093	1	aspscr1
chr11_KZ114920v1_alt_71969_73657	chr11_KZ114920v1_alt	71970	73142	14dpi	-2170	03Interg	01POS	01BROAD	0.7	0.632023	-1.69294	0.345051	0.414343	0.0154024	0.918141	4	abcc10
chr11_KZ114920v1_alt_71969_73657	chr11_KZ114920v1_alt	72393	73132	45dpi	-2376	03Interg	01POS	01BROAD	0.7	0.632023	-1.69294	0.345051	0.414343	0.0154024	0.918141	4	abcc10
chr11_KZ114920v1_alt_71969_73657	chr11_KZ114920v1_alt	72493	73534	01dpi	-2627	03Interg	01POS	01BROAD	0.7	0.632023	-1.69294	0.345051	0.414343	0.0154024	0.918141	4	abcc10
chr11_KZ114920v1_alt_71969_73657	chr11_KZ114920v1_alt	72536	73308	04dpi	-2536	03Interg	01POS	01BROAD	0.7	0.632023	-1.69294	0.345051	0.414343	0.0154024	0.918141	4	abcc10
chr11_KZ114920v1_alt_71969_73657	chr11_KZ114920v1_alt	73458	73657	45dpi	-3171	03Interg	01POS	01BROAD	0.7	0.632023	-1.69294	0.345051	0.414343	0.0154024	0.918141	4	abcc10
chr11_KZ115346v1_alt_50924_51862	chr11_KZ115346v1_alt	50925	51846	14dpi	325	01PROM(<2kb)	01POS	01BROAD	1	1.77815	-1.49461	0.398605	0.400917	-0.428645	1.12373	4	pank4
chr11_KZ115346v1_alt_50924_51862	chr11_KZ115346v1_alt	50944	51862	45dpi	343	01PROM(<2kb)	01POS	01BROAD	1	1.77815	-1.49461	0.398605	0.400917	-0.428645	1.12373	4	pank4
chr11_KZ115346v1_alt_50924_51862	chr11_KZ115346v1_alt	50971	51830	01dpi	340	01PROM(<2kb)	01POS	01BROAD	1	1.77815	-1.49461	0.398605	0.400917	-0.428645	1.12373	4	pank4
chr11_KZ115346v1_alt_50924_51862	chr11_KZ115346v1_alt	50993	51811	04dpi	342	01PROM(<2kb)	01POS	01BROAD	1	1.77815	-1.49461	0.398605	0.400917	-0.428645	1.12373	4	pank4
chr11_KZ115349v1_alt_257096_258898	chr11_KZ115349v1_alt	257097	258898	14dpi	81573	03Interg	02NEG	01BROAD	-0.7	0.632023	0.889563	0.285844	-1.18072	0.933478	-0.928167	2	tafa4b
chr11_KZ115349v1_alt_257096_258898	chr11_KZ115349v1_alt	257127	258636	45dpi	81689	03Interg	02NEG	01BROAD	-0.7	0.632023	0.889563	0.285844	-1.18072	0.933478	-0.928167	2	tafa4b
chr11_KZ115349v1_alt_257096_258898	chr11_KZ115349v1_alt	257228	258612	04dpi	81650	03Interg	02NEG	01BROAD	-0.7	0.632023	0.889563	0.285844	-1.18072	0.933478	-0.928167	2	tafa4b
chr11_KZ115349v1_alt_257096_258898	chr11_KZ115349v1_alt	257252	258614	00dpi	81637	03Interg	02NEG	01BROAD	-0.7	0.632023	0.889563	0.285844	-1.18072	0.933478	-0.928167	2	tafa4b
chr11_KZ115352v1_alt_22327_23206	chr11_KZ115352v1_alt	22328	23178	45dpi	212	01PROM(<2kb)	01POS	03NARROW	0.7	0.632023	0.634222	-1.50479	0.148606	-0.363812	1.08578	6	ogfrl2
chr11_KZ115352v1_alt_22327_23206	chr11_KZ115352v1_alt	22502	23206	14dpi	111	01PROM(<2kb)	01POS	03NARROW	0.7	0.632023	0.634222	-1.50479	0.148606	-0.363812	1.08578	6	ogfrl2
chr11_KZ115352v1_alt_22327_23206	chr11_KZ115352v1_alt	22587	23071	04dpi	136	01PROM(<2kb)	01POS	03NARROW	0.7	0.632023	0.634222	-1.50479	0.148606	-0.363812	1.08578	6	ogfrl2
chr11_KZ115358v1_alt_33143_34232	chr11_KZ115358v1_alt	33144	34232	45dpi	407	01PROM(<2kb)	01POS	03NARROW	-0.9	1.07918	-0.72002	-0.895025	-0.221196	0.230485	1.60576	5	ipo9
chr11_KZ115358v1_alt_33143_34232	chr11_KZ115358v1_alt	33188	33979	14dpi	302	01PROM(<2kb)	01POS	03NARROW	-0.9	1.07918	-0.72002	-0.895025	-0.221196	0.230485	1.60576	5	ipo9
chr11_KZ115358v1_alt_33143_34232	chr11_KZ115358v1_alt	33213	33890	01dpi	270	01PROM(<2kb)	01POS	03NARROW	-0.9	1.07918	-0.72002	-0.895025	-0.221196	0.230485	1.60576	5	ipo9
chr11_KZ115358v1_alt_33143_34232	chr11_KZ115358v1_alt	33228	33880	04dpi	273	01PROM(<2kb)	01POS	03NARROW	-0.9	1.07918	-0.72002	-0.895025	-0.221196	0.230485	1.60576	5	ipo9
chr11_KZ115358v1_alt_33143_34232	chr11_KZ115358v1_alt	33482	33748	00dpi	334	01PROM(<2kb)	01POS	03NARROW	-0.9	1.07918	-0.72002	-0.895025	-0.221196	0.230485	1.60576	5	ipo9
chr11_KZ115358v1_alt_58266_59487	chr11_KZ115358v1_alt	58267	59191	01dpi	-31	01PROM(<2kb)	02NEG	03NARROW	-0.8	0.875061	-1.17759	-0.430513	-0.372512	0.585481	1.39513	5	shisa4
chr11_KZ115358v1_alt_58266_59487	chr11_KZ115358v1_alt	58288	59367	14dpi	67	01PROM(<2kb)	02NEG	03NARROW	-0.8	0.875061	-1.17759	-0.430513	-0.372512	0.585481	1.39513	5	shisa4
chr11_KZ115358v1_alt_58266_59487	chr11_KZ115358v1_alt	58326	59487	45dpi	146	01PROM(<2kb)	02NEG	03NARROW	-0.8	0.875061	-1.17759	-0.430513	-0.372512	0.585481	1.39513	5	shisa4
chr11_KZ115358v1_alt_58266_59487	chr11_KZ115358v1_alt	58472	59206	04dpi	79	01PROM(<2kb)	02NEG	03NARROW	-0.8	0.875061	-1.17759	-0.430513	-0.372512	0.585481	1.39513	5	shisa4
chr11_KZ115358v1_alt_58266_59487	chr11_KZ115358v1_alt	58734	59008	00dpi	111	01PROM(<2kb)	02NEG	03NARROW	-0.8	0.875061	-1.17759	-0.430513	-0.372512	0.585481	1.39513	5	shisa4
chr11_KZ115358v1_alt_180138_180981	chr11_KZ115358v1_alt	180243	180963	14dpi	84	01PROM(<2kb)	02NEG	03NARROW	-0.7	0.632023	-1.53445	0.823579	-0.214982	0.959097	-0.0332477	4	zgc:92107
chr11_KZ115358v1_alt_180138_180981	chr11_KZ115358v1_alt	180410	180981	04dpi	176	01PROM(<2kb)	02NEG	03NARROW	-0.7	0.632023	-1.53445	0.823579	-0.214982	0.959097	-0.0332477	4	zgc:92107
chr11_KZ115358v1_alt_180138_180981	chr11_KZ115358v1_alt	180463	180949	45dpi	187	01PROM(<2kb)	02NEG	03NARROW	-0.7	0.632023	-1.53445	0.823579	-0.214982	0.959097	-0.0332477	4	zgc:92107
chr11_KZ115358v1_alt_180138_180981	chr11_KZ115358v1_alt	180139	180935	01dpi	18	01PROM(<2kb)	02NEG	03NARROW	-0.7	0.632023	-1.53445	0.823579	-0.214982	0.959097	-0.0332477	4	zgc:92107
chr11_KZ115359v1_alt_172508_173859	chr11_KZ115359v1_alt	172509	173859	14dpi	-2668	03Interg	02NEG	03NARROW	-0.8	0.875061	0.00258196	-0.374362	-1.15405	1.58873	-0.0628965	2	mbd1b
chr11_KZ115359v1_alt_172508_173859	chr11_KZ115359v1_alt	173070	173695	45dpi	-2470	03Interg	02NEG	03NARROW	-0.8	0.875061	0.00258196	-0.374362	-1.15405	1.58873	-0.0628965	2	mbd1b
chr11_KZ115359v1_alt_172508_173859	chr11_KZ115359v1_alt	173172	173811	04dpi	-2361	03Interg	02NEG	03NARROW	-0.8	0.875061	0.00258196	-0.374362	-1.15405	1.58873	-0.0628965	2	mbd1b
chr11_KZ115359v1_alt_172508_173859	chr11_KZ115359v1_alt	173267	173742	01dpi	-2348	03Interg	02NEG	03NARROW	-0.8	0.875061	0.00258196	-0.374362	-1.15405	1.58873	-0.0628965	2	mbd1b
chr11_KZ115360v1_alt_59290_60358	chr11_KZ115360v1_alt	59291	60297	45dpi	113	01PROM(<2kb)	01POS	01BROAD	0.9	1.07918	-0.668381	-0.631942	-0.725804	0.477092	1.54903	5	slc38a3a
chr11_KZ115360v1_alt_59290_60358	chr11_KZ115360v1_alt	59484	60208	01dpi	165	01PROM(<2kb)	01POS	01BROAD	0.9	1.07918	-0.668381	-0.631942	-0.725804	0.477092	1.54903	5	slc38a3a
chr11_KZ115360v1_alt_59290_60358	chr11_KZ115360v1_alt	59494	60358	14dpi	245	01PROM(<2kb)	01POS	01BROAD	0.9	1.07918	-0.668381	-0.631942	-0.725804	0.477092	1.54903	5	slc38a3a
chr11_KZ115360v1_alt_59290_60358	chr11_KZ115360v1_alt	59509	60111	04dpi	129	01PROM(<2kb)	01POS	01BROAD	0.9	1.07918	-0.668381	-0.631942	-0.725804	0.477092	1.54903	5	slc38a3a
chr11_KZ115362v1_alt_231072_232117	chr11_KZ115362v1_alt	231073	232117	45dpi	411	01PROM(<2kb)	01POS	03NARROW	-0.8	0.875061	0.498624	-0.782193	-1.31674	0.549926	1.05039	2	nfya
chr11_KZ115362v1_alt_231072_232117	chr11_KZ115362v1_alt	231158	232027	14dpi	414	01PROM(<2kb)	01POS	03NARROW	-0.8	0.875061	0.498624	-0.782193	-1.31674	0.549926	1.05039	2	nfya
chr11_KZ115362v1_alt_231072_232117	chr11_KZ115362v1_alt	231307	231857	00dpi	424	01PROM(<2kb)	01POS	03NARROW	-0.8	0.875061	0.498624	-0.782193	-1.31674	0.549926	1.05039	2	nfya
chr11_KZ115362v1_alt_231072_232117	chr11_KZ115362v1_alt	231360	231996	01dpi	328	01PROM(<2kb)	01POS	03NARROW	-0.8	0.875061	0.498624	-0.782193	-1.31674	0.549926	1.05039	2	nfya
chr11_KZ115362v1_alt_231072_232117	chr11_KZ115362v1_alt	231626	231960	04dpi	213	01PROM(<2kb)	01POS	03NARROW	-0.8	0.875061	0.498624	-0.782193	-1.31674	0.549926	1.05039	2	nfya
chr12_41363_42568	chr12	41364	42565	14dpi	250	01PROM(<2kb)	02NEG	01BROAD	-0.7	0.632023	-0.806203	-1.21271	0.742364	1.14497	0.131582	4	foxk2
chr12_41363_42568	chr12	41396	42411	45dpi	311	01PROM(<2kb)	02NEG	01BROAD	-0.7	0.632023	-0.806203	-1.21271	0.742364	1.14497	0.131582	4	foxk2
chr12_41363_42568	chr12	41532	42568	04dpi	164	01PROM(<2kb)	02NEG	01BROAD	-0.7	0.632023	-0.806203	-1.21271	0.742364	1.14497	0.131582	4	foxk2
chr12_41363_42568	chr12	41561	42377	01dpi	245	01PROM(<2kb)	02NEG	01BROAD	-0.7	0.632023	-0.806203	-1.21271	0.742364	1.14497	0.131582	4	foxk2
chr12_41363_42568	chr12	41720	42319	00dpi	195	01PROM(<2kb)	02NEG	01BROAD	-0.7	0.632023	-0.806203	-1.21271	0.742364	1.14497	0.131582	4	foxk2
chr12_45597_47808	chr12	45598	47808	01dpi	168	01PROM(<2kb)	01POS	03NARROW	0.9	1.07918	-1.5975	1.05782	0.0193825	-0.050711	0.57101	1	mrpl58
chr12_45597_47808	chr12	45817	47764	45dpi	81	01PROM(<2kb)	01POS	03NARROW	0.9	1.07918	-1.5975	1.05782	0.0193825	-0.050711	0.57101	1	mrpl58
chr12_45597_47808	chr12	45824	47770	14dpi	74	01PROM(<2kb)	01POS	03NARROW	0.9	1.07918	-1.5975	1.05782	0.0193825	-0.050711	0.57101	1	mrpl58
chr12_45597_47808	chr12	45938	47760	04dpi	22	01PROM(<2kb)	01POS	03NARROW	0.9	1.07918	-1.5975	1.05782	0.0193825	-0.050711	0.57101	1	mrpl58
chr12_45597_47808	chr12	46127	46877	00dpi	369	01PROM(<2kb)	01POS	03NARROW	0.9	1.07918	-1.5975	1.05782	0.0193825	-0.050711	0.57101	1	mrpl58
chr12_45597_47808	chr12	47431	47658	00dpi	105	01PROM(<2kb)	01POS	03NARROW	0.9	1.07918	-1.5975	1.05782	0.0193825	-0.050711	0.57101	1	mrpl58
chr12_50009_51277	chr12	50010	51274	01dpi	3203	02Genebody(>2kb)	01POS	01BROAD	0.7	0.632023	-1.31486	-0.160738	1.31439	-0.421736	0.582944	4	mrpl58
chr12_50009_51277	chr12	50135	51063	45dpi	3160	02Genebody(>2kb)	01POS	01BROAD	0.7	0.632023	-1.31486	-0.160738	1.31439	-0.421736	0.582944	4	mrpl58
chr12_50009_51277	chr12	50172	51062	14dpi	3178	02Genebody(>2kb)	01POS	01BROAD	0.7	0.632023	-1.31486	-0.160738	1.31439	-0.421736	0.582944	4	mrpl58
chr12_50009_51277	chr12	50176	51277	04dpi	3287	02Genebody(>2kb)	01POS	01BROAD	0.7	0.632023	-1.31486	-0.160738	1.31439	-0.421736	0.582944	4	mrpl58
chr12_50009_51277	chr12	50452	50733	00dpi	3153	02Genebody(>2kb)	01POS	01BROAD	0.7	0.632023	-1.31486	-0.160738	1.31439	-0.421736	0.582944	4	mrpl58
chr12_531746_532750	chr12	531747	532721	04dpi	215	01PROM(<2kb)	01POS	01BROAD	0.7	0.632023	-0.818644	0.449069	0.142435	-1.12782	1.35496	1	si:dkey-94l16.4
chr12_531746_532750	chr12	531756	532721	14dpi	219	01PROM(<2kb)	01POS	01BROAD	0.7	0.632023	-0.818644	0.449069	0.142435	-1.12782	1.35496	1	si:dkey-94l16.4
chr12_531746_532750	chr12	531786	532691	01dpi	219	01PROM(<2kb)	01POS	01BROAD	0.7	0.632023	-0.818644	0.449069	0.142435	-1.12782	1.35496	1	si:dkey-94l16.4
chr12_531746_532750	chr12	531814	532750	45dpi	263	01PROM(<2kb)	01POS	01BROAD	0.7	0.632023	-0.818644	0.449069	0.142435	-1.12782	1.35496	1	si:dkey-94l16.4
chr12_531746_532750	chr12	531901	532590	00dpi	226	01PROM(<2kb)	01POS	01BROAD	0.7	0.632023	-0.818644	0.449069	0.142435	-1.12782	1.35496	1	si:dkey-94l16.4
chr12_989064_990214	chr12	989065	990203	04dpi	424	01PROM(<2kb)	02NEG	01BROAD	-0.8	0.875061	0.562306	-1.57987	-0.390535	0.555853	0.852248	6	kdelr2b
chr12_989064_990214	chr12	989102	990196	14dpi	409	01PROM(<2kb)	02NEG	01BROAD	-0.8	0.875061	0.562306	-1.57987	-0.390535	0.555853	0.852248	6	kdelr2b
chr12_989064_990214	chr12	989143	990214	45dpi	380	01PROM(<2kb)	02NEG	01BROAD	-0.8	0.875061	0.562306	-1.57987	-0.390535	0.555853	0.852248	6	kdelr2b
chr12_989064_990214	chr12	989189	990151	01dpi	388	01PROM(<2kb)	02NEG	01BROAD	-0.8	0.875061	0.562306	-1.57987	-0.390535	0.555853	0.852248	6	kdelr2b
chr12_989064_990214	chr12	989587	990123	00dpi	203	01PROM(<2kb)	02NEG	01BROAD	-0.8	0.875061	0.562306	-1.57987	-0.390535	0.555853	0.852248	6	kdelr2b
chr12_1405107_1406556	chr12	1405108	1406496	45dpi	-574	01PROM(<2kb)	01POS	01BROAD	0.7	0.632023	-0.871238	0.99158	0.878037	-1.20218	0.203799	1	si:ch73-105m5.1
chr12_1405107_1406556	chr12	1405132	1406505	14dpi	-590	01PROM(<2kb)	01POS	01BROAD	0.7	0.632023	-0.871238	0.99158	0.878037	-1.20218	0.203799	1	si:ch73-105m5.1
chr12_1405107_1406556	chr12	1405570	1406497	01dpi	442	01PROM(<2kb)	01POS	01BROAD	0.7	0.632023	-0.871238	0.99158	0.878037	-1.20218	0.203799	1	si:ch73-105m5.1
chr12_1405107_1406556	chr12	1405713	1406556	04dpi	341	01PROM(<2kb)	01POS	01BROAD	0.7	0.632023	-0.871238	0.99158	0.878037	-1.20218	0.203799	1	si:ch73-105m5.1
chr12_1405107_1406556	chr12	1405824	1406345	00dpi	391	01PROM(<2kb)	01POS	01BROAD	0.7	0.632023	-0.871238	0.99158	0.878037	-1.20218	0.203799	1	si:ch73-105m5.1
chr12_1451715_1453337	chr12	1451716	1452923	45dpi	-2744	03Interg	01POS	01BROAD	0.9	1.07918	-1.67564	0.999305	0.387016	0.17607	0.113252	4	cops3
chr12_1451715_1453337	chr12	1451722	1452687	04dpi	-2859	03Interg	01POS	01BROAD	0.9	1.07918	-1.67564	0.999305	0.387016	0.17607	0.113252	4	cops3
chr12_1451715_1453337	chr12	1451723	1453337	01dpi	-2533	03Interg	01POS	01BROAD	0.9	1.07918	-1.67564	0.999305	0.387016	0.17607	0.113252	4	cops3
chr12_1451715_1453337	chr12	1451727	1453317	14dpi	-2541	03Interg	01POS	01BROAD	0.9	1.07918	-1.67564	0.999305	0.387016	0.17607	0.113252	4	cops3
chr12_1451715_1453337	chr12	1451964	1452599	00dpi	-2782	03Interg	01POS	01BROAD	0.9	1.07918	-1.67564	0.999305	0.387016	0.17607	0.113252	4	cops3
chr12_2521422_2522849	chr12	2521423	2522831	01dpi	360	01PROM(<2kb)	01POS	01BROAD	0.9	1.07918	-1.40496	1.07101	0.445473	-0.636432	0.524914	1	mapk8b
chr12_2521422_2522849	chr12	2521486	2522836	45dpi	326	01PROM(<2kb)	01POS	01BROAD	0.9	1.07918	-1.40496	1.07101	0.445473	-0.636432	0.524914	1	mapk8b
chr12_2521422_2522849	chr12	2521580	2522748	04dpi	323	01PROM(<2kb)	01POS	01BROAD	0.9	1.07918	-1.40496	1.07101	0.445473	-0.636432	0.524914	1	mapk8b
chr12_2521422_2522849	chr12	2521604	2522849	14dpi	261	01PROM(<2kb)	01POS	01BROAD	0.9	1.07918	-1.40496	1.07101	0.445473	-0.636432	0.524914	1	mapk8b
chr12_2521422_2522849	chr12	2522165	2522513	00dpi	148	01PROM(<2kb)	01POS	01BROAD	0.9	1.07918	-1.40496	1.07101	0.445473	-0.636432	0.524914	1	mapk8b
chr12_3871003_3873201	chr12	3871004	3871697	04dpi	-102	01PROM(<2kb)	01POS	01BROAD	0.9	1.07918	-0.438357	1.25004	0.31111	0.309851	-1.43264	3	nif3l1
chr12_3871003_3873201	chr12	3871367	3873030	14dpi	734	01PROM(<2kb)	01POS	01BROAD	0.9	1.07918	-0.438357	1.25004	0.31111	0.309851	-1.43264	3	nif3l1
chr12_3871003_3873201	chr12	3871386	3871723	45dpi	90	01PROM(<2kb)	01POS	01BROAD	0.9	1.07918	-0.438357	1.25004	0.31111	0.309851	-1.43264	3	nif3l1
chr12_3871003_3873201	chr12	3871422	3873201	01dpi	847	01PROM(<2kb)	01POS	01BROAD	0.9	1.07918	-0.438357	1.25004	0.31111	0.309851	-1.43264	3	nif3l1
chr12_3871003_3873201	chr12	3872049	3873111	04dpi	1116	01PROM(<2kb)	01POS	01BROAD	0.9	1.07918	-0.438357	1.25004	0.31111	0.309851	-1.43264	3	nif3l1
chr12_3871003_3873201	chr12	3872152	3872711	45dpi	967	01PROM(<2kb)	01POS	01BROAD	0.9	1.07918	-0.438357	1.25004	0.31111	0.309851	-1.43264	3	nif3l1
chr12_3871003_3873201	chr12	3872210	3872706	00dpi	994	01PROM(<2kb)	01POS	01BROAD	0.9	1.07918	-0.438357	1.25004	0.31111	0.309851	-1.43264	3	nif3l1
chr12_3976954_3978473	chr12	3976955	3978445	01dpi	269	01PROM(<2kb)	01POS	01BROAD	0.8	0.875061	1.33166	0.290303	0.348865	-0.787124	-1.1837	3	ppp4cb
chr12_3976954_3978473	chr12	3977245	3978391	45dpi	151	01PROM(<2kb)	01POS	01BROAD	0.8	0.875061	1.33166	0.290303	0.348865	-0.787124	-1.1837	3	ppp4cb
chr12_3976954_3978473	chr12	3977254	3978473	04dpi	106	01PROM(<2kb)	01POS	01BROAD	0.8	0.875061	1.33166	0.290303	0.348865	-0.787124	-1.1837	3	ppp4cb
chr12_3976954_3978473	chr12	3977285	3978450	14dpi	102	01PROM(<2kb)	01POS	01BROAD	0.8	0.875061	1.33166	0.290303	0.348865	-0.787124	-1.1837	3	ppp4cb
chr12_3976954_3978473	chr12	3977581	3978329	00dpi	14	01PROM(<2kb)	01POS	01BROAD	0.8	0.875061	1.33166	0.290303	0.348865	-0.787124	-1.1837	3	ppp4cb
chr12_4630394_4632615	chr12	4630395	4632551	01dpi	744	01PROM(<2kb)	01POS	01BROAD	0.8	0.875061	-0.992954	1.2551	0.368362	-1.05832	0.427813	1	prr12a
chr12_4630394_4632615	chr12	4630398	4632570	04dpi	733	01PROM(<2kb)	01POS	01BROAD	0.8	0.875061	-0.992954	1.2551	0.368362	-1.05832	0.427813	1	prr12a
chr12_4630394_4632615	chr12	4630413	4632517	45dpi	752	01PROM(<2kb)	01POS	01BROAD	0.8	0.875061	-0.992954	1.2551	0.368362	-1.05832	0.427813	1	prr12a
chr12_4630394_4632615	chr12	4630413	4632615	14dpi	703	01PROM(<2kb)	01POS	01BROAD	0.8	0.875061	-0.992954	1.2551	0.368362	-1.05832	0.427813	1	prr12a
chr12_4630394_4632615	chr12	4630526	4632227	00dpi	841	01PROM(<2kb)	01POS	01BROAD	0.8	0.875061	-0.992954	1.2551	0.368362	-1.05832	0.427813	1	prr12a
chr12_5187396_5189002	chr12	5187397	5188838	01dpi	292	01PROM(<2kb)	01POS	01BROAD	0.8	0.875061	-0.537187	-1.43525	0.537489	0.309383	1.12556	5	fra10ac1
chr12_5187396_5189002	chr12	5187453	5188974	14dpi	196	01PROM(<2kb)	01POS	01BROAD	0.8	0.875061	-0.537187	-1.43525	0.537489	0.309383	1.12556	5	fra10ac1
chr12_5187396_5189002	chr12	5187612	5189002	45dpi	102	01PROM(<2kb)	01POS	01BROAD	0.8	0.875061	-0.537187	-1.43525	0.537489	0.309383	1.12556	5	fra10ac1
chr12_5187396_5189002	chr12	5187617	5188934	04dpi	134	01PROM(<2kb)	01POS	01BROAD	0.8	0.875061	-0.537187	-1.43525	0.537489	0.309383	1.12556	5	fra10ac1
chr12_5187396_5189002	chr12	5188097	5188881	00dpi	-76	01PROM(<2kb)	01POS	01BROAD	0.8	0.875061	-0.537187	-1.43525	0.537489	0.309383	1.12556	5	fra10ac1
chr12_5500108_5500985	chr12	5500109	5500746	04dpi	4778	02Genebody(>2kb)	01POS	01BROAD	0.7	0.632023	0.0239479	0.176744	0.451245	-1.65865	1.00671	1	abi3b
chr12_5500108_5500985	chr12	5500186	5500985	45dpi	4620	02Genebody(>2kb)	01POS	01BROAD	0.7	0.632023	0.0239479	0.176744	0.451245	-1.65865	1.00671	1	abi3b
chr12_5500108_5500985	chr12	5500315	5500545	01dpi	4775	02Genebody(>2kb)	01POS	01BROAD	0.7	0.632023	0.0239479	0.176744	0.451245	-1.65865	1.00671	1	abi3b
chr12_6213493_6214690	chr12	6213494	6214653	14dpi	32	01PROM(<2kb)	02NEG	01BROAD	-0.8	0.875061	0.00801324	-1.40287	-0.490055	0.854972	1.02994	6	prkg1b
chr12_6213493_6214690	chr12	6213542	6214677	04dpi	68	01PROM(<2kb)	02NEG	01BROAD	-0.8	0.875061	0.00801324	-1.40287	-0.490055	0.854972	1.02994	6	prkg1b
chr12_6213493_6214690	chr12	6213612	6214690	45dpi	110	01PROM(<2kb)	02NEG	01BROAD	-0.8	0.875061	0.00801324	-1.40287	-0.490055	0.854972	1.02994	6	prkg1b
chr12_6213493_6214690	chr12	6213637	6214594	01dpi	74	01PROM(<2kb)	02NEG	01BROAD	-0.8	0.875061	0.00801324	-1.40287	-0.490055	0.854972	1.02994	6	prkg1b
chr12_6213493_6214690	chr12	6213713	6214564	00dpi	97	01PROM(<2kb)	02NEG	01BROAD	-0.8	0.875061	0.00801324	-1.40287	-0.490055	0.854972	1.02994	6	prkg1b
chr12_6993595_6994390	chr12	6993596	6994390	04dpi	-88210	03Interg	02NEG	01BROAD	-0.7	0.632023	0.185889	-1.21978	1.53327	-0.218202	-0.281181	6	pcdh15b
chr12_7702234_7704237	chr12	7702235	7703598	04dpi	814	01PROM(<2kb)	01POS	01BROAD	0.7	0.632023	0.779605	-0.923253	-0.249646	-0.898834	1.29213	5	ank3b
chr12_7702234_7704237	chr12	7702680	7703805	14dpi	488	01PROM(<2kb)	01POS	01BROAD	0.7	0.632023	0.779605	-0.923253	-0.249646	-0.898834	1.29213	5	ank3b
chr12_7702234_7704237	chr12	7702702	7704237	45dpi	261	01PROM(<2kb)	01POS	01BROAD	0.7	0.632023	0.779605	-0.923253	-0.249646	-0.898834	1.29213	5	ank3b
chr12_7702234_7704237	chr12	7702748	7703649	01dpi	532	01PROM(<2kb)	01POS	01BROAD	0.7	0.632023	0.779605	-0.923253	-0.249646	-0.898834	1.29213	5	ank3b
chr12_7702234_7704237	chr12	7703195	7703419	00dpi	423	01PROM(<2kb)	01POS	01BROAD	0.7	0.632023	0.779605	-0.923253	-0.249646	-0.898834	1.29213	5	ank3b
chr12_8474640_8475935	chr12	8474641	8475794	04dpi	349	01PROM(<2kb)	02NEG	01BROAD	-0.8	0.875061	0.759706	-1.73997	0.195594	0.235408	0.549259	6	adoa
chr12_8474640_8475935	chr12	8474689	8475935	45dpi	444	01PROM(<2kb)	02NEG	01BROAD	-0.8	0.875061	0.759706	-1.73997	0.195594	0.235408	0.549259	6	adoa
chr12_8474640_8475935	chr12	8474690	8475788	01dpi	371	01PROM(<2kb)	02NEG	01BROAD	-0.8	0.875061	0.759706	-1.73997	0.195594	0.235408	0.549259	6	adoa
chr12_8474640_8475935	chr12	8474767	8475869	14dpi	450	01PROM(<2kb)	02NEG	01BROAD	-0.8	0.875061	0.759706	-1.73997	0.195594	0.235408	0.549259	6	adoa
chr12_8474640_8475935	chr12	8474820	8475834	00dpi	459	01PROM(<2kb)	02NEG	01BROAD	-0.8	0.875061	0.759706	-1.73997	0.195594	0.235408	0.549259	6	adoa
chr12_8822569_8824047	chr12	8822570	8823946	04dpi	520	01PROM(<2kb)	01POS	01BROAD	0.7	0.632023	-0.823627	-0.285517	1.73574	-0.188752	-0.437842	4	reep3b
chr12_8822569_8824047	chr12	8822631	8824047	01dpi	601	01PROM(<2kb)	01POS	01BROAD	0.7	0.632023	-0.823627	-0.285517	1.73574	-0.188752	-0.437842	4	reep3b
chr12_8822569_8824047	chr12	8822649	8823784	45dpi	478	01PROM(<2kb)	01POS	01BROAD	0.7	0.632023	-0.823627	-0.285517	1.73574	-0.188752	-0.437842	4	reep3b
chr12_8822569_8824047	chr12	8822649	8823911	14dpi	542	01PROM(<2kb)	01POS	01BROAD	0.7	0.632023	-0.823627	-0.285517	1.73574	-0.188752	-0.437842	4	reep3b
chr12_8822569_8824047	chr12	8822724	8823420	00dpi	334	01PROM(<2kb)	01POS	01BROAD	0.7	0.632023	-0.823627	-0.285517	1.73574	-0.188752	-0.437842	4	reep3b
chr12_9131342_9133840	chr12	9131343	9132959	04dpi	531	01PROM(<2kb)	01POS	01BROAD	0.7	0.632023	-0.934478	1.52806	0.16942	0.104304	-0.867303	1	adam8b
chr12_9131342_9133840	chr12	9131676	9132862	14dpi	413	01PROM(<2kb)	01POS	01BROAD	0.7	0.632023	-0.934478	1.52806	0.16942	0.104304	-0.867303	1	adam8b
chr12_9131342_9133840	chr12	9131758	9133840	01dpi	27	01PROM(<2kb)	01POS	01BROAD	0.7	0.632023	-0.934478	1.52806	0.16942	0.104304	-0.867303	1	adam8b
chr12_9131342_9133840	chr12	9131864	9132855	45dpi	323	01PROM(<2kb)	01POS	01BROAD	0.7	0.632023	-0.934478	1.52806	0.16942	0.104304	-0.867303	1	adam8b
chr12_9131342_9133840	chr12	9133245	9133654	14dpi	-623	01PROM(<2kb)	01POS	01BROAD	0.7	0.632023	-0.934478	1.52806	0.16942	0.104304	-0.867303	1	adam8b
chr12_9542007_9543151	chr12	9542008	9542922	45dpi	341	01PROM(<2kb)	01POS	01BROAD	0.7	0.632023	-0.348111	-1.58247	0.736762	0.352799	0.841022	5	p4ha1a
chr12_9542007_9543151	chr12	9542009	9542888	14dpi	324	01PROM(<2kb)	01POS	01BROAD	0.7	0.632023	-0.348111	-1.58247	0.736762	0.352799	0.841022	5	p4ha1a
chr12_9542007_9543151	chr12	9542039	9542629	01dpi	210	01PROM(<2kb)	01POS	01BROAD	0.7	0.632023	-0.348111	-1.58247	0.736762	0.352799	0.841022	5	p4ha1a
chr12_9542007_9543151	chr12	9542106	9543151	04dpi	504	01PROM(<2kb)	01POS	01BROAD	0.7	0.632023	-0.348111	-1.58247	0.736762	0.352799	0.841022	5	p4ha1a
chr12_9699978_9701022	chr12	9699979	9700895	14dpi	168	01PROM(<2kb)	02NEG	01BROAD	-0.8	0.875061	-1.43811	-0.545533	0.314138	1.10113	0.568384	4	heatr1
chr12_9699978_9701022	chr12	9699988	9701022	04dpi	100	01PROM(<2kb)	02NEG	01BROAD	-0.8	0.875061	-1.43811	-0.545533	0.314138	1.10113	0.568384	4	heatr1
chr12_9699978_9701022	chr12	9699991	9700759	45dpi	230	01PROM(<2kb)	02NEG	01BROAD	-0.8	0.875061	-1.43811	-0.545533	0.314138	1.10113	0.568384	4	heatr1
chr12_9699978_9701022	chr12	9700197	9700914	01dpi	50	01PROM(<2kb)	02NEG	01BROAD	-0.8	0.875061	-1.43811	-0.545533	0.314138	1.10113	0.568384	4	heatr1
chr12_9699978_9701022	chr12	9700275	9700668	00dpi	134	01PROM(<2kb)	02NEG	01BROAD	-0.8	0.875061	-1.43811	-0.545533	0.314138	1.10113	0.568384	4	heatr1
chr12_10674270_10675342	chr12	10674271	10675253	04dpi	148	01PROM(<2kb)	01POS	01BROAD	0.7	0.632023	-0.861914	1.42657	0.179844	0.303224	-1.04772	3	med24
chr12_10674270_10675342	chr12	10674304	10675316	14dpi	100	01PROM(<2kb)	01POS	01BROAD	0.7	0.632023	-0.861914	1.42657	0.179844	0.303224	-1.04772	3	med24
chr12_10674270_10675342	chr12	10674314	10675250	45dpi	128	01PROM(<2kb)	01POS	01BROAD	0.7	0.632023	-0.861914	1.42657	0.179844	0.303224	-1.04772	3	med24
chr12_10674270_10675342	chr12	10674317	10675342	01dpi	81	01PROM(<2kb)	01POS	01BROAD	0.7	0.632023	-0.861914	1.42657	0.179844	0.303224	-1.04772	3	med24
chr12_10674270_10675342	chr12	10674360	10674732	00dpi	60	01PROM(<2kb)	01POS	01BROAD	0.7	0.632023	-0.861914	1.42657	0.179844	0.303224	-1.04772	3	med24
chr12_11080666_11082795	chr12	11080667	11082067	14dpi	590	01PROM(<2kb)	01POS	01BROAD	0.7	0.632023	-0.127755	-1.25316	-0.268909	0.124907	1.52491	5	raraa
chr12_11080666_11082795	chr12	11080692	11082006	01dpi	572	01PROM(<2kb)	01POS	01BROAD	0.7	0.632023	-0.127755	-1.25316	-0.268909	0.124907	1.52491	5	raraa
chr12_11080666_11082795	chr12	11080700	11082795	45dpi	970	01PROM(<2kb)	01POS	01BROAD	0.7	0.632023	-0.127755	-1.25316	-0.268909	0.124907	1.52491	5	raraa
chr12_11080666_11082795	chr12	11080725	11081715	00dpi	443	01PROM(<2kb)	01POS	01BROAD	0.7	0.632023	-0.127755	-1.25316	-0.268909	0.124907	1.52491	5	raraa
chr12_11080666_11082795	chr12	11080726	11082050	04dpi	611	01PROM(<2kb)	01POS	01BROAD	0.7	0.632023	-0.127755	-1.25316	-0.268909	0.124907	1.52491	5	raraa
chr12_11305674_11307049	chr12	11305675	11306994	45dpi	432	01PROM(<2kb)	02NEG	01BROAD	-0.7	0.632023	-0.346433	-1.12125	0.212262	-0.318258	1.57367	5	get4
chr12_11305674_11307049	chr12	11305676	11307001	14dpi	428	01PROM(<2kb)	02NEG	01BROAD	-0.7	0.632023	-0.346433	-1.12125	0.212262	-0.318258	1.57367	5	get4
chr12_11305674_11307049	chr12	11305983	11307049	04dpi	250	01PROM(<2kb)	02NEG	01BROAD	-0.7	0.632023	-0.346433	-1.12125	0.212262	-0.318258	1.57367	5	get4
chr12_11305674_11307049	chr12	11306006	11306968	01dpi	279	01PROM(<2kb)	02NEG	01BROAD	-0.7	0.632023	-0.346433	-1.12125	0.212262	-0.318258	1.57367	5	get4
chr12_11305674_11307049	chr12	11306159	11306886	00dpi	244	01PROM(<2kb)	02NEG	01BROAD	-0.7	0.632023	-0.346433	-1.12125	0.212262	-0.318258	1.57367	5	get4
chr12_13080483_13081375	chr12	13080484	13081372	04dpi	301	01PROM(<2kb)	01POS	01BROAD	0.8	0.875061	-0.3261	0.131831	1.51099	-0.0557424	-1.26098	3	ccser2b
chr12_13080483_13081375	chr12	13080532	13081320	14dpi	303	01PROM(<2kb)	01POS	01BROAD	0.8	0.875061	-0.3261	0.131831	1.51099	-0.0557424	-1.26098	3	ccser2b
chr12_13080483_13081375	chr12	13080678	13081375	01dpi	203	01PROM(<2kb)	01POS	01BROAD	0.8	0.875061	-0.3261	0.131831	1.51099	-0.0557424	-1.26098	3	ccser2b
chr12_13080483_13081375	chr12	13080702	13081277	45dpi	240	01PROM(<2kb)	01POS	01BROAD	0.8	0.875061	-0.3261	0.131831	1.51099	-0.0557424	-1.26098	3	ccser2b
chr12_13080483_13081375	chr12	13080740	13081201	00dpi	259	01PROM(<2kb)	01POS	01BROAD	0.8	0.875061	-0.3261	0.131831	1.51099	-0.0557424	-1.26098	3	ccser2b
chr12_13344752_13345661	chr12	13344753	13345652	14dpi	217	01PROM(<2kb)	01POS	01BROAD	0.9	1.07918	-0.410134	1.50276	0.102339	-1.24904	0.0540794	1	drosha
chr12_13344752_13345661	chr12	13344772	13345661	45dpi	231	01PROM(<2kb)	01POS	01BROAD	0.9	1.07918	-0.410134	1.50276	0.102339	-1.24904	0.0540794	1	drosha
chr12_13344752_13345661	chr12	13344778	13345641	01dpi	224	01PROM(<2kb)	01POS	01BROAD	0.9	1.07918	-0.410134	1.50276	0.102339	-1.24904	0.0540794	1	drosha
chr12_13344752_13345661	chr12	13344797	13345643	04dpi	235	01PROM(<2kb)	01POS	01BROAD	0.9	1.07918	-0.410134	1.50276	0.102339	-1.24904	0.0540794	1	drosha
chr12_13344752_13345661	chr12	13344859	13345382	00dpi	135	01PROM(<2kb)	01POS	01BROAD	0.9	1.07918	-0.410134	1.50276	0.102339	-1.24904	0.0540794	1	drosha
chr12_14149541_14151510	chr12	14149542	14151339	14dpi	397	01PROM(<2kb)	01POS	01BROAD	0.9	1.07918	-1.07938	1.35083	0.676338	-0.246303	-0.701492	1	kbtbd2
chr12_14149541_14151510	chr12	14149544	14151124	01dpi	291	01PROM(<2kb)	01POS	01BROAD	0.9	1.07918	-1.07938	1.35083	0.676338	-0.246303	-0.701492	1	kbtbd2
chr12_14149541_14151510	chr12	14149562	14151510	04dpi	493	01PROM(<2kb)	01POS	01BROAD	0.9	1.07918	-1.07938	1.35083	0.676338	-0.246303	-0.701492	1	kbtbd2
chr12_14149541_14151510	chr12	14149583	14151178	45dpi	337	01PROM(<2kb)	01POS	01BROAD	0.9	1.07918	-1.07938	1.35083	0.676338	-0.246303	-0.701492	1	kbtbd2
chr12_14149541_14151510	chr12	14149819	14150695	00dpi	214	01PROM(<2kb)	01POS	01BROAD	0.9	1.07918	-1.07938	1.35083	0.676338	-0.246303	-0.701492	1	kbtbd2
chr12_14210013_14212146	chr12	14210014	14212058	14dpi	31	01PROM(<2kb)	01POS	01BROAD	0.7	0.632023	-1.64973	0.287019	1.05105	0.301975	0.00968693	4	avl9
chr12_14210013_14212146	chr12	14210276	14212146	04dpi	82	01PROM(<2kb)	01POS	01BROAD	0.7	0.632023	-1.64973	0.287019	1.05105	0.301975	0.00968693	4	avl9
chr12_14210013_14212146	chr12	14210289	14211655	01dpi	95	01PROM(<2kb)	01POS	01BROAD	0.7	0.632023	-1.64973	0.287019	1.05105	0.301975	0.00968693	4	avl9
chr12_14210013_14212146	chr12	14210301	14212089	45dpi	98	01PROM(<2kb)	01POS	01BROAD	0.7	0.632023	-1.64973	0.287019	1.05105	0.301975	0.00968693	4	avl9
chr12_14210013_14212146	chr12	14210550	14211222	00dpi	181	01PROM(<2kb)	01POS	01BROAD	0.7	0.632023	-1.64973	0.287019	1.05105	0.301975	0.00968693	4	avl9
chr12_14967891_14968405	chr12	14967892	14968405	00dpi	34403	02Genebody(>2kb)	01POS	01BROAD	-0.7	0.632023	1.61139	0.269491	-0.539548	-0.406013	-0.935323	3	pkmyt1
chr12_15001422_15003075	chr12	15001423	15003019	01dpi	330	01PROM(<2kb)	01POS	01BROAD	0.9	1.07918	-1.23422	0.566262	-0.771245	0.206964	1.23224	5	pkmyt1
chr12_15001422_15003075	chr12	15001540	15003032	14dpi	265	01PROM(<2kb)	01POS	01BROAD	0.9	1.07918	-1.23422	0.566262	-0.771245	0.206964	1.23224	5	pkmyt1
chr12_15001422_15003075	chr12	15001555	15003075	45dpi	236	01PROM(<2kb)	01POS	01BROAD	0.9	1.07918	-1.23422	0.566262	-0.771245	0.206964	1.23224	5	pkmyt1
chr12_15001422_15003075	chr12	15001901	15003014	04dpi	94	01PROM(<2kb)	01POS	01BROAD	0.9	1.07918	-1.23422	0.566262	-0.771245	0.206964	1.23224	5	pkmyt1
chr12_15001422_15003075	chr12	15001979	15002304	00dpi	410	01PROM(<2kb)	01POS	01BROAD	0.9	1.07918	-1.23422	0.566262	-0.771245	0.206964	1.23224	5	pkmyt1
chr12_17200215_17202614	chr12	17200216	17202224	14dpi	-192	01PROM(<2kb)	02NEG	01BROAD	-0.7	0.632023	0.52837	0.523584	-0.898874	1.06954	-1.22262	3	rnls
chr12_17200215_17202614	chr12	17200300	17202521	01dpi	-112	01PROM(<2kb)	02NEG	01BROAD	-0.7	0.632023	0.52837	0.523584	-0.898874	1.06954	-1.22262	3	rnls
chr12_17200215_17202614	chr12	17200353	17202614	04dpi	-39	01PROM(<2kb)	02NEG	01BROAD	-0.7	0.632023	0.52837	0.523584	-0.898874	1.06954	-1.22262	3	rnls
chr12_17200215_17202614	chr12	17200444	17202132	45dpi	-234	01PROM(<2kb)	02NEG	01BROAD	-0.7	0.632023	0.52837	0.523584	-0.898874	1.06954	-1.22262	3	rnls
chr12_17200215_17202614	chr12	17200637	17201833	00dpi	-207	01PROM(<2kb)	02NEG	01BROAD	-0.7	0.632023	0.52837	0.523584	-0.898874	1.06954	-1.22262	3	rnls
chr12_17436786_17437955	chr12	17436787	17437955	14dpi	467	01PROM(<2kb)	01POS	01BROAD	0.8	0.875061	0.950102	0.861771	0.102516	-0.451376	-1.46301	3	atad1b
chr12_17436786_17437955	chr12	17436801	17437725	01dpi	359	01PROM(<2kb)	01POS	01BROAD	0.8	0.875061	0.950102	0.861771	0.102516	-0.451376	-1.46301	3	atad1b
chr12_17436786_17437955	chr12	17436806	17437911	45dpi	454	01PROM(<2kb)	01POS	01BROAD	0.8	0.875061	0.950102	0.861771	0.102516	-0.451376	-1.46301	3	atad1b
chr12_17436786_17437955	chr12	17436820	17437601	04dpi	306	01PROM(<2kb)	01POS	01BROAD	0.8	0.875061	0.950102	0.861771	0.102516	-0.451376	-1.46301	3	atad1b
chr12_17436786_17437955	chr12	17436892	17437523	00dpi	303	01PROM(<2kb)	01POS	01BROAD	0.8	0.875061	0.950102	0.861771	0.102516	-0.451376	-1.46301	3	atad1b
chr12_17491965_17493078	chr12	17491966	17493078	04dpi	300	01PROM(<2kb)	01POS	01BROAD	1	1.77815	-1.19009	0.624641	1.24452	-0.794575	0.115501	1	minpp1b
chr12_17491965_17493078	chr12	17492091	17493074	45dpi	240	01PROM(<2kb)	01POS	01BROAD	1	1.77815	-1.19009	0.624641	1.24452	-0.794575	0.115501	1	minpp1b
chr12_17491965_17493078	chr12	17492094	17492960	01dpi	295	01PROM(<2kb)	01POS	01BROAD	1	1.77815	-1.19009	0.624641	1.24452	-0.794575	0.115501	1	minpp1b
chr12_17491965_17493078	chr12	17492103	17493037	14dpi	252	01PROM(<2kb)	01POS	01BROAD	1	1.77815	-1.19009	0.624641	1.24452	-0.794575	0.115501	1	minpp1b
chr12_17491965_17493078	chr12	17492219	17492742	00dpi	342	01PROM(<2kb)	01POS	01BROAD	1	1.77815	-1.19009	0.624641	1.24452	-0.794575	0.115501	1	minpp1b
chr12_17590795_17592407	chr12	17590796	17592407	14dpi	614	01PROM(<2kb)	02NEG	01BROAD	-0.8	0.875061	-1.59804	0.0616088	0.969225	0.697256	-0.130051	4	usp42
chr12_17590795_17592407	chr12	17590863	17592289	04dpi	639	01PROM(<2kb)	02NEG	01BROAD	-0.8	0.875061	-1.59804	0.0616088	0.969225	0.697256	-0.130051	4	usp42
chr12_17590795_17592407	chr12	17590930	17592272	45dpi	614	01PROM(<2kb)	02NEG	01BROAD	-0.8	0.875061	-1.59804	0.0616088	0.969225	0.697256	-0.130051	4	usp42
chr12_17590795_17592407	chr12	17591003	17592238	01dpi	595	01PROM(<2kb)	02NEG	01BROAD	-0.8	0.875061	-1.59804	0.0616088	0.969225	0.697256	-0.130051	4	usp42
chr12_17590795_17592407	chr12	17591187	17591932	00dpi	656	01PROM(<2kb)	02NEG	01BROAD	-0.8	0.875061	-1.59804	0.0616088	0.969225	0.697256	-0.130051	4	usp42
chr12_17619964_17620525	chr12	17619965	17620491	04dpi	116	01PROM(<2kb)	01POS	01BROAD	0.7	0.632023	-0.891189	-0.492756	1.58863	-0.559665	0.354982	4	rsph10b
chr12_17619964_17620525	chr12	17619986	17620496	14dpi	129	01PROM(<2kb)	01POS	01BROAD	0.7	0.632023	-0.891189	-0.492756	1.58863	-0.559665	0.354982	4	rsph10b
chr12_17619964_17620525	chr12	17620070	17620525	45dpi	185	01PROM(<2kb)	01POS	01BROAD	0.7	0.632023	-0.891189	-0.492756	1.58863	-0.559665	0.354982	4	rsph10b
chr12_17619964_17620525	chr12	17620130	17620396	01dpi	151	01PROM(<2kb)	01POS	01BROAD	0.7	0.632023	-0.891189	-0.492756	1.58863	-0.559665	0.354982	4	rsph10b
chr12_17809864_17810690	chr12	17809865	17810676	14dpi	186	01PROM(<2kb)	02NEG	01BROAD	-0.7	0.632023	0.421647	-1.55343	-0.243941	0.238831	1.13689	6	tecpr1a
chr12_17809864_17810690	chr12	17809893	17810672	04dpi	174	01PROM(<2kb)	02NEG	01BROAD	-0.7	0.632023	0.421647	-1.55343	-0.243941	0.238831	1.13689	6	tecpr1a
chr12_17809864_17810690	chr12	17809916	17810690	45dpi	153	01PROM(<2kb)	02NEG	01BROAD	-0.7	0.632023	0.421647	-1.55343	-0.243941	0.238831	1.13689	6	tecpr1a
chr12_17809864_17810690	chr12	17809984	17810622	01dpi	153	01PROM(<2kb)	02NEG	01BROAD	-0.7	0.632023	0.421647	-1.55343	-0.243941	0.238831	1.13689	6	tecpr1a
chr12_17809864_17810690	chr12	17810006	17810619	00dpi	144	01PROM(<2kb)	02NEG	01BROAD	-0.7	0.632023	0.421647	-1.55343	-0.243941	0.238831	1.13689	6	tecpr1a
chr12_18567968_18569102	chr12	18567969	18569102	45dpi	299	01PROM(<2kb)	02NEG	01BROAD	-1	1.77815	-1.65658	-0.0476198	0.476124	0.24478	0.983294	4	pgp
chr12_18567968_18569102	chr12	18568001	18568976	14dpi	346	01PROM(<2kb)	02NEG	01BROAD	-1	1.77815	-1.65658	-0.0476198	0.476124	0.24478	0.983294	4	pgp
chr12_18567968_18569102	chr12	18568019	18568882	01dpi	384	01PROM(<2kb)	02NEG	01BROAD	-1	1.77815	-1.65658	-0.0476198	0.476124	0.24478	0.983294	4	pgp
chr12_18567968_18569102	chr12	18568042	18568876	04dpi	375	01PROM(<2kb)	02NEG	01BROAD	-1	1.77815	-1.65658	-0.0476198	0.476124	0.24478	0.983294	4	pgp
chr12_18567968_18569102	chr12	18568392	18568685	00dpi	296	01PROM(<2kb)	02NEG	01BROAD	-1	1.77815	-1.65658	-0.0476198	0.476124	0.24478	0.983294	4	pgp
chr12_18718007_18719457	chr12	18718008	18719457	04dpi	189	01PROM(<2kb)	01POS	01BROAD	1	1.77815	-1.35044	0.421201	0.353192	-0.636167	1.21221	1	mrtfab
chr12_18718007_18719457	chr12	18718023	18719270	45dpi	103	01PROM(<2kb)	01POS	01BROAD	1	1.77815	-1.35044	0.421201	0.353192	-0.636167	1.21221	1	mrtfab
chr12_18718007_18719457	chr12	18718075	18719154	14dpi	71	01PROM(<2kb)	01POS	01BROAD	1	1.77815	-1.35044	0.421201	0.353192	-0.636167	1.21221	1	mrtfab
chr12_18718007_18719457	chr12	18718087	18718695	01dpi	-152	01PROM(<2kb)	01POS	01BROAD	1	1.77815	-1.35044	0.421201	0.353192	-0.636167	1.21221	1	mrtfab
chr12_18718007_18719457	chr12	18718250	18718586	00dpi	-125	01PROM(<2kb)	01POS	01BROAD	1	1.77815	-1.35044	0.421201	0.353192	-0.636167	1.21221	1	mrtfab
chr12_18718007_18719457	chr12	18719024	18719309	01dpi	623	01PROM(<2kb)	01POS	01BROAD	1	1.77815	-1.35044	0.421201	0.353192	-0.636167	1.21221	1	mrtfab
chr12_18916243_18917104	chr12	18916244	18917104	45dpi	381	01PROM(<2kb)	01POS	01BROAD	0.8	0.875061	-0.561245	-0.895652	-0.301199	0.0895415	1.66855	5	cbx7b
chr12_18916243_18917104	chr12	18916296	18916650	14dpi	180	01PROM(<2kb)	01POS	01BROAD	0.8	0.875061	-0.561245	-0.895652	-0.301199	0.0895415	1.66855	5	cbx7b
chr12_18916243_18917104	chr12	18916301	18916743	04dpi	229	01PROM(<2kb)	01POS	01BROAD	0.8	0.875061	-0.561245	-0.895652	-0.301199	0.0895415	1.66855	5	cbx7b
chr12_18916243_18917104	chr12	18916323	18916595	01dpi	166	01PROM(<2kb)	01POS	01BROAD	0.8	0.875061	-0.561245	-0.895652	-0.301199	0.0895415	1.66855	5	cbx7b
chr12_19188457_19189130	chr12	19188458	19189130	45dpi	206	01PROM(<2kb)	01POS	01BROAD	0.8	0.875061	-0.77527	-0.466732	0.959732	-0.912477	1.19475	5	cby1
chr12_19188457_19189130	chr12	19188519	19189085	04dpi	214	01PROM(<2kb)	01POS	01BROAD	0.8	0.875061	-0.77527	-0.466732	0.959732	-0.912477	1.19475	5	cby1
chr12_19188457_19189130	chr12	19188527	19188822	14dpi	86	01PROM(<2kb)	01POS	01BROAD	0.8	0.875061	-0.77527	-0.466732	0.959732	-0.912477	1.19475	5	cby1
chr12_19188457_19189130	chr12	19188535	19189052	01dpi	205	01PROM(<2kb)	01POS	01BROAD	0.8	0.875061	-0.77527	-0.466732	0.959732	-0.912477	1.19475	5	cby1
chr12_19348432_19349226	chr12	19348433	19349004	14dpi	180	01PROM(<2kb)	02NEG	01BROAD	-0.7	0.632023	-0.312078	0.755493	-1.02848	-0.73287	1.31794	2	tomm22
chr12_19348432_19349226	chr12	19348466	19349226	45dpi	308	01PROM(<2kb)	02NEG	01BROAD	-0.7	0.632023	-0.312078	0.755493	-1.02848	-0.73287	1.31794	2	tomm22
chr12_19348432_19349226	chr12	19348495	19349172	04dpi	295	01PROM(<2kb)	02NEG	01BROAD	-0.7	0.632023	-0.312078	0.755493	-1.02848	-0.73287	1.31794	2	tomm22
chr12_19348432_19349226	chr12	19348514	19349082	01dpi	260	01PROM(<2kb)	02NEG	01BROAD	-0.7	0.632023	-0.312078	0.755493	-1.02848	-0.73287	1.31794	2	tomm22
chr12_19348432_19349226	chr12	19348551	19348895	00dpi	185	01PROM(<2kb)	02NEG	01BROAD	-0.7	0.632023	-0.312078	0.755493	-1.02848	-0.73287	1.31794	2	tomm22
chr12_19976336_19977670	chr12	19976337	19977321	14dpi	409	01PROM(<2kb)	02NEG	01BROAD	-0.7	0.632023	0.265902	-0.448517	1.49416	-0.0920612	-1.21948	3	mrtfba
chr12_19976336_19977670	chr12	19976363	19977214	04dpi	368	01PROM(<2kb)	02NEG	01BROAD	-0.7	0.632023	0.265902	-0.448517	1.49416	-0.0920612	-1.21948	3	mrtfba
chr12_19976336_19977670	chr12	19976370	19977670	01dpi	600	01PROM(<2kb)	02NEG	01BROAD	-0.7	0.632023	0.265902	-0.448517	1.49416	-0.0920612	-1.21948	3	mrtfba
chr12_19976336_19977670	chr12	19976392	19977183	45dpi	367	01PROM(<2kb)	02NEG	01BROAD	-0.7	0.632023	0.265902	-0.448517	1.49416	-0.0920612	-1.21948	3	mrtfba
chr12_19976336_19977670	chr12	19976461	19977151	00dpi	386	01PROM(<2kb)	02NEG	01BROAD	-0.7	0.632023	0.265902	-0.448517	1.49416	-0.0920612	-1.21948	3	mrtfba
chr12_20119351_20121359	chr12	20119836	20120940	00dpi	314	01PROM(<2kb)	01POS	01BROAD	0.9	1.07918	-1.23819	0.318403	-0.64974	0.188254	1.38127	5	ubald1a
chr12_20119351_20121359	chr12	20119352	20121338	14dpi	357	01PROM(<2kb)	01POS	01BROAD	0.9	1.07918	-1.23819	0.318403	-0.64974	0.188254	1.38127	5	ubald1a
chr12_20119351_20121359	chr12	20119377	20121329	04dpi	349	01PROM(<2kb)	01POS	01BROAD	0.9	1.07918	-1.23819	0.318403	-0.64974	0.188254	1.38127	5	ubald1a
chr12_20119351_20121359	chr12	20119381	20121359	45dpi	332	01PROM(<2kb)	01POS	01BROAD	0.9	1.07918	-1.23819	0.318403	-0.64974	0.188254	1.38127	5	ubald1a
chr12_20119351_20121359	chr12	20119527	20121324	01dpi	277	01PROM(<2kb)	01POS	01BROAD	0.9	1.07918	-1.23819	0.318403	-0.64974	0.188254	1.38127	5	ubald1a
chr12_20166788_20168896	chr12	20166955	20167508	45dpi	17524	03Interg	01POS	01BROAD	0.7	0.632023	1.31034	0.844386	-0.738337	-0.812619	-0.603768	2	foxj1b
chr12_20166788_20168896	chr12	20166960	20167483	04dpi	17514	03Interg	01POS	01BROAD	0.7	0.632023	1.31034	0.844386	-0.738337	-0.812619	-0.603768	2	foxj1b
chr12_20166788_20168896	chr12	20166789	20168896	00dpi	18135	03Interg	01POS	01BROAD	0.7	0.632023	1.31034	0.844386	-0.738337	-0.812619	-0.603768	2	foxj1b
chr12_20166788_20168896	chr12	20167767	20168810	01dpi	18581	03Interg	01POS	01BROAD	0.7	0.632023	1.31034	0.844386	-0.738337	-0.812619	-0.603768	2	foxj1b
chr12_20627389_20628528	chr12	20627487	20628473	14dpi	329	01PROM(<2kb)	01POS	01BROAD	0.7	0.632023	-1.47057	-0.398371	1.18124	0.190683	0.497017	4	stx4
chr12_20627389_20628528	chr12	20627509	20628433	01dpi	320	01PROM(<2kb)	01POS	01BROAD	0.7	0.632023	-1.47057	-0.398371	1.18124	0.190683	0.497017	4	stx4
chr12_20627389_20628528	chr12	20627544	20628528	04dpi	385	01PROM(<2kb)	01POS	01BROAD	0.7	0.632023	-1.47057	-0.398371	1.18124	0.190683	0.497017	4	stx4
chr12_20627389_20628528	chr12	20627620	20628342	00dpi	330	01PROM(<2kb)	01POS	01BROAD	0.7	0.632023	-1.47057	-0.398371	1.18124	0.190683	0.497017	4	stx4
chr12_20627389_20628528	chr12	20627390	20628485	45dpi	286	01PROM(<2kb)	01POS	01BROAD	0.7	0.632023	-1.47057	-0.398371	1.18124	0.190683	0.497017	4	stx4
chr12_22038405_22039462	chr12	22038406	22039419	45dpi	438	01PROM(<2kb)	01POS	01BROAD	0.9	1.07918	-0.363623	-1.41309	0.726798	-0.104146	1.15406	5	thrab
chr12_22038405_22039462	chr12	22038433	22039462	04dpi	403	01PROM(<2kb)	01POS	01BROAD	0.9	1.07918	-0.363623	-1.41309	0.726798	-0.104146	1.15406	5	thrab
chr12_22038405_22039462	chr12	22038694	22039429	14dpi	289	01PROM(<2kb)	01POS	01BROAD	0.9	1.07918	-0.363623	-1.41309	0.726798	-0.104146	1.15406	5	thrab
chr12_22038405_22039462	chr12	22038718	22039391	00dpi	296	01PROM(<2kb)	01POS	01BROAD	0.9	1.07918	-0.363623	-1.41309	0.726798	-0.104146	1.15406	5	thrab
chr12_22038405_22039462	chr12	22038720	22039424	01dpi	278	01PROM(<2kb)	01POS	01BROAD	0.9	1.07918	-0.363623	-1.41309	0.726798	-0.104146	1.15406	5	thrab
chr12_22400471_22401143	chr12	22400472	22401091	14dpi	218	01PROM(<2kb)	01POS	01BROAD	0.9	1.07918	-0.362462	-1.18445	-0.176618	1.55068	0.172852	6	si:dkey-38p12.3
chr12_22400471_22401143	chr12	22400477	22401143	04dpi	189	01PROM(<2kb)	01POS	01BROAD	0.9	1.07918	-0.362462	-1.18445	-0.176618	1.55068	0.172852	6	si:dkey-38p12.3
chr12_22400471_22401143	chr12	22400511	22401107	45dpi	190	01PROM(<2kb)	01POS	01BROAD	0.9	1.07918	-0.362462	-1.18445	-0.176618	1.55068	0.172852	6	si:dkey-38p12.3
chr12_22400471_22401143	chr12	22400611	22400993	01dpi	197	01PROM(<2kb)	01POS	01BROAD	0.9	1.07918	-0.362462	-1.18445	-0.176618	1.55068	0.172852	6	si:dkey-38p12.3
chr12_22557332_22559721	chr12	22557333	22559688	14dpi	-1557	01PROM(<2kb)	01POS	01BROAD	0.7	0.632023	-0.225047	0.948781	0.497008	0.403791	-1.62453	3	polr2a
chr12_22557332_22559721	chr12	22557414	22559721	45dpi	-1500	01PROM(<2kb)	01POS	01BROAD	0.7	0.632023	-0.225047	0.948781	0.497008	0.403791	-1.62453	3	polr2a
chr12_22557332_22559721	chr12	22557432	22559684	04dpi	-1509	01PROM(<2kb)	01POS	01BROAD	0.7	0.632023	-0.225047	0.948781	0.497008	0.403791	-1.62453	3	polr2a
chr12_22557332_22559721	chr12	22557464	22559651	01dpi	-1510	01PROM(<2kb)	01POS	01BROAD	0.7	0.632023	-0.225047	0.948781	0.497008	0.403791	-1.62453	3	polr2a
chr12_22557332_22559721	chr12	22557540	22559459	00dpi	-1568	01PROM(<2kb)	01POS	01BROAD	0.7	0.632023	-0.225047	0.948781	0.497008	0.403791	-1.62453	3	polr2a
chr12_23209349_23210012	chr12	23209350	23209954	45dpi	-56521	02Genebody(>2kb)	02NEG	01BROAD	-0.7	0.632023	1.51137	0.0995047	-0.752791	0.191856	-1.04994	3	armc4
chr12_23209349_23210012	chr12	23209497	23209878	01dpi	-56556	02Genebody(>2kb)	02NEG	01BROAD	-0.7	0.632023	1.51137	0.0995047	-0.752791	0.191856	-1.04994	3	armc4
chr12_23209349_23210012	chr12	23209672	23210012	04dpi	-56711	02Genebody(>2kb)	02NEG	01BROAD	-0.7	0.632023	1.51137	0.0995047	-0.752791	0.191856	-1.04994	3	armc4
chr12_24108364_24109147	chr12	24108365	24108564	45dpi	47482	03Interg	02NEG	03NARROW	-0.7	0.632023	0.780308	0.417412	-1.67983	0.614442	-0.132329	2	asb3
chr12_24108364_24109147	chr12	24108371	24108660	00dpi	47533	03Interg	02NEG	03NARROW	-0.7	0.632023	0.780308	0.417412	-1.67983	0.614442	-0.132329	2	asb3
chr12_24108364_24109147	chr12	24108521	24109098	01dpi	47827	03Interg	02NEG	03NARROW	-0.7	0.632023	0.780308	0.417412	-1.67983	0.614442	-0.132329	2	asb3
chr12_24108364_24109147	chr12	24108822	24109147	14dpi	48002	03Interg	02NEG	03NARROW	-0.7	0.632023	0.780308	0.417412	-1.67983	0.614442	-0.132329	2	asb3
chr12_25085702_25086405	chr12	25085703	25086405	04dpi	210	01PROM(<2kb)	02NEG	01BROAD	-0.7	0.632023	-0.39768	-1.55738	0.934883	0.615057	0.405118	6	gch2
chr12_25085702_25086405	chr12	25085732	25086239	14dpi	141	01PROM(<2kb)	02NEG	01BROAD	-0.7	0.632023	-0.39768	-1.55738	0.934883	0.615057	0.405118	6	gch2
chr12_25085702_25086405	chr12	25085818	25086241	45dpi	185	01PROM(<2kb)	02NEG	01BROAD	-0.7	0.632023	-0.39768	-1.55738	0.934883	0.615057	0.405118	6	gch2
chr12_25223725_25225147	chr12	25223726	25225147	04dpi	549	01PROM(<2kb)	01POS	01BROAD	0.9	1.07918	-1.10447	-0.387478	0.239621	-0.319459	1.57179	5	mta3
chr12_25223725_25225147	chr12	25223731	25225109	14dpi	533	01PROM(<2kb)	01POS	01BROAD	0.9	1.07918	-1.10447	-0.387478	0.239621	-0.319459	1.57179	5	mta3
chr12_25223725_25225147	chr12	25223796	25225032	45dpi	527	01PROM(<2kb)	01POS	01BROAD	0.9	1.07918	-1.10447	-0.387478	0.239621	-0.319459	1.57179	5	mta3
chr12_25223725_25225147	chr12	25223833	25225066	01dpi	562	01PROM(<2kb)	01POS	01BROAD	0.9	1.07918	-1.10447	-0.387478	0.239621	-0.319459	1.57179	5	mta3
chr12_25223725_25225147	chr12	25224102	25224895	00dpi	611	01PROM(<2kb)	01POS	01BROAD	0.9	1.07918	-1.10447	-0.387478	0.239621	-0.319459	1.57179	5	mta3
chr12_25294537_25296026	chr12	25294538	25295994	45dpi	38	01PROM(<2kb)	02NEG	01BROAD	-0.7	0.632023	-1.44022	-0.158707	0.101967	0.128104	1.36886	5	hcar1-4
chr12_25294537_25296026	chr12	25294570	25296003	14dpi	18	01PROM(<2kb)	02NEG	01BROAD	-0.7	0.632023	-1.44022	-0.158707	0.101967	0.128104	1.36886	5	hcar1-4
chr12_25294537_25296026	chr12	25294630	25295762	04dpi	108	01PROM(<2kb)	02NEG	01BROAD	-0.7	0.632023	-1.44022	-0.158707	0.101967	0.128104	1.36886	5	hcar1-4
chr12_25294537_25296026	chr12	25294666	25296026	01dpi	-42	01PROM(<2kb)	02NEG	01BROAD	-0.7	0.632023	-1.44022	-0.158707	0.101967	0.128104	1.36886	5	hcar1-4
chr12_25377718_25380412	chr12	25377719	25380208	14dpi	1021	01PROM(<2kb)	01POS	01BROAD	1	1.77815	-1.11662	-0.63016	0.297205	-0.0553143	1.50488	5	zfp36l2
chr12_25377718_25380412	chr12	25377730	25380412	45dpi	913	01PROM(<2kb)	01POS	01BROAD	1	1.77815	-1.11662	-0.63016	0.297205	-0.0553143	1.50488	5	zfp36l2
chr12_25377718_25380412	chr12	25377747	25380148	04dpi	1037	01PROM(<2kb)	01POS	01BROAD	1	1.77815	-1.11662	-0.63016	0.297205	-0.0553143	1.50488	5	zfp36l2
chr12_25377718_25380412	chr12	25378552	25380149	01dpi	634	01PROM(<2kb)	01POS	01BROAD	1	1.77815	-1.11662	-0.63016	0.297205	-0.0553143	1.50488	5	zfp36l2
chr12_25931173_25932124	chr12	25931174	25931503	04dpi	493	01PROM(<2kb)	02NEG	01BROAD	-0.7	0.632023	0.320372	-0.873278	-1.18761	1.194	0.546515	6	mmrn2b
chr12_25931173_25932124	chr12	25931179	25931470	01dpi	479	01PROM(<2kb)	02NEG	01BROAD	-0.7	0.632023	0.320372	-0.873278	-1.18761	1.194	0.546515	6	mmrn2b
chr12_25931173_25932124	chr12	25931182	25932124	14dpi	808	01PROM(<2kb)	02NEG	01BROAD	-0.7	0.632023	0.320372	-0.873278	-1.18761	1.194	0.546515	6	mmrn2b
chr12_25931173_25932124	chr12	25931205	25931554	45dpi	534	01PROM(<2kb)	02NEG	01BROAD	-0.7	0.632023	0.320372	-0.873278	-1.18761	1.194	0.546515	6	mmrn2b
chr12_25931173_25932124	chr12	25931277	25931487	00dpi	537	01PROM(<2kb)	02NEG	01BROAD	-0.7	0.632023	0.320372	-0.873278	-1.18761	1.194	0.546515	6	mmrn2b
chr12_26586566_26587870	chr12	26586567	26587870	45dpi	13	01PROM(<2kb)	02NEG	01BROAD	-0.7	0.632023	-0.376479	-0.530172	-0.813349	0.0125201	1.70748	5	slc16a5a
chr12_26586566_26587870	chr12	26586608	26587554	04dpi	150	01PROM(<2kb)	02NEG	01BROAD	-0.7	0.632023	-0.376479	-0.530172	-0.813349	0.0125201	1.70748	5	slc16a5a
chr12_26586566_26587870	chr12	26586638	26587739	14dpi	43	01PROM(<2kb)	02NEG	01BROAD	-0.7	0.632023	-0.376479	-0.530172	-0.813349	0.0125201	1.70748	5	slc16a5a
chr12_26586566_26587870	chr12	26586648	26587555	01dpi	130	01PROM(<2kb)	02NEG	01BROAD	-0.7	0.632023	-0.376479	-0.530172	-0.813349	0.0125201	1.70748	5	slc16a5a
chr12_26586566_26587870	chr12	26586751	26587621	00dpi	45	01PROM(<2kb)	02NEG	01BROAD	-0.7	0.632023	-0.376479	-0.530172	-0.813349	0.0125201	1.70748	5	slc16a5a
chr12_26849409_26852202	chr12	26849410	26852202	14dpi	811	01PROM(<2kb)	02NEG	01BROAD	-0.7	0.632023	0.530762	-0.55971	1.14011	0.306925	-1.41809	3	zeb1b
chr12_26849409_26852202	chr12	26849449	26852141	01dpi	822	01PROM(<2kb)	02NEG	01BROAD	-0.7	0.632023	0.530762	-0.55971	1.14011	0.306925	-1.41809	3	zeb1b
chr12_26849409_26852202	chr12	26849468	26852128	04dpi	819	01PROM(<2kb)	02NEG	01BROAD	-0.7	0.632023	0.530762	-0.55971	1.14011	0.306925	-1.41809	3	zeb1b
chr12_26849409_26852202	chr12	26849483	26852134	45dpi	809	01PROM(<2kb)	02NEG	01BROAD	-0.7	0.632023	0.530762	-0.55971	1.14011	0.306925	-1.41809	3	zeb1b
chr12_26849409_26852202	chr12	26849600	26851982	00dpi	826	01PROM(<2kb)	02NEG	01BROAD	-0.7	0.632023	0.530762	-0.55971	1.14011	0.306925	-1.41809	3	zeb1b
chr12_27211837_27214438	chr12	27211838	27212920	01dpi	217	01PROM(<2kb)	02NEG	01BROAD	-0.7	0.632023	-1.59301	-0.122134	0.834329	0.0141574	0.866657	4	psme3
chr12_27211837_27214438	chr12	27211950	27212997	04dpi	123	01PROM(<2kb)	02NEG	01BROAD	-0.7	0.632023	-1.59301	-0.122134	0.834329	0.0141574	0.866657	4	psme3
chr12_27211837_27214438	chr12	27211975	27213118	45dpi	50	01PROM(<2kb)	02NEG	01BROAD	-0.7	0.632023	-1.59301	-0.122134	0.834329	0.0141574	0.866657	4	psme3
chr12_27211837_27214438	chr12	27212346	27212723	00dpi	62	01PROM(<2kb)	02NEG	01BROAD	-0.7	0.632023	-1.59301	-0.122134	0.834329	0.0141574	0.866657	4	psme3
chr12_27211837_27214438	chr12	27211978	27214404	14dpi	-311	01PROM(<2kb)	02NEG	01BROAD	-0.7	0.632023	-1.59301	-0.122134	0.834329	0.0141574	0.866657	4	psme3
chr12_27211837_27214438	chr12	27213441	27214438	45dpi	179	01PROM(<2kb)	02NEG	01BROAD	-0.7	0.632023	-1.59301	-0.122134	0.834329	0.0141574	0.866657	4	psme3
chr12_27211837_27214438	chr12	27213465	27214429	04dpi	187	01PROM(<2kb)	02NEG	01BROAD	-0.7	0.632023	-1.59301	-0.122134	0.834329	0.0141574	0.866657	4	psme3
chr12_27211837_27214438	chr12	27213514	27214361	01dpi	177	01PROM(<2kb)	02NEG	01BROAD	-0.7	0.632023	-1.59301	-0.122134	0.834329	0.0141574	0.866657	4	psme3
chr12_27211837_27214438	chr12	27213778	27214226	00dpi	242	01PROM(<2kb)	02NEG	01BROAD	-0.7	0.632023	-1.59301	-0.122134	0.834329	0.0141574	0.866657	4	psme3
chr12_28798546_28800672	chr12	28798547	28800572	04dpi	71	01PROM(<2kb)	01POS	03NARROW	0.7	0.632023	-1.64645	-0.0696647	0.328274	0.367155	1.02068	4	pnpo
chr12_28798546_28800672	chr12	28798675	28800485	14dpi	50	01PROM(<2kb)	01POS	03NARROW	0.7	0.632023	-1.64645	-0.0696647	0.328274	0.367155	1.02068	4	pnpo
chr12_28798546_28800672	chr12	28798833	28800672	45dpi	-110	01PROM(<2kb)	01POS	03NARROW	0.7	0.632023	-1.64645	-0.0696647	0.328274	0.367155	1.02068	4	pnpo
chr12_28798546_28800672	chr12	28798889	28800365	01dpi	3	01PROM(<2kb)	01POS	03NARROW	0.7	0.632023	-1.64645	-0.0696647	0.328274	0.367155	1.02068	4	pnpo
chr12_28798546_28800672	chr12	28800071	28800270	00dpi	182	01PROM(<2kb)	01POS	03NARROW	0.7	0.632023	-1.64645	-0.0696647	0.328274	0.367155	1.02068	4	pnpo
chr12_28825578_28826653	chr12	28825579	28826653	14dpi	287	01PROM(<2kb)	01POS	01BROAD	0.7	0.632023	-1.08058	0.294313	1.04393	-1.02959	0.771927	1	cdk5rap3
chr12_28825578_28826653	chr12	28825669	28826556	04dpi	283	01PROM(<2kb)	01POS	01BROAD	0.7	0.632023	-1.08058	0.294313	1.04393	-1.02959	0.771927	1	cdk5rap3
chr12_28825578_28826653	chr12	28825750	28826558	45dpi	325	01PROM(<2kb)	01POS	01BROAD	0.7	0.632023	-1.08058	0.294313	1.04393	-1.02959	0.771927	1	cdk5rap3
chr12_28825578_28826653	chr12	28825843	28826597	01dpi	391	01PROM(<2kb)	01POS	01BROAD	0.7	0.632023	-1.08058	0.294313	1.04393	-1.02959	0.771927	1	cdk5rap3
chr12_28846690_28848668	chr12	28846691	28848668	14dpi	336	01PROM(<2kb)	01POS	01BROAD	0.8	0.875061	-1.31714	-0.302342	0.410678	-0.193861	1.40267	5	si:ch211-194k22.8
chr12_28846690_28848668	chr12	28846728	28848540	45dpi	381	01PROM(<2kb)	01POS	01BROAD	0.8	0.875061	-1.31714	-0.302342	0.410678	-0.193861	1.40267	5	si:ch211-194k22.8
chr12_28846690_28848668	chr12	28846947	28848548	04dpi	268	01PROM(<2kb)	01POS	01BROAD	0.8	0.875061	-1.31714	-0.302342	0.410678	-0.193861	1.40267	5	si:ch211-194k22.8
chr12_28846690_28848668	chr12	28846962	28848493	01dpi	288	01PROM(<2kb)	01POS	01BROAD	0.8	0.875061	-1.31714	-0.302342	0.410678	-0.193861	1.40267	5	si:ch211-194k22.8
chr12_28846690_28848668	chr12	28847028	28848023	00dpi	490	01PROM(<2kb)	01POS	01BROAD	0.8	0.875061	-1.31714	-0.302342	0.410678	-0.193861	1.40267	5	si:ch211-194k22.8
chr12_30233862_30235044	chr12	30233863	30235044	45dpi	244	01PROM(<2kb)	01POS	01BROAD	0.9	1.07918	-0.589466	-0.974989	0.62721	-0.498155	1.4354	5	afap1l2
chr12_30233862_30235044	chr12	30233940	30235038	14dpi	280	01PROM(<2kb)	01POS	01BROAD	0.9	1.07918	-0.589466	-0.974989	0.62721	-0.498155	1.4354	5	afap1l2
chr12_30233862_30235044	chr12	30234045	30234777	01dpi	202	01PROM(<2kb)	01POS	01BROAD	0.9	1.07918	-0.589466	-0.974989	0.62721	-0.498155	1.4354	5	afap1l2
chr12_30233862_30235044	chr12	30234098	30234854	04dpi	267	01PROM(<2kb)	01POS	01BROAD	0.9	1.07918	-0.589466	-0.974989	0.62721	-0.498155	1.4354	5	afap1l2
chr12_30233862_30235044	chr12	30234228	30234698	00dpi	254	01PROM(<2kb)	01POS	01BROAD	0.9	1.07918	-0.589466	-0.974989	0.62721	-0.498155	1.4354	5	afap1l2
chr12_30367322_30368457	chr12	30367323	30368457	14dpi	-255	01PROM(<2kb)	02NEG	01BROAD	-0.8	0.875061	-0.663954	-0.663433	0.257324	1.64865	-0.578586	4	ccdc186
chr12_30367322_30368457	chr12	30367336	30368041	45dpi	317	01PROM(<2kb)	02NEG	01BROAD	-0.8	0.875061	-0.663954	-0.663433	0.257324	1.64865	-0.578586	4	ccdc186
chr12_30367322_30368457	chr12	30367340	30368198	04dpi	-376	01PROM(<2kb)	02NEG	01BROAD	-0.8	0.875061	-0.663954	-0.663433	0.257324	1.64865	-0.578586	4	ccdc186
chr12_30367322_30368457	chr12	30367416	30368223	01dpi	-326	01PROM(<2kb)	02NEG	01BROAD	-0.8	0.875061	-0.663954	-0.663433	0.257324	1.64865	-0.578586	4	ccdc186
chr12_30788405_30790093	chr12	30788406	30790093	14dpi	337	01PROM(<2kb)	01POS	01BROAD	0.9	1.07918	-1.41445	0.139065	1.00816	0.814752	-0.547522	4	aldh18a1
chr12_30788405_30790093	chr12	30788458	30789714	45dpi	174	01PROM(<2kb)	01POS	01BROAD	0.9	1.07918	-1.41445	0.139065	1.00816	0.814752	-0.547522	4	aldh18a1
chr12_30788405_30790093	chr12	30788553	30789758	01dpi	243	01PROM(<2kb)	01POS	01BROAD	0.9	1.07918	-1.41445	0.139065	1.00816	0.814752	-0.547522	4	aldh18a1
chr12_30788405_30790093	chr12	30788603	30789698	04dpi	238	01PROM(<2kb)	01POS	01BROAD	0.9	1.07918	-1.41445	0.139065	1.00816	0.814752	-0.547522	4	aldh18a1
chr12_30788405_30790093	chr12	30788971	30789298	00dpi	222	01PROM(<2kb)	01POS	01BROAD	0.9	1.07918	-1.41445	0.139065	1.00816	0.814752	-0.547522	4	aldh18a1
chr12_31494448_31495569	chr12	31494449	31495569	45dpi	179	01PROM(<2kb)	02NEG	01BROAD	-0.8	0.875061	-1.78251	0.387858	0.568469	0.350795	0.475392	4	gpam
chr12_31494448_31495569	chr12	31494577	31495542	14dpi	229	01PROM(<2kb)	02NEG	01BROAD	-0.8	0.875061	-1.78251	0.387858	0.568469	0.350795	0.475392	4	gpam
chr12_31494448_31495569	chr12	31494707	31495564	04dpi	305	01PROM(<2kb)	02NEG	01BROAD	-0.8	0.875061	-1.78251	0.387858	0.568469	0.350795	0.475392	4	gpam
chr12_31494448_31495569	chr12	31494720	31495514	01dpi	287	01PROM(<2kb)	02NEG	01BROAD	-0.8	0.875061	-1.78251	0.387858	0.568469	0.350795	0.475392	4	gpam
chr12_31494448_31495569	chr12	31494746	31495342	00dpi	214	01PROM(<2kb)	02NEG	01BROAD	-0.8	0.875061	-1.78251	0.387858	0.568469	0.350795	0.475392	4	gpam
chr12_31782986_31783869	chr12	31782987	31783793	04dpi	245	01PROM(<2kb)	02NEG	01BROAD	-0.7	0.632023	-1.49209	-0.302332	-0.0350849	0.975945	0.853561	4	lrrc59
chr12_31782986_31783869	chr12	31782987	31783826	45dpi	261	01PROM(<2kb)	02NEG	01BROAD	-0.7	0.632023	-1.49209	-0.302332	-0.0350849	0.975945	0.853561	4	lrrc59
chr12_31782986_31783869	chr12	31783014	31783869	14dpi	296	01PROM(<2kb)	02NEG	01BROAD	-0.7	0.632023	-1.49209	-0.302332	-0.0350849	0.975945	0.853561	4	lrrc59
chr12_31782986_31783869	chr12	31783019	31783658	01dpi	193	01PROM(<2kb)	02NEG	01BROAD	-0.7	0.632023	-1.49209	-0.302332	-0.0350849	0.975945	0.853561	4	lrrc59
chr12_31782986_31783869	chr12	31783224	31783569	00dpi	251	01PROM(<2kb)	02NEG	01BROAD	-0.7	0.632023	-1.49209	-0.302332	-0.0350849	0.975945	0.853561	4	lrrc59
chr12_32072335_32073793	chr12	32072336	32073751	14dpi	509	01PROM(<2kb)	01POS	01BROAD	0.7	0.632023	-0.81028	-0.223002	0.289431	1.58298	-0.839126	4	cox11
chr12_32072335_32073793	chr12	32072825	32073726	01dpi	277	01PROM(<2kb)	01POS	01BROAD	0.7	0.632023	-0.81028	-0.223002	0.289431	1.58298	-0.839126	4	cox11
chr12_32072335_32073793	chr12	32072836	32073784	04dpi	242	01PROM(<2kb)	01POS	01BROAD	0.7	0.632023	-0.81028	-0.223002	0.289431	1.58298	-0.839126	4	cox11
chr12_32072335_32073793	chr12	32072863	32073793	45dpi	224	01PROM(<2kb)	01POS	01BROAD	0.7	0.632023	-0.81028	-0.223002	0.289431	1.58298	-0.839126	4	cox11
chr12_33356531_33357739	chr12	33356532	33357739	14dpi	520	01PROM(<2kb)	01POS	01BROAD	0.7	0.632023	1.32922	-1.26721	-0.513167	0.587682	-0.136531	6	slc16a3
chr12_33356531_33357739	chr12	33356569	33357576	45dpi	583	01PROM(<2kb)	01POS	01BROAD	0.7	0.632023	1.32922	-1.26721	-0.513167	0.587682	-0.136531	6	slc16a3
chr12_33356531_33357739	chr12	33356744	33357387	04dpi	590	01PROM(<2kb)	01POS	01BROAD	0.7	0.632023	1.32922	-1.26721	-0.513167	0.587682	-0.136531	6	slc16a3
chr12_33581645_33582609	chr12	33581646	33582468	45dpi	325	01PROM(<2kb)	01POS	01BROAD	0.7	0.632023	-1.53974	0.0531095	1.04258	0.691506	-0.247456	4	tdrkh
chr12_33581645_33582609	chr12	33581729	33582448	01dpi	294	01PROM(<2kb)	01POS	01BROAD	0.7	0.632023	-1.53974	0.0531095	1.04258	0.691506	-0.247456	4	tdrkh
chr12_33581645_33582609	chr12	33581772	33582609	14dpi	192	01PROM(<2kb)	01POS	01BROAD	0.7	0.632023	-1.53974	0.0531095	1.04258	0.691506	-0.247456	4	tdrkh
chr12_33581645_33582609	chr12	33581805	33582429	04dpi	265	01PROM(<2kb)	01POS	01BROAD	0.7	0.632023	-1.53974	0.0531095	1.04258	0.691506	-0.247456	4	tdrkh
chr12_33581645_33582609	chr12	33581916	33582409	00dpi	220	01PROM(<2kb)	01POS	01BROAD	0.7	0.632023	-1.53974	0.0531095	1.04258	0.691506	-0.247456	4	tdrkh
chr12_33658268_33659648	chr12	33658269	33659439	45dpi	474	01PROM(<2kb)	01POS	01BROAD	0.9	1.07918	-0.662553	0.0396845	1.69476	-0.298487	-0.773402	4	tmem94
chr12_33658268_33659648	chr12	33658350	33659632	04dpi	337	01PROM(<2kb)	01POS	01BROAD	0.9	1.07918	-0.662553	0.0396845	1.69476	-0.298487	-0.773402	4	tmem94
chr12_33658268_33659648	chr12	33658378	33659648	14dpi	315	01PROM(<2kb)	01POS	01BROAD	0.9	1.07918	-0.662553	0.0396845	1.69476	-0.298487	-0.773402	4	tmem94
chr12_33658268_33659648	chr12	33658636	33659539	01dpi	241	01PROM(<2kb)	01POS	01BROAD	0.9	1.07918	-0.662553	0.0396845	1.69476	-0.298487	-0.773402	4	tmem94
chr12_33658268_33659648	chr12	33658917	33659294	00dpi	223	01PROM(<2kb)	01POS	01BROAD	0.9	1.07918	-0.662553	0.0396845	1.69476	-0.298487	-0.773402	4	tmem94
chr12_33816134_33817788	chr12	33816600	33817788	04dpi	-70	01PROM(<2kb)	01POS	01BROAD	1	1.77815	-1.10374	0.568545	1.05769	-1.03691	0.514411	1	twnk
chr12_33816134_33817788	chr12	33816653	33817771	14dpi	-88	01PROM(<2kb)	01POS	01BROAD	1	1.77815	-1.10374	0.568545	1.05769	-1.03691	0.514411	1	twnk
chr12_33816134_33817788	chr12	33816713	33817780	01dpi	-81	01PROM(<2kb)	01POS	01BROAD	1	1.77815	-1.10374	0.568545	1.05769	-1.03691	0.514411	1	twnk
chr12_33816134_33817788	chr12	33816734	33817706	00dpi	-96	01PROM(<2kb)	01POS	01BROAD	1	1.77815	-1.10374	0.568545	1.05769	-1.03691	0.514411	1	twnk
chr12_33816134_33817788	chr12	33816135	33817774	45dpi	160	01PROM(<2kb)	01POS	01BROAD	1	1.77815	-1.10374	0.568545	1.05769	-1.03691	0.514411	1	twnk
chr12_33894289_33895943	chr12	33894290	33895943	14dpi	451	01PROM(<2kb)	02NEG	01BROAD	-0.7	0.632023	-1.14975	-0.933752	0.216567	1.02442	0.842518	4	mfsd13a
chr12_33894289_33895943	chr12	33894344	33895294	45dpi	154	01PROM(<2kb)	02NEG	01BROAD	-0.7	0.632023	-1.14975	-0.933752	0.216567	1.02442	0.842518	4	mfsd13a
chr12_33894289_33895943	chr12	33894357	33895327	01dpi	177	01PROM(<2kb)	02NEG	01BROAD	-0.7	0.632023	-1.14975	-0.933752	0.216567	1.02442	0.842518	4	mfsd13a
chr12_33894289_33895943	chr12	33894360	33895473	04dpi	251	01PROM(<2kb)	02NEG	01BROAD	-0.7	0.632023	-1.14975	-0.933752	0.216567	1.02442	0.842518	4	mfsd13a
chr12_33894289_33895943	chr12	33894467	33894744	00dpi	-60	01PROM(<2kb)	02NEG	01BROAD	-0.7	0.632023	-1.14975	-0.933752	0.216567	1.02442	0.842518	4	mfsd13a
chr12_34378550_34379377	chr12	34378551	34379326	14dpi	166	01PROM(<2kb)	01POS	01BROAD	0.9	1.07918	-1.22211	-0.0848598	1.52569	-0.381017	0.162303	4	tha1
chr12_34378550_34379377	chr12	34378636	34379377	04dpi	234	01PROM(<2kb)	01POS	01BROAD	0.9	1.07918	-1.22211	-0.0848598	1.52569	-0.381017	0.162303	4	tha1
chr12_34378550_34379377	chr12	34378642	34379345	01dpi	221	01PROM(<2kb)	01POS	01BROAD	0.9	1.07918	-1.22211	-0.0848598	1.52569	-0.381017	0.162303	4	tha1
chr12_34378550_34379377	chr12	34378646	34379351	45dpi	226	01PROM(<2kb)	01POS	01BROAD	0.9	1.07918	-1.22211	-0.0848598	1.52569	-0.381017	0.162303	4	tha1
chr12_34378550_34379377	chr12	34378702	34379169	00dpi	163	01PROM(<2kb)	01POS	01BROAD	0.9	1.07918	-1.22211	-0.0848598	1.52569	-0.381017	0.162303	4	tha1
chr12_34427324_34427920	chr12	34427325	34427753	00dpi	339	01PROM(<2kb)	02NEG	01BROAD	-0.9	1.07918	1.36576	-1.36378	0.0493075	0.3425	-0.393781	6	tmem235b
chr12_34427324_34427920	chr12	34427372	34427920	14dpi	232	01PROM(<2kb)	02NEG	01BROAD	-0.9	1.07918	1.36576	-1.36378	0.0493075	0.3425	-0.393781	6	tmem235b
chr12_34427324_34427920	chr12	34427384	34427834	04dpi	269	01PROM(<2kb)	02NEG	01BROAD	-0.9	1.07918	1.36576	-1.36378	0.0493075	0.3425	-0.393781	6	tmem235b
chr12_34427324_34427920	chr12	34427454	34427715	45dpi	294	01PROM(<2kb)	02NEG	01BROAD	-0.9	1.07918	1.36576	-1.36378	0.0493075	0.3425	-0.393781	6	tmem235b
chr12_34885541_34888217	chr12	34885542	34888125	14dpi	1110	01PROM(<2kb)	01POS	01BROAD	0.7	0.632023	-1.05822	1.48505	0.266648	0.0794342	-0.772906	1	bicral
chr12_34885541_34888217	chr12	34885878	34887937	45dpi	1036	01PROM(<2kb)	01POS	01BROAD	0.7	0.632023	-1.05822	1.48505	0.266648	0.0794342	-0.772906	1	bicral
chr12_34885541_34888217	chr12	34885909	34888217	04dpi	880	01PROM(<2kb)	01POS	01BROAD	0.7	0.632023	-1.05822	1.48505	0.266648	0.0794342	-0.772906	1	bicral
chr12_34885541_34888217	chr12	34885991	34888132	01dpi	882	01PROM(<2kb)	01POS	01BROAD	0.7	0.632023	-1.05822	1.48505	0.266648	0.0794342	-0.772906	1	bicral
chr12_34885541_34888217	chr12	34886226	34886425	00dpi	-994	01PROM(<2kb)	01POS	01BROAD	0.7	0.632023	-1.05822	1.48505	0.266648	0.0794342	-0.772906	1	bicral
chr12_34885541_34888217	chr12	34886878	34887901	00dpi	554	01PROM(<2kb)	01POS	01BROAD	0.7	0.632023	-1.05822	1.48505	0.266648	0.0794342	-0.772906	1	bicral
chr12_35202895_35203769	chr12	35202896	35203737	14dpi	225	01PROM(<2kb)	01POS	01BROAD	1	1.77815	0.623602	-1.14855	-1.0057	0.998856	0.531793	6	ndst2b
chr12_35202895_35203769	chr12	35203062	35203769	04dpi	324	01PROM(<2kb)	01POS	01BROAD	1	1.77815	0.623602	-1.14855	-1.0057	0.998856	0.531793	6	ndst2b
chr12_35202895_35203769	chr12	35203078	35203575	01dpi	235	01PROM(<2kb)	01POS	01BROAD	1	1.77815	0.623602	-1.14855	-1.0057	0.998856	0.531793	6	ndst2b
chr12_35202895_35203769	chr12	35203082	35203711	45dpi	305	01PROM(<2kb)	01POS	01BROAD	1	1.77815	0.623602	-1.14855	-1.0057	0.998856	0.531793	6	ndst2b
chr12_35202895_35203769	chr12	35203245	35203540	00dpi	301	01PROM(<2kb)	01POS	01BROAD	1	1.77815	0.623602	-1.14855	-1.0057	0.998856	0.531793	6	ndst2b
chr12_35504008_35505769	chr12	35504237	35505769	14dpi	572	01PROM(<2kb)	01POS	01BROAD	0.7	0.632023	-1.31202	0.656734	1.26264	-0.488866	-0.118491	1	camk2g1
chr12_35504008_35505769	chr12	35504262	35505715	01dpi	587	01PROM(<2kb)	01POS	01BROAD	0.7	0.632023	-1.31202	0.656734	1.26264	-0.488866	-0.118491	1	camk2g1
[truncated: 13,805 more rows]

## Sheet: B
SYMBOL	Cluster
lamp1a	1
grtp1a	5
tpp2	1
atp5pf	3
appa	3
atp1a1a.5	3
mbnl2	5
slitrk6	2
spry2	4
atic	3
abcb6a	1
hecw2b	6
si:ch73-383l1.1	3
si:dkeyp-9d4.2	5
alkbh5	4
fbxl18	1
actb1	3
socs1b	5
si:ch73-191k20.3	4
plk1	4
si:ch73-12o23.1	5
pmm2	3
eif3f	3
knl1	4
ttyh3b	6
tspan5b	3
gne	1
nansa	1
elf2b	5
ank2a	6
wfs1a	3
fip1l1b	4
pcdh7a	3
dlc1	2
vps37a	5
asah1b	3
fat1a	3
ankrd37	4
ufsp2	1
lap3	3
smc2	4
si:ch73-380n15.2	2
tapt1b	5
ube2kb	4
plrg1	4
cdkn2a/b	6
tet2	1
g3bp2	4
cntln	5
chst10	4
zgc:172295	1
ankrd10a	4
irs2a	4
lig4	2
vps8	4
ubac2	6
si:dkey-15d12.2	4
dis3	2
dpcd	1
as3mt	1
nlgn4xa	3
prkx	3
znf654	1
arl13b	1
kctd12.2	5
klf12a	1
tmem184c	3
prmt9	1
arhgap10	3
dclk2a	3
fam193a	1
si:dkey-117m1.4	5
si:ch211-113e8.11	6
si:ch211-113e8.10	3
si:ch211-113e8.3	5
clgn	3
si:ch211-89o9.6	1
dtx4b	4
fbxo41	6
si:ch73-109d9.3	4
si:ch73-109d9.2	1
timm10	3
slc43a1b	3
slc43a1b	6
ndufs8a	4
vps37c	1
dnaja1	3
grin2bb	6
pnpla6	2
si:busm1-105l16.2	3
cab39l	4
agpat3	2
pdxkb	2
mhc1zba	3
gja5b	2
msx1b	6
npnta	6
aimp1a	3
ppm1k	3
herc3	4
mast1a	3
etaa1	1
zgc:165656	1
nfixa	2
aptx	4
rnf150a	6
xpo1a	1
smdt1b	4
si:ch211-202h22.10	5
si:ch211-197k17.3	1
crtac1a	5
prkacab	5
si:ch211-114l13.9	6
si:dkey-222h21.9	6
si:dkey-222h21.7	5
si:dkey-222h21.2	3
tmed1b	6
dnm2b	4
txndc11	1
tiprl	1
riox2	1
mpzl1l	4
emsy	1
npffr1l3	6
smad4a	4
unc5c	5
pdlim5b	1
mier3a	4
tor4aa	1
ptpn11a	5
mn1a	6
zgc:114200	6
dcp2	4
psd3l	2
wrn	1
ppp2cb	5
hint1	5
fam136a	3
slc35e4	5
nfkbil1	1
tctn1	1
si:dkey-27b3.2	1
arl15b	4
rasgef1bb	5
antxr2b	5
strbp	5
cercam	5
nrarpa	5
ptbp3	3
parm1	3
tjp2a	2
aldh7a1	5
slc12a2	6
slc27a6	4
isoc1	6
stoml2	6
slc20a1b	1
pigo	5
phf24	1
tmem230a	5
lrrtm4l1	5
ppp3ccb	4
golga7	3
plpp5	4
zgc:123181	6
pcdh1g3	6
pcdh1gb2	6
gigyf1b	4
kdm6bb	2
vamp2	6
ap4m1	1
rnasekb	4
timm10b	3
map3k7cl	1
bach1b	5
fhl1b	5
fam89b	1
auts2a	5
cltca	3
alcama	5
sytl2a	5
crebzf	1
hist2h2l	4
zpr1	4
hspa8	4
pknox2	3
tmem218	1
robo4	3
esama	2
si:ch211-266i6.3	4
bcl7ba	1
stard13a	6
smad9	2
alg5	3
zgc:110006	5
pom121	6
ypel2a	2
hmgb1a	5
uspl1	3
dhrs13a.1	4
phf12a	1
nf1b	3
si:ch73-1a9.3	5
stt3a	5
git2b	4
aak1b	1
brf2	4
lrrc75bb	6
dgcr2	5
ess2	5
tcf7l1a	1
march5l	1
ssbp2	1
hapln1b	3
rasa1b	6
nr2f1b	2
cldn5b	3
sbno1	1
zgc:114173	1
polm	1
mrps24	3
nudcd3	1
mat2al	2
uqcc3	4
cxadr	4
cxadr	5
purg	5
xpo7	4
epob	5
arfip2b	4
rab1bb	1
uqcc3	5
setd1ba	5
cyp27b1	2
nuf2	4
isy1	1
syn2b	3
tamm41	2
slc6a11b	3
phactr3b	3
si:dkey-40c23.2	1
nr1d4b	1
rargb	5
slc2a10	4
cnpy2	1
zgc:113184	2
dnajc14	1
si:ch211-160o17.2	2
tmem167b	1
cdk2	1
tuba2	1
mcrs1	1
acap3b	5
rpn1	1
pbrm1	5
ptprga	6
arid3a	3
gamt	5
ndufa11	3
crtc1b	5
zgc:173548	5
si:ch211-247n2.1	3
b3gnt5a	6
jupa	3
sp2	5
cdk5rap1	1
tmcc1b	4
dido1	4
atxn7	5
thoc7	3
mapkapk2a	4
dyrk3	1
srgap2	5
zgc:101564	5
ppfia4	6
atp2b4	1
csf1a	3
ppp1r15b	1
pik3c2b	4
rnpep	1
ipo9	3
trpc4apa	1
hcfc1a	1
brpf3a	4
iqsec1b	3
phf2	5
eif4g3a	6
ephb2b	6
lrrc38b	2
lrrc38b	5
chd5	4
rpgrb	2
xk	4
vegfd	3
ugt1b2	1
ugt1b1	2
wdr83os	4
ier2b	2
nacc1b	5
man2b1	4
sipa1l2	5
thsd7bb	1
pik3ca	4
pfkfb4a	5
chchd4a	5
slc38a3a	5
gnai2a	3
mon1a	3
sema3fb	6
nfya	1
si:ch1073-278o19.1	4
yod1	1
slc41a1	3
si:ch211-117k10.3	2
nucks1a	2
zgc:112255	1
ap5b1	2
vamp3	1
znf362a	4
svbp	4
kcnab2a	5
iffo2b	6
her15.1	2
flnb	5
slmapa	5
pde12	6
appl1	4
slc29a1b	2
gnb4b	3
srsf7b	5
mfn1b	1
rbm34	5
eif4a3	4
orc2	2
ldb1b	1
ogal	1
cant1b	1
aspscr1	1
abcc10	4
pank4	4
tafa4b	2
ogfrl2	6
ipo9	5
shisa4	5
zgc:92107	4
mbd1b	2
nfya	2
foxk2	4
mrpl58	1
mrpl58	4
si:dkey-94l16.4	1
kdelr2b	6
si:ch73-105m5.1	1
cops3	4
mapk8b	1
nif3l1	3
ppp4cb	3
prr12a	1
fra10ac1	5
abi3b	1
prkg1b	6
pcdh15b	6
ank3b	5
adoa	6
reep3b	4
adam8b	1
p4ha1a	5
heatr1	4
med24	3
raraa	5
get4	5
ccser2b	3
drosha	1
kbtbd2	1
avl9	4
pkmyt1	3
pkmyt1	5
rnls	3
atad1b	3
minpp1b	1
usp42	4
rsph10b	4
tecpr1a	6
pgp	4
mrtfab	1
cbx7b	5
cby1	5
tomm22	2
mrtfba	3
ubald1a	5
foxj1b	2
stx4	4
thrab	5
si:dkey-38p12.3	6
polr2a	3
armc4	3
asb3	2
gch2	6
mta3	5
hcar1-4	5
zfp36l2	5
mmrn2b	6
slc16a5a	5
zeb1b	3
psme3	4
pnpo	4
cdk5rap3	1
si:ch211-194k22.8	5
afap1l2	5
ccdc186	4
aldh18a1	4
gpam	4
lrrc59	4
cox11	4
slc16a3	6
tdrkh	4
tmem94	4
twnk	1
mfsd13a	4
tha1	4
tmem235b	6
bicral	1
ndst2b	6
camk2g1	1
rnf213b	6
cdc42ep4b	3
rpl38	1
ebf3a	5
dock1	6
bccip	5
fam53b	4
lzts2b	2
ddit4	5
sec31b	1
zgc:92749	3
plekhm1	6
si:ch211-207i20.3	5
fam117ab	4
eif2ak1	5
dlgap5	3
atpaf2	3
desi1b	4
shisa9a	3
zgc:163057	2
ca10a	2
ablim2	3
mkxa	1
fshr	3
nbr1a	4
etv4	5
dhx8	1
tbx21	5
znf668	5
rab40b	5
sfxn2	4
ddx21	5
fbxo28	5
nvl	6
slit1a	5
abcc2	6
prokr1b	3
psmb1	3
rab23	1
hmgcll1	1
mlip	6
lrrc1	4
gclc	1
yipf3	1
mea1	1
c1d	1
mcu	5
actr2b	1
hells	4
dhx57	3
epas1b	5
prkceb	4
calm2a	1
pomk	4
manba	2
trim8a	5
si:dkey-20i10.7	5
rpia	1
eif2ak3	5
sfxn5a	3
mavs	2
loxl3b	5
mark3a	3
klc1a	1
ttl	1
fignl1	6
kcnma1a	4
znf503	5
comtd1	3
vdac2	3
slc25a16	1
tet1	1
ccar1	2
stox1	5
mat1a	5
sfxn3	4
eif3s10	3
gfra1a	2
mtg1	2
zswim8	4
camk2g2	5
usp54a	6
nfkb2	4
hnrnph3	5
rufy2	5
prim2	3
sf3b5	3
rab4a	1
pdcd2	1
tbp	1
msx3	3
adam8a	3
zgc:153981	6
vcla	5
chuk	4
itprip	1
pdlim1	2
fancl	1
vrk2	1
cgas	5
kcnq5a	5
rims1a	5
ldb1a	2
unc5b	5
myofl	3
zmiz1a	1
ercc6	3
rrp12	4
zdhhc16a	2
ppm1aa	4
utp25	5
pdss2	3
zfyve26	6
rtf1	2
oip5	3
mad2l1bp	4
macrod2	2
ism1	6
sptlc3	1
slx4ip	2
si:ch211-67f13.7	6
zgc:153911	3
srsf5a	3
lgals3a	2
cdkl1	2
esr2b	6
phf3	4
fam135a	1
sfrp5	6
morn4	4
prkg1a	6
cisd1	4
capn2a	6
mgst3b	4
marcksl1a	3
slc29a1a	3
acoxl	1
golga4	1
disc1	6
irf2bp2a	4
lyst	4
gpr137ba	6
sirt1	6
dnajc12	6
cox5b2	3
herc4	4
ccnj	1
ccnj	6
pwwp2b	1
mrpl2	1
lclat1	2
tmem254	2
fgfr3	6
pkdcca	4
dhx57	4
mrps26	4
prdx3	4
gfra4a	3
eif4e1c	4
zgc:110319	5
selenou1a	4
sh2d4ba	1
ndst2a	4
ldb3a	6
psda	6
hnrnph3	3
stx18	1
lyar	4
zgc:172215	1
nudt6	3
dele1	5
dele1	3
ints10	4
acsl1b	6
si:ch73-308l14.2	2
f8	2
il21	2
pcdh2g13	5
pcdh2ab10	2
spock1	3
si:ch73-49o8.1	5
irf2	4
dhrs13l1	2
guf1	6
npm1b	2
slc44a1b	1
thg1l	4
adam19b	6
ctsf	1
gfra3	2
ppp3cb	3
cxxc5b	5
purab	2
vegfba	2
hmgn6	5
st3gal5	5
il1rapl2	5
si:dkey-92i17.2	4
si:ch211-153b23.7	2
prps1b	4
rhogd	4
myot	3
magt1	1
gria3b	2
cnga2a	5
nlgn3a	3
gcna	4
spink2.3	3
immt	1
polr1a	4
pcdh12	2
sqstm1	6
aff2	1
ids	4
smim19	4
egr1	5
ankrd13d	6
p2rx3a	3
enox2	5
sh3rf2	4
fam13b	5
cxcl14	5
slit3	1
arhgef37	5
slc26a2	4
glra1	4
smad5	2
arap3	2
pin4	3
acsl4a	1
psmd10	4
nxt2	4
stag2b	4
hmmr	4
sorbs2b	5
cnot7	4
pfdn6	1
efemp2a	2
ccdc85b	1
ubl3b	1
slc7a3b	4
foxo4	4
si:zfos-80g12.1	4
zgc:92907	1
mbnl3	1
hs6st2	4
fam122b	4
ints6l	5
mmgt1	4
si:rp71-46j2.7	5
kdrl	5
tmem255a	5
ocrl	5
lonrf1	5
adrb2a	6
rnf145a	5
clint1a	1
mrpl18	4
pdgfc	5
elovl6	6
neil3	4
ctso	3
hnrnpa0l	4
gsr	4
zgc:101583	4
glra4a	2
diaph2	4
nox1	6
pcdh10b	2
eif4ea	4
adh5	6
gar1	4
tomm5	3
atp8a1	1
ehd1a	4
si:ch211-114c17.1	4
si:ch211-276i12.9	3
elf2a	3
si:ch211-235e9.6	3
tmem33	2
bbs7	2
ppid	1
si:ch211-199b20.3	2
nsd1a	1
ube2d2l	3
rnf44	5
pdlim7	5
cpxm1b	6
igfbp7	5
hmgn6	4
rell2	3
st3gal5	3
nr3c1	4
clic2	4
slc24a6a	2
med7	3
zgc:194246	5
si:ch211-203d1.3	5
prps1b	5
hspa9	5
thoc2	1
ccng1	5
hnrnpa0a	4
fat1b	3
rpl39	4
lonrf1	4
spata4	3
pcdh1b	3
csnk1a1	4
glra4a	6
med17	4
pcsk7	4
tagln	3
znf1010	3
mlf1	5
si:dkeyp-97b10.3	1
kpna4	1
rabgef1l	1
cul3b	1
fam124b	6
porb	4
panx1a	4
ppp5c	3
ankrd49	1
cog6	5
mindy4b	3
wdr62	4
phkg1a	4
hnrnpl2	1
nop53	1
meis3	4
mipep	4
egln2	2
tmem160	1
ap2s1	3
sgcg	2
nars2	5
tenm4	3
rab30	2
rab30	3
ndufc2	6
fkrp	1
pnkp	2
ywhag2	5
traf4a	4
srsf1a	4
glod4	4
nxn	6
txndc17	4
fam222bb	5
tyw1	2
cul5a	1
snx19b	6
atf5b	6
dixdc1a	6
cadm1b	1
igsf9ba	1
thyn1	4
med13b	4
exoc3l2b	5
il15l	4
timm50	4
tpst1	1
aldh3a2a	3
usf1	1
sorl1	5
scn3b	2
nlrx1	1
hmbsb	4
zgc:154093	6
sae1	1
si:ch1073-145m9.1	5
pipox	3
sez6b	3
poldip2	4
ywhae1	4
exo5	4
pafah1b1a	3
tlcd2	1
wdr81	1
slc47a3	2
ccdc9	1
bcas3	6
unc119a	5
prpf8	3
slc43a2a	5
pitpnaa	3
git1	1
ssh2a	2
slc6a4a	5
zgc:162698	1
rap1gap2a	3
si:dkey-52l18.4	2
tsku	1
nrip1a	5
akap1b	4
cuedc1b	6
frya	5
brca2	3
nbeab	6
stard13b	5
vwde	6
si:ch73-95l15.5	3
zgc:55413	6
agfg1a	1
kirrel3l	6
hspb6	4
rps5	4
cab39	5
si:ch211-281l24.3	3
smco4	5
farsb	4
slc8a2b	5
serpine2	1
nlrc3l	3
numa1	1
msantd4	1
zgc:165508	4
pdgfd	2
fgf12b	1
zgc:162872	3
socs9	1
si:ch1073-429i10.3	1
zmp:0000000529	5
lgals17	5
gosr1	4
get1	5
ech1	3
si:ch73-311h14.2	4
med29	1
hip1	4
clptm1	6
jam3a	5
si:dkey-151p21.7	5
si:ch211-201o1.1	3
irx2a	5
irx1a	3
cers2b	1
cnih4	1
mrpl51	5
tpbgb	6
bckdhb	1
trak1a	2
ulk4	5
arhgef2	3
eaf1	2
sri	1
bves	6
pomgnt2	6
cabz01093075.1	5
psmd4b	6
tapbpl	6
id4	6
si:dkeyp-77h1.4	4
g6fl	1
rabac1	1
pou2f2a	1
cnfn	6
cxcr3.3	4
p3h3	4
pex5	1
slc2a3b	4
u2af2a	1
dbpb	4
rnf115	1
ankib1b	1
setd2	5
emg1	4
zyx	3
rorc	6
twist1b	4
si:dkeyp-86h10.3	2
creb5b	5
jazf1b	6
si:dkey-271j15.3	2
osbpl3b	3
gnl1	5
si:ch211-154o6.3	5
dicp3.1	5
efna1b	5
adar	1
rps27.2	1
si:ch211-79k12.2	6
si:dkey-79d12.5	4
im:7147486	1
si:dkeyp-84f3.9	4
si:ch211-261d7.3	2
zgc:66448	4
si:ch211-261d7.6	6
zgc:110182	6
si:dkey-29h14.10	4
tbc1d31	5
atxn1b	3
fam8a1b	1
zhx2a	3
ptpn3	6
rad54b	4
fsbp	5
pdp1	6
zmp:0000001316	3
galnt1	2
alg2	3
nr4a3	2
nacad	3
mindy3	5
abcb4	6
zgc:171704	6
pdia7	4
fam210ab	2
rbfox1l	5
gstk1	6
mboat7	1
calhm6	1
si:dkey-165n16.5	5
arid1aa	1
tent5ba	3
si:ch211-1i11.3	5
stk40	1
sh3bp5b	1
snrnp48	1
elp6	5
eif3ea	5
plekhf2	4
ndufaf6	3
ccne2	4
ptpn23a	3
aste1a	4
pycard	1
fli1b	4
smarcc1a	1
pkdc	2
slc4a7	6
thbs3a	6
dbf4	4
rims2a	6
sult2st3	3
gapdhs	5
smg5	1
paqr6	5
rbm8a	4
otud7b	2
bola1	1
tmem176l.1	2
rab11al	2
brd2b	5
efhb	1
znf385d	6
znf385d	3
nr1d2a	4
nr1d2a	2
vsig10l	5
dhdds	3
hmgn2	1
fabp10a	3
baalca	3
spire1b	3
cep72	4
trip13	2
ptdss1a	5
smpd5	5
gpatch3	1
sacm1lb	6
ggctb	6
znrf2b	3
fzd1	2
fzd1	5
iqgap3	2
iqgap3	4
pex5	4
lpcat3	4
ccdc12	4
ttc29	2
eaf1	5
leng9	4
zgc:174888	5
faxcb	5
pnrc2	5
si:dkey-34d22.1	5
scmh1	4
aldh5a1	4
cep162	1
plekho1b	6
rbm24b	3
smpd5	3
fancm	1
dnajc17	6
zbtb42	4
akt1	4
cep170b	6
ptpn21	5
zgc:136872	3
tmem151bb	3
bmp2a	5
cdc5l	6
ptk2ba	4
dusp23b	4
hivep2b	5
fuca2	1
dnajc5gb	5
smc6	1
afg1la	3
fbxo30a	2
rmnd1	1
edrf1	4
nkl.3	1
zranb1b	5
egln3	2
eapp	3
sec23a	3
mgaa	1
lgals3b	1
psma3	1
tfb2m	4
pnn	4
daam1a	6
rtraf	6
ero1a	5
bach2a	5
ankrd6a	3
kif13ba	3
tdp1	2
nrxn3a	1
adck1	3
hhipl1	6
vrk1	4
galcb	6
dicer1	3
fmn2a	3
p4ha1b	2
ccdc6a	4
ank3a	3
entpd6	4
pygb	2
nphp1	4
fam98a	4
fas	6
fas	5
peli1b	4
rlf	4
map4k3b	5
gale	3
cln8	5
kbtbd11	4
zgc:154055	1
crybg1a	2
ccser2a	5
calm1a	1
larp1b	1
pgrmc2	4
cnksr1	2
si:ch211-160f23.5	1
id3	4
ythdf2	4
mis18bp1	3
traf3	3
rcor1	1
ankrd9	2
kctd3	5
itsn2b	3
sh3yl1	6
yy1a	3
eml1	2
itpka	5
znf839	5
pomt2	1
arhgap5	1
abraxas2	1
klf11b	4
ywhaqb	1
gcfc2	1
efr3ba	3
mpp5a	1
eif2s1a	5
id2a	1
kidins220a	4
adam17a	1
myo6b	5
asxl2	1
zgc:174356	3
pimr62	3
npc2	6
si:dkey-1f12.3	2
nt5c1ab	6
zfyve28	1
adob	1
egr2a	5
tmem260	1
pgfb	5
aldh6a1	6
ganc	3
zgc:103755	1
slc39a9	2
lgals8b	3
gnmt	5
tiam2a	6
tfb1m	4
zgc:113176	1
orc3	3
fcf1	1
zgc:113372	2
zgc:113377	2
ddhd1a	2
stxbp6	6
nol10	1
ttll5	3
spred1	5
atxn3	1
mycbp	3
exo1	4
ltbp1	3
fam98a	6
kif20ba	4
pank1a	5
ptena	3
zgc:172341	5
ryr2b	3
entpd6	3
ikzf5	5
slc22a7b.3	6
aftphb	2
rpl13a	4
ccser2a	3
mdga2a	5
lpin1	5
dlst	3
rps6kl1	6
si:ch211-173a9.6	3
usp8	1
nedd4a	6
si:dkey-205h23.2	1
pigb	3
relt	3
kctd14	2
ints4	5
slc24a5	3
cplx3b	6
wash1	1
utp15	1
arf5	3
shank3a	3
fgd4a	4
nup205	3
parp12a	5
rxylt1	4
mlycd	3
hsbp1b	4
vps9d1	6
pdf	3
tshz3a	2
mtss1la	2
tmem263	1
si:dkey-103i16.6	1
arntl2	5
bhlhe41	4
ampd3b	4
si:ch211-218c6.8	3
rspry1	1
n4bp1	1
lonp2	5
il34	2
sf3b3	3
dennd4a	4
rab11a	3
smad3b	5
igf1ra	5
kmt5b	3
chka	6
got2a	2
nrn1la	5
edc4	4
gnao1a	1
mef2aa	1
si:dkeyp-59c12.1	5
pex11a	4
si:ch211-39k3.2	2
znf592	5
pik3c2a	3
ppfibp2a	5
atmin	2
si:ch211-220f16.2	1
si:ch211-220f16.1	2
gse1	1
cd151l	3
mvda	4
def8	2
def8	5
ssr3	3
snrpa	1
bckdha	4
siae	2
map3k10	6
qpctla	3
leo1	5
tmod2	1
tnfaip8l3	5
ugt5c2	1
ugt5c3	1
vwa7	1
vaspb	1
veph1	4
ccnl1a	4
bcl7bb	4
cntn5	6
bcl9l	5
cdon	6
bicra	1
ilvbl	4
mmp23bb	3
pcyt1ab	1
pld3	6
irf2bp1	2
ets1	6
fli1a	5
bmp16	4
yif1b	4
mob2b	4
ube2q1	1
tspan4a	2
fam107b	4
ppfibp1b	5
nudt4a	5
admb	4
si:ch211-218c6.8	5
tle3a	4
cdh13	6
eif4g2b	4
akip1	2
si:ch211-216l23.2	5
si:ch211-212o1.2	4
slc24a1	4
rab11a	5
calb2a	5
cfdp1	4
ssr3	4
myo5aa	1
fzd9b	6
zbtb22a	6
msto1	1
tgfbr2a	5
ehmt2	3
zgc:63863	3
cfap20	1
lrrc3b	3
klhl7	6
btd	5
snx13	2
recql4	3
btr20	3
map7d1b	6
cica	4
tcf19l	4
tap2a	3
oxr1b	4
naxe	4
pygo2	4
znf687b	1
snx27a	4
rps27.1	3
vamp1	3
grin2da	6
dbpa	5
znf865	1
u2af2b	3
olah	3
si:dkey-3n22.9	3
eepd1	6
ctdp1	4
ldlrad4a	1
lrp12	3
tmem200b	2
stx12	1
arid1ab	4
phactr4a	3
hivep3a	3
ppp1r8a	2
stmn1a	3
ube2e1	2
thrb	3
fkbp10a	2
clic1	5
slc39a7	6
cmtm8a	4
dync1li1	4
mpp6b	1
ngly1	1
znf516	2
nfatc1	5
slc52a2	4
si:dkey-222b8.4	2
snapin	1
rit1	2
pex11b	1
s100v2	6
tac1	1
bloc1s4	4
pard6gb	4
mylipa	5
neu1	1
prrt1	2
mgat1b	1
lpcat1	6
ppp1r10	4
mfsd2ab	4
pip4p2	1
tmem64	5
tdp2b	4
gmnn	4
pag1	2
gmpr	2
fuca1.2	4
hpca	6
azin1b	4
pex1	1
rp9	2
si:dkey-184p18.2	1
ndufs5	1
anln	4
smim12	5
smap2	1
asb4	3
si:ch211-13c6.2	3
fbxl2	4
cyhr1	5
ppt1	4
lypla2	1
ankib1a	1
rad21b	2
ext1b	5
tpmt.2	2
ncdn	3
rrm2	4
c19h1orf109	4
ago4	1
kpnb1	3
rpl14	1
arl4ab	3
tmem106bb	6
acot13	4
tpd52	4
zgc:91944	4
nt5c1aa	3
vps50	1
ndst3	2
rps3a	4
rps3a	2
bnc2	5
si:dkey-22o12.2	5
gpr183b	5
zgc:112980	4
palb2	3
si:dkey-194g4.1	3
mtus1b	3
polr1e	5
pds5a	4
si:ch1073-440b2.1	3
cbsa	1
kcnq5b	1
cdk2ap2	4
cntf	5
fggy	5
phlpp1	1
sharpin	1
irf4a	5
irf4a	2
ripk1l	1
si:ch211-241e1.5	3
polr2d	3
polr2d	1
gpaa1	3
exosc4	6
aqp1a.1	3
fuz	2
rab18b	2
yme1l1b	3
tnk2b	5
ptmab	1
phb2a	3
phb2a	1
mb21d2	5
cwc25	3
gng5	6
ppm1la	5
si:dkey-119f1.1	2
rc3h1b	1
ripk2	4
eif4a2	1
dipk2aa	3
si:ch211-71m22.1	4
usp33	1
gipc2	4
bcl6ab	3
nsun4	1
gadd45aa	1
fam151a	2
arhgap21b	5
bcl2b	2
bcl2b	5
vps4b	3
f3b	5
sh3glb1b	1
arhgef4	1
agfg1b	5
xrn1	2
tfa	2
clcn2a	3
st3gal3b	5
kdm4ab	1
ptgs2a	1
arpc5a	1
lyrm4	1
pip4k2ab	1
bmi1b	5
inhbab	2
zgc:56628	5
gtf2b	3
lrrc8da	3
csrnp1a	3
si:dkey-24c2.9	3
tgfbr1a	5
crtc1a	5
mast3a	4
pde4ca	5
slc35g2a	3
ppp2r3a	3
ptbp1a	1
efna2a	1
hectd3	3
impa1	3
urod	1
paxip1	1
si:ch211-106h4.5	3
lrrcc1	1
ranbp9	1
ankhb	5
fam49ba	3
ubtfl	4
slc4a2a	4
ttc19	5
tmub1	1
prpf4ba	1
klf17	1
klhl20	1
brinp2	3
astn1	3
tnr	3
plk3	5
dhx9	3
smg7	1
elavl1a	1
nadkb	4
prkci	1
sppl2	4
arhgef18a	5
zgc:66427	5
si:rp71-1g18.1	5
homeza	4
spsb4a	5
slc25a36a	5
epha4a	5
crlf1a	1
crlf1a	4
si:dkey-97a13.6	3
gbp2	3
vcpip1	1
ift57	4
ftr06	3
esyt2a	5
nrp1b	1
ftr16	4
si:ch211-195h23.3	3
kirrel1b	5
ece2a	2
wdr47a	3
si:ch211-66k16.27	3
gpsm2	4
fam102ba	4
ephb1	5
ap1s3b	2
klf6b	3
lpar5a	1
per2	4
cdc34b	4
blvra	1
mcm6l	5
cntnap2b	2
eef1da	5
si:ch73-52e5.2	5
abhd4	1
gna11b	5
ralbp1	1
admp	3
ctnnbl1	3
acss2l	5
ankrd12	5
rnf126	3
zmp:0000000521	2
rab8a	3
ap1m1	3
atcayb	3
cplx4c	3
si:ch211-178n15.1	6
jund	4
cers4b	5
sbno2a	1
sf3a2	1
epb41l3b	3
ftr30	2
ftr33	5
ftr34	5
ndufaf4	1
dse	6
nt5e	3
snx14	1
pcmt	6
ptprk	6
cdk19	5
cebpz	1
rev3l	4
cnksr3	2
si:ch73-111k22.2	1
sprtn	4
tshr	2
igfbp1a	3
dsg2.1	1
usp24	1
bloc1s2	4
plpp3	1
dab1a	6
kcnk5b	1
ptger2b	1
kcnk10a	4
dtl	5
slc30a1a	4
suco	6
suco	1
dnm3a	6
itpa	1
jun	4
si:dkey-86e18.1	6
tnfaip2a	5
enpp5	6
tdh	1
sox7	6
six4b	2
rtn1b	6
fryl	6
si:ch211-191d2.2	4
sh3rf1	6
epha7	5
ccn2a	5
itsn2a	3
hook1	2
ppat	6
slc35f6	4
znf106b	4
gtf2h5	4
armt1	4
akap12b	1
si:dkey-177p2.6	1
sel1l	1
tmem251	1
si:dkey-85n7.8	2
si:dkey-85n7.6	6
serpina10a	4
dll4	3
ino80	1
dpf3	5
acot20	4
rnf144ab	5
rnaseh1	2
ccr6a	3
acat2	2
pdia6	3
usta	5
stxbp5a	3
rab32a	6
cd164	4
snx3	4
nbas	1
mycn	6
rxrgb	2
tprb	3
swt1	1
prrx1b	6
si:ch211-63o20.7	3
cnstb	2
fam49a	1
adgrf11	1
lbr	2
slc5a6a	5
abracl	3
txlnba	2
hivep2a	2
adat2	2
adat2	1
flvcr1	3
coq8aa	2
ift172	5
rcan2	2
reps1	4
ccdc25	1
tbc1d32	3
fam184a	6
gopc	1
rfx6	2
igf2r	1
snx9b	2
laptm4a	4
mark3b	1
fkbp1b	5
atad2b	1
flvcr2b	4
zc3h14	3
fosab	1
wdr26b	1
si:ch211-57i17.1	5
si:ch73-21k16.5	6
dnmt3aa	5
dtnba	6
prep	3
xkr5a	5
kif13bb	2
rbm25b	3
hsp90ab1	3
rnf8	3
disp1	6
mia3	4
fdft1	4
wdr20b	5
actr10	1
zgc:86709	3
efr3bb	4
si:dkey-12h9.6	5
esr1	5
syndig1l	5
zer1	1
dtwd2	5
jak2a	4
nop14	5
oaz1b	1
rab27b	5
add1	4
si:rp71-1h20.5	3
gb:ai877918	3
zgc:113343	4
si:ch73-299h12.8	3
znf971	4
zgc:86839	4
zgc:86839	6
phyhd1	6
hwa	4
ly6m2	5
ly6m6	3
stbd1	6
ccng2	5
dck	4
olfm1b	3
egfl7	6
wdr41	4
pde8b	5
nr6a1b	3
psmb7	6
nek6	3
nek6	5
arhgap24	2
esm1	6
ccbe1	4
lman1	3
znf532	6
ube2r2	1
sptan1	2
adora2ab	5
snrpd3l	1
zgc:113162	5
niban2a	2
arrdc1b	4
sfswap	5
gstt1b	5
mzt2b	6
tnfrsfa	2
gpn3	1
arpc3	1
ube2g1b	4
gtf3c4	4
gsna	5
nkx6.1	3
gpat3	4
btc	5
zgc:86764	4
ghrb	2
rgs7bpb	4
rnf180	1
htr1ab	5
ftsj1	1
itpkca	1
si:ch211-191j22.3	2
b9d2	1
nadk2	4
skp2	4
lmbrd2b	6
chek1	3
birc2	5
jam3b	6
zgc:171740	2
fibpb	3
tmem223	1
tmsb	3
zgc:110540	4
adssl	5
esrra	3
nxf1	2
bscl2	1
ppp1r14ba	2
hif1al2	3
slc29a2	4
nrg2a	6
zgc:100829	4
si:ch211-59d17.3	5
zmat2	1
slc7a3a	3
zgc:110224	3
rap1gap2b	5
crcp	6
adamts2	4
arl3l1	2
rbm22	2
ndst1b	1
rnf145b	1
poglut3	5
mrpl22	3
prr7	1
cox7b	3
ndfip1l	1
siah2l	1
si:ch211-274p24.2	1
mntb	4
dynll2b	4
pigs	2
aldocb	1
serpinf1	6
nsrp1	4
bnip1b	4
ppp2r2bb	6
gabrg2	2
stk32a	3
aff4	1
ankrd46a	5
tmlhe	6
sra1	4
cmc4	5
spry4	2
rnf121	1
si:ch73-269m14.2	1
skp1	4
irf1b	2
larp1	1
sap30l	4
whrna	6
gpat3	3
tnksa	5
birc2	3
pacs1a	4
slc34a1b	4
chm	4
slc25a34	1
si:zfos-1324h11.5	6
cdkn1a	3
zgc:162255	2
rbbp5	2
cept1b	3
pparda	5
si:ch73-138e16.2	3
si:ch73-138e16.3	4
si:ch73-138e16.4	1
zgc:101130	1
si:dkey-1b17.9	2
znf1178	1
znf1184	4
znf1181	5
znf1171	3
zgc:171435	4
znf1003	4
zgc:175284	5
si:ch73-92e7.6	2
si:dkey-20i20.2	5
cep19	4
ing5a	1
impact	3
lonp1	2
gipc3	5
uhrf1	3
fbn2b	6
tnfaip8l1	2
ncln	3
ncln	1
tma7	1
si:dkey-19a16.2	4
si:dkey-19a16.7	6
zgc:171490	6
zgc:171500	6
si:dkey-253d23.8	3
nlrc7	6
rbck1	5
stab1	2
si:dkey-42i9.6	3
hyal2b	6
arhgef18b	2
insrb	1
bcor	1
tspan7b	5
glsa	1
si:ch211-246m6.4	3
tpm4a	6
plekhb2	5
si:dkey-121a11.3	5
ier5	4
nfia	5
si:ch211-197g15.8	5
si:ch73-63e15.2	3
si:ch73-63e15.2	1
yjefn3	6
midn	1
atp5f1d	3
cbarpb	5
hcn2b	2
btbd2a	4
pias4a	1
ell	3
fkbp8	1
ssbp4	4
rex1bd	3
cpamd8	3
shdb	2
tle2b	6
tle5	4
gna15.1	2
ap3d1	3
ddx59	6
nek7	3
si:dkey-121a9.3	1
dennd1b	3
si:ch211-117l17.4	3
wdr47b	2
mrps28	4
adcy9	1
si:dkey-44g23.5	4
pdcd4b	4
mxi1	5
mxi1	4
zmp:0000000735	4
slc6a6b	2
pcbp4	2
pcbp4	5
terf2ip	2
hoga1	5
rubcn	1
b3gnt7	3
acy1	5
mccc1	5
ppp1r2	4
tm4sf18	3
rcor3	3
si:ch211-262h13.5	2
s1pr1	4
uchl5	1
malt2	5
mrpl54	4
plekhb2	2
kif14	1
vasna	4
si:dkey-286j15.3	6
tspan2b	3
kcnk15	5
ogfr	2
frmd4bb	3
rbm10	4
zgc:113423	3
fbxo30b	3
spata2	1
smim29	1
hmga1a	1
slc9a8	6
arl6ip5b	4
sgk2a	3
nup210	3
cnbpa	2
raf1a	2
smpd2a	6
tnnt2a	6
tnnt2a	2
phlda3	1
syt2a	2
trim35-39	6
gata5	2
rgs19	2
eif4ba	5
eif4e3	2
ppp1r3da	1
pigt	6
snx21	5
gss	6
si:ch211-218g4.2	3
sulf2b	6
fkbp1ab	1
cdc42l2	5
commd7	4
tafa1a	6
ebp	4
oard1	4
tasorb	4
kctd6b	4
ccnq	5
usp19	4
adnpb	4
ccdc30	1
zgc:154075	3
icmt	5
eno1a	4
samd11	1
her9	1
ddost	1
zbtb17	3
hspb7	2
epha2b	2
nckap5l	4
nol9	1
casp9	3
ada	3
atp6ap1b	5
rnd1b	6
atf7a	1
tmem107l	4
ribc1	3
tardbpl	3
ctnnbip1	3
pik3cd	3
dnajc11a	3
phip	4
lca5	5
rps12	3
slc2a12	5
mtfr2	5
plagx	1
grasp	1
si:dkey-190g6.2	1
snrpg	3
plpbp	2
fbxo25	5
cbx5	4
nfe2	3
spryd3	1
zbtb39	1
hipk1a	5
mul1b	1
fam43b	3
pink1	1
agmat	3
cbln4	6
zgc:112994	4
zfp64	6
nfatc2a	2
mical1	3
otud3	1
si:dkeyp-27c8.2	1
gpx7	1
pfkfb2a	6
myl9a	6
tti1	6
znf341	1
itchb	1
slc10a7	1
rnf150b	4
corin	3
cntrob	3
atp1b2a	3
[truncated: 1,374 more rows]
