# Supplementary material for: Leveraging chromatin state transitions for the identification of regulatory networks orchestrating heart regeneration
Source: Nucleic Acids Res. 2024 Feb 14;52(8):4215–33. doi: 10.1093/nar/gkae085 (PMC11077086; doi:10.1093/nar/gkae085)
Supplement: gkae085_Supplemental_Files [file gkae085_supplemental_files.zip › Table S3.xlsx]

## Sheet: Sheet 1
cluster	p_val	avg_log2FC	pct.1	pct.2	p_val_adj	gene	test	GROUP	Freq_clu_in_Peak
0	0	0.584866	0.667	0.584	2.84641e-307	Hoxd11	bimod	00A_Ia_01dcpi	672
0	2.80668e-285	0.533566	0.683	0.596	5.80984e-283	Hoxa11	bimod	00A_Ia_01dcpi	672
0	5.93831e-244	0.994121	0.476	0.359	1.22923e-241	Sox21	bimod	00A_Ia_01dcpi	672
0	3.82158e-226	0.845171	0.42	0.251	7.91067e-224	Sox10	bimod	00A_Ia_01dcpi	672
0	1.32085e-202	0.408811	0.716	0.532	2.73417e-200	Hoxa13	bimod	00A_Ia_01dcpi	672
0	1.15557e-192	0.343417	0.667	0.416	2.39203e-190	Hoxa9	bimod	00A_Ia_01dcpi	672
0	3.9786e-186	0.379846	0.438	0.324	8.23571e-184	Sox6	bimod	00A_Ia_01dcpi	672
0	3.27898e-184	0.644873	0.424	0.397	6.78749e-182	FOXK1	bimod	00A_Ia_01dcpi	672
0	7.89337e-181	1.19496	0.42	0.299	1.63393e-178	GATA3	bimod	00A_Ia_01dcpi	672
0	8.996e-177	0.870105	0.442	0.15	1.86217e-174	Sox3	bimod	00A_Ia_01dcpi	672
0	2.38132e-163	1.19463	0.542	0.385	4.92934e-161	TRPS1	bimod	00A_Ia_01dcpi	672
0	1.58074e-150	0.921821	0.527	0.494	3.27213e-148	Foxo1	bimod	00A_Ia_01dcpi	672
0	5.52064e-149	0.625983	0.371	0.126	1.14277e-146	CDX4	bimod	00A_Ia_01dcpi	672
0	1.45057e-138	0.39198	0.438	0.303	3.00267e-136	BMAL1	bimod	00A_Ia_01dcpi	672
0	2.76966e-138	0.961776	0.31	0.219	5.73321e-136	Gata4	bimod	00A_Ia_01dcpi	672
0	4.06892e-138	0.783259	0.298	0.126	8.42267e-136	NFIL3	bimod	00A_Ia_01dcpi	672
0	4.11734e-127	0.643372	0.613	0.166	8.52289e-125	THRb	bimod	00A_Ia_01dcpi	672
0	1.30038e-124	0.114978	0.677	0.646	2.69178e-122	Tgif2	bimod	00A_Ia_01dcpi	672
0	6.70669e-123	0.328179	0.409	0.231	1.38828e-120	NPAS	bimod	00A_Ia_01dcpi	672
0	4.7734e-118	0.311683	0.324	0.215	9.88093e-116	Zac1	bimod	00A_Ia_01dcpi	672
0	6.61349e-110	0.386623	0.344	0.131	1.36899e-107	Smad4	bimod	00A_Ia_01dcpi	672
0	6.84867e-109	1.07949	0.296	0.205	1.41767e-106	Gata6	bimod	00A_Ia_01dcpi	672
0	7.85496e-105	0.119776	0.376	0.15	1.62598e-102	AMYB	bimod	00A_Ia_01dcpi	672
0	1.01968e-104	0.513378	0.234	0.153	2.11074e-102	Sox9	bimod	00A_Ia_01dcpi	672
0	7.92571e-103	0.470551	0.241	0.073	1.64062e-100	RUNX2	bimod	00A_Ia_01dcpi	672
0	1.07445e-101	0.240717	0.501	0.103	2.22412e-99	Eomes	bimod	00A_Ia_01dcpi	672
0	2.61445e-99	0.465025	0.524	0.119	5.41192e-97	Hoxd12	bimod	00A_Ia_01dcpi	672
0	1.42684e-97	0.2211	0.775	0.502	2.95355e-95	Nanog	bimod	00A_Ia_01dcpi	672
0	2.84744e-96	0.232266	0.521	0.122	5.8942e-94	Tbx5	bimod	00A_Ia_01dcpi	672
0	1.50567e-95	0.201047	0.51	0.321	3.11673e-93	RARa	bimod	00A_Ia_01dcpi	672
0	1.38129e-94	0.745632	0.408	0.332	2.85927e-92	Foxf1	bimod	00A_Ia_01dcpi	672
0	1.94791e-93	0.249335	0.287	0.175	4.03216e-91	Sox15	bimod	00A_Ia_01dcpi	672
0	5.10812e-93	0.410347	0.51	0.12	1.05738e-90	Smad3	bimod	00A_Ia_01dcpi	672
0	5.55973e-93	0.276667	0.518	0.181	1.15086e-90	Hoxd13	bimod	00A_Ia_01dcpi	672
0	6.45867e-93	0.57423	0.493	0.11	1.33694e-90	PR	bimod	00A_Ia_01dcpi	672
0	8.16823e-91	0.426857	0.246	0.13	1.69082e-88	Sox4	bimod	00A_Ia_01dcpi	672
0	2.72974e-90	0.614586	0.268	0.2	5.65056e-88	Mef2b	bimod	00A_Ia_01dcpi	672
0	3.52737e-88	0.395047	0.24	0.17	7.30166e-86	Rbpj1	bimod	00A_Ia_01dcpi	672
0	3.19207e-86	0.377173	0.353	0.202	6.60758e-84	FoxD3	bimod	00A_Ia_01dcpi	672
0	1.07791e-85	0.583601	0.327	0.103	2.23128e-83	HLF	bimod	00A_Ia_01dcpi	672
0	1.00197e-84	0.3956	0.304	0.248	2.07408e-82	Foxa2	bimod	00A_Ia_01dcpi	672
0	2.68834e-84	0.370028	0.26	0.218	5.56486e-82	FOXK2	bimod	00A_Ia_01dcpi	672
0	4.54292e-84	0.231669	0.504	0.47	9.40384e-82	CRX	bimod	00A_Ia_01dcpi	672
0	7.98133e-84	0.305216	0.432	0.088	1.65213e-81	Olig2	bimod	00A_Ia_01dcpi	672
0	1.38046e-83	0.616412	0.231	0.181	2.85756e-81	FOXP1	bimod	00A_Ia_01dcpi	672
0	2.403e-76	0.318368	0.385	0.073	4.9742e-74	CEBP	bimod	00A_Ia_01dcpi	672
0	2.34403e-75	0.387589	0.228	0.073	4.85214e-73	Sox17	bimod	00A_Ia_01dcpi	672
0	1.24116e-73	0.393636	0.384	0.273	2.5692e-71	HOXB13	bimod	00A_Ia_01dcpi	672
0	2.15117e-68	0.363655	0.378	0.297	4.45292e-66	FOXA1	bimod	00A_Ia_01dcpi	672
0	7.08106e-68	0.313992	0.231	0.133	1.46578e-65	MITF	bimod	00A_Ia_01dcpi	672
0	2.56963e-65	0.386755	0.36	0.292	5.31913e-63	FoxL2	bimod	00A_Ia_01dcpi	672
0	2.22585e-62	0.197046	0.359	0.079	4.60751e-60	Twist2	bimod	00A_Ia_01dcpi	672
0	3.90849e-61	0.0911796	0.179	0.167	8.09058e-59	Arnt	bimod	00A_Ia_01dcpi	672
0	1.1696e-60	0.193125	0.152	0.089	2.42108e-58	ZNF416	bimod	00A_Ia_01dcpi	672
0	1.06293e-59	0.12973	0.272	0.095	2.20026e-57	Cdx2	bimod	00A_Ia_01dcpi	672
0	1.62505e-59	0.18409	0.183	0.155	3.36384e-57	MafA	bimod	00A_Ia_01dcpi	672
0	4.2442e-59	0.340176	0.333	0.07	8.78549e-57	Erra	bimod	00A_Ia_01dcpi	672
0	1.16924e-57	0.476708	0.351	0.322	2.42033e-55	Foxo3	bimod	00A_Ia_01dcpi	672
0	1.91086e-57	0.189394	0.332	0.072	3.95548e-55	NeuroG2	bimod	00A_Ia_01dcpi	672
0	5.27179e-57	0.351626	0.241	0.154	1.09126e-54	NFAT	bimod	00A_Ia_01dcpi	672
0	1.96139e-55	0.347888	0.311	0.065	4.06009e-53	PBX2	bimod	00A_Ia_01dcpi	672
0	5.89322e-55	0.278573	0.263	0.071	1.2199e-52	MNT	bimod	00A_Ia_01dcpi	672
0	4.77295e-52	0.151976	0.24	0.035	9.88001e-50	NPAS2	bimod	00A_Ia_01dcpi	672
0	1.96675e-51	0.314047	0.321	0.075	4.07118e-49	Pdx1	bimod	00A_Ia_01dcpi	672
0	2.22876e-50	0.247142	0.317	0.075	4.61354e-48	Hoxd10	bimod	00A_Ia_01dcpi	672
0	2.20248e-49	0.234153	0.321	0.079	4.55914e-47	Smad2	bimod	00A_Ia_01dcpi	672
0	3.24873e-49	0.173544	0.286	0.06	6.72488e-47	BHLHA15	bimod	00A_Ia_01dcpi	672
0	8.50633e-49	0.284054	0.137	0.072	1.76081e-46	Mef2a	bimod	00A_Ia_01dcpi	672
0	2.812e-44	0.5345	0.256	0.053	5.82084e-42	EAR2	bimod	00A_Ia_01dcpi	672
0	4.34054e-41	0.473188	0.256	0.057	8.98492e-39	RUNX1	bimod	00A_Ia_01dcpi	672
0	1.44077e-39	0.464949	0.192	0.127	2.9824e-37	Gata2	bimod	00A_Ia_01dcpi	672
0	1.73142e-39	0.121295	0.121	0.079	3.58405e-37	CREB5	bimod	00A_Ia_01dcpi	672
0	9.00402e-37	0.44832	0.21	0.041	1.86383e-34	RUNX	bimod	00A_Ia_01dcpi	672
0	1.10852e-35	0.221435	0.213	0.045	2.29465e-33	Atf1	bimod	00A_Ia_01dcpi	672
0	7.34113e-35	0.362703	0.238	0.06	1.51961e-32	Six2	bimod	00A_Ia_01dcpi	672
0	1.0211e-34	0.378911	0.182	0.032	2.11368e-32	ERRg	bimod	00A_Ia_01dcpi	672
0	1.41734e-34	0.17671	0.161	0.179	2.93388e-32	TEAD3	bimod	00A_Ia_01dcpi	672
0	4.79144e-34	0.111489	0.103	0.07	9.91827e-32	Hand2	bimod	00A_Ia_01dcpi	672
0	1.49247e-32	0.17997	0.207	0.063	3.08941e-30	Hoxc9	bimod	00A_Ia_01dcpi	672
0	1.61566e-32	0.302145	0.158	0.025	3.34442e-30	Esrrb	bimod	00A_Ia_01dcpi	672
0	3.58391e-31	0.236864	0.183	0.036	7.41869e-29	PPARa	bimod	00A_Ia_01dcpi	672
0	2.36872e-30	0.254085	0.17	0.126	4.90326e-28	Mef2c	bimod	00A_Ia_01dcpi	672
0	1.31037e-29	0.327775	0.104	0.049	2.71247e-27	Mef2d	bimod	00A_Ia_01dcpi	672
0	1.04487e-28	0.123771	0.132	0.019	2.16289e-26	CLOCK	bimod	00A_Ia_01dcpi	672
0	3.47599e-27	0.318783	0.171	0.109	7.1953e-25	Gata1	bimod	00A_Ia_01dcpi	672
0	4.63108e-27	0.138347	0.14	0.055	9.58634e-25	ZFX	bimod	00A_Ia_01dcpi	672
0	3.99377e-26	0.260421	0.131	0.021	8.26709e-24	Nr5a2	bimod	00A_Ia_01dcpi	672
0	1.60517e-25	0.116999	0.275	0.101	3.32271e-23	HIC1	bimod	00A_Ia_01dcpi	672
0	1.45197e-24	0.229355	0.18	0.045	3.00559e-22	Zic	bimod	00A_Ia_01dcpi	672
0	1.79002e-20	0.0928982	0.138	0.031	3.70535e-18	RXR	bimod	00A_Ia_01dcpi	672
0	7.45105e-20	0.111185	0.115	0.049	1.54237e-17	HIF2a	bimod	00A_Ia_01dcpi	672
0	1.21815e-15	0.111941	0.235	0.182	2.52158e-13	Sox2	bimod	00A_Ia_01dcpi	672
0	1.4728e-14	0.117392	0.369	0.29	3.0487e-12	FOXM1	bimod	00A_Ia_01dcpi	672
0	2.89268e-14	0.146413	0.193	0.078	5.98786e-12	ZNF711	bimod	00A_Ia_01dcpi	672
0	1.21419e-11	0.0956171	0.391	0.245	2.51337e-09	Tbr1	bimod	00A_Ia_01dcpi	672
0	1.50571e-10	0.127181	0.144	0.058	3.11683e-08	Foxa3	bimod	00A_Ia_01dcpi	672
1	0	0.406889	0.809	0.626	1.01397e-306	SCL	bimod	03u_Ia_01dcpi	611
1	3.0897e-230	0.541861	0.809	0.716	6.39569e-228	Pitx1	bimod	03u_Ia_01dcpi	611
1	4.45932e-141	0.230014	0.334	0.235	9.2308e-139	GSC	bimod	03u_Ia_01dcpi	611
1	3.76122e-111	0.548548	0.489	0.076	7.78572e-109	Isl1	bimod	03u_Ia_01dcpi	611
1	8.18295e-65	0.228574	0.352	0.255	1.69387e-62	Fox	bimod	03u_Ia_01dcpi	611
1	6.14013e-59	0.188639	0.292	0.046	1.27101e-56	Tbet	bimod	03u_Ia_01dcpi	611
1	1.02864e-50	0.1721	0.269	0.046	2.12929e-48	Tbx21	bimod	03u_Ia_01dcpi	611
1	8.89767e-47	0.360271	0.212	0.063	1.84182e-44	Gfi1b	bimod	03u_Ia_01dcpi	611
1	1.45056e-43	0.13859	0.206	0.028	3.00265e-41	Otx2	bimod	03u_Ia_01dcpi	611
1	1.76367e-40	0.13439	0.181	0.132	3.6508e-38	Bcl6	bimod	03u_Ia_01dcpi	611
1	6.63683e-37	0.143383	0.184	0.027	1.37382e-34	CHR	bimod	03u_Ia_01dcpi	611
1	1.8821e-32	0.174186	0.181	0.032	3.89595e-30	Hoxa10	bimod	03u_Ia_01dcpi	611
1	4.92887e-28	0.104703	0.176	0.125	1.02028e-25	Mef2c	bimod	03u_Ia_01dcpi	611
1	1.10975e-26	0.108345	0.264	0.086	2.29718e-24	bHLHE41	bimod	03u_Ia_01dcpi	611
1	1.51013e-26	0.108106	0.155	0.028	3.12597e-24	ZNF7	bimod	03u_Ia_01dcpi	611
1	5.11268e-18	0.161971	0.395	0.286	1.05832e-15	FOXM1	bimod	03u_Ia_01dcpi	611
1	1.7184e-14	0.101753	0.237	0.183	3.55708e-12	Sox2	bimod	03u_Ia_01dcpi	611
2	0	2.05532	0.468	0.089	0	Npas4	bimod	04u_Pa_01dcpi	360
2	0	0.6489	0.556	0.403	0	BMYB	bimod	04u_Pa_01dcpi	360
2	0	0.515719	0.444	0.316	0	Meis1	bimod	04u_Pa_01dcpi	360
2	2.38568e-228	0.705308	0.234	0.047	4.93836e-226	Elk1	bimod	04u_Pa_01dcpi	360
2	6.93163e-225	0.606503	0.245	0.049	1.43485e-222	Elk4	bimod	04u_Pa_01dcpi	360
2	3.43341e-224	0.622021	0.482	0.161	7.10717e-222	AMYB	bimod	04u_Pa_01dcpi	360
2	9.48196e-220	0.613713	0.567	0.235	1.96277e-217	MYB	bimod	04u_Pa_01dcpi	360
2	4.34758e-153	0.160847	0.691	0.636	8.99949e-151	Tgif1	bimod	04u_Pa_01dcpi	360
2	1.31942e-115	0.418554	0.537	0.216	2.7312e-113	Hoxd13	bimod	04u_Pa_01dcpi	360
2	1.62726e-96	0.276295	0.303	0.111	3.36843e-94	Cdx2	bimod	04u_Pa_01dcpi	360
2	8.52626e-94	0.191494	0.529	0.387	1.76494e-91	FOXK1	bimod	04u_Pa_01dcpi	360
2	1.64689e-87	0.268137	0.253	0	3.40906e-85	HNF6	bimod	04u_Pa_01dcpi	360
2	7.23447e-86	0.180694	0.242	0	1.49753e-83	Unknown	bimod	04u_Pa_01dcpi	360
2	1.64082e-71	0.183851	0.204	0	3.3965e-69	Cux2	bimod	04u_Pa_01dcpi	360
2	1.36912e-68	0.820201	0.479	0.283	2.83408e-66	FoxL2	bimod	04u_Pa_01dcpi	360
2	3.20549e-66	0.334732	0.625	0.485	6.63537e-64	Foxo1	bimod	04u_Pa_01dcpi	360
2	1.14741e-64	0.12238	0.702	0.646	2.37514e-62	Tgif2	bimod	04u_Pa_01dcpi	360
2	1.98715e-62	0.380809	0.179	0	4.11341e-60	ELF1	bimod	04u_Pa_01dcpi	360
2	2.25507e-59	0.719649	0.537	0.323	4.66799e-57	Foxf1	bimod	04u_Pa_01dcpi	360
2	5.97381e-58	0.115484	0.174	0.048	1.23658e-55	HIF2a	bimod	04u_Pa_01dcpi	360
2	1.97933e-57	0.158696	0.165	0	4.09721e-55	Oct6	bimod	04u_Pa_01dcpi	360
2	1.12694e-47	0.764284	0.466	0.31	2.33277e-45	Foxo3	bimod	04u_Pa_01dcpi	360
2	1.67868e-44	0.143787	0.331	0.214	3.47487e-42	FOXK2	bimod	04u_Pa_01dcpi	360
2	1.02991e-39	0.103608	0.116	0	2.13191e-37	CRE	bimod	04u_Pa_01dcpi	360
2	9.0087e-38	0.121267	0.11	0	1.8648e-35	MYNN	bimod	04u_Pa_01dcpi	360
2	2.14195e-28	0.137667	0.325	0.095	4.43383e-26	bHLHE41	bimod	04u_Pa_01dcpi	360
2	8.43467e-28	0.164526	0.127	0.007	1.74598e-25	ETS	bimod	04u_Pa_01dcpi	360
2	5.6263e-26	0.204914	0.421	0.3	1.16464e-23	FOXA1	bimod	04u_Pa_01dcpi	360
2	1.12623e-12	0.180711	0.231	0.086	2.33129e-10	ZNF711	bimod	04u_Pa_01dcpi	360
2	1.4723e-10	0.16279	0.179	0.063	3.04766e-08	Foxa3	bimod	04u_Pa_01dcpi	360
3	7.64402e-75	0.134604	0.684	0.638	1.58231e-72	Tgif1	bimod	02u_Ea_01dcpi	221
3	2.04689e-36	0.109472	0.141	0.001	4.23706e-34	Max	bimod	02u_Ea_01dcpi	221
3	4.17141e-16	0.102274	0.433	0.259	8.63483e-14	MYB	bimod	02u_Ea_01dcpi	221
3	4.22094e-08	0.100868	0.274	0.126	8.73734e-06	HIC1	bimod	02u_Ea_01dcpi	221
5	7.2991e-195	0.951817	0.798	0.121	1.51091e-192	Etv2	bimod	03u_Ia_01dcpi	235
5	2.33208e-177	0.360861	0.765	0.172	4.8274e-175	EHF	bimod	03u_Ia_01dcpi	235
5	1.30419e-173	0.159443	0.393	0.04	2.69967e-171	Elk1	bimod	03u_Ia_01dcpi	235
5	3.40999e-155	0.613973	0.838	0.202	7.05868e-153	Fli1	bimod	03u_Ia_01dcpi	235
5	7.10587e-154	0.120912	0.814	0.216	1.47091e-151	ETV1	bimod	03u_Ia_01dcpi	235
5	1.00209e-137	0.406334	0.717	0.166	2.07432e-135	ETV4	bimod	03u_Ia_01dcpi	235
5	1.10117e-132	0.383061	0.656	0.144	2.27941e-130	GABPA	bimod	03u_Ia_01dcpi	235
5	2.74314e-122	1.68572	0.733	0.12	5.6783e-120	EWS	bimod	03u_Ia_01dcpi	235
5	2.42245e-113	0.756752	0.603	0.116	5.01447e-111	ELF3	bimod	03u_Ia_01dcpi	235
5	1.98813e-100	0.229206	0.482	0.117	4.11544e-98	SPDEF	bimod	03u_Ia_01dcpi	235
5	2.47075e-74	0.379728	0.486	0.1	5.11444e-72	ELF5	bimod	03u_Ia_01dcpi	235
5	9.87553e-74	0.317137	0.802	0.65	2.04423e-71	SCL	bimod	03u_Ia_01dcpi	235
5	1.86159e-70	0.378603	0.753	0.733	3.85349e-68	Pitx1	bimod	03u_Ia_01dcpi	235
5	1.07187e-32	0.442519	0.474	0.131	2.21878e-30	Isl1	bimod	03u_Ia_01dcpi	235
5	1.04442e-24	0.140778	0.3	0.251	2.16194e-22	GSC	bimod	03u_Ia_01dcpi	235
5	6.03856e-24	0.130041	0.162	0.035	1.24998e-21	SpiB	bimod	03u_Ia_01dcpi	235
5	2.40468e-20	0.223539	0.255	0.132	4.97769e-18	Bcl6	bimod	03u_Ia_01dcpi	235
5	2.21303e-19	0.164359	0.287	0.074	4.58096e-17	Tbx21	bimod	03u_Ia_01dcpi	235
5	2.79696e-19	0.164269	0.296	0.077	5.78972e-17	Tbet	bimod	03u_Ia_01dcpi	235
5	2.48545e-18	0.151097	0.324	0.27	5.14488e-16	Fox	bimod	03u_Ia_01dcpi	235
5	3.07379e-18	0.31007	0.215	0.082	6.36274e-16	Gfi1b	bimod	03u_Ia_01dcpi	235
5	5.24134e-16	0.188197	0.211	0.049	1.08496e-13	Hoxa10	bimod	03u_Ia_01dcpi	235
5	1.87585e-10	0.184869	0.126	0.045	3.883e-08	Stat3	bimod	03u_Ia_01dcpi	235
5	1.28259e-09	0.103162	0.162	0.044	2.65497e-07	ZNF7	bimod	03u_Ia_01dcpi	235
5	1.31168e-09	0.11096	0.166	0.049	2.71518e-07	CHR	bimod	03u_Ia_01dcpi	235
5	3.94746e-09	0.0999383	0.109	0.021	8.17125e-07	IRF3	bimod	03u_Ia_01dcpi	235
5	5.00631e-09	0.0921385	0.174	0.054	1.03631e-06	Otx2	bimod	03u_Ia_01dcpi	235
5	1.08811e-08	0.114888	0.49	0.298	2.25238e-06	Bapx1	bimod	03u_Ia_01dcpi	235
5	8.91072e-06	0.195176	0.243	0.146	0.00184452	STAT4	bimod	03u_Ia_01dcpi	235
5	0.00144496	0.102719	0.162	0.099	0.299108	PRDM1	bimod	03u_Ia_01dcpi	235
6	2.9641e-242	1.60251	0.866	0.206	6.13569e-240	Fli1	bimod	00A_Ia_01dcpi	217
6	3.24671e-241	2.48411	0.922	0.214	6.7207e-239	ETV1	bimod	00A_Ia_01dcpi	217
6	2.95415e-229	3.62394	0.954	0.247	6.1151e-227	ERG	bimod	00A_Ia_01dcpi	217
6	5.57193e-222	2.03271	0.783	0.125	1.15339e-219	Elf4	bimod	00A_Ia_01dcpi	217
6	2.53056e-220	2.74364	0.77	0.13	5.23825e-218	Etv2	bimod	00A_Ia_01dcpi	217
6	1.86052e-217	1.8456	0.77	0.14	3.85128e-215	GABPA	bimod	00A_Ia_01dcpi	217
6	9.83278e-214	1.97603	0.82	0.174	2.03538e-211	EHF	bimod	00A_Ia_01dcpi	217
6	7.67487e-205	1.52052	0.788	0.167	1.5887e-202	ETV4	bimod	00A_Ia_01dcpi	217
6	1.05192e-193	3.19473	0.829	0.124	2.17747e-191	ETS1	bimod	00A_Ia_01dcpi	217
6	1.69335e-144	1.60563	0.654	0.118	3.50523e-142	ELF3	bimod	00A_Ia_01dcpi	217
6	1.51701e-141	0.172693	0.401	0.047	3.14021e-139	Elk4	bimod	00A_Ia_01dcpi	217
6	1.13847e-96	1.652	0.7	0.129	2.35663e-94	EWS	bimod	00A_Ia_01dcpi	217
6	1.08778e-91	0.785329	0.53	0.1	2.25171e-89	ELF5	bimod	00A_Ia_01dcpi	217
6	4.98745e-90	0.514918	0.696	0.595	1.0324e-87	Hoxd11	bimod	00A_Ia_01dcpi	217
6	1.37334e-85	0.617833	0.539	0.116	2.84282e-83	SPDEF	bimod	00A_Ia_01dcpi	217
6	1.37977e-80	0.4394	0.682	0.61	2.85612e-78	Hoxa11	bimod	00A_Ia_01dcpi	217
6	1.24392e-79	0.94578	0.53	0.373	2.57492e-77	Sox21	bimod	00A_Ia_01dcpi	217
6	4.34109e-67	0.700977	0.429	0.277	8.98606e-65	Sox10	bimod	00A_Ia_01dcpi	217
6	6.04567e-67	1.23788	0.507	0.312	1.25145e-64	GATA3	bimod	00A_Ia_01dcpi	217
6	9.85853e-64	0.665	0.484	0.397	2.04072e-61	FOXK1	bimod	00A_Ia_01dcpi	217
6	1.12267e-61	0.7629	0.479	0.194	2.32393e-59	Sox3	bimod	00A_Ia_01dcpi	217
6	3.18024e-61	1.01472	0.654	0.49	6.5831e-59	Foxo1	bimod	00A_Ia_01dcpi	217
6	4.4706e-59	0.337534	0.452	0.341	9.25413e-57	Sox6	bimod	00A_Ia_01dcpi	217
6	8.18117e-59	1.1762	0.613	0.404	1.6935e-56	TRPS1	bimod	00A_Ia_01dcpi	217
6	3.83129e-54	1.13743	0.401	0.227	7.93078e-52	Gata4	bimod	00A_Ia_01dcpi	217
6	5.60632e-53	0.306863	0.682	0.455	1.16051e-50	Hoxa9	bimod	00A_Ia_01dcpi	217
6	3.38953e-49	0.315166	0.7	0.562	7.01633e-47	Hoxa13	bimod	00A_Ia_01dcpi	217
6	1.66918e-45	1.25376	0.373	0.213	3.4552e-43	Gata6	bimod	00A_Ia_01dcpi	217
6	3.82263e-45	0.45875	0.636	0.172	7.91285e-43	Smad3	bimod	00A_Ia_01dcpi	217
6	1.54104e-43	0.426009	0.341	0.167	3.18994e-41	CDX4	bimod	00A_Ia_01dcpi	217
6	1.9114e-43	0.609201	0.677	0.232	3.9566e-41	THRb	bimod	00A_Ia_01dcpi	217
6	2.28561e-43	0.254054	0.631	0.177	4.73121e-41	Tbx5	bimod	00A_Ia_01dcpi	217
6	3.41063e-43	0.143043	0.733	0.646	7.06001e-41	Tgif2	bimod	00A_Ia_01dcpi	217
6	3.11622e-41	0.37594	0.392	0.161	6.45057e-39	Smad4	bimod	00A_Ia_01dcpi	217
6	1.58216e-40	0.476954	0.613	0.176	3.27508e-38	Hoxd12	bimod	00A_Ia_01dcpi	217
6	3.7591e-38	0.61507	0.571	0.165	7.78134e-36	PR	bimod	00A_Ia_01dcpi	217
6	1.71612e-35	0.492107	0.406	0.249	3.55237e-33	Foxa2	bimod	00A_Ia_01dcpi	217
6	3.35316e-35	0.522924	0.272	0.155	6.94103e-33	NFIL3	bimod	00A_Ia_01dcpi	217
6	1.12482e-33	0.765165	0.488	0.338	2.32839e-31	Foxf1	bimod	00A_Ia_01dcpi	217
6	5.47762e-33	0.102895	0.396	0.184	1.13387e-30	AMYB	bimod	00A_Ia_01dcpi	217
6	6.041e-33	0.231852	0.535	0.164	1.25049e-30	Eomes	bimod	00A_Ia_01dcpi	217
6	6.69561e-33	0.362489	0.226	0.166	1.38599e-30	Sox9	bimod	00A_Ia_01dcpi	217
6	2.81402e-32	0.584606	0.304	0.208	5.82502e-30	Mef2b	bimod	00A_Ia_01dcpi	217
6	1.09067e-30	0.247317	0.313	0.191	2.25769e-28	Sox15	bimod	00A_Ia_01dcpi	217
6	1.52016e-30	0.663995	0.286	0.184	3.14673e-28	FOXP1	bimod	00A_Ia_01dcpi	217
6	1.57293e-30	0.199708	0.539	0.349	3.25596e-28	RARa	bimod	00A_Ia_01dcpi	217
6	9.35529e-30	0.186205	0.29	0.235	1.93654e-27	Zac1	bimod	00A_Ia_01dcpi	217
6	6.37625e-29	0.466135	0.456	0.295	1.31988e-26	FoxL2	bimod	00A_Ia_01dcpi	217
6	2.73689e-28	0.363775	0.258	0.179	5.66537e-26	Rbpj1	bimod	00A_Ia_01dcpi	217
6	1.07808e-27	0.437093	0.438	0.305	2.23163e-25	FOXA1	bimod	00A_Ia_01dcpi	217
6	4.91046e-27	0.245172	0.525	0.474	1.01646e-24	CRX	bimod	00A_Ia_01dcpi	217
6	2.17198e-25	0.191236	0.346	0.331	4.496e-23	BMAL1	bimod	00A_Ia_01dcpi	217
6	3.86521e-25	0.822368	0.3	0.129	8.00099e-23	Gata2	bimod	00A_Ia_01dcpi	217
6	3.91358e-25	0.351175	0.29	0.223	8.10111e-23	FOXK2	bimod	00A_Ia_01dcpi	217
6	5.86917e-25	0.361439	0.249	0.096	1.21492e-22	Sox17	bimod	00A_Ia_01dcpi	217
6	8.80154e-25	0.273576	0.456	0.14	1.82192e-22	Olig2	bimod	00A_Ia_01dcpi	217
6	7.74482e-24	0.261109	0.401	0.111	1.60318e-21	Smad2	bimod	00A_Ia_01dcpi	217
6	1.12057e-23	0.180417	0.76	0.546	2.31957e-21	Nanog	bimod	00A_Ia_01dcpi	217
6	4.12459e-23	0.29268	0.152	0.119	8.5379e-21	TEAD4	bimod	00A_Ia_01dcpi	217
6	4.38819e-23	0.231571	0.226	0.156	9.08356e-21	MafA	bimod	00A_Ia_01dcpi	217
6	5.18695e-23	0.176472	0.327	0.265	1.0737e-20	NPAS	bimod	00A_Ia_01dcpi	217
6	8.15357e-23	0.221184	0.171	0.036	1.68779e-20	SpiB	bimod	00A_Ia_01dcpi	217
6	3.86793e-22	0.271659	0.387	0.108	8.00662e-20	Hoxd10	bimod	00A_Ia_01dcpi	217
6	4.64656e-22	0.229247	0.516	0.234	9.61837e-20	Hoxd13	bimod	00A_Ia_01dcpi	217
6	1.12015e-21	0.137528	0.221	0.166	2.31871e-19	Arnt	bimod	00A_Ia_01dcpi	217
6	6.76075e-21	0.258724	0.212	0.151	1.39948e-18	Sox4	bimod	00A_Ia_01dcpi	217
6	2.0186e-20	0.291732	0.35	0.226	4.1785e-18	FoxD3	bimod	00A_Ia_01dcpi	217
6	2.43216e-19	0.183296	0.369	0.11	5.03457e-17	NeuroG2	bimod	00A_Ia_01dcpi	217
6	3.57e-19	0.523758	0.415	0.322	7.38989e-17	Foxo3	bimod	00A_Ia_01dcpi	217
6	3.7041e-19	0.345651	0.272	0.165	7.66749e-17	NFAT	bimod	00A_Ia_01dcpi	217
6	1.31501e-18	0.264163	0.189	0.104	2.72207e-16	RUNX2	bimod	00A_Ia_01dcpi	217
6	4.1607e-18	0.310746	0.359	0.11	8.61266e-16	Erra	bimod	00A_Ia_01dcpi	217
6	5.20405e-18	0.53945	0.24	0.113	1.07724e-15	Gata1	bimod	00A_Ia_01dcpi	217
6	5.78992e-17	0.141926	0.138	0.1	1.19851e-14	ZNF416	bimod	00A_Ia_01dcpi	217
6	7.22507e-17	0.167767	0.369	0.122	1.49559e-14	Twist2	bimod	00A_Ia_01dcpi	217
6	1.42315e-16	0.290725	0.369	0.292	2.94592e-14	HOXB13	bimod	00A_Ia_01dcpi	217
6	1.59925e-16	0.346047	0.267	0.143	3.31044e-14	HLF	bimod	00A_Ia_01dcpi	217
6	2.85481e-16	0.280216	0.346	0.112	5.90947e-14	Pdx1	bimod	00A_Ia_01dcpi	217
6	6.27198e-16	0.42276	0.295	0.084	1.2983e-13	Six2	bimod	00A_Ia_01dcpi	217
6	4.14266e-15	0.518211	0.286	0.083	8.5753e-13	EAR2	bimod	00A_Ia_01dcpi	217
6	7.68425e-15	0.227421	0.355	0.125	1.59064e-12	CEBP	bimod	00A_Ia_01dcpi	217
6	1.28882e-14	0.257293	0.23	0.056	2.66786e-12	PPARa	bimod	00A_Ia_01dcpi	217
6	1.67424e-13	0.128275	0.198	0.044	3.46568e-11	RXR	bimod	00A_Ia_01dcpi	217
6	2.73375e-13	0.149262	0.29	0.095	5.65886e-11	BHLHA15	bimod	00A_Ia_01dcpi	217
6	6.36866e-13	0.534529	0.226	0.171	1.31831e-10	TEAD3	bimod	00A_Ia_01dcpi	217
6	1.03821e-12	0.44605	0.272	0.087	2.1491e-10	RUNX1	bimod	00A_Ia_01dcpi	217
6	1.48748e-12	0.103334	0.157	0.154	3.07907e-10	MITF	bimod	00A_Ia_01dcpi	217
6	1.68298e-12	0.12446	0.184	0.04	3.48377e-10	PPARE	bimod	00A_Ia_01dcpi	217
6	4.19171e-12	0.221122	0.24	0.069	8.67684e-10	Atf1	bimod	00A_Ia_01dcpi	217
6	7.14406e-12	0.114578	0.189	0.049	1.47882e-09	Rfx6	bimod	00A_Ia_01dcpi	217
6	1.04185e-11	0.144886	0.124	0.074	2.15664e-09	Hand2	bimod	00A_Ia_01dcpi	217
6	2.86122e-11	0.161459	0.115	0.084	5.92272e-09	Mef2a	bimod	00A_Ia_01dcpi	217
6	1.20054e-10	0.200509	0.433	0.298	2.48511e-08	FOXM1	bimod	00A_Ia_01dcpi	217
6	3.75547e-10	0.158583	0.171	0.066	7.77382e-08	ZFX	bimod	00A_Ia_01dcpi	217
6	1.16044e-09	0.111507	0.124	0.085	2.4021e-07	CREB5	bimod	00A_Ia_01dcpi	217
6	1.19778e-09	0.145936	0.111	0.019	2.4794e-07	ARE	bimod	00A_Ia_01dcpi	217
6	2.56191e-09	0.167796	0.161	0.133	5.30315e-07	Mef2c	bimod	00A_Ia_01dcpi	217
6	2.91192e-09	0.18139	0.143	0.034	6.02768e-07	GRHL2	bimod	00A_Ia_01dcpi	217
6	4.89554e-09	0.214964	0.267	0.108	1.01338e-06	PBX2	bimod	00A_Ia_01dcpi	217
6	1.31982e-08	0.198012	0.129	0.029	2.73203e-06	Sox7	bimod	00A_Ia_01dcpi	217
6	6.64757e-08	0.207418	0.194	0.066	1.37605e-05	Zic	bimod	00A_Ia_01dcpi	217
6	7.27514e-08	0.142565	0.281	0.187	1.50595e-05	Sox2	bimod	00A_Ia_01dcpi	217
6	1.24996e-07	0.0913196	0.134	0.033	2.58742e-05	Atf4	bimod	00A_Ia_01dcpi	217
6	4.20138e-07	0.257176	0.166	0.057	8.69686e-05	ERRg	bimod	00A_Ia_01dcpi	217
6	6.85842e-07	0.100542	0.276	0.128	0.000141969	HIC1	bimod	00A_Ia_01dcpi	217
6	2.69321e-06	0.16228	0.221	0.094	0.000557495	ZNF711	bimod	00A_Ia_01dcpi	217
6	1.22648e-05	0.0951417	0.115	0.059	0.00253881	HIF2a	bimod	00A_Ia_01dcpi	217
6	1.64006e-05	0.173693	0.12	0.039	0.00339492	Nr5a2	bimod	00A_Ia_01dcpi	217
6	2.9075e-05	0.0966384	0.138	0.054	0.00601852	IRF8	bimod	00A_Ia_01dcpi	217
6	3.06423e-05	0.287691	0.171	0.071	0.00634295	RUNX	bimod	00A_Ia_01dcpi	217
6	3.56699e-05	0.151441	0.124	0.049	0.00738367	Esrrb	bimod	00A_Ia_01dcpi	217
6	7.42514e-05	0.0937144	0.456	0.302	0.01537	Bapx1	bimod	00A_Ia_01dcpi	217
6	0.0002012	0.131461	0.161	0.07	0.0416484	Foxa3	bimod	00A_Ia_01dcpi	217
6	0.000315192	0.174326	0.198	0.097	0.0652448	PRDM1	bimod	00A_Ia_01dcpi	217
6	0.000789142	0.320011	0.175	0.144	0.163352	TEAD1	bimod	00A_Ia_01dcpi	217
6	0.00975874	0.0920815	0.18	0.108	1	MNT	bimod	00A_Ia_01dcpi	217
7	9.7149e-255	1.32844	0.98	0.03	2.01098e-252	Fos	bimod	00A_Ia_01dcpi	152
7	2.66908e-238	1.33107	0.987	0.008	5.52499e-236	Fra1	bimod	00A_Ia_01dcpi	152
7	7.46482e-233	1.33137	0.993	0.031	1.54522e-230	BATF	bimod	00A_Ia_01dcpi	152
7	5.30406e-230	1.11674	1	0.033	1.09794e-227	Atf3	bimod	00A_Ia_01dcpi	152
7	1.64696e-210	1.02776	0.908	0.007	3.4092e-208	JunB	bimod	00A_Ia_01dcpi	152
7	4.3796e-207	1.24796	0.888	0.004	9.06577e-205	Fra2	bimod	00A_Ia_01dcpi	152
7	2.57665e-107	0.362406	0.507	0.013	5.33366e-105	Fosl2	bimod	00A_Ia_01dcpi	152
7	9.46286e-59	0.907067	0.539	0.376	1.95881e-56	Sox21	bimod	00A_Ia_01dcpi	152
7	2.40509e-58	0.443272	0.645	0.6	4.97854e-56	Hoxd11	bimod	00A_Ia_01dcpi	152
7	5.35293e-52	0.721162	0.447	0.279	1.10806e-49	Sox10	bimod	00A_Ia_01dcpi	152
7	5.71665e-52	0.424854	0.684	0.611	1.18335e-49	Hoxa11	bimod	00A_Ia_01dcpi	152
7	1.64215e-40	0.982811	0.388	0.257	3.39925e-38	ETV1	bimod	00A_Ia_01dcpi	152
7	4.99441e-40	0.738335	0.48	0.2	1.03384e-37	Sox3	bimod	00A_Ia_01dcpi	152
7	2.40598e-39	0.888277	0.428	0.32	4.98038e-37	GATA3	bimod	00A_Ia_01dcpi	152
7	3.38645e-39	0.322169	0.447	0.344	7.00995e-37	Sox6	bimod	00A_Ia_01dcpi	152
7	3.45173e-39	0.315754	0.704	0.458	7.14509e-37	Hoxa9	bimod	00A_Ia_01dcpi	152
7	2.09832e-37	1.12928	0.309	0.168	4.34351e-35	Etv2	bimod	00A_Ia_01dcpi	152
7	3.03538e-36	0.520732	0.441	0.401	6.28324e-34	FOXK1	bimod	00A_Ia_01dcpi	152
7	9.44299e-35	0.530556	0.336	0.204	1.9547e-32	ETV4	bimod	00A_Ia_01dcpi	152
7	2.08254e-34	0.392915	0.289	0.251	4.31085e-32	Fli1	bimod	00A_Ia_01dcpi	152
7	2.38902e-33	1.41091	0.414	0.291	4.94527e-31	ERG	bimod	00A_Ia_01dcpi	152
7	5.02174e-32	0.291985	0.691	0.566	1.0395e-29	Hoxa13	bimod	00A_Ia_01dcpi	152
7	1.75439e-31	0.727465	0.48	0.502	3.63159e-29	Foxo1	bimod	00A_Ia_01dcpi	152
7	1.66196e-30	0.864589	0.507	0.415	3.44026e-28	TRPS1	bimod	00A_Ia_01dcpi	152
7	1.44015e-29	0.364562	0.388	0.231	2.98111e-27	Zac1	bimod	00A_Ia_01dcpi	152
7	2.27033e-29	0.160261	0.763	0.647	4.69959e-27	Tgif2	bimod	00A_Ia_01dcpi	152
7	4.37138e-28	0.532432	0.283	0.157	9.04875e-26	NFIL3	bimod	00A_Ia_01dcpi	152
7	4.73281e-28	0.519038	0.322	0.178	9.79691e-26	Rbpj1	bimod	00A_Ia_01dcpi	152
7	4.97433e-28	0.369619	0.316	0.172	1.02969e-25	CDX4	bimod	00A_Ia_01dcpi	152
7	3.97869e-27	0.460424	0.283	0.101	8.2359e-25	RUNX2	bimod	00A_Ia_01dcpi	152
7	4.1649e-27	0.599986	0.276	0.18	8.62133e-25	GABPA	bimod	00A_Ia_01dcpi	152
7	7.98661e-27	0.793976	0.316	0.235	1.65323e-24	Gata4	bimod	00A_Ia_01dcpi	152
7	1.74762e-26	0.21982	0.803	0.549	3.61758e-24	Nanog	bimod	00A_Ia_01dcpi	152
7	2.60678e-26	0.567023	0.276	0.216	5.39603e-24	EHF	bimod	00A_Ia_01dcpi	152
7	3.52606e-26	0.304025	0.454	0.326	7.29894e-24	BMAL1	bimod	00A_Ia_01dcpi	152
7	7.44669e-26	0.554224	0.651	0.243	1.54146e-23	THRb	bimod	00A_Ia_01dcpi	152
7	2.07538e-25	0.695937	0.336	0.209	4.29603e-23	Mef2b	bimod	00A_Ia_01dcpi	152
7	8.34592e-25	0.242983	0.408	0.262	1.7276e-22	NPAS	bimod	00A_Ia_01dcpi	152
7	1.15964e-24	0.587298	0.243	0.167	2.40046e-22	Elf4	bimod	00A_Ia_01dcpi	152
7	6.24165e-22	1.32425	0.336	0.165	1.29202e-19	ETS1	bimod	00A_Ia_01dcpi	152
7	7.66361e-22	0.41354	0.447	0.112	1.58637e-19	Pdx1	bimod	00A_Ia_01dcpi	152
7	1.04698e-21	0.21443	0.539	0.172	2.16724e-19	Eomes	bimod	00A_Ia_01dcpi	152
7	1.4452e-21	0.392589	0.421	0.103	2.99156e-19	PBX2	bimod	00A_Ia_01dcpi	152
7	1.65187e-21	0.313107	0.355	0.168	3.41938e-19	Smad4	bimod	00A_Ia_01dcpi	152
7	2.17258e-21	0.209893	0.566	0.19	4.49723e-19	Tbx5	bimod	00A_Ia_01dcpi	152
7	4.33457e-21	0.932942	0.303	0.221	8.97256e-19	Gata6	bimod	00A_Ia_01dcpi	152
7	5.11427e-21	0.606454	0.25	0.189	1.05865e-18	FOXP1	bimod	00A_Ia_01dcpi	152
7	1.70537e-20	0.534054	0.533	0.176	3.53013e-18	PR	bimod	00A_Ia_01dcpi	152
7	3.12999e-20	0.458211	0.151	0.095	6.47908e-18	TEAD	bimod	00A_Ia_01dcpi	152
7	1.03767e-19	0.434672	0.355	0.255	2.14797e-17	Foxa2	bimod	00A_Ia_01dcpi	152
7	1.16326e-19	0.644537	0.434	0.344	2.40795e-17	Foxf1	bimod	00A_Ia_01dcpi	152
7	1.30902e-19	0.315972	0.25	0.157	2.70967e-17	MafA	bimod	00A_Ia_01dcpi	152
7	1.55814e-18	0.363002	0.211	0.168	3.22536e-16	Sox9	bimod	00A_Ia_01dcpi	152
7	4.89201e-18	0.162785	0.507	0.355	1.01265e-15	RARa	bimod	00A_Ia_01dcpi	152
7	6.66938e-18	0.355412	0.382	0.227	1.38056e-15	FoxD3	bimod	00A_Ia_01dcpi	152
7	8.84409e-18	0.36284	0.303	0.144	1.83073e-15	HLF	bimod	00A_Ia_01dcpi	152
7	1.40668e-17	0.385837	0.526	0.191	2.91182e-15	Hoxd12	bimod	00A_Ia_01dcpi	152
7	1.62721e-17	0.328927	0.243	0.15	3.36832e-15	Sox4	bimod	00A_Ia_01dcpi	152
7	7.52972e-15	0.346428	0.289	0.224	1.55865e-12	FOXK2	bimod	00A_Ia_01dcpi	152
7	1.17474e-14	0.31121	0.23	0.1	2.4317e-12	Sox17	bimod	00A_Ia_01dcpi	152
7	1.39125e-14	0.280239	0.237	0.15	2.87989e-12	MITF	bimod	00A_Ia_01dcpi	152
7	1.58472e-14	0.363871	0.375	0.303	3.28037e-12	FoxL2	bimod	00A_Ia_01dcpi	152
7	2.29629e-14	0.149993	0.151	0.1	4.75332e-12	ZNF416	bimod	00A_Ia_01dcpi	152
7	7.79092e-14	0.157674	0.257	0.197	1.61272e-11	Sox15	bimod	00A_Ia_01dcpi	152
7	1.54241e-13	0.288057	0.145	0.12	3.1928e-11	TEAD4	bimod	00A_Ia_01dcpi	152
7	1.78818e-13	0.173868	0.382	0.127	3.70153e-11	Twist2	bimod	00A_Ia_01dcpi	152
7	2.17055e-13	0.310218	0.368	0.294	4.49304e-11	HOXB13	bimod	00A_Ia_01dcpi	152
7	2.28341e-13	0.17518	0.507	0.476	4.72665e-11	CRX	bimod	00A_Ia_01dcpi	152
7	2.9969e-13	0.233733	0.362	0.116	6.20359e-11	Hoxd10	bimod	00A_Ia_01dcpi	152
7	3.05249e-13	0.468139	0.342	0.328	6.31866e-11	Foxo3	bimod	00A_Ia_01dcpi	152
7	3.94519e-13	0.298983	0.474	0.191	8.16655e-11	Smad3	bimod	00A_Ia_01dcpi	152
7	9.38784e-13	0.259937	0.375	0.129	1.94328e-10	CEBP	bimod	00A_Ia_01dcpi	152
7	2.13337e-12	0.342889	0.401	0.31	4.41607e-10	FOXA1	bimod	00A_Ia_01dcpi	152
7	2.97394e-12	0.304146	0.349	0.116	6.15605e-10	Erra	bimod	00A_Ia_01dcpi	152
7	6.43357e-12	0.537251	0.303	0.087	1.33175e-09	EAR2	bimod	00A_Ia_01dcpi	152
7	9.17192e-12	0.256339	0.151	0.083	1.89859e-09	Mef2a	bimod	00A_Ia_01dcpi	152
7	1.15122e-11	0.148602	0.197	0.143	2.38303e-09	SPDEF	bimod	00A_Ia_01dcpi	152
7	1.53331e-11	0.379138	0.237	0.13	3.17395e-09	Mef2c	bimod	00A_Ia_01dcpi	152
7	1.61958e-11	0.17179	0.349	0.117	3.35253e-09	NeuroG2	bimod	00A_Ia_01dcpi	152
7	2.63292e-11	0.223851	0.395	0.15	5.45015e-09	Olig2	bimod	00A_Ia_01dcpi	152
7	3.11938e-11	0.115915	0.283	0.126	6.45712e-09	Cdx2	bimod	00A_Ia_01dcpi	152
7	4.42778e-11	0.18429	0.467	0.243	9.1655e-09	Hoxd13	bimod	00A_Ia_01dcpi	152
7	8.84944e-11	0.247147	0.164	0.155	1.83183e-08	ELF3	bimod	00A_Ia_01dcpi	152
7	1.04329e-10	0.409462	0.296	0.089	2.15962e-08	Six2	bimod	00A_Ia_01dcpi	152
7	1.34948e-10	0.337036	0.257	0.168	2.79343e-08	NFAT	bimod	00A_Ia_01dcpi	152
7	2.02107e-10	0.797056	0.25	0.171	4.18361e-08	TEAD3	bimod	00A_Ia_01dcpi	152
7	5.25582e-10	0.152165	0.303	0.099	1.08796e-07	BHLHA15	bimod	00A_Ia_01dcpi	152
7	6.01013e-10	0.416144	0.283	0.091	1.2441e-07	RUNX1	bimod	00A_Ia_01dcpi	152
7	1.21627e-09	0.203222	0.336	0.121	2.51767e-07	Smad2	bimod	00A_Ia_01dcpi	152
7	2.06417e-09	0.140288	0.342	0.128	4.27282e-07	HIC1	bimod	00A_Ia_01dcpi	152
7	2.19334e-09	0.13045	0.145	0.085	4.54022e-07	CREB5	bimod	00A_Ia_01dcpi	152
7	4.93915e-09	0.279445	0.237	0.066	1.02241e-06	Zic	bimod	00A_Ia_01dcpi	152
7	6.33574e-09	0.105426	0.191	0.049	1.3115e-06	KLF14	bimod	00A_Ia_01dcpi	152
7	1.82559e-08	0.383186	0.23	0.07	3.77898e-06	RUNX	bimod	00A_Ia_01dcpi	152
7	2.55474e-07	0.174689	0.243	0.087	5.28832e-05	Hoxc9	bimod	00A_Ia_01dcpi	152
7	3.75831e-07	0.188829	0.211	0.07	7.77969e-05	Foxa3	bimod	00A_Ia_01dcpi	152
7	5.99733e-07	0.120734	0.158	0.129	0.000124145	ELF5	bimod	00A_Ia_01dcpi	152
7	1.26638e-06	0.393035	0.191	0.139	0.000262141	Gata2	bimod	00A_Ia_01dcpi	152
7	1.77044e-06	0.301622	0.112	0.059	0.000366481	Mef2d	bimod	00A_Ia_01dcpi	152
7	4.84031e-06	0.145206	0.164	0.069	0.00100194	ZFX	bimod	00A_Ia_01dcpi	152
7	5.57159e-06	0.181869	0.211	0.075	0.00115332	Atf1	bimod	00A_Ia_01dcpi	152
7	5.93703e-06	0.309902	0.184	0.059	0.00122897	ERRg	bimod	00A_Ia_01dcpi	152
7	7.49822e-06	0.30411	0.171	0.12	0.00155213	Gata1	bimod	00A_Ia_01dcpi	152
7	1.51387e-05	0.0939353	0.145	0.05	0.00313371	RXR	bimod	00A_Ia_01dcpi	152
7	2.88322e-05	0.150687	0.23	0.107	0.00596827	MNT	bimod	00A_Ia_01dcpi	152
7	3.18349e-05	0.236835	0.158	0.049	0.00658983	Esrrb	bimod	00A_Ia_01dcpi	152
7	9.07577e-05	0.177427	0.164	0.063	0.0187868	PPARa	bimod	00A_Ia_01dcpi	152
7	0.000102502	0.0914118	0.105	0.028	0.0212179	p63	bimod	00A_Ia_01dcpi	152
7	0.00108635	0.451764	0.191	0.144	0.224875	TEAD1	bimod	00A_Ia_01dcpi	152
7	0.00131378	0.118577	0.112	0.038	0.271952	GRHL2	bimod	00A_Ia_01dcpi	152
7	0.00208867	0.0958977	0.414	0.27	0.432355	Tbr1	bimod	00A_Ia_01dcpi	152
7	0.00248364	0.160533	0.184	0.168	0.514113	EWS	bimod	00A_Ia_01dcpi	152
7	0.00269826	0.39036	0.118	0.042	0.558541	TEAD2	bimod	00A_Ia_01dcpi	152
7	0.0093416	0.153213	0.23	0.15	1	STAT4	bimod	00A_Ia_01dcpi	152
8	1.839e-201	1.1161	0.986	0.1	3.80673e-199	Gata2	bimod	03u_Ia_01dcpi	142
8	1.27713e-173	0.230513	0.986	0.187	2.64367e-171	Gata6	bimod	03u_Ia_01dcpi	142
8	9.5593e-171	0.195304	0.986	0.202	1.97878e-168	Gata4	bimod	03u_Ia_01dcpi	142
8	2.58937e-160	0.986091	0.89	0.085	5.36e-158	Gata1	bimod	03u_Ia_01dcpi	142
8	1.81215e-106	0.158745	1	0.39	3.75114e-104	TRPS1	bimod	03u_Ia_01dcpi	142
8	4.62111e-55	0.325989	0.814	0.655	9.5657e-53	SCL	bimod	03u_Ia_01dcpi	142
8	7.86709e-48	0.470864	0.848	0.729	1.62849e-45	Pitx1	bimod	03u_Ia_01dcpi	142
8	1.05389e-21	0.171258	0.324	0.251	2.18154e-19	GSC	bimod	03u_Ia_01dcpi	142
8	3.0366e-12	0.366103	0.407	0.146	6.28576e-10	Isl1	bimod	03u_Ia_01dcpi	142
8	4.63343e-12	0.220445	0.255	0.137	9.59119e-10	Bcl6	bimod	03u_Ia_01dcpi	142
8	8.89637e-12	0.179177	0.117	0.008	1.84155e-09	GATA	bimod	03u_Ia_01dcpi	142
8	1.92606e-10	0.149322	0.283	0.081	3.98694e-08	Tbx21	bimod	03u_Ia_01dcpi	142
8	2.84308e-08	0.125209	0.193	0.047	5.88517e-06	ZNF7	bimod	03u_Ia_01dcpi	142
8	6.30312e-07	0.122446	0.248	0.087	0.000130475	Tbet	bimod	03u_Ia_01dcpi	142
8	1.44409e-05	0.10777	0.172	0.053	0.00298926	CHR	bimod	03u_Ia_01dcpi	142
8	1.60312e-05	0.0959929	0.179	0.058	0.00331845	Otx2	bimod	03u_Ia_01dcpi	142
8	3.46348e-05	0.143505	0.283	0.189	0.00716941	Sox2	bimod	03u_Ia_01dcpi	142
8	4.60703e-05	0.134034	0.166	0.056	0.00953654	Hoxa10	bimod	03u_Ia_01dcpi	142
8	0.000493957	0.162058	0.138	0.09	0.102249	Gfi1b	bimod	03u_Ia_01dcpi	142
8	0.00104076	0.098406	0.469	0.306	0.215438	Bapx1	bimod	03u_Ia_01dcpi	142
