# Supplementary material for: Leveraging chromatin state transitions for the identification of regulatory networks orchestrating heart regeneration
Source: Nucleic Acids Res. 2024 Feb 14;52(8):4215–33. doi: 10.1093/nar/gkae085 (PMC11077086; doi:10.1093/nar/gkae085)
Supplement: gkae085_Supplemental_Files [file gkae085_supplemental_files.zip › Table S4.xlsx]

## Sheet: Sheet 1
cluster	p_val	avg_log2FC	pct.1	pct.2	p_val_adj	gene	test	GROUP	Freq_clu_in_Peak
0	0	1.384	0.482	0.291	0	Sox3	bimod	01Ia_A_04dcpi	992
0	0	1.25258	0.438	0.222	0	Sox10	bimod	01Ia_A_04dcpi	992
0	0	0.968028	0.49	0.415	0	Sox21	bimod	01Ia_A_04dcpi	992
0	0	0.762963	0.559	0.379	0	Smad3	bimod	01Ia_A_04dcpi	992
0	0	0.535833	0.454	0.298	0	Sox6	bimod	01Ia_A_04dcpi	992
0	0	0.513186	0.684	0.455	0	Hoxd11	bimod	01Ia_A_04dcpi	992
0	0	0.496517	0.814	0.464	0	Nanog	bimod	01Ia_A_04dcpi	992
0	0	0.493955	0.534	0.18	0	RARa	bimod	01Ia_A_04dcpi	992
0	0	0.492565	0.693	0.233	0	Hoxa9	bimod	01Ia_A_04dcpi	992
0	0	0.482505	0.69	0.466	0	Hoxa11	bimod	01Ia_A_04dcpi	992
0	0	0.437219	0.814	0.46	0	SCL	bimod	01Ia_A_04dcpi	992
0	0	0.31787	0.677	0.625	0	Hoxa13	bimod	01Ia_A_04dcpi	992
0	0	0.223893	0.7	0.665	0	Tgif2	bimod	01Ia_A_04dcpi	992
0	0	0.449868	0.493	0.341	0	PR	bimod	01Ia_A_04dcpi	992
0	0	0.452785	0.52	0.34	2.91037e-306	Hoxd13	bimod	01Ia_A_04dcpi	992
0	1.55941e-301	0.555687	0.536	0.476	3.72699e-299	CRX	bimod	01Ia_A_04dcpi	992
0	2.74293e-286	0.409617	0.476	0.143	6.55559e-284	Olig2	bimod	01Ia_A_04dcpi	992
0	1.02232e-271	0.101045	0.5	0.182	2.44335e-269	Eomes	bimod	01Ia_A_04dcpi	992
0	4.54155e-260	1.71269	0.297	0.242	1.08543e-257	Mef2b	bimod	01Ia_A_04dcpi	992
0	8.61278e-259	0.337674	0.34	0.185	2.05845e-256	Zac1	bimod	01Ia_A_04dcpi	992
0	7.61171e-257	0.462434	0.376	0.186	1.8192e-254	Smad4	bimod	01Ia_A_04dcpi	992
0	5.13991e-230	0.479103	0.8	0.734	1.22844e-227	Pitx1	bimod	01Ia_A_04dcpi	992
0	7.88723e-223	0.292691	0.251	0.234	1.88505e-220	NFIL3	bimod	01Ia_A_04dcpi	992
0	1.18265e-222	0.464105	0.306	0.202	2.82652e-220	Sox15	bimod	01Ia_A_04dcpi	992
0	3.8507e-221	0.53005	0.404	0.187	9.20318e-219	CEBP	bimod	01Ia_A_04dcpi	992
0	3.9848e-219	0.115106	0.683	0.653	9.52368e-217	Tgif1	bimod	01Ia_A_04dcpi	992
0	5.35011e-215	0.530258	0.403	0.322	1.27868e-212	GATA3	bimod	01Ia_A_04dcpi	992
0	2.6295e-214	0.811501	0.379	0.113	6.28451e-212	Fox	bimod	01Ia_A_04dcpi	992
0	4.50962e-206	0.372665	0.355	0.137	1.0778e-203	Smad2	bimod	01Ia_A_04dcpi	992
0	5.72904e-205	0.272933	0.355	0.189	1.36924e-202	CDX4	bimod	01Ia_A_04dcpi	992
0	5.3331e-198	0.543356	0.518	0.472	1.27461e-195	TRPS1	bimod	01Ia_A_04dcpi	992
0	7.42995e-197	1.29806	0.222	0.077	1.77576e-194	TEAD4	bimod	01Ia_A_04dcpi	992
0	5.67937e-195	1.0539	0.183	0.062	1.35737e-192	TEAD	bimod	01Ia_A_04dcpi	992
0	8.5012e-185	0.332376	0.42	0.396	2.03179e-182	BMAL1	bimod	01Ia_A_04dcpi	992
0	2.81022e-182	2.24167	0.299	0.162	6.71643e-180	TEAD3	bimod	01Ia_A_04dcpi	992
0	6.96679e-182	0.383077	0.548	0.14	1.66506e-179	Hoxd12	bimod	01Ia_A_04dcpi	992
0	1.23929e-178	0.421689	0.236	0.154	2.96191e-176	RUNX2	bimod	01Ia_A_04dcpi	992
0	2.26816e-178	0.444176	0.425	0.046	5.42089e-176	Twist2	bimod	01Ia_A_04dcpi	992
0	3.64119e-174	0.465029	0.253	0.161	8.70244e-172	Sox2	bimod	01Ia_A_04dcpi	992
0	9.75869e-172	0.281614	0.21	0.209	2.33233e-169	Arnt	bimod	01Ia_A_04dcpi	992
0	1.48531e-169	0.400389	0.258	0.061	3.54989e-167	Unknown	bimod	01Ia_A_04dcpi	992
0	2.70057e-169	0.0919385	0.344	0.167	6.45437e-167	Hoxd10	bimod	01Ia_A_04dcpi	992
0	3.99883e-159	0.392018	0.299	0.236	9.55721e-157	HLF	bimod	01Ia_A_04dcpi	992
0	1.45335e-156	0.352798	0.372	0.037	3.47352e-154	TCF4	bimod	01Ia_A_04dcpi	992
0	2.28002e-153	0.476312	0.445	0.07	5.44925e-151	Bapx1	bimod	01Ia_A_04dcpi	992
0	1.81439e-152	0.333925	0.38	0.043	4.3364e-150	NeuroG2	bimod	01Ia_A_04dcpi	992
0	4.99785e-148	1.05938	0.183	0.12	1.19449e-145	Mef2c	bimod	01Ia_A_04dcpi	992
0	3.86341e-147	0.381752	0.289	0.211	9.23355e-145	Gata4	bimod	01Ia_A_04dcpi	992
0	3.09081e-145	2.43285	0.263	0.133	7.38703e-143	TEAD1	bimod	01Ia_A_04dcpi	992
0	2.99505e-141	0.191266	0.446	0.369	7.15817e-139	FOXA1	bimod	01Ia_A_04dcpi	992
0	4.66088e-141	0.249917	0.339	0.033	1.11395e-138	BHLHA15	bimod	01Ia_A_04dcpi	992
0	3.94257e-138	0.389282	0.249	0.088	9.42274e-136	EAR2	bimod	01Ia_A_04dcpi	992
0	7.86433e-138	0.422262	0.351	0.166	1.87958e-135	Erra	bimod	01Ia_A_04dcpi	992
0	3.29131e-135	0.420339	0.267	0.086	7.86623e-133	Rbpj1	bimod	01Ia_A_04dcpi	992
0	5.51991e-135	0.342944	0.397	0.285	1.31926e-132	NPAS	bimod	01Ia_A_04dcpi	992
0	3.3397e-134	0.488663	0.278	0.118	7.98189e-132	NFAT	bimod	01Ia_A_04dcpi	992
0	1.80159e-132	1.03745	0.158	0.088	4.3058e-130	Mef2a	bimod	01Ia_A_04dcpi	992
0	6.409e-129	0.260236	0.224	0.144	1.53175e-126	Sox9	bimod	01Ia_A_04dcpi	992
0	5.31542e-127	0.269126	0.284	0.091	1.27039e-124	Cdx2	bimod	01Ia_A_04dcpi	992
0	8.35453e-126	0.114026	0.367	0.298	1.99673e-123	FOXM1	bimod	01Ia_A_04dcpi	992
0	1.70681e-121	0.430694	0.274	0.194	4.07929e-119	Gata6	bimod	01Ia_A_04dcpi	992
0	2.33236e-113	0.402707	0.403	0.247	5.57434e-111	HOXB13	bimod	01Ia_A_04dcpi	992
0	5.04633e-112	0.26463	0.203	0.122	1.20607e-109	MITF	bimod	01Ia_A_04dcpi	992
0	9.85025e-112	0.444552	0.2	0.139	2.35421e-109	Gata2	bimod	01Ia_A_04dcpi	992
0	6.08664e-104	0.156846	0.254	0.024	1.45471e-101	MyoG	bimod	01Ia_A_04dcpi	992
0	7.47101e-103	0.0933295	0.317	0.289	1.78557e-100	GSC	bimod	01Ia_A_04dcpi	992
0	1.20391e-102	0.330076	0.193	0.086	2.87734e-100	PPARa	bimod	01Ia_A_04dcpi	992
0	5.19322e-102	0.247802	0.259	0.027	1.24118e-99	Atoh1	bimod	01Ia_A_04dcpi	992
0	2.13571e-99	0.19199	0.242	0.022	5.10435e-97	Tcf21	bimod	01Ia_A_04dcpi	992
0	8.67682e-99	0.312705	0.203	0.079	2.07376e-96	Bcl6	bimod	01Ia_A_04dcpi	992
0	3.89975e-97	0.120585	0.257	0.176	9.32041e-95	Six2	bimod	01Ia_A_04dcpi	992
0	2.77751e-93	0.145954	0.28	0.041	6.63825e-91	Tbet	bimod	01Ia_A_04dcpi	992
0	8.78057e-91	0.307467	0.172	0.117	2.09856e-88	Gata1	bimod	01Ia_A_04dcpi	992
0	3.78406e-90	0.198158	0.158	0.077	9.0439e-88	ZFX	bimod	01Ia_A_04dcpi	992
0	1.61167e-88	0.15871	0.319	0.263	3.85188e-86	Foxa2	bimod	01Ia_A_04dcpi	992
0	4.32988e-88	0.175499	0.288	0.096	1.03484e-85	Tbx21	bimod	01Ia_A_04dcpi	992
0	1.37102e-84	0.463414	0.135	0.048	3.27674e-82	TEAD2	bimod	01Ia_A_04dcpi	992
0	2.6752e-81	0.160734	0.283	0.11	6.39372e-79	PBX2	bimod	01Ia_A_04dcpi	992
0	8.69594e-80	0.709546	0.243	0.035	2.07833e-77	Sox4	bimod	01Ia_A_04dcpi	992
0	7.40411e-74	0.193241	0.217	0.028	1.76958e-71	Atf1	bimod	01Ia_A_04dcpi	992
0	1.73136e-70	0.142925	0.197	0.06	4.13796e-68	MyoD	bimod	01Ia_A_04dcpi	992
0	3.44322e-70	0.272375	0.218	0.032	8.22929e-68	ZNF711	bimod	01Ia_A_04dcpi	992
0	2.52489e-69	0.180663	0.251	0.139	6.03449e-67	RUNX1	bimod	01Ia_A_04dcpi	992
0	4.12175e-68	0.109301	0.189	0.07	9.85098e-66	Otx2	bimod	01Ia_A_04dcpi	992
0	1.25346e-67	0.138507	0.201	0.067	2.99577e-65	Zic	bimod	01Ia_A_04dcpi	992
0	1.27298e-66	0.119511	0.196	0.138	3.04243e-64	Hoxc9	bimod	01Ia_A_04dcpi	992
0	1.51659e-61	0.204781	0.155	0.015	3.62465e-59	ZBTB18	bimod	01Ia_A_04dcpi	992
0	8.99545e-61	0.179764	0.315	0.09	2.14991e-58	Ap4	bimod	01Ia_A_04dcpi	992
0	6.97738e-60	0.115561	0.109	0.051	1.66759e-57	Hand2	bimod	01Ia_A_04dcpi	992
0	1.23862e-58	0.227226	0.241	0.175	2.9603e-56	MNT	bimod	01Ia_A_04dcpi	992
0	1.27514e-58	0.226351	0.13	0.025	3.04758e-56	Nr5a2	bimod	01Ia_A_04dcpi	992
0	1.99388e-56	0.0986486	0.123	0.105	4.76537e-54	CLOCK	bimod	01Ia_A_04dcpi	992
0	3.42727e-56	0.139648	0.213	0.1	8.19118e-54	Sox17	bimod	01Ia_A_04dcpi	992
0	3.02324e-55	0.15681	0.156	0.018	7.22555e-53	Atf7	bimod	01Ia_A_04dcpi	992
0	1.18877e-52	0.14489	0.134	0.099	2.84115e-50	SPDEF	bimod	01Ia_A_04dcpi	992
0	4.43654e-51	0.160016	0.227	0.11	1.06033e-48	NPAS2	bimod	01Ia_A_04dcpi	992
0	4.80569e-51	0.0962846	0.167	0.025	1.14856e-48	LEF1	bimod	01Ia_A_04dcpi	992
0	3.1917e-45	0.148952	0.157	0.055	7.62816e-43	RXR	bimod	01Ia_A_04dcpi	992
0	8.97956e-44	0.110684	0.134	0.018	2.14611e-41	Esrrb	bimod	01Ia_A_04dcpi	992
0	1.67458e-43	0.152167	0.143	0.022	4.00225e-41	ZNF341	bimod	01Ia_A_04dcpi	992
0	7.06642e-42	0.108603	0.185	0.073	1.68887e-39	PRDM15	bimod	01Ia_A_04dcpi	992
0	1.27159e-40	0.106324	0.121	0.015	3.03911e-38	Atf4	bimod	01Ia_A_04dcpi	992
0	1.51942e-39	0.125699	0.134	0.021	3.63142e-37	bZIP	bimod	01Ia_A_04dcpi	992
0	8.74957e-36	0.118629	0.126	0.021	2.09115e-33	ZNF264	bimod	01Ia_A_04dcpi	992
0	9.73868e-34	0.133442	0.197	0.059	2.32754e-31	Myf5	bimod	01Ia_A_04dcpi	992
0	2.25659e-33	0.096784	0.289	0.119	5.39326e-31	Pdx1	bimod	01Ia_A_04dcpi	992
0	4.86732e-29	0.129268	0.144	0.05	1.16329e-26	PPARE	bimod	01Ia_A_04dcpi	992
0	1.85888e-28	0.137769	0.192	0.12	4.44271e-26	RUNX	bimod	01Ia_A_04dcpi	992
1	3.05405e-174	0.156956	0.575	0.184	7.29918e-172	THRb	bimod	00A_Ia_04dcpi	621
1	3.05405e-174	0.156956	0.575	0.184	7.29918e-172	THRb	bimod	02u_Ea_04dcpi	30
1	3.05405e-174	0.156956	0.575	0.184	7.29918e-172	THRb	bimod	01Ia_A_04dcpi	39
1	8.16186e-105	0.303768	0.448	0.32	1.95069e-102	GATA3	bimod	00A_Ia_04dcpi	621
1	8.16186e-105	0.303768	0.448	0.32	1.95069e-102	GATA3	bimod	02u_Ea_04dcpi	30
1	8.16186e-105	0.303768	0.448	0.32	1.95069e-102	GATA3	bimod	01Ia_A_04dcpi	39
1	6.86291e-94	0.131132	0.734	0.646	1.64023e-91	Tgif1	bimod	00A_Ia_04dcpi	621
1	6.86291e-94	0.131132	0.734	0.646	1.64023e-91	Tgif1	bimod	02u_Ea_04dcpi	30
1	6.86291e-94	0.131132	0.734	0.646	1.64023e-91	Tgif1	bimod	01Ia_A_04dcpi	39
1	8.87203e-72	0.437867	0.594	0.462	2.12042e-69	TRPS1	bimod	00A_Ia_04dcpi	621
1	8.87203e-72	0.437867	0.594	0.462	2.12042e-69	TRPS1	bimod	02u_Ea_04dcpi	30
1	8.87203e-72	0.437867	0.594	0.462	2.12042e-69	TRPS1	bimod	01Ia_A_04dcpi	39
1	2.70363e-67	0.144673	0.172	0.063	6.46169e-65	ERRg	bimod	00A_Ia_04dcpi	621
1	2.70363e-67	0.144673	0.172	0.063	6.46169e-65	ERRg	bimod	02u_Ea_04dcpi	30
1	2.70363e-67	0.144673	0.172	0.063	6.46169e-65	ERRg	bimod	01Ia_A_04dcpi	39
1	1.4956e-65	0.0998626	0.461	0.391	3.5745e-63	BMAL1	bimod	00A_Ia_04dcpi	621
1	1.4956e-65	0.0998626	0.461	0.391	3.5745e-63	BMAL1	bimod	02u_Ea_04dcpi	30
1	1.4956e-65	0.0998626	0.461	0.391	3.5745e-63	BMAL1	bimod	01Ia_A_04dcpi	39
1	9.25561e-52	0.17505	0.191	0.052	2.21209e-49	MafA	bimod	00A_Ia_04dcpi	621
1	9.25561e-52	0.17505	0.191	0.052	2.21209e-49	MafA	bimod	02u_Ea_04dcpi	30
1	9.25561e-52	0.17505	0.191	0.052	2.21209e-49	MafA	bimod	01Ia_A_04dcpi	39
1	3.71175e-48	0.0944036	0.422	0.29	8.87109e-46	NPAS	bimod	00A_Ia_04dcpi	621
1	3.71175e-48	0.0944036	0.422	0.29	8.87109e-46	NPAS	bimod	02u_Ea_04dcpi	30
1	3.71175e-48	0.0944036	0.422	0.29	8.87109e-46	NPAS	bimod	01Ia_A_04dcpi	39
1	2.15939e-47	0.219618	0.224	0.15	5.16095e-45	Sox9	bimod	00A_Ia_04dcpi	621
1	2.15939e-47	0.219618	0.224	0.15	5.16095e-45	Sox9	bimod	02u_Ea_04dcpi	30
1	2.15939e-47	0.219618	0.224	0.15	5.16095e-45	Sox9	bimod	01Ia_A_04dcpi	39
1	6.04931e-46	0.0967506	0.105	0.004	1.44579e-43	GRHL2	bimod	00A_Ia_04dcpi	621
1	6.04931e-46	0.0967506	0.105	0.004	1.44579e-43	GRHL2	bimod	02u_Ea_04dcpi	30
1	6.04931e-46	0.0967506	0.105	0.004	1.44579e-43	GRHL2	bimod	01Ia_A_04dcpi	39
1	2.70766e-45	0.121109	0.353	0.285	6.47131e-43	GSC	bimod	00A_Ia_04dcpi	621
1	2.70766e-45	0.121109	0.353	0.285	6.47131e-43	GSC	bimod	02u_Ea_04dcpi	30
1	2.70766e-45	0.121109	0.353	0.285	6.47131e-43	GSC	bimod	01Ia_A_04dcpi	39
1	8.54568e-41	0.250258	0.224	0.12	2.04242e-38	RUNX	bimod	00A_Ia_04dcpi	621
1	8.54568e-41	0.250258	0.224	0.12	2.04242e-38	RUNX	bimod	02u_Ea_04dcpi	30
1	8.54568e-41	0.250258	0.224	0.12	2.04242e-38	RUNX	bimod	01Ia_A_04dcpi	39
1	2.60241e-25	0.0987373	0.303	0.129	6.21975e-23	Pdx1	bimod	00A_Ia_04dcpi	621
1	2.60241e-25	0.0987373	0.303	0.129	6.21975e-23	Pdx1	bimod	02u_Ea_04dcpi	30
1	2.60241e-25	0.0987373	0.303	0.129	6.21975e-23	Pdx1	bimod	01Ia_A_04dcpi	39
1	2.27572e-21	0.109605	0.253	0.178	5.43896e-19	MNT	bimod	00A_Ia_04dcpi	621
1	2.27572e-21	0.109605	0.253	0.178	5.43896e-19	MNT	bimod	02u_Ea_04dcpi	30
1	2.27572e-21	0.109605	0.253	0.178	5.43896e-19	MNT	bimod	01Ia_A_04dcpi	39
1	2.64861e-14	0.0927332	0.409	0.338	6.33018e-12	Meis1	bimod	00A_Ia_04dcpi	621
1	2.64861e-14	0.0927332	0.409	0.338	6.33018e-12	Meis1	bimod	02u_Ea_04dcpi	30
1	2.64861e-14	0.0927332	0.409	0.338	6.33018e-12	Meis1	bimod	01Ia_A_04dcpi	39
1	2.73221e-12	0.121486	0.23	0.119	6.52998e-10	NPAS2	bimod	00A_Ia_04dcpi	621
1	2.73221e-12	0.121486	0.23	0.119	6.52998e-10	NPAS2	bimod	02u_Ea_04dcpi	30
1	2.73221e-12	0.121486	0.23	0.119	6.52998e-10	NPAS2	bimod	01Ia_A_04dcpi	39
10	1.36883e-143	0.499739	0.981	0.074	3.27151e-141	BATF	bimod	00A_Ia_04dcpi	51
10	1.36883e-143	0.499739	0.981	0.074	3.27151e-141	BATF	bimod	02u_Ea_04dcpi	45
10	2.59252e-134	0.469905	0.925	0.072	6.19612e-132	Fos	bimod	00A_Ia_04dcpi	51
10	2.59252e-134	0.469905	0.925	0.072	6.19612e-132	Fos	bimod	02u_Ea_04dcpi	45
10	4.59991e-66	0.239922	0.458	0.041	1.09938e-63	Fra2	bimod	00A_Ia_04dcpi	51
10	4.59991e-66	0.239922	0.458	0.041	1.09938e-63	Fra2	bimod	02u_Ea_04dcpi	45
10	1.21798e-57	0.267074	0.561	0.071	2.91096e-55	Atf3	bimod	00A_Ia_04dcpi	51
10	1.21798e-57	0.267074	0.561	0.071	2.91096e-55	Atf3	bimod	02u_Ea_04dcpi	45
10	6.53618e-57	0.353076	0.523	0.061	1.56215e-54	Fra1	bimod	00A_Ia_04dcpi	51
10	6.53618e-57	0.353076	0.523	0.061	1.56215e-54	Fra1	bimod	02u_Ea_04dcpi	45
10	1.14811e-32	0.142404	0.29	0.039	2.74399e-30	Fosl2	bimod	00A_Ia_04dcpi	51
10	1.14811e-32	0.142404	0.29	0.039	2.74399e-30	Fosl2	bimod	02u_Ea_04dcpi	45
10	3.61575e-05	0.102429	0.364	0.236	0.00864164	HIC1	bimod	00A_Ia_04dcpi	51
10	3.61575e-05	0.102429	0.364	0.236	0.00864164	HIC1	bimod	02u_Ea_04dcpi	45
11	1.77438e-94	0.928882	0.918	0.094	4.24077e-92	CLOCK	bimod	00A_Ia_04dcpi	66
11	4.06039e-89	0.53499	0.788	0.033	9.70434e-87	USF1	bimod	00A_Ia_04dcpi	66
11	1.68021e-70	0.816257	0.812	0.083	4.0157e-68	Max	bimod	00A_Ia_04dcpi	66
11	3.52521e-67	0.975781	1	0.39	8.42525e-65	BMAL1	bimod	00A_Ia_04dcpi	66
11	7.31682e-64	0.423855	0.647	0.034	1.74872e-61	bHLHE40	bimod	00A_Ia_04dcpi	66
11	2.28971e-63	0.839835	0.859	0.122	5.4724e-61	NPAS2	bimod	00A_Ia_04dcpi	66
11	2.66705e-58	0.966431	0.976	0.297	6.37425e-56	NPAS	bimod	00A_Ia_04dcpi	66
11	1.95612e-52	0.883419	0.882	0.176	4.67514e-50	MNT	bimod	00A_Ia_04dcpi	66
11	3.02108e-45	0.245351	0.624	0.091	7.22038e-43	bHLHE41	bimod	00A_Ia_04dcpi	66
11	2.0779e-40	0.688526	0.588	0.055	4.96617e-38	Usf2	bimod	00A_Ia_04dcpi	66
11	1.01467e-20	0.165455	0.788	0.657	2.42506e-18	Tgif1	bimod	00A_Ia_04dcpi	66
11	2.72103e-16	0.398058	0.529	0.132	6.50325e-14	MITF	bimod	00A_Ia_04dcpi	66
11	4.89936e-10	0.207966	0.224	0.069	1.17095e-07	MafA	bimod	00A_Ia_04dcpi	66
11	2.90174e-07	0.234789	0.565	0.345	6.93517e-05	Meis1	bimod	00A_Ia_04dcpi	66
11	1.69553e-05	0.108795	0.153	0.078	0.00405233	ERRg	bimod	00A_Ia_04dcpi	66
11	0.000341496	0.162812	0.259	0.17	0.0816176	RUNX2	bimod	00A_Ia_04dcpi	66
11	0.000559431	0.206545	0.235	0.133	0.133704	RUNX	bimod	00A_Ia_04dcpi	66
2	2.96231e-200	0.217747	0.5	0.033	7.07992e-198	Tbx5	bimod	03u_Ia_04dcpi	629
2	1.02709e-159	0.233258	0.314	0.187	2.45474e-157	Hoxd10	bimod	03u_Ia_04dcpi	629
2	1.1234e-114	0.151378	0.285	0.015	2.68492e-112	Hnf6b	bimod	03u_Ia_04dcpi	629
2	6.78698e-82	0.202629	0.203	0.077	1.62209e-79	Gfi1b	bimod	03u_Ia_04dcpi	629
2	9.84453e-65	0.0946872	0.157	0.006	2.35284e-62	LRF	bimod	03u_Ia_04dcpi	629
2	1.03873e-61	0.120322	0.129	0.09	2.48257e-59	PRDM1	bimod	03u_Ia_04dcpi	629
2	2.36583e-53	0.100194	0.157	0.011	5.65434e-51	Cux2	bimod	03u_Ia_04dcpi	629
2	5.86244e-53	0.118705	0.195	0.052	1.40112e-50	MafA	bimod	03u_Ia_04dcpi	629
2	5.61002e-46	0.137596	0.175	0.097	1.34079e-43	STAT4	bimod	03u_Ia_04dcpi	629
3	5.88779e-189	0.844713	0.532	0.382	1.40718e-186	BMYB	bimod	04u_Pa_04dcpi	404
3	3.18518e-129	1.38741	0.372	0.116	7.61259e-127	Npas4	bimod	04u_Pa_04dcpi	404
3	2.18556e-119	0.875896	0.539	0.14	5.22349e-117	MYB	bimod	04u_Pa_04dcpi	404
3	6.66038e-115	0.493636	0.438	0.333	1.59183e-112	AMYB	bimod	04u_Pa_04dcpi	404
3	3.04371e-110	0.122161	0.546	0.212	7.27447e-108	THRb	bimod	04u_Pa_04dcpi	404
3	7.50174e-91	0.245668	0.447	0.23	1.79292e-88	Eomes	bimod	04u_Pa_04dcpi	404
3	2.04705e-85	0.122872	0.363	0.248	4.89246e-83	Tbr1	bimod	04u_Pa_04dcpi	404
3	1.38805e-82	0.654078	0.342	0.529	3.31743e-80	Foxo1	bimod	04u_Pa_04dcpi	404
3	1.70984e-77	0.481727	0.201	0.043	4.08652e-75	Elk1	bimod	04u_Pa_04dcpi	404
3	3.89618e-71	0.236771	0.323	0.243	9.31188e-69	Fli1	bimod	04u_Pa_04dcpi	404
3	3.01275e-62	0.557474	0.183	0.049	7.20047e-60	ELF1	bimod	04u_Pa_04dcpi	404
3	4.10554e-57	0.185753	0.286	0.082	9.81224e-55	bHLHE41	bimod	04u_Pa_04dcpi	404
3	9.64865e-56	0.179675	0.173	0.099	2.30603e-53	Foxh1	bimod	04u_Pa_04dcpi	404
3	3.03196e-53	0.703573	0.23	0.021	7.24638e-51	Elk4	bimod	04u_Pa_04dcpi	404
3	1.81136e-51	0.154072	0.133	0.061	4.32914e-49	IRF4	bimod	04u_Pa_04dcpi	404
3	1.7134e-43	0.265363	0.281	0.181	4.09502e-41	ETV4	bimod	04u_Pa_04dcpi	404
3	3.75935e-39	0.0979704	0.197	0.023	8.98485e-37	HNF6	bimod	04u_Pa_04dcpi	404
3	1.49727e-32	0.10764	0.344	0.213	3.57848e-30	CDX4	bimod	04u_Pa_04dcpi	404
3	1.33501e-28	0.0939997	0.152	0.02	3.19068e-26	CHR	bimod	04u_Pa_04dcpi	404
3	1.95679e-24	0.141964	0.213	0.165	4.67674e-22	GABPA	bimod	04u_Pa_04dcpi	404
3	1.50003e-23	0.248622	0.112	0.02	3.58508e-21	ETS	bimod	04u_Pa_04dcpi	404
3	6.37754e-17	0.109652	0.148	0.04	1.52423e-14	Oct4	bimod	04u_Pa_04dcpi	404
3	5.55321e-12	0.11307	0.267	0.125	1.32722e-09	Ap4	bimod	04u_Pa_04dcpi	404
4	0	4.74428	0.904	0.299	0	Foxo3	bimod	04u_Pa_04dcpi	417
4	0	4.58986	0.94	0.313	0	Foxf1	bimod	04u_Pa_04dcpi	417
4	0	4.26714	0.856	0.312	0	FoxL2	bimod	04u_Pa_04dcpi	417
4	0	3.94937	0.655	0.162	0	FOXP1	bimod	04u_Pa_04dcpi	417
4	0	3.85573	0.957	0.377	0	FOXK1	bimod	04u_Pa_04dcpi	417
4	0	3.26153	0.904	0.474	0	Foxo1	bimod	04u_Pa_04dcpi	417
4	0	2.20712	0.607	0.232	0	FOXK2	bimod	04u_Pa_04dcpi	417
4	3.5501e-285	1.47788	0.676	0.357	8.48474e-283	FOXA1	bimod	04u_Pa_04dcpi	417
4	3.10629e-273	0.884767	0.542	0.381	7.42404e-271	BMYB	bimod	04u_Pa_04dcpi	417
4	1.61059e-258	0.865518	0.353	0.105	3.84932e-256	Foxa3	bimod	04u_Pa_04dcpi	417
4	2.94575e-248	0.706506	0.58	0.286	7.04033e-246	FOXM1	bimod	04u_Pa_04dcpi	417
4	7.38127e-241	0.805565	0.523	0.263	1.76412e-238	FoxD3	bimod	04u_Pa_04dcpi	417
4	1.23955e-234	1.65388	0.624	0.241	2.96252e-232	Foxa2	bimod	04u_Pa_04dcpi	417
4	4.99174e-171	1.50071	0.42	0.112	1.19303e-168	Npas4	bimod	04u_Pa_04dcpi	417
4	1.1421e-134	0.520899	0.453	0.331	2.72963e-132	AMYB	bimod	04u_Pa_04dcpi	417
4	4.67854e-134	0.315169	0.52	0.223	1.11817e-131	Eomes	bimod	04u_Pa_04dcpi	417
4	7.43634e-120	0.112743	0.542	0.213	1.77729e-117	THRb	bimod	04u_Pa_04dcpi	417
4	1.78254e-119	0.896342	0.544	0.14	4.26027e-117	MYB	bimod	04u_Pa_04dcpi	417
4	2.20697e-109	0.14504	0.705	0.629	5.27467e-107	Hoxa13	bimod	04u_Pa_04dcpi	417
4	5.37947e-106	0.317254	0.271	0.09	1.28569e-103	Foxh1	bimod	04u_Pa_04dcpi	417
4	6.3252e-93	0.122138	0.693	0.496	1.51172e-90	Hoxa11	bimod	04u_Pa_04dcpi	417
4	2.67739e-90	0.10984	0.693	0.656	6.39897e-88	Tgif1	bimod	04u_Pa_04dcpi	417
4	4.14429e-88	0.143274	0.396	0.245	9.90486e-86	Tbr1	bimod	04u_Pa_04dcpi	417
4	1.06411e-82	0.249789	0.348	0.076	2.54323e-80	bHLHE41	bimod	04u_Pa_04dcpi	417
4	2.29561e-73	0.151211	0.281	0.247	5.4865e-71	Fli1	bimod	04u_Pa_04dcpi	417
4	3.81413e-70	0.13347	0.36	0.211	9.11576e-68	CDX4	bimod	04u_Pa_04dcpi	417
4	4.69923e-70	0.448851	0.192	0.044	1.12311e-67	Elk1	bimod	04u_Pa_04dcpi	417
4	1.53445e-59	0.173678	0.146	0.06	3.66733e-57	IRF4	bimod	04u_Pa_04dcpi	417
4	1.68976e-56	0.124969	0.237	0.02	4.03852e-54	HNF6	bimod	04u_Pa_04dcpi	417
4	2.7561e-52	0.105373	0.348	0.24	6.58707e-50	HLF	bimod	04u_Pa_04dcpi	417
4	3.45021e-52	0.514131	0.163	0.051	8.24601e-50	ELF1	bimod	04u_Pa_04dcpi	417
4	1.98531e-47	0.12709	0.197	0.016	4.7449e-45	CHR	bimod	04u_Pa_04dcpi	417
4	9.37335e-45	0.0999741	0.165	0.01	2.24023e-42	PSE	bimod	04u_Pa_04dcpi	417
4	2.22997e-44	0.628547	0.213	0.023	5.32962e-42	Elk4	bimod	04u_Pa_04dcpi	417
4	7.39764e-43	0.142758	0.187	0.075	1.76804e-40	HIF2a	bimod	04u_Pa_04dcpi	417
4	3.01732e-41	0.205964	0.249	0.184	7.2114e-39	ETV4	bimod	04u_Pa_04dcpi	417
4	2.83647e-37	0.173448	0.209	0.035	6.77915e-35	Oct4	bimod	04u_Pa_04dcpi	417
4	5.13317e-36	0.316058	0.141	0.017	1.22683e-33	ETS	bimod	04u_Pa_04dcpi	417
4	1.24707e-26	0.0954691	0.101	0.006	2.98051e-24	DMRT1	bimod	04u_Pa_04dcpi	417
4	2.92503e-22	0.101345	0.405	0.268	6.99082e-20	HOXB13	bimod	04u_Pa_04dcpi	417
4	4.54359e-20	0.150521	0.216	0.165	1.08592e-17	GABPA	bimod	04u_Pa_04dcpi	417
4	5.88806e-12	0.0920937	0.408	0.343	1.40725e-09	Meis1	bimod	04u_Pa_04dcpi	417
4	2.77817e-09	0.0996935	0.252	0.127	6.63983e-07	Ap4	bimod	04u_Pa_04dcpi	417
5	3.3251e-289	0.663931	0.936	0.159	7.94699e-287	Gata6	bimod	02u_Ea_04dcpi	88
5	3.3251e-289	0.663931	0.936	0.159	7.94699e-287	Gata6	bimod	03u_Ia_04dcpi	204
5	9.33102e-277	0.706803	0.968	0.175	2.23011e-274	Gata4	bimod	02u_Ea_04dcpi	88
5	9.33102e-277	0.706803	0.968	0.175	2.23011e-274	Gata4	bimod	03u_Ia_04dcpi	204
5	4.24761e-236	0.396627	0.736	0.11	1.01518e-233	Gata2	bimod	02u_Ea_04dcpi	88
5	4.24761e-236	0.396627	0.736	0.11	1.01518e-233	Gata2	bimod	03u_Ia_04dcpi	204
5	3.38646e-195	0.37781	0.643	0.092	8.09364e-193	Gata1	bimod	02u_Ea_04dcpi	88
5	3.38646e-195	0.37781	0.643	0.092	8.09364e-193	Gata1	bimod	03u_Ia_04dcpi	204
5	5.88083e-160	0.202095	0.984	0.446	1.40552e-157	TRPS1	bimod	02u_Ea_04dcpi	88
5	5.88083e-160	0.202095	0.984	0.446	1.40552e-157	TRPS1	bimod	03u_Ia_04dcpi	204
5	2.53468e-109	0.195566	0.743	0.31	6.0579e-107	GATA3	bimod	02u_Ea_04dcpi	88
5	2.53468e-109	0.195566	0.743	0.31	6.0579e-107	GATA3	bimod	03u_Ia_04dcpi	204
5	6.18694e-56	0.164506	0.428	0.075	1.47868e-53	Tbx5	bimod	02u_Ea_04dcpi	88
5	6.18694e-56	0.164506	0.428	0.075	1.47868e-53	Tbx5	bimod	03u_Ia_04dcpi	204
5	3.0313e-37	0.247927	0.376	0.193	7.24481e-35	Hoxd10	bimod	02u_Ea_04dcpi	88
5	3.0313e-37	0.247927	0.376	0.193	7.24481e-35	Hoxd10	bimod	03u_Ia_04dcpi	204
5	5.19151e-28	0.102671	0.18	0.021	1.24077e-25	Hoxa10	bimod	02u_Ea_04dcpi	88
5	5.19151e-28	0.102671	0.18	0.021	1.24077e-25	Hoxa10	bimod	03u_Ia_04dcpi	204
5	2.67207e-26	0.118575	0.132	0.093	6.38624e-24	PRDM1	bimod	02u_Ea_04dcpi	88
5	2.67207e-26	0.118575	0.132	0.093	6.38624e-24	PRDM1	bimod	03u_Ia_04dcpi	204
5	7.45251e-09	0.113816	0.196	0.101	1.78115e-06	STAT4	bimod	02u_Ea_04dcpi	88
5	7.45251e-09	0.113816	0.196	0.101	1.78115e-06	STAT4	bimod	03u_Ia_04dcpi	204
7	0	3.8152	0.959	0.256	0	ERG	bimod	01Ia_A_04dcpi	267
7	0	2.65968	0.843	0.159	0	Etv2	bimod	01Ia_A_04dcpi	267
7	5.34536e-301	1.30463	0.861	0.213	1.27754e-298	Fli1	bimod	01Ia_A_04dcpi	267
7	2.54677e-300	1.97886	0.929	0.219	6.08678e-298	ETV1	bimod	01Ia_A_04dcpi	267
7	1.35573e-293	1.95935	0.828	0.185	3.2402e-291	EHF	bimod	01Ia_A_04dcpi	267
7	1.39236e-287	1.78708	0.794	0.136	3.32775e-285	Elf4	bimod	01Ia_A_04dcpi	267
7	3.30602e-287	2.3362	0.861	0.142	7.9014e-285	ETS1	bimod	01Ia_A_04dcpi	267
7	2.6173e-246	3.3156	0.757	0.153	6.25535e-244	EWS	bimod	01Ia_A_04dcpi	267
7	6.65357e-217	1.55581	0.678	0.077	1.5902e-214	ELF3	bimod	01Ia_A_04dcpi	267
7	7.46848e-200	0.928543	0.798	0.153	1.78497e-197	ETV4	bimod	01Ia_A_04dcpi	267
7	6.35289e-190	1.23959	0.772	0.133	1.51834e-187	GABPA	bimod	01Ia_A_04dcpi	267
7	1.61292e-155	0.710411	0.629	0.404	3.85489e-153	Smad3	bimod	01Ia_A_04dcpi	267
7	6.66804e-155	0.937693	0.584	0.077	1.59366e-152	SPDEF	bimod	01Ia_A_04dcpi	267
7	1.37254e-121	0.893048	0.536	0.424	3.28037e-119	Sox21	bimod	01Ia_A_04dcpi	267
7	3.62885e-118	0.513543	0.528	0.103	8.67295e-116	ELF5	bimod	01Ia_A_04dcpi	267
7	1.40938e-106	1.04928	0.472	0.256	3.36842e-104	Sox10	bimod	01Ia_A_04dcpi	267
7	4.67033e-106	1.07724	0.491	0.322	1.11621e-103	Sox3	bimod	01Ia_A_04dcpi	267
7	2.41673e-98	0.484872	0.487	0.322	5.77597e-96	Sox6	bimod	01Ia_A_04dcpi	267
7	3.66317e-98	0.229621	0.753	0.668	8.75498e-96	Tgif2	bimod	01Ia_A_04dcpi	267
7	5.53834e-95	0.334834	0.801	0.519	1.32366e-92	SCL	bimod	01Ia_A_04dcpi	267
7	5.28945e-92	0.258196	0.689	0.633	1.26418e-89	Hoxa13	bimod	01Ia_A_04dcpi	267
7	1.74789e-88	0.363197	0.667	0.311	4.17747e-86	Hoxa9	bimod	01Ia_A_04dcpi	267
7	1.35442e-82	0.42781	0.539	0.364	3.23705e-80	PR	bimod	01Ia_A_04dcpi	267
7	8.26931e-81	0.39081	0.667	0.494	1.97636e-78	Hoxd11	bimod	01Ia_A_04dcpi	267
7	1.06219e-78	0.375295	0.764	0.525	2.53863e-76	Nanog	bimod	01Ia_A_04dcpi	267
7	3.57027e-75	0.456416	0.427	0.214	8.53294e-73	Smad4	bimod	01Ia_A_04dcpi	267
7	7.96022e-74	0.402046	0.438	0.168	1.90249e-71	Smad2	bimod	01Ia_A_04dcpi	267
7	1.29158e-73	0.361007	0.682	0.504	3.08687e-71	Hoxa11	bimod	01Ia_A_04dcpi	267
7	8.1796e-69	1.3753	0.333	0.249	1.95492e-66	Mef2b	bimod	01Ia_A_04dcpi	267
7	1.64821e-66	0.394839	0.524	0.239	3.93923e-64	RARa	bimod	01Ia_A_04dcpi	267
7	4.80589e-66	0.45436	0.562	0.484	1.14861e-63	CRX	bimod	01Ia_A_04dcpi	267
7	1.1716e-62	0.464925	0.348	0.216	2.80011e-60	Sox15	bimod	01Ia_A_04dcpi	267
7	2.71433e-60	0.102863	0.532	0.233	6.48726e-58	Eomes	bimod	01Ia_A_04dcpi	267
7	1.90499e-59	0.133945	0.742	0.654	4.55293e-57	Tgif1	bimod	01Ia_A_04dcpi	267
7	9.84195e-58	0.313391	0.491	0.372	2.35223e-55	Hoxd13	bimod	01Ia_A_04dcpi	267
7	1.29852e-56	0.246479	0.322	0.212	3.10345e-54	Zac1	bimod	01Ia_A_04dcpi	267
7	4.81667e-56	0.306836	0.285	0.235	1.15118e-53	NFIL3	bimod	01Ia_A_04dcpi	267
7	3.00585e-55	0.500323	0.427	0.334	7.18398e-53	GATA3	bimod	01Ia_A_04dcpi	267
7	7.69355e-51	0.38924	0.816	0.744	1.83876e-48	Pitx1	bimod	01Ia_A_04dcpi	267
7	7.12762e-49	0.25485	0.401	0.203	1.7035e-46	Olig2	bimod	01Ia_A_04dcpi	267
7	3.22884e-47	0.412267	0.39	0.224	7.71693e-45	CEBP	bimod	01Ia_A_04dcpi	267
7	6.24005e-47	0.493012	0.532	0.479	1.49137e-44	TRPS1	bimod	01Ia_A_04dcpi	267
7	2.82112e-46	0.331856	0.27	0.093	6.74247e-44	Unknown	bimod	01Ia_A_04dcpi	267
7	3.06791e-46	0.17158	0.318	0.219	7.33232e-44	CDX4	bimod	01Ia_A_04dcpi	267
7	1.33564e-44	0.325169	0.232	0.168	3.19218e-42	RUNX2	bimod	01Ia_A_04dcpi	267
7	3.11866e-43	0.398379	0.266	0.175	7.45359e-41	Sox2	bimod	01Ia_A_04dcpi	267
7	1.58659e-42	0.267228	0.416	0.401	3.79196e-40	BMAL1	bimod	01Ia_A_04dcpi	267
7	2.22264e-42	0.415056	0.337	0.221	5.31212e-40	Gata4	bimod	01Ia_A_04dcpi	267
7	4.85718e-40	0.225006	0.483	0.379	1.16087e-37	FOXA1	bimod	01Ia_A_04dcpi	267
7	7.56338e-40	0.424681	0.3	0.094	1.80765e-37	Bcl6	bimod	01Ia_A_04dcpi	267
7	1.28276e-39	0.431854	0.487	0.13	3.0658e-37	Bapx1	bimod	01Ia_A_04dcpi	267
7	8.64236e-39	0.210165	0.206	0.21	2.06552e-36	Arnt	bimod	01Ia_A_04dcpi	267
7	2.10976e-38	0.402104	0.397	0.194	5.04232e-36	Erra	bimod	01Ia_A_04dcpi	267
7	4.53261e-37	0.347159	0.3	0.247	1.08329e-34	HLF	bimod	01Ia_A_04dcpi	267
7	2.97113e-36	0.690389	0.172	0.104	7.101e-34	TEAD4	bimod	01Ia_A_04dcpi	267
7	1.73734e-35	0.352339	0.176	0.013	4.15225e-33	SpiB	bimod	01Ia_A_04dcpi	267
7	6.85679e-35	0.343241	0.266	0.113	1.63877e-32	EAR2	bimod	01Ia_A_04dcpi	267
7	1.09715e-34	0.465009	0.315	0.205	2.62218e-32	Gata6	bimod	01Ia_A_04dcpi	267
7	4.15978e-34	0.283972	0.528	0.209	9.94187e-32	Hoxd12	bimod	01Ia_A_04dcpi	267
7	7.43943e-34	0.132724	0.401	0.307	1.77802e-31	FOXM1	bimod	01Ia_A_04dcpi	267
7	9.95884e-34	0.519502	0.315	0.161	2.38016e-31	Fox	bimod	01Ia_A_04dcpi	267
7	1.59478e-33	0.830684	0.18	0.131	3.81154e-31	Mef2c	bimod	01Ia_A_04dcpi	267
7	4.08402e-33	0.446462	0.288	0.144	9.76081e-31	NFAT	bimod	01Ia_A_04dcpi	267
7	6.95667e-31	1.20038	0.266	0.187	1.66264e-28	TEAD3	bimod	01Ia_A_04dcpi	267
7	1.33592e-29	0.221488	0.199	0.088	3.19286e-27	ZFX	bimod	01Ia_A_04dcpi	267
7	4.3939e-29	0.424259	0.217	0.148	1.05014e-26	Gata2	bimod	01Ia_A_04dcpi	267
7	1.0985e-28	0.693493	0.142	0.1	2.62542e-26	Mef2a	bimod	01Ia_A_04dcpi	267
7	5.73077e-28	0.118718	0.326	0.272	1.36965e-25	Foxa2	bimod	01Ia_A_04dcpi	267
7	6.46478e-28	0.232061	0.367	0.306	1.54508e-25	NPAS	bimod	01Ia_A_04dcpi	267
7	1.29363e-26	0.501444	0.116	0.077	3.09177e-24	Mef2d	bimod	01Ia_A_04dcpi	267
7	5.03451e-26	0.145209	0.322	0.078	1.20325e-23	Tbet	bimod	01Ia_A_04dcpi	267
7	9.50687e-25	0.435483	0.12	0.086	2.27214e-22	TEAD	bimod	01Ia_A_04dcpi	267
7	2.96045e-24	0.161433	0.195	0.159	7.07548e-22	Sox9	bimod	01Ia_A_04dcpi	267
7	1.92241e-23	0.297359	0.202	0.103	4.59457e-21	PPARa	bimod	01Ia_A_04dcpi	267
7	5.66819e-22	0.647866	0.277	0.067	1.3547e-19	Sox4	bimod	01Ia_A_04dcpi	267
7	6.06588e-22	0.187698	0.187	0.137	1.44975e-19	MITF	bimod	01Ia_A_04dcpi	267
7	1.21118e-20	0.194282	0.251	0.058	2.89473e-18	Atf1	bimod	01Ia_A_04dcpi	267
7	1.62476e-20	0.270489	0.18	0.126	3.88318e-18	Gata1	bimod	01Ia_A_04dcpi	267
7	1.18265e-19	0.259568	0.345	0.114	2.82654e-17	Twist2	bimod	01Ia_A_04dcpi	267
7	1.36535e-19	0.156478	0.24	0.117	3.26318e-17	Sox17	bimod	01Ia_A_04dcpi	267
7	7.07366e-19	0.209595	0.318	0.102	1.69061e-16	NeuroG2	bimod	01Ia_A_04dcpi	267
7	1.17855e-18	0.210165	0.199	0.12	2.81674e-16	Rbpj1	bimod	01Ia_A_04dcpi	267
7	2.22309e-18	0.144894	0.303	0.137	5.31319e-16	PBX2	bimod	01Ia_A_04dcpi	267
7	2.37942e-18	0.937529	0.221	0.157	5.6868e-16	TEAD1	bimod	01Ia_A_04dcpi	267
7	3.17148e-17	0.247513	0.232	0.062	7.57984e-15	ZNF711	bimod	01Ia_A_04dcpi	267
7	5.18886e-17	0.131974	0.225	0.146	1.24014e-14	Hoxc9	bimod	01Ia_A_04dcpi	267
7	1.44528e-16	0.237639	0.33	0.278	3.45423e-14	HOXB13	bimod	01Ia_A_04dcpi	267
7	5.12382e-16	0.107663	0.116	0.06	1.22459e-13	Hand2	bimod	01Ia_A_04dcpi	267
7	1.04812e-15	0.139617	0.243	0.088	2.50501e-13	PRDM15	bimod	01Ia_A_04dcpi	267
7	1.24535e-15	0.140223	0.285	0.128	2.97638e-13	Tbx21	bimod	01Ia_A_04dcpi	267
7	1.33721e-15	0.0952312	0.12	0.056	3.19594e-13	Brachyury	bimod	01Ia_A_04dcpi	267
7	1.53204e-15	0.129979	0.213	0.128	3.66158e-13	Cdx2	bimod	01Ia_A_04dcpi	267
7	4.64624e-15	0.145399	0.247	0.158	1.11045e-12	RUNX1	bimod	01Ia_A_04dcpi	267
7	1.92595e-13	0.151101	0.172	0.04	4.60302e-11	Atf7	bimod	01Ia_A_04dcpi	267
7	4.4763e-13	0.142832	0.161	0.036	1.06984e-10	ZNF264	bimod	01Ia_A_04dcpi	267
7	1.43246e-12	0.136845	0.255	0.089	3.42357e-10	BHLHA15	bimod	01Ia_A_04dcpi	267
7	3.17186e-12	0.0969075	0.135	0.027	7.58074e-10	Atf2	bimod	01Ia_A_04dcpi	267
7	1.30936e-11	0.125732	0.236	0.186	3.12936e-09	MNT	bimod	01Ia_A_04dcpi	267
7	1.3778e-11	0.146593	0.176	0.071	3.29295e-09	RXR	bimod	01Ia_A_04dcpi	267
7	1.60278e-11	0.172588	0.258	0.1	3.83066e-09	TCF4	bimod	01Ia_A_04dcpi	267
7	3.60737e-11	0.140297	0.206	0.068	8.62163e-09	Atoh1	bimod	01Ia_A_04dcpi	267
7	5.22205e-11	0.0950162	0.18	0.09	1.24807e-08	Zic	bimod	01Ia_A_04dcpi	267
7	8.12497e-11	0.106011	0.206	0.131	1.94187e-08	NPAS2	bimod	01Ia_A_04dcpi	267
7	1.10139e-10	0.0972735	0.322	0.145	2.63231e-08	Pdx1	bimod	01Ia_A_04dcpi	267
7	3.22117e-09	0.144773	0.176	0.063	7.6986e-07	PPARE	bimod	01Ia_A_04dcpi	267
7	5.23934e-09	0.158965	0.112	0.043	1.2522e-06	Nr5a2	bimod	01Ia_A_04dcpi	267
7	6.23166e-09	0.104906	0.139	0.039	1.48937e-06	bZIP	bimod	01Ia_A_04dcpi	267
7	2.41416e-08	0.120109	0.449	0.343	5.76985e-06	Meis1	bimod	01Ia_A_04dcpi	267
7	2.454e-08	0.111979	0.195	0.132	5.86505e-06	RUNX	bimod	01Ia_A_04dcpi	267
7	1.60966e-07	0.111269	0.135	0.042	3.84709e-05	ZNF341	bimod	01Ia_A_04dcpi	267
7	3.34096e-07	0.100742	0.157	0.058	7.98489e-05	CREB5	bimod	01Ia_A_04dcpi	267
7	1.65134e-06	0.108887	0.12	0.04	0.00039467	ZBTB18	bimod	01Ia_A_04dcpi	267
8	2.13774e-82	0.239505	0.605	0.206	5.10919e-80	Hoxd12	bimod	02u_Ea_04dcpi	206
8	3.08444e-73	0.552243	0.823	0.486	7.3718e-71	Hoxd11	bimod	02u_Ea_04dcpi	206
8	1.61228e-59	0.116631	0.794	0.498	3.85334e-57	Hoxa11	bimod	02u_Ea_04dcpi	206
8	5.62664e-56	0.159337	0.461	0.191	1.34477e-53	Hoxd10	bimod	02u_Ea_04dcpi	206
8	3.37143e-55	0.107196	0.827	0.626	8.05771e-53	Hoxa13	bimod	02u_Ea_04dcpi	206
8	3.12723e-33	0.141222	0.313	0.114	7.47408e-31	Sox17	bimod	02u_Ea_04dcpi	206
8	8.02488e-31	0.147988	0.169	0.009	1.91795e-28	ZNF7	bimod	02u_Ea_04dcpi	206
9	0	1.24029	0.989	0.054	0	Fos	bimod	01Ia_A_04dcpi	186
9	1.26148e-303	1.03709	0.962	0.035	3.01495e-301	Fra1	bimod	01Ia_A_04dcpi	186
9	2.43747e-302	1.07878	1	0.044	5.82555e-300	Atf3	bimod	01Ia_A_04dcpi	186
9	1.01991e-294	1.23581	0.973	0.059	2.43758e-292	BATF	bimod	01Ia_A_04dcpi	186
9	2.28073e-275	1.01808	0.941	0.007	5.45094e-273	JunB	bimod	01Ia_A_04dcpi	186
9	8.27324e-259	0.830365	0.876	0.016	1.97731e-256	Fra2	bimod	01Ia_A_04dcpi	186
9	1.8627e-213	0.588712	0.602	0.021	4.45186e-211	Fosl2	bimod	01Ia_A_04dcpi	186
9	1.68352e-99	0.632816	0.591	0.41	4.0236e-97	Smad3	bimod	01Ia_A_04dcpi	186
9	1.03961e-79	1.08704	0.516	0.324	2.48466e-77	Sox3	bimod	01Ia_A_04dcpi	186
9	2.77547e-74	1.0159	0.484	0.259	6.63338e-72	Sox10	bimod	01Ia_A_04dcpi	186
9	2.74751e-70	0.700168	0.484	0.429	6.56655e-68	Sox21	bimod	01Ia_A_04dcpi	186
9	2.71951e-65	0.20048	0.731	0.67	6.49964e-63	Tgif2	bimod	01Ia_A_04dcpi	186
9	2.15159e-64	0.390302	0.43	0.327	5.14229e-62	Sox6	bimod	01Ia_A_04dcpi	186
9	1.94792e-63	0.355021	0.817	0.523	4.65552e-61	SCL	bimod	01Ia_A_04dcpi	186
9	4.22461e-63	0.251758	0.677	0.634	1.00968e-60	Hoxa13	bimod	01Ia_A_04dcpi	186
9	3.50547e-61	0.47327	0.586	0.365	8.37808e-59	PR	bimod	01Ia_A_04dcpi	186
9	2.64861e-59	0.408356	0.796	0.528	6.33018e-57	Nanog	bimod	01Ia_A_04dcpi	186
9	5.17585e-59	0.348801	0.651	0.318	1.23703e-56	Hoxa9	bimod	01Ia_A_04dcpi	186
9	1.73617e-54	0.42947	0.425	0.218	4.14945e-52	Smad4	bimod	01Ia_A_04dcpi	186
9	3.44475e-54	1.41134	0.366	0.249	8.23295e-52	Mef2b	bimod	01Ia_A_04dcpi	186
9	3.70727e-53	0.283638	0.253	0.012	8.86039e-51	Bach2	bimod	01Ia_A_04dcpi	186
9	1.78364e-51	0.376648	0.425	0.173	4.2629e-49	Smad2	bimod	01Ia_A_04dcpi	186
9	1.20318e-49	0.352288	0.624	0.499	2.87559e-47	Hoxd11	bimod	01Ia_A_04dcpi	186
9	3.34815e-45	0.329482	0.296	0.248	8.00208e-43	Fli1	bimod	01Ia_A_04dcpi	186
9	1.57745e-44	0.370074	0.5	0.245	3.77011e-42	RARa	bimod	01Ia_A_04dcpi	186
9	3.73059e-44	1.58494	0.398	0.292	8.91612e-42	ERG	bimod	01Ia_A_04dcpi	186
9	5.39478e-42	0.430568	0.505	0.488	1.28935e-39	CRX	bimod	01Ia_A_04dcpi	186
9	4.2546e-41	0.257462	0.333	0.213	1.01685e-38	Zac1	bimod	01Ia_A_04dcpi	186
9	5.5199e-41	0.318007	0.495	0.374	1.31926e-38	Hoxd13	bimod	01Ia_A_04dcpi	186
9	1.35621e-40	0.802132	0.231	0.197	3.24134e-38	Etv2	bimod	01Ia_A_04dcpi	186
9	2.43976e-39	0.294667	0.613	0.51	5.83102e-37	Hoxa11	bimod	01Ia_A_04dcpi	186
9	2.84109e-39	0.345537	0.812	0.745	6.79021e-37	Pitx1	bimod	01Ia_A_04dcpi	186
9	4.59783e-39	0.712226	0.349	0.256	1.09888e-36	ETV1	bimod	01Ia_A_04dcpi	186
9	2.21524e-38	0.657531	0.29	0.219	5.29443e-36	EHF	bimod	01Ia_A_04dcpi	186
9	1.1485e-37	1.09141	0.247	0.129	2.74492e-35	Mef2c	bimod	01Ia_A_04dcpi	186
9	7.54129e-36	0.245652	0.258	0.237	1.80237e-33	NFIL3	bimod	01Ia_A_04dcpi	186
9	4.29236e-35	0.288224	0.419	0.205	1.02587e-32	Olig2	bimod	01Ia_A_04dcpi	186
9	6.47169e-35	0.325058	0.468	0.399	1.54673e-32	BMAL1	bimod	01Ia_A_04dcpi	186
9	4.59185e-34	0.417303	0.398	0.337	1.09745e-31	GATA3	bimod	01Ia_A_04dcpi	186
9	6.56762e-34	0.340954	0.296	0.221	1.56966e-31	Sox15	bimod	01Ia_A_04dcpi	186
9	9.44405e-33	0.475373	0.522	0.135	2.25713e-30	Bapx1	bimod	01Ia_A_04dcpi	186
9	4.32463e-32	0.344752	0.242	0.168	1.03359e-29	RUNX2	bimod	01Ia_A_04dcpi	186
9	1.26839e-31	0.300082	0.247	0.208	3.03145e-29	Arnt	bimod	01Ia_A_04dcpi	186
9	2.4134e-31	0.398788	0.387	0.227	5.76802e-29	CEBP	bimod	01Ia_A_04dcpi	186
9	6.35257e-31	0.427366	0.516	0.48	1.51826e-28	TRPS1	bimod	01Ia_A_04dcpi	186
9	5.84705e-30	0.333049	0.581	0.213	1.39744e-27	Hoxd12	bimod	01Ia_A_04dcpi	186
9	5.98853e-30	0.408377	0.312	0.117	1.43126e-27	Rbpj1	bimod	01Ia_A_04dcpi	186
9	2.18897e-29	0.811913	0.194	0.104	5.23164e-27	TEAD4	bimod	01Ia_A_04dcpi	186
9	3.04666e-29	0.379596	0.301	0.115	7.28151e-27	EAR2	bimod	01Ia_A_04dcpi	186
9	5.75782e-29	0.391223	0.274	0.177	1.37612e-26	Sox2	bimod	01Ia_A_04dcpi	186
9	1.11687e-28	0.512206	0.339	0.163	2.66933e-26	Fox	bimod	01Ia_A_04dcpi	186
9	8.4557e-28	0.140828	0.285	0.222	2.02091e-25	CDX4	bimod	01Ia_A_04dcpi	186
9	3.28581e-27	0.664255	0.161	0.085	7.85308e-25	TEAD	bimod	01Ia_A_04dcpi	186
9	4.16198e-27	0.354022	0.317	0.247	9.94713e-25	HLF	bimod	01Ia_A_04dcpi	186
9	8.66875e-27	1.15115	0.215	0.187	2.07183e-24	EWS	bimod	01Ia_A_04dcpi	186
9	1.71713e-26	0.201896	0.478	0.382	4.10394e-24	FOXA1	bimod	01Ia_A_04dcpi	186
9	2.30158e-26	0.480655	0.231	0.171	5.50077e-24	Elf4	bimod	01Ia_A_04dcpi	186
9	2.52667e-26	0.492472	0.323	0.145	6.03874e-24	NFAT	bimod	01Ia_A_04dcpi	186
9	3.92312e-24	0.320329	0.29	0.225	9.37626e-22	Gata4	bimod	01Ia_A_04dcpi	186
9	8.15302e-24	1.51898	0.285	0.187	1.94857e-21	TEAD3	bimod	01Ia_A_04dcpi	186
9	8.78965e-23	0.269306	0.409	0.305	2.10073e-20	NPAS	bimod	01Ia_A_04dcpi	186
9	2.34939e-22	0.704019	0.263	0.18	5.61504e-20	ETS1	bimod	01Ia_A_04dcpi	186
9	7.20592e-22	0.175497	0.204	0.159	1.72221e-19	Sox9	bimod	01Ia_A_04dcpi	186
9	9.43873e-22	0.69941	0.151	0.101	2.25586e-19	Mef2a	bimod	01Ia_A_04dcpi	186
9	1.23467e-21	0.324967	0.22	0.104	2.95085e-19	PPARa	bimod	01Ia_A_04dcpi	186
9	3.27624e-21	0.260285	0.226	0.098	7.83022e-19	Unknown	bimod	01Ia_A_04dcpi	186
9	5.17355e-21	0.269328	0.237	0.135	1.23648e-18	MITF	bimod	01Ia_A_04dcpi	186
9	6.25128e-21	0.579754	0.129	0.077	1.49406e-18	Mef2d	bimod	01Ia_A_04dcpi	186
9	1.14578e-20	0.353251	0.355	0.199	2.7384e-18	Erra	bimod	01Ia_A_04dcpi	186
9	2.63541e-20	0.138187	0.419	0.144	6.29864e-18	Pdx1	bimod	01Ia_A_04dcpi	186
9	5.97062e-20	0.148851	0.108	0.003	1.42698e-17	NFE2L2	bimod	01Ia_A_04dcpi	186
9	6.01082e-20	0.167323	0.247	0.188	1.43659e-17	ETV4	bimod	01Ia_A_04dcpi	186
9	1.02129e-19	0.314298	0.242	0.1	2.44089e-17	Bcl6	bimod	01Ia_A_04dcpi	186
9	1.34754e-19	0.306103	0.22	0.102	3.22061e-17	SPDEF	bimod	01Ia_A_04dcpi	186
9	2.18336e-19	1.45393	0.263	0.157	5.21823e-17	TEAD1	bimod	01Ia_A_04dcpi	186
9	2.70694e-19	0.28255	0.366	0.271	6.4696e-17	Foxa2	bimod	01Ia_A_04dcpi	186
9	2.59701e-18	0.325643	0.263	0.209	6.20686e-16	Gata6	bimod	01Ia_A_04dcpi	186
9	4.09347e-18	0.400377	0.22	0.149	9.78339e-16	Gata2	bimod	01Ia_A_04dcpi	186
9	4.76002e-18	0.197184	0.263	0.127	1.13764e-15	Cdx2	bimod	01Ia_A_04dcpi	186
9	3.23404e-17	0.279401	0.371	0.117	7.72935e-15	Twist2	bimod	01Ia_A_04dcpi	186
9	5.39008e-16	0.125936	0.237	0.089	1.28823e-13	Otx2	bimod	01Ia_A_04dcpi	186
9	2.66705e-15	0.169393	0.172	0.091	6.37426e-13	ZFX	bimod	01Ia_A_04dcpi	186
9	7.72896e-15	0.106016	0.269	0.191	1.84722e-12	Six2	bimod	01Ia_A_04dcpi	186
9	8.0915e-15	0.157394	0.333	0.139	1.93387e-12	PBX2	bimod	01Ia_A_04dcpi	186
9	2.37189e-14	0.22595	0.333	0.106	5.66881e-12	NeuroG2	bimod	01Ia_A_04dcpi	186
9	2.64741e-14	0.231432	0.226	0.167	6.3273e-12	GABPA	bimod	01Ia_A_04dcpi	186
9	5.28306e-14	0.294197	0.199	0.126	1.26265e-11	Gata1	bimod	01Ia_A_04dcpi	186
9	6.39205e-14	0.319197	0.161	0.109	1.5277e-11	ELF3	bimod	01Ia_A_04dcpi	186
9	1.12974e-13	0.241661	0.242	0.064	2.70009e-11	ZNF711	bimod	01Ia_A_04dcpi	186
9	1.48111e-13	0.225074	0.317	0.1	3.53986e-11	TCF4	bimod	01Ia_A_04dcpi	186
9	1.84258e-13	0.146756	0.253	0.159	4.40376e-11	RUNX1	bimod	01Ia_A_04dcpi	186
9	2.16381e-13	0.635258	0.263	0.072	5.1715e-11	Sox4	bimod	01Ia_A_04dcpi	186
9	4.86046e-13	0.12105	0.199	0.091	1.16165e-10	Zic	bimod	01Ia_A_04dcpi	186
9	6.01492e-12	0.181438	0.194	0.041	1.43757e-09	ZNF341	bimod	01Ia_A_04dcpi	186
9	6.45058e-12	0.0901081	0.188	0.074	1.54169e-09	ERRg	bimod	01Ia_A_04dcpi	186
9	1.0877e-11	0.158165	0.285	0.091	2.59961e-09	BHLHA15	bimod	01Ia_A_04dcpi	186
9	1.50925e-11	0.205324	0.247	0.187	3.6071e-09	MNT	bimod	01Ia_A_04dcpi	186
9	3.1282e-10	0.103734	0.258	0.085	7.47639e-08	Tbet	bimod	01Ia_A_04dcpi	186
9	6.20994e-10	0.137019	0.167	0.04	1.48417e-07	bZIP	bimod	01Ia_A_04dcpi	186
9	7.19522e-10	0.168218	0.231	0.07	1.71966e-07	Atoh1	bimod	01Ia_A_04dcpi	186
9	7.62085e-10	0.211975	0.349	0.278	1.82138e-07	HOXB13	bimod	01Ia_A_04dcpi	186
9	1.1387e-09	0.0919227	0.188	0.05	2.72149e-07	LEF1	bimod	01Ia_A_04dcpi	186
9	3.19919e-09	0.245086	0.113	0.065	7.64606e-07	TEAD2	bimod	01Ia_A_04dcpi	186
9	4.4142e-09	0.119217	0.161	0.038	1.05499e-06	Esrrb	bimod	01Ia_A_04dcpi	186
9	1.86369e-08	0.0957614	0.177	0.085	4.45422e-06	MyoD	bimod	01Ia_A_04dcpi	186
9	3.75999e-08	0.132328	0.172	0.073	8.98637e-06	RXR	bimod	01Ia_A_04dcpi	186
9	6.39533e-08	0.118237	0.199	0.064	1.52848e-05	Tcf21	bimod	01Ia_A_04dcpi	186
9	1.17689e-07	0.0934123	0.204	0.067	2.81277e-05	MyoG	bimod	01Ia_A_04dcpi	186
9	1.60435e-07	0.100203	0.242	0.133	3.8344e-05	Tbx21	bimod	01Ia_A_04dcpi	186
9	3.55602e-07	0.176769	0.118	0.044	8.49888e-05	Nr5a2	bimod	01Ia_A_04dcpi	186
9	3.89903e-07	0.305744	0.118	0.025	9.31869e-05	CArG	bimod	01Ia_A_04dcpi	186
9	6.34219e-07	0.136376	0.22	0.132	0.000151578	RUNX	bimod	01Ia_A_04dcpi	186
9	4.5046e-06	0.111084	0.134	0.04	0.0010766	ZNF264	bimod	01Ia_A_04dcpi	186
9	3.17015e-05	0.096808	0.188	0.133	0.00757666	NPAS2	bimod	01Ia_A_04dcpi	186
9	0.000128214	0.0973993	0.161	0.065	0.0306431	Atf1	bimod	01Ia_A_04dcpi	186
9	0.000202882	0.102579	0.118	0.042	0.0484887	ZBTB18	bimod	01Ia_A_04dcpi	186
9	0.000393309	0.0951889	0.253	0.133	0.0940008	Ap4	bimod	01Ia_A_04dcpi	186
9	0.000623014	0.0925771	0.183	0.084	0.1489	Myf5	bimod	01Ia_A_04dcpi	186
