# Supplementary material for: Leveraging chromatin state transitions for the identification of regulatory networks orchestrating heart regeneration
Source: Nucleic Acids Res. 2024 Feb 14;52(8):4215–33. doi: 10.1093/nar/gkae085 (PMC11077086; doi:10.1093/nar/gkae085)
Supplement: gkae085_Supplemental_Files [file gkae085_supplemental_files.zip › Table S5.xlsx]

## Sheet: Sheet 1
cluster	p_val	avg_log2FC	pct.1	pct.2	p_val_adj	gene	test	GROUP	Freq_clu_in_Peak
0	3.06071e-290	0.305534	0.589	0.093	6.64175e-288	THRb	bimod	03u_Ia_14dcpi	778
0	4.31794e-244	0.242433	0.499	0.347	9.36992e-242	RARa	bimod	03u_Ia_14dcpi	778
0	1.02391e-230	0.283998	0.366	0.275	2.2219e-228	FOXM1	bimod	03u_Ia_14dcpi	778
0	4.06422e-184	0.20136	0.483	0.043	8.81936e-182	En1	bimod	03u_Ia_14dcpi	778
0	6.07878e-118	0.183197	0.319	0.024	1.31909e-115	Hoxd10	bimod	03u_Ia_14dcpi	778
0	5.31059e-86	0.104559	0.313	0.267	1.1524e-83	GSC	bimod	03u_Ia_14dcpi	778
0	2.22207e-50	0.13669	0.197	0.151	4.8219e-48	Gfi1b	bimod	03u_Ia_14dcpi	778
0	3.59062e-48	0.099016	0.159	0.017	7.79164e-46	Hoxa10	bimod	03u_Ia_14dcpi	778
0	9.17488e-29	0.120496	0.321	0.253	1.99095e-26	Fox	bimod	03u_Ia_14dcpi	778
0	3.80096e-06	0.0996004	0.229	0.149	0.000824809	Sox2	bimod	03u_Ia_14dcpi	778
1	0	0.417849	0.667	0.673	0	Tgif2	bimod	00A_Ia_14dcpi	783
1	1.37487e-268	0.443594	0.656	0.528	2.98347e-266	Hoxa11	bimod	00A_Ia_14dcpi	783
1	3.96305e-229	0.839588	0.465	0.326	8.59981e-227	Sox21	bimod	00A_Ia_14dcpi	783
1	2.03732e-226	0.591847	0.428	0.341	4.42098e-224	Sox3	bimod	00A_Ia_14dcpi	783
1	7.02242e-219	0.327493	0.642	0.525	1.52387e-216	Hoxd11	bimod	00A_Ia_14dcpi	783
1	1.47985e-217	0.709363	0.42	0.281	3.21127e-215	Sox10	bimod	00A_Ia_14dcpi	783
1	1.32627e-216	1.38781	0.535	0.454	2.87801e-214	TRPS1	bimod	00A_Ia_14dcpi	783
1	2.42861e-215	0.479827	0.447	0.275	5.27009e-213	Sox6	bimod	00A_Ia_14dcpi	783
1	7.64117e-214	1.45462	0.437	0.312	1.65813e-211	GATA3	bimod	00A_Ia_14dcpi	783
1	3.25393e-195	0.232138	0.673	0.512	7.06102e-193	Hoxa13	bimod	00A_Ia_14dcpi	783
1	8.24818e-183	0.637378	0.782	0.719	1.78985e-180	Pitx1	bimod	00A_Ia_14dcpi	783
1	1.15866e-164	1.47933	0.347	0.233	2.51429e-162	Gata4	bimod	00A_Ia_14dcpi	783
1	2.78612e-155	0.492997	0.774	0.252	6.04589e-153	Nanog	bimod	00A_Ia_14dcpi	783
1	5.86952e-151	0.576055	0.433	0.238	1.27369e-148	NPAS	bimod	00A_Ia_14dcpi	783
1	8.8595e-141	0.208428	0.346	0.322	1.92251e-138	Meis1	bimod	00A_Ia_14dcpi	783
1	1.80642e-137	0.379324	0.522	0.237	3.91993e-135	Hoxd12	bimod	00A_Ia_14dcpi	783
1	1.51356e-134	1.46713	0.315	0.213	3.28443e-132	Gata6	bimod	00A_Ia_14dcpi	783
1	9.08507e-130	0.495131	0.45	0.256	1.97146e-127	BMAL1	bimod	00A_Ia_14dcpi	783
1	6.32953e-127	0.196625	0.395	0.382	1.37351e-124	FOXK1	bimod	00A_Ia_14dcpi	783
1	7.57607e-126	0.342762	0.646	0.234	1.64401e-123	Hoxa9	bimod	00A_Ia_14dcpi	783
1	1.74708e-125	0.412721	0.51	0.462	3.79117e-123	CRX	bimod	00A_Ia_14dcpi	783
1	2.18308e-122	0.527963	0.469	0.219	4.73729e-120	PR	bimod	00A_Ia_14dcpi	783
1	1.70806e-115	0.165288	0.404	0.291	3.7065e-113	Bapx1	bimod	00A_Ia_14dcpi	783
1	2.13695e-108	0.382408	0.308	0.216	4.63718e-106	HLF	bimod	00A_Ia_14dcpi	783
1	4.05762e-107	0.564353	0.273	0.118	8.80503e-105	NFIL3	bimod	00A_Ia_14dcpi	783
1	7.84917e-106	0.528008	0.375	0.315	1.70327e-103	Foxf1	bimod	00A_Ia_14dcpi	783
1	2.75233e-96	0.334746	0.474	0.481	5.97255e-94	Foxo1	bimod	00A_Ia_14dcpi	783
1	2.85236e-94	1.19738	0.227	0.153	6.18962e-92	Gata2	bimod	00A_Ia_14dcpi	783
1	1.97273e-85	0.202054	0.319	0.266	4.28082e-83	FoxD3	bimod	00A_Ia_14dcpi	783
1	1.86674e-79	0.426979	0.345	0.282	4.05082e-77	FoxL2	bimod	00A_Ia_14dcpi	783
1	3.53837e-78	0.25293	0.207	0.17	7.67826e-76	Sox9	bimod	00A_Ia_14dcpi	783
1	5.83451e-78	0.24906	0.162	0.108	1.26609e-75	Foxa3	bimod	00A_Ia_14dcpi	783
1	1.84543e-77	0.147812	0.456	0.131	4.00459e-75	DLX2	bimod	00A_Ia_14dcpi	783
1	1.1719e-75	0.161664	0.481	0.151	2.54302e-73	Lhx3	bimod	00A_Ia_14dcpi	783
1	4.04777e-75	1.15667	0.204	0.135	8.78367e-73	Gata1	bimod	00A_Ia_14dcpi	783
1	1.10362e-73	0.138712	0.277	0.196	2.39486e-71	bHLHE41	bimod	00A_Ia_14dcpi	783
1	1.3563e-70	0.136414	0.365	0.361	2.94316e-68	AMYB	bimod	00A_Ia_14dcpi	783
1	2.01369e-68	0.215485	0.369	0.218	4.36971e-66	CEBP	bimod	00A_Ia_14dcpi	783
1	6.61691e-68	0.212578	0.506	0.184	1.43587e-65	Tbx5	bimod	00A_Ia_14dcpi	783
1	4.44842e-67	0.149902	0.29	0.21	9.65306e-65	Sox15	bimod	00A_Ia_14dcpi	783
1	6.30203e-67	0.296507	0.209	0.106	1.36754e-64	Arnt	bimod	00A_Ia_14dcpi	783
1	5.84826e-65	0.247218	0.223	0.092	1.26907e-62	RUNX2	bimod	00A_Ia_14dcpi	783
1	7.58126e-63	0.284819	0.215	0.178	1.64513e-60	FOXP1	bimod	00A_Ia_14dcpi	783
1	3.68398e-62	0.273628	0.253	0.224	7.99423e-60	FOXK2	bimod	00A_Ia_14dcpi	783
1	4.37888e-62	0.249941	0.226	0.126	9.50218e-60	MITF	bimod	00A_Ia_14dcpi	783
1	3.40968e-61	0.1881	0.226	0.108	7.399e-59	Six2	bimod	00A_Ia_14dcpi	783
1	1.93115e-60	0.380613	0.273	0.052	4.19059e-58	NPAS2	bimod	00A_Ia_14dcpi	783
1	6.68596e-60	0.137336	0.396	0.121	1.45085e-57	LHX9	bimod	00A_Ia_14dcpi	783
1	3.22009e-53	0.114477	0.461	0.403	6.98758e-51	Eomes	bimod	00A_Ia_14dcpi	783
1	5.09987e-52	0.320692	0.244	0.209	1.10667e-49	Mef2b	bimod	00A_Ia_14dcpi	783
1	2.52611e-50	0.294863	0.351	0.109	5.48165e-48	HOXB13	bimod	00A_Ia_14dcpi	783
1	9.53671e-49	0.160575	0.485	0.208	2.06947e-46	Hoxd13	bimod	00A_Ia_14dcpi	783
1	2.38785e-48	0.195167	0.326	0.098	5.18162e-46	CDX4	bimod	00A_Ia_14dcpi	783
1	5.43033e-48	0.395504	0.462	0.191	1.17838e-45	Smad3	bimod	00A_Ia_14dcpi	783
1	1.08327e-47	0.280686	0.171	0.025	2.35069e-45	CLOCK	bimod	00A_Ia_14dcpi	783
1	1.01985e-46	0.186919	0.208	0.093	2.21308e-44	Atf1	bimod	00A_Ia_14dcpi	783
1	3.71721e-45	0.173155	0.295	0.251	8.06634e-43	Foxa2	bimod	00A_Ia_14dcpi	783
1	3.13593e-44	0.240112	0.151	0.128	6.80497e-42	Mef2c	bimod	00A_Ia_14dcpi	783
1	2.0212e-42	0.0907379	0.257	0.114	4.38601e-40	Cdx2	bimod	00A_Ia_14dcpi	783
1	1.58397e-41	0.369538	0.244	0.062	3.43722e-39	Sox4	bimod	00A_Ia_14dcpi	783
1	2.27245e-41	0.0913568	0.163	0.025	4.93122e-39	Max	bimod	00A_Ia_14dcpi	783
1	1.2015e-40	0.115947	0.121	0.08	2.60727e-38	CREB5	bimod	00A_Ia_14dcpi	783
1	1.22369e-38	0.206595	0.275	0.084	2.65541e-36	MNT	bimod	00A_Ia_14dcpi	783
1	2.85182e-38	0.112784	0.137	0.095	6.18844e-36	Atf7	bimod	00A_Ia_14dcpi	783
1	2.97409e-37	0.155462	0.291	0.096	6.45378e-35	HIC1	bimod	00A_Ia_14dcpi	783
1	3.33783e-36	0.267786	0.257	0.106	7.24308e-34	RUNX1	bimod	00A_Ia_14dcpi	783
1	1.92054e-34	0.219517	0.474	0.293	4.16756e-32	Isl1	bimod	00A_Ia_14dcpi	783
1	1.86156e-33	0.121662	0.199	0.05	4.03958e-31	Barx1	bimod	00A_Ia_14dcpi	783
1	1.85438e-31	0.130004	0.315	0.255	4.024e-29	Fox	bimod	00A_Ia_14dcpi	783
1	4.06047e-31	0.110132	0.289	0.223	8.81122e-29	Zac1	bimod	00A_Ia_14dcpi	783
1	2.79205e-30	0.150316	0.317	0.309	6.05875e-28	Foxo3	bimod	00A_Ia_14dcpi	783
1	1.34275e-29	0.137952	0.203	0.06	2.91376e-27	Sox17	bimod	00A_Ia_14dcpi	783
1	1.49464e-29	0.110059	0.266	0.095	3.24336e-27	PBX2	bimod	00A_Ia_14dcpi	783
1	8.54677e-27	0.131361	0.24	0.192	1.85465e-24	NFAT	bimod	00A_Ia_14dcpi	783
1	3.61821e-25	0.110469	0.436	0.415	7.85152e-23	MYB	bimod	00A_Ia_14dcpi	783
1	4.94216e-25	0.203255	0.367	0.29	1.07245e-22	FOXA1	bimod	00A_Ia_14dcpi	783
1	2.83551e-24	0.127184	0.29	0.128	6.15305e-22	Smad2	bimod	00A_Ia_14dcpi	783
1	1.81482e-23	0.152759	0.101	0.017	3.93817e-21	Usf2	bimod	00A_Ia_14dcpi	783
1	8.32173e-23	0.176867	0.295	0.133	1.80581e-20	Smad4	bimod	00A_Ia_14dcpi	783
1	1.05267e-21	0.171528	0.193	0.079	2.28429e-19	RUNX	bimod	00A_Ia_14dcpi	783
1	4.84882e-21	0.109241	0.175	0.062	1.05219e-18	MafA	bimod	00A_Ia_14dcpi	783
1	6.11679e-21	0.121216	0.202	0.075	1.32734e-18	EAR2	bimod	00A_Ia_14dcpi	783
1	2.21e-18	0.0966312	0.103	0.069	4.79571e-16	Nr5a2	bimod	00A_Ia_14dcpi	783
1	5.19222e-17	0.176233	0.201	0.084	1.12671e-14	Rbpj1	bimod	00A_Ia_14dcpi	783
1	3.37807e-15	0.0996273	0.139	0.071	7.33041e-13	ERRg	bimod	00A_Ia_14dcpi	783
1	5.98898e-08	0.112514	0.234	0.148	1.29961e-05	Sox2	bimod	00A_Ia_14dcpi	783
3	0	0.96005	0.422	0.115	0	Npas4	bimod	04u_Pa_14dcpi	366
3	6.73609e-285	0.464529	0.227	0.058	1.46173e-282	Elk1	bimod	04u_Pa_14dcpi	366
3	9.464e-121	0.254488	0.313	0	2.05369e-118	CUX1	bimod	04u_Pa_14dcpi	366
3	3.02945e-113	0.187888	0.286	0	6.57391e-111	Ap4	bimod	04u_Pa_14dcpi	366
3	4.19317e-110	0.618875	0.548	0.367	9.09918e-108	FOXK1	bimod	04u_Pa_14dcpi	366
3	1.18724e-98	0.629204	0.251	0	2.57632e-96	Elk4	bimod	04u_Pa_14dcpi	366
3	1.94031e-93	0.204558	0.297	0.127	4.21047e-91	Cdx2	bimod	04u_Pa_14dcpi	366
3	4.17968e-93	0.151036	0.238	0	9.06991e-91	HNF6	bimod	04u_Pa_14dcpi	366
3	2.12016e-85	0.15905	0.219	0	4.60074e-83	Foxh1	bimod	04u_Pa_14dcpi	366
3	1.64103e-74	0.14231	0.193	0	3.56103e-72	Myf5	bimod	04u_Pa_14dcpi	366
3	9.16195e-73	0.758389	0.468	0.293	1.98814e-70	Foxo3	bimod	04u_Pa_14dcpi	366
3	4.24803e-68	0.583364	0.62	0.464	9.21822e-66	Foxo1	bimod	04u_Pa_14dcpi	366
3	5.70182e-67	0.24029	0.174	0	1.23729e-64	ELF1	bimod	04u_Pa_14dcpi	366
3	1.50535e-61	0.398799	0.516	0.307	3.26661e-59	Foxf1	bimod	04u_Pa_14dcpi	366
3	1.01369e-58	0.16668	0.519	0.405	2.1997e-56	BMYB	bimod	04u_Pa_14dcpi	366
3	5.48022e-57	0.108695	0.329	0.239	1.18921e-54	Fli1	bimod	04u_Pa_14dcpi	366
3	4.38463e-52	0.200797	0.136	0	9.51465e-50	ETS	bimod	04u_Pa_14dcpi	366
3	1.52996e-50	0.102321	0.142	0	3.32001e-48	IRF4	bimod	04u_Pa_14dcpi	366
3	1.17874e-42	0.36922	0.326	0.17	2.55786e-40	FOXP1	bimod	04u_Pa_14dcpi	366
3	1.91575e-33	0.168932	0.348	0.217	4.15718e-31	FOXK2	bimod	04u_Pa_14dcpi	366
3	5.57621e-26	0.158118	0.508	0.405	1.21004e-23	Eomes	bimod	04u_Pa_14dcpi	366
3	1.07887e-21	0.143226	0.495	0.24	2.34116e-19	Hoxd13	bimod	04u_Pa_14dcpi	366
3	5.30459e-11	0.0981735	0.289	0.139	1.1511e-08	Tbet	bimod	04u_Pa_14dcpi	366
4	0	2.13832	0.914	0.202	0	ETV1	bimod	00A_Ia_14dcpi	301
4	0	1.90847	0.771	0.123	0	Etv2	bimod	00A_Ia_14dcpi	301
4	2.28887e-298	1.03922	0.847	0.196	4.96685e-296	Fli1	bimod	00A_Ia_14dcpi	301
4	5.51964e-290	2.59919	0.944	0.232	1.19776e-287	ERG	bimod	00A_Ia_14dcpi	301
4	1.97489e-282	1.56358	0.807	0.17	4.28551e-280	EHF	bimod	00A_Ia_14dcpi	301
4	3.62998e-259	1.92221	0.837	0.121	7.87705e-257	ETS1	bimod	00A_Ia_14dcpi	301
4	2.02483e-251	1.25841	0.761	0.113	4.39388e-249	GABPA	bimod	00A_Ia_14dcpi	301
4	3.16278e-251	0.913052	0.777	0.13	6.86323e-249	ETV4	bimod	00A_Ia_14dcpi	301
4	3.37852e-232	1.2149	0.744	0.06	7.33139e-230	Elf4	bimod	00A_Ia_14dcpi	301
4	2.06117e-208	0.187062	0.429	0.044	4.47275e-206	Elk1	bimod	00A_Ia_14dcpi	301
4	1.09895e-202	1.23013	0.621	0.078	2.38472e-200	ELF3	bimod	00A_Ia_14dcpi	301
4	3.55968e-165	1.38194	0.678	0.136	7.72451e-163	EWS	bimod	00A_Ia_14dcpi	301
4	2.64775e-142	0.438811	0.744	0.665	5.74561e-140	Tgif2	bimod	00A_Ia_14dcpi	301
4	5.04334e-111	0.570818	0.498	0.03	1.0944e-108	ELF5	bimod	00A_Ia_14dcpi	301
4	3.33159e-97	0.572629	0.465	0.35	7.22955e-95	Sox3	bimod	00A_Ia_14dcpi	301
4	5.5995e-97	0.350324	0.648	0.547	1.21509e-94	Hoxa11	bimod	00A_Ia_14dcpi	301
4	2.76793e-94	0.851963	0.522	0.34	6.0064e-92	Sox21	bimod	00A_Ia_14dcpi	301
4	6.85184e-83	0.411622	0.512	0.064	1.48685e-80	SPDEF	bimod	00A_Ia_14dcpi	301
4	9.80175e-83	0.578406	0.415	0.301	2.12698e-80	Sox10	bimod	00A_Ia_14dcpi	301
4	6.45908e-82	1.16895	0.551	0.464	1.40162e-79	TRPS1	bimod	00A_Ia_14dcpi	301
4	2.66863e-79	0.397333	0.445	0.299	5.79092e-77	Sox6	bimod	00A_Ia_14dcpi	301
4	1.46609e-78	1.21135	0.458	0.327	3.18142e-76	GATA3	bimod	00A_Ia_14dcpi	301
4	1.63603e-78	0.336395	0.458	0.316	3.55019e-76	Meis1	bimod	00A_Ia_14dcpi	301
4	2.36886e-78	0.265895	0.645	0.542	5.14043e-76	Hoxd11	bimod	00A_Ia_14dcpi	301
4	1.75587e-72	0.665402	0.578	0.245	3.81024e-70	PR	bimod	00A_Ia_14dcpi	301
4	3.47034e-70	0.349432	0.445	0.3	7.53063e-68	Olig2	bimod	00A_Ia_14dcpi	301
4	5.30319e-69	0.587079	0.827	0.724	1.15079e-66	Pitx1	bimod	00A_Ia_14dcpi	301
4	3.24773e-60	0.173813	0.654	0.536	7.04758e-58	Hoxa13	bimod	00A_Ia_14dcpi	301
4	7.44049e-60	1.27036	0.355	0.248	1.61459e-57	Gata4	bimod	00A_Ia_14dcpi	301
4	4.16243e-58	0.171756	0.801	0.644	9.03247e-56	SCL	bimod	00A_Ia_14dcpi	301
4	2.35787e-54	0.203156	0.462	0.302	5.11658e-52	Bapx1	bimod	00A_Ia_14dcpi	301
4	9.9836e-52	0.342973	0.542	0.275	2.16644e-49	Hoxd12	bimod	00A_Ia_14dcpi	301
4	1.71275e-51	1.29777	0.339	0.225	3.71666e-49	Gata6	bimod	00A_Ia_14dcpi	301
4	7.01402e-51	0.414846	0.771	0.325	1.52204e-48	Nanog	bimod	00A_Ia_14dcpi	301
4	2.69399e-50	0.574852	0.645	0.213	5.84597e-48	Smad3	bimod	00A_Ia_14dcpi	301
4	2.17514e-49	0.200476	0.412	0.383	4.72005e-47	FOXK1	bimod	00A_Ia_14dcpi	301
4	5.99871e-45	0.310383	0.365	0.271	1.30172e-42	NPAS	bimod	00A_Ia_14dcpi	301
4	1.10832e-44	0.382226	0.528	0.467	2.40506e-42	CRX	bimod	00A_Ia_14dcpi	301
4	2.69363e-43	0.527222	0.605	0.469	5.84519e-41	Foxo1	bimod	00A_Ia_14dcpi	301
4	1.80776e-41	0.1077	0.468	0.412	3.92284e-39	BMYB	bimod	00A_Ia_14dcpi	301
4	2.62271e-41	0.283496	0.645	0.292	5.69127e-39	Hoxa9	bimod	00A_Ia_14dcpi	301
4	9.22157e-41	1.22474	0.266	0.16	2.00108e-38	Gata2	bimod	00A_Ia_14dcpi	301
4	2.85781e-40	0.462452	0.409	0.32	6.20144e-38	Foxf1	bimod	00A_Ia_14dcpi	301
4	2.84652e-39	0.248639	0.601	0.221	6.17695e-37	Tbx5	bimod	00A_Ia_14dcpi	301
4	3.42401e-38	0.345521	0.259	0.116	7.43011e-36	Arnt	bimod	00A_Ia_14dcpi	301
4	8.43283e-35	0.27193	0.382	0.289	1.82992e-32	BMAL1	bimod	00A_Ia_14dcpi	301
4	2.20492e-32	0.223621	0.256	0.233	4.78467e-30	HLF	bimod	00A_Ia_14dcpi	301
4	1.95399e-30	0.179452	0.199	0.176	4.24015e-28	Sox9	bimod	00A_Ia_14dcpi	301
4	5.76935e-30	0.322109	0.146	0.122	1.25195e-27	TEAD4	bimod	00A_Ia_14dcpi	301
4	6.08071e-30	0.140333	0.299	0.275	1.31951e-27	FoxD3	bimod	00A_Ia_14dcpi	301
4	7.96088e-30	0.306163	0.223	0.144	1.72751e-27	NFIL3	bimod	00A_Ia_14dcpi	301
4	1.53749e-29	1.14968	0.223	0.143	3.33635e-27	Gata1	bimod	00A_Ia_14dcpi	301
4	1.41714e-27	0.208243	0.415	0.14	3.07519e-25	Smad2	bimod	00A_Ia_14dcpi	301
4	2.13492e-27	0.213444	0.262	0.121	4.63277e-25	Six2	bimod	00A_Ia_14dcpi	301
4	3.29633e-26	0.180965	0.548	0.404	7.15304e-24	Eomes	bimod	00A_Ia_14dcpi	301
4	1.30002e-25	0.172596	0.419	0.357	2.82104e-23	AMYB	bimod	00A_Ia_14dcpi	301
4	1.90044e-25	0.536055	0.239	0.189	4.12396e-23	TEAD3	bimod	00A_Ia_14dcpi	301
4	4.00716e-25	0.333287	0.359	0.289	8.69553e-23	FoxL2	bimod	00A_Ia_14dcpi	301
4	5.20693e-24	0.26924	0.269	0.227	1.1299e-21	FOXK2	bimod	00A_Ia_14dcpi	301
4	1.09347e-23	0.357415	0.272	0.212	2.37282e-21	Mef2b	bimod	00A_Ia_14dcpi	301
4	3.97785e-23	0.0908506	0.12	0.119	8.63193e-21	Foxa3	bimod	00A_Ia_14dcpi	301
4	6.5487e-23	0.263826	0.402	0.146	1.42107e-20	Smad4	bimod	00A_Ia_14dcpi	301
4	1.19527e-22	0.189974	0.239	0.107	2.59374e-20	Atf1	bimod	00A_Ia_14dcpi	301
4	2.52362e-22	0.116763	0.289	0.221	5.47625e-20	Sox15	bimod	00A_Ia_14dcpi	301
4	8.86443e-21	0.248912	0.375	0.136	1.92358e-18	NeuroG2	bimod	00A_Ia_14dcpi	301
4	1.6974e-20	0.254299	0.223	0.182	3.68335e-18	FOXP1	bimod	00A_Ia_14dcpi	301
4	6.41933e-19	0.119639	0.449	0.2	1.393e-16	Lhx3	bimod	00A_Ia_14dcpi	301
4	8.45735e-19	0.169078	0.355	0.24	1.83524e-16	CEBP	bimod	00A_Ia_14dcpi	301
4	5.0674e-18	0.0974869	0.13	0.1	1.09963e-15	ZNF416	bimod	00A_Ia_14dcpi	301
4	1.18348e-17	0.247403	0.163	0.13	2.56816e-15	Mef2c	bimod	00A_Ia_14dcpi	301
4	2.53342e-16	0.118343	0.299	0.257	5.49753e-14	Foxa2	bimod	00A_Ia_14dcpi	301
4	7.68008e-16	0.159849	0.193	0.113	1.66658e-13	RUNX2	bimod	00A_Ia_14dcpi	301
4	1.13467e-15	0.230222	0.349	0.143	2.46223e-13	HOXB13	bimod	00A_Ia_14dcpi	301
4	2.1658e-15	0.108193	0.143	0.1	4.69978e-13	Atf7	bimod	00A_Ia_14dcpi	301
4	3.72636e-15	0.158991	0.236	0.072	8.0862e-13	MafA	bimod	00A_Ia_14dcpi	301
4	1.06123e-14	0.25559	0.359	0.155	2.30287e-12	Twist2	bimod	00A_Ia_14dcpi	301
4	2.72811e-14	0.113603	0.126	0.085	5.92e-12	CREB5	bimod	00A_Ia_14dcpi	301
4	5.9193e-14	0.158294	0.256	0.134	1.28449e-11	Bcl6	bimod	00A_Ia_14dcpi	301
4	1.2295e-13	0.13646	0.458	0.416	2.66803e-11	MYB	bimod	00A_Ia_14dcpi	301
4	1.24212e-13	0.0995722	0.133	0.028	2.69541e-11	IRF8	bimod	00A_Ia_14dcpi	301
4	2.93377e-13	0.151625	0.246	0.089	6.36628e-11	EAR2	bimod	00A_Ia_14dcpi	301
4	1.37703e-12	0.113925	0.12	0.072	2.98816e-10	Nr5a2	bimod	00A_Ia_14dcpi	301
4	1.77799e-12	0.300229	0.312	0.135	3.85824e-10	TCF4	bimod	00A_Ia_14dcpi	301
4	1.78785e-12	0.138209	0.296	0.122	3.87964e-10	HIC1	bimod	00A_Ia_14dcpi	301
4	2.14216e-12	0.246152	0.292	0.122	4.64848e-10	BHLHA15	bimod	00A_Ia_14dcpi	301
4	2.29827e-12	0.103376	0.176	0.144	4.98726e-10	MITF	bimod	00A_Ia_14dcpi	301
4	3.06618e-12	0.119607	0.458	0.249	6.65362e-10	Hoxd13	bimod	00A_Ia_14dcpi	301
4	4.24897e-12	0.106273	0.282	0.118	9.22027e-10	PBX2	bimod	00A_Ia_14dcpi	301
4	1.26197e-11	0.173796	0.262	0.197	2.73848e-09	NFAT	bimod	00A_Ia_14dcpi	301
4	1.54207e-11	0.101787	0.156	0.048	3.3463e-09	HIF2a	bimod	00A_Ia_14dcpi	301
4	7.60082e-11	0.395633	0.196	0.145	1.64938e-08	TEAD1	bimod	00A_Ia_14dcpi	301
4	9.86216e-11	0.223453	0.252	0.127	2.14009e-08	RUNX1	bimod	00A_Ia_14dcpi	301
4	1.09989e-09	0.25563	0.219	0.089	2.38677e-07	Sox4	bimod	00A_Ia_14dcpi	301
4	2.1404e-09	0.137256	0.346	0.308	4.64466e-07	Foxo3	bimod	00A_Ia_14dcpi	301
4	2.98283e-09	0.115054	0.206	0.08	6.47274e-07	Sox17	bimod	00A_Ia_14dcpi	301
4	3.21055e-09	0.114577	0.166	0.078	6.96689e-07	ERRg	bimod	00A_Ia_14dcpi	301
4	4.03228e-09	0.125809	0.282	0.134	8.75006e-07	CDX4	bimod	00A_Ia_14dcpi	301
4	4.14169e-09	0.0903009	0.196	0.074	8.98747e-07	Zic	bimod	00A_Ia_14dcpi	301
4	6.84359e-09	0.0972859	0.292	0.142	1.48506e-06	Tbet	bimod	00A_Ia_14dcpi	301
4	5.16711e-08	0.136269	0.422	0.323	1.12126e-05	Isl1	bimod	00A_Ia_14dcpi	301
4	6.33052e-08	0.090555	0.143	0.066	1.37372e-05	GRHL2	bimod	00A_Ia_14dcpi	301
4	7.67153e-08	0.10295	0.159	0.057	1.66472e-05	RXR	bimod	00A_Ia_14dcpi	301
4	1.35826e-07	0.116597	0.1	0.053	2.94743e-05	Stat3	bimod	00A_Ia_14dcpi	301
4	2.14069e-06	0.167177	0.209	0.099	0.00046453	Rbpj1	bimod	00A_Ia_14dcpi	301
4	2.47721e-05	0.143495	0.359	0.301	0.00537554	FOXA1	bimod	00A_Ia_14dcpi	301
4	3.22083e-05	0.128209	0.179	0.096	0.00698921	RUNX	bimod	00A_Ia_14dcpi	301
4	6.8162e-05	0.156578	0.183	0.091	0.0147912	NPAS2	bimod	00A_Ia_14dcpi	301
4	0.000107762	0.163148	0.186	0.1	0.0233844	PRDM1	bimod	00A_Ia_14dcpi	301
4	0.000217043	0.12353	0.223	0.126	0.0470983	STAT4	bimod	00A_Ia_14dcpi	301
5	1.11474e-242	0.97535	1	0.109	2.41899e-240	Twist2	bimod	00A_Ia_14dcpi	263
5	4.87909e-219	0.987579	0.943	0.075	1.05876e-216	BHLHA15	bimod	00A_Ia_14dcpi	263
5	1.26749e-206	1.1288	0.943	0.089	2.75045e-204	TCF4	bimod	00A_Ia_14dcpi	263
5	1.47187e-202	0.964581	0.909	0.267	3.19396e-200	Olig2	bimod	00A_Ia_14dcpi	263
5	1.42042e-195	0.784408	0.928	0.097	3.08232e-193	NeuroG2	bimod	00A_Ia_14dcpi	263
5	2.62412e-136	0.399585	0.738	0.072	5.69434e-134	Atoh1	bimod	00A_Ia_14dcpi	263
5	1.63398e-121	0.434589	0.738	0.666	3.54574e-119	Tgif2	bimod	00A_Ia_14dcpi	263
5	6.87951e-104	0.307316	0.981	0.632	1.49285e-101	SCL	bimod	00A_Ia_14dcpi	263
5	2.02507e-103	0.344227	0.582	0.053	4.39439e-101	Tcf21	bimod	00A_Ia_14dcpi	263
5	1.2583e-92	0.219567	0.346	0.274	2.7305e-90	NPAS	bimod	00A_Ia_14dcpi	263
5	9.15832e-79	0.350809	0.643	0.548	1.98736e-76	Hoxa11	bimod	00A_Ia_14dcpi	263
5	1.35088e-71	0.406862	0.388	0.357	2.93142e-69	Sox3	bimod	00A_Ia_14dcpi	263
5	2.39096e-70	1.01089	0.54	0.466	5.18838e-68	TRPS1	bimod	00A_Ia_14dcpi	263
5	9.06901e-69	1.06423	0.452	0.329	1.96798e-66	GATA3	bimod	00A_Ia_14dcpi	263
5	3.89903e-65	0.246507	0.627	0.544	8.46089e-63	Hoxd11	bimod	00A_Ia_14dcpi	263
5	1.00918e-63	0.593409	0.437	0.349	2.18992e-61	Sox21	bimod	00A_Ia_14dcpi	263
5	1.76429e-59	0.451295	0.376	0.305	3.82851e-57	Sox10	bimod	00A_Ia_14dcpi	263
5	4.17925e-57	0.265724	0.376	0.306	9.06897e-55	Sox6	bimod	00A_Ia_14dcpi	263
5	8.49392e-56	0.172754	0.646	0.538	1.84318e-53	Hoxa13	bimod	00A_Ia_14dcpi	263
5	1.51793e-55	0.584326	0.817	0.726	3.29391e-53	Pitx1	bimod	00A_Ia_14dcpi	263
5	3.94604e-52	1.04958	0.342	0.251	8.56291e-50	Gata4	bimod	00A_Ia_14dcpi	263
5	3.5525e-50	0.243444	0.392	0.322	7.70893e-48	Meis1	bimod	00A_Ia_14dcpi	263
5	1.42306e-47	0.419245	0.791	0.329	3.08805e-45	Nanog	bimod	00A_Ia_14dcpi	263
5	3.04837e-47	0.521375	0.517	0.253	6.61497e-45	PR	bimod	00A_Ia_14dcpi	263
5	9.17122e-45	0.196825	0.365	0.291	1.99015e-42	BMAL1	bimod	00A_Ia_14dcpi	263
5	2.11952e-43	1.05266	0.335	0.227	4.59937e-41	Gata6	bimod	00A_Ia_14dcpi	263
5	1.57871e-42	0.171308	0.43	0.306	3.4258e-40	Bapx1	bimod	00A_Ia_14dcpi	263
5	1.4818e-40	0.132022	0.494	0.41	3.2155e-38	BMYB	bimod	00A_Ia_14dcpi	263
5	6.9098e-39	0.142524	0.376	0.386	1.49943e-36	FOXK1	bimod	00A_Ia_14dcpi	263
5	2.46638e-38	0.359453	0.521	0.468	5.35204e-36	CRX	bimod	00A_Ia_14dcpi	263
5	1.22805e-33	0.443875	0.266	0.142	2.66487e-31	NFIL3	bimod	00A_Ia_14dcpi	263
5	7.56548e-33	0.268176	0.49	0.282	1.64171e-30	Hoxd12	bimod	00A_Ia_14dcpi	263
5	9.2401e-33	0.392167	0.361	0.325	2.0051e-30	Foxf1	bimod	00A_Ia_14dcpi	263
5	8.03106e-32	0.269312	0.624	0.297	1.74274e-29	Hoxa9	bimod	00A_Ia_14dcpi	263
5	9.80735e-31	0.295958	0.293	0.231	2.12819e-28	HLF	bimod	00A_Ia_14dcpi	263
5	2.99574e-29	0.24277	0.221	0.175	6.50075e-27	Sox9	bimod	00A_Ia_14dcpi	263
5	1.9899e-28	0.220284	0.57	0.227	4.31808e-26	Tbx5	bimod	00A_Ia_14dcpi	263
5	1.48927e-27	0.890489	0.217	0.165	3.23171e-25	Gata2	bimod	00A_Ia_14dcpi	263
5	5.06624e-27	0.256011	0.475	0.48	1.09937e-24	Foxo1	bimod	00A_Ia_14dcpi	263
5	5.33227e-27	0.186272	0.441	0.356	1.1571e-24	AMYB	bimod	00A_Ia_14dcpi	263
5	1.41716e-26	0.16962	0.327	0.273	3.07524e-24	FoxD3	bimod	00A_Ia_14dcpi	263
5	9.45874e-26	0.446932	0.548	0.225	2.05255e-23	Smad3	bimod	00A_Ia_14dcpi	263
5	2.52552e-24	0.298168	0.426	0.147	5.48038e-22	Smad4	bimod	00A_Ia_14dcpi	263
5	1.65457e-23	0.255339	0.213	0.121	3.59042e-21	Arnt	bimod	00A_Ia_14dcpi	263
5	3.25588e-23	0.169614	0.144	0.117	7.06526e-21	Foxa3	bimod	00A_Ia_14dcpi	263
5	1.60377e-22	0.133809	0.16	0.098	3.48018e-20	ZNF416	bimod	00A_Ia_14dcpi	263
5	5.29861e-22	0.845986	0.198	0.146	1.1498e-19	Gata1	bimod	00A_Ia_14dcpi	263
5	8.44523e-22	0.311692	0.331	0.292	1.83262e-19	FoxL2	bimod	00A_Ia_14dcpi	263
5	1.14931e-20	0.188235	0.38	0.239	2.49399e-18	CEBP	bimod	00A_Ia_14dcpi	263
5	3.56103e-20	0.150781	0.513	0.408	7.72743e-18	Eomes	bimod	00A_Ia_14dcpi	263
5	6.83521e-20	0.186678	0.365	0.146	1.48324e-17	Smad2	bimod	00A_Ia_14dcpi	263
5	3.93064e-18	0.247147	0.221	0.183	8.5295e-16	FOXP1	bimod	00A_Ia_14dcpi	263
5	7.30913e-18	0.260647	0.251	0.214	1.58608e-15	Mef2b	bimod	00A_Ia_14dcpi	263
5	3.2466e-17	0.133371	0.167	0.195	7.04512e-15	TEAD3	bimod	00A_Ia_14dcpi	263
5	1.3069e-16	0.304611	0.274	0.227	2.83598e-14	FOXK2	bimod	00A_Ia_14dcpi	263
5	2.82232e-16	0.181836	0.217	0.113	6.12444e-14	RUNX2	bimod	00A_Ia_14dcpi	263
5	3.72455e-16	0.119468	0.441	0.203	8.08228e-14	Lhx3	bimod	00A_Ia_14dcpi	263
5	4.03144e-16	0.183512	0.35	0.13	8.74823e-14	CDX4	bimod	00A_Ia_14dcpi	263
5	6.45656e-16	0.136813	0.163	0.099	1.40107e-13	Atf7	bimod	00A_Ia_14dcpi	263
5	2.45212e-15	0.163189	0.331	0.122	5.32111e-13	HIC1	bimod	00A_Ia_14dcpi	263
5	1.0456e-14	0.104484	0.411	0.183	2.26896e-12	DLX2	bimod	00A_Ia_14dcpi	263
5	3.00243e-14	0.105456	0.38	0.164	6.51528e-12	LHX9	bimod	00A_Ia_14dcpi	263
5	7.1408e-14	0.118611	0.27	0.259	1.54955e-11	Foxa2	bimod	00A_Ia_14dcpi	263
5	1.07811e-13	0.157171	0.213	0.11	2.33949e-11	Atf1	bimod	00A_Ia_14dcpi	263
5	1.31716e-13	0.138435	0.209	0.127	2.85824e-11	Six2	bimod	00A_Ia_14dcpi	263
5	3.3798e-13	0.169691	0.346	0.228	7.33416e-11	Zac1	bimod	00A_Ia_14dcpi	263
5	5.40298e-13	0.241482	0.346	0.146	1.17245e-10	HOXB13	bimod	00A_Ia_14dcpi	263
5	7.22463e-13	0.09979	0.114	0.086	1.56774e-10	CREB5	bimod	00A_Ia_14dcpi	263
5	1.07988e-12	0.262287	0.27	0.096	2.34334e-10	Rbpj1	bimod	00A_Ia_14dcpi	263
5	1.23277e-10	0.122675	0.183	0.057	2.67511e-08	RXR	bimod	00A_Ia_14dcpi	263
5	1.35053e-10	0.127897	0.133	0.133	2.93066e-08	Mef2c	bimod	00A_Ia_14dcpi	263
5	1.81716e-10	0.176398	0.262	0.197	3.94325e-08	NFAT	bimod	00A_Ia_14dcpi	263
5	3.24771e-10	0.118001	0.452	0.252	7.04754e-08	Hoxd13	bimod	00A_Ia_14dcpi	263
5	5.35361e-10	0.129248	0.319	0.264	1.16173e-07	Fox	bimod	00A_Ia_14dcpi	263
5	5.10953e-09	0.0995285	0.274	0.12	1.10877e-06	PBX2	bimod	00A_Ia_14dcpi	263
5	1.09638e-08	0.128353	0.228	0.092	2.37915e-06	EAR2	bimod	00A_Ia_14dcpi	263
5	4.78561e-08	0.0970867	0.293	0.144	1.03848e-05	Tbet	bimod	00A_Ia_14dcpi	263
5	1.15992e-07	0.0925151	0.19	0.073	2.51703e-05	Barx1	bimod	00A_Ia_14dcpi	263
5	2.95472e-07	0.103674	0.319	0.305	6.41174e-05	FOXA1	bimod	00A_Ia_14dcpi	263
5	6.13213e-07	0.0944864	0.114	0.073	0.000133067	Nr5a2	bimod	00A_Ia_14dcpi	263
5	1.22413e-06	0.118832	0.106	0.029	0.000265635	WT1	bimod	00A_Ia_14dcpi	263
5	1.55405e-06	0.174251	0.228	0.13	0.000337229	RUNX1	bimod	00A_Ia_14dcpi	263
5	1.70751e-06	0.130641	0.426	0.324	0.00037053	Isl1	bimod	00A_Ia_14dcpi	263
5	2.65859e-06	0.111158	0.468	0.415	0.000576913	MYB	bimod	00A_Ia_14dcpi	263
5	0.000713067	0.10656	0.163	0.098	0.154736	RUNX	bimod	00A_Ia_14dcpi	263
5	0.000746328	0.167168	0.179	0.094	0.161953	Sox4	bimod	00A_Ia_14dcpi	263
6	1.94958e-245	0.225344	0.804	0.133	4.2306e-243	ETS1	bimod	03u_Ia_14dcpi	224
6	2.58085e-214	0.618427	0.839	0.127	5.60045e-212	Etv2	bimod	03u_Ia_14dcpi	224
6	4.76906e-200	0.352311	0.859	0.204	1.03489e-197	Fli1	bimod	03u_Ia_14dcpi	224
6	5.10659e-191	0.401943	0.961	0.24	1.10813e-188	ERG	bimod	03u_Ia_14dcpi	224
6	6.12201e-184	0.170147	0.553	0.09	1.32848e-181	ELF3	bimod	03u_Ia_14dcpi	224
6	4.70331e-170	0.41404	0.69	0.127	1.02062e-167	GABPA	bimod	03u_Ia_14dcpi	224
6	3.61503e-163	0.315234	0.69	0.145	7.84461e-161	ETV4	bimod	03u_Ia_14dcpi	224
6	2.46977e-122	0.881607	0.729	0.14	5.3594e-120	EWS	bimod	03u_Ia_14dcpi	224
6	3.45935e-60	0.235704	0.561	0.173	7.5068e-58	THRb	bimod	03u_Ia_14dcpi	224
6	1.03255e-53	0.213926	0.522	0.369	2.24063e-51	RARa	bimod	03u_Ia_14dcpi	224
6	1.1047e-40	0.156252	0.467	0.114	2.3972e-38	En1	bimod	03u_Ia_14dcpi	224
6	3.43686e-35	0.100004	0.278	0.296	7.45799e-33	FOXM1	bimod	03u_Ia_14dcpi	224
6	1.62298e-19	0.13027	0.278	0.074	3.52186e-17	Hoxd10	bimod	03u_Ia_14dcpi	224
6	1.42012e-17	0.110304	0.192	0.037	3.08167e-15	Hoxa10	bimod	03u_Ia_14dcpi	224
6	2.15863e-10	0.0916817	0.31	0.265	4.68422e-08	Fox	bimod	03u_Ia_14dcpi	224
6	1.68116e-06	0.127233	0.18	0.101	0.000364812	PRDM1	bimod	03u_Ia_14dcpi	224
6	2.15756e-05	0.150495	0.235	0.126	0.00468191	STAT4	bimod	03u_Ia_14dcpi	224
7	1.38772e-288	0.952102	0.979	0.019	3.01135e-286	Fra1	bimod	00A_Ia_14dcpi	189
7	4.29044e-285	0.945677	0.974	0.033	9.31025e-283	Fos	bimod	00A_Ia_14dcpi	189
7	3.04011e-279	0.964782	1	0.044	6.59705e-277	Atf3	bimod	00A_Ia_14dcpi	189
7	9.99011e-262	0.770702	0.995	0.032	2.16785e-259	BATF	bimod	00A_Ia_14dcpi	189
7	5.68972e-222	0.517274	0.894	0.015	1.23467e-219	JunB	bimod	00A_Ia_14dcpi	189
7	1.51767e-221	0.698418	0.852	0.012	3.29335e-219	Fra2	bimod	00A_Ia_14dcpi	189
7	6.10549e-95	0.469711	0.772	0.666	1.32489e-92	Tgif2	bimod	00A_Ia_14dcpi	189
7	2.92006e-62	0.342768	0.651	0.55	6.33654e-60	Hoxa11	bimod	00A_Ia_14dcpi	189
7	1.78656e-57	0.499385	0.444	0.355	3.87682e-55	Sox3	bimod	00A_Ia_14dcpi	189
7	4.85488e-55	0.651787	0.471	0.349	1.05351e-52	Sox21	bimod	00A_Ia_14dcpi	189
7	1.44059e-51	0.270499	0.661	0.544	3.12608e-49	Hoxd11	bimod	00A_Ia_14dcpi	189
7	4.3125e-51	0.965828	0.55	0.467	9.35813e-49	TRPS1	bimod	00A_Ia_14dcpi	189
7	5.32319e-51	0.563526	0.418	0.304	1.15513e-48	Sox10	bimod	00A_Ia_14dcpi	189
7	9.59279e-50	0.229238	0.73	0.536	2.08164e-47	Hoxa13	bimod	00A_Ia_14dcpi	189
7	1.23678e-46	0.316424	0.45	0.321	2.68382e-44	Meis1	bimod	00A_Ia_14dcpi	189
7	5.56961e-46	0.851473	0.418	0.334	1.20861e-43	GATA3	bimod	00A_Ia_14dcpi	189
7	6.94547e-44	0.384733	0.471	0.304	1.50717e-41	Olig2	bimod	00A_Ia_14dcpi	189
7	1.64927e-42	0.332979	0.413	0.305	3.57891e-40	Sox6	bimod	00A_Ia_14dcpi	189
7	1.15886e-38	0.696786	0.36	0.254	2.51473e-36	ETV1	bimod	00A_Ia_14dcpi	189
7	1.03687e-37	0.517814	0.249	0.171	2.25e-35	Etv2	bimod	00A_Ia_14dcpi	189
7	3.66449e-37	0.373755	0.587	0.281	7.95194e-35	Hoxd12	bimod	00A_Ia_14dcpi	189
7	1.83113e-36	0.335902	0.492	0.379	3.97355e-34	FOXK1	bimod	00A_Ia_14dcpi	189
7	2.04996e-36	0.480434	0.307	0.217	4.4484e-34	EHF	bimod	00A_Ia_14dcpi	189
7	3.66725e-36	0.65956	0.497	0.319	7.95793e-34	Foxf1	bimod	00A_Ia_14dcpi	189
7	2.01697e-35	0.562363	0.772	0.73	4.37683e-33	Pitx1	bimod	00A_Ia_14dcpi	189
7	1.25496e-34	0.261757	0.36	0.275	2.72326e-32	NPAS	bimod	00A_Ia_14dcpi	189
7	1.17572e-33	0.31593	0.698	0.3	2.55131e-31	Hoxa9	bimod	00A_Ia_14dcpi	189
7	1.58657e-33	0.159759	0.265	0.247	3.44287e-31	Fli1	bimod	00A_Ia_14dcpi	189
7	9.57597e-32	0.139639	0.762	0.651	2.07799e-29	SCL	bimod	00A_Ia_14dcpi	189
7	2.06439e-31	0.411409	0.778	0.339	4.47973e-29	Nanog	bimod	00A_Ia_14dcpi	189
7	2.68998e-29	0.527444	0.302	0.143	5.83725e-27	NFIL3	bimod	00A_Ia_14dcpi	189
7	3.09322e-29	0.231955	0.381	0.292	6.71228e-27	BMAL1	bimod	00A_Ia_14dcpi	189
7	4.55199e-29	0.783092	0.291	0.255	9.87783e-27	Gata4	bimod	00A_Ia_14dcpi	189
7	1.15871e-28	0.488518	0.545	0.476	2.51441e-26	Foxo1	bimod	00A_Ia_14dcpi	189
7	2.51459e-28	0.174467	0.45	0.308	5.45666e-26	Bapx1	bimod	00A_Ia_14dcpi	189
7	5.84722e-28	0.315252	0.312	0.231	1.26885e-25	HLF	bimod	00A_Ia_14dcpi	189
7	2.03284e-27	0.369072	0.54	0.468	4.41127e-25	CRX	bimod	00A_Ia_14dcpi	189
7	2.49657e-27	0.756094	0.349	0.286	5.41756e-25	ERG	bimod	00A_Ia_14dcpi	189
7	4.00392e-27	0.312222	0.212	0.114	8.68851e-25	Foxa3	bimod	00A_Ia_14dcpi	189
7	5.45275e-27	0.574736	0.45	0.287	1.18325e-24	FoxL2	bimod	00A_Ia_14dcpi	189
7	7.66509e-26	0.230117	0.365	0.272	1.66332e-23	FoxD3	bimod	00A_Ia_14dcpi	189
7	8.56886e-26	0.464825	0.466	0.261	1.85944e-23	PR	bimod	00A_Ia_14dcpi	189
7	1.95632e-25	0.513309	0.608	0.229	4.24521e-23	Smad3	bimod	00A_Ia_14dcpi	189
7	1.82554e-24	0.221855	0.28	0.177	3.96143e-22	ETV4	bimod	00A_Ia_14dcpi	189
7	8.42158e-24	0.263737	0.312	0.123	1.82748e-21	Six2	bimod	00A_Ia_14dcpi	189
7	3.21218e-23	0.301583	0.254	0.161	6.97043e-21	GABPA	bimod	00A_Ia_14dcpi	189
7	1.18572e-22	0.187071	0.418	0.116	2.57302e-20	PBX2	bimod	00A_Ia_14dcpi	189
7	9.09361e-22	0.456146	0.291	0.18	1.97331e-19	FOXP1	bimod	00A_Ia_14dcpi	189
7	1.04413e-21	0.226103	0.577	0.234	2.26576e-19	Tbx5	bimod	00A_Ia_14dcpi	189
7	1.49305e-21	0.375514	0.27	0.107	3.23991e-19	Elf4	bimod	00A_Ia_14dcpi	189
7	1.68507e-21	0.829629	0.27	0.232	3.65661e-19	Gata6	bimod	00A_Ia_14dcpi	189
7	5.60547e-21	0.405764	0.228	0.128	1.21639e-18	Mef2c	bimod	00A_Ia_14dcpi	189
7	7.54886e-20	0.133847	0.164	0.099	1.6381e-17	ZNF416	bimod	00A_Ia_14dcpi	189
7	1.29768e-19	0.260245	0.222	0.175	2.81597e-17	Sox9	bimod	00A_Ia_14dcpi	189
7	3.06099e-19	0.169412	0.55	0.408	6.64235e-17	Eomes	bimod	00A_Ia_14dcpi	189
7	4.20828e-19	0.149606	0.519	0.204	9.13196e-17	Lhx3	bimod	00A_Ia_14dcpi	189
7	9.94773e-19	0.361366	0.45	0.157	2.15866e-16	Twist2	bimod	00A_Ia_14dcpi	189
7	7.43496e-18	0.141271	0.455	0.164	1.61339e-15	LHX9	bimod	00A_Ia_14dcpi	189
7	1.63769e-17	0.513639	0.254	0.174	3.55378e-15	ETS1	bimod	00A_Ia_14dcpi	189
7	2.16641e-17	0.227972	0.212	0.123	4.7011e-15	Arnt	bimod	00A_Ia_14dcpi	189
7	5.74933e-17	0.417498	0.291	0.213	1.24761e-14	Mef2b	bimod	00A_Ia_14dcpi	189
7	2.00531e-16	0.385295	0.323	0.225	4.35152e-14	FOXK2	bimod	00A_Ia_14dcpi	189
7	2.07859e-16	0.301673	0.397	0.253	4.51055e-14	Foxa2	bimod	00A_Ia_14dcpi	189
7	7.70888e-16	0.417301	0.397	0.136	1.67283e-13	TCF4	bimod	00A_Ia_14dcpi	189
7	9.0774e-16	0.140509	0.392	0.36	1.96979e-13	AMYB	bimod	00A_Ia_14dcpi	189
7	1.06119e-15	0.226922	0.243	0.113	2.30278e-13	RUNX2	bimod	00A_Ia_14dcpi	189
7	1.59416e-15	0.204377	0.365	0.243	3.45932e-13	CEBP	bimod	00A_Ia_14dcpi	189
7	3.58066e-15	0.12208	0.46	0.185	7.77003e-13	DLX2	bimod	00A_Ia_14dcpi	189
7	4.71597e-15	0.271275	0.397	0.142	1.02337e-12	NeuroG2	bimod	00A_Ia_14dcpi	189
7	3.05792e-14	0.151449	0.529	0.252	6.63569e-12	Hoxd13	bimod	00A_Ia_14dcpi	189
7	4.19056e-14	0.222514	0.397	0.228	9.09352e-12	Zac1	bimod	00A_Ia_14dcpi	189
7	6.01909e-14	0.264612	0.175	0.119	1.30614e-11	ELF3	bimod	00A_Ia_14dcpi	189
7	6.5499e-14	0.322593	0.36	0.124	1.42133e-11	BHLHA15	bimod	00A_Ia_14dcpi	189
7	8.98757e-14	0.32264	0.312	0.097	1.9503e-11	Rbpj1	bimod	00A_Ia_14dcpi	189
7	1.31526e-13	0.170351	0.116	0.124	2.85412e-11	TEAD4	bimod	00A_Ia_14dcpi	189
7	2.59155e-13	0.29048	0.386	0.148	5.62366e-11	HOXB13	bimod	00A_Ia_14dcpi	189
7	4.52002e-13	0.615277	0.175	0.168	9.80844e-11	Gata2	bimod	00A_Ia_14dcpi	189
7	5.70224e-13	0.18261	0.386	0.15	1.23739e-10	Smad2	bimod	00A_Ia_14dcpi	189
7	1.33338e-12	0.158525	0.222	0.078	2.89344e-10	MafA	bimod	00A_Ia_14dcpi	189
7	1.38194e-11	0.104221	0.259	0.078	2.99881e-09	ZNF711	bimod	00A_Ia_14dcpi	189
7	5.87451e-11	0.171187	0.101	0.072	1.27477e-08	Mef2d	bimod	00A_Ia_14dcpi	189
7	7.59323e-11	0.202868	0.386	0.261	1.64773e-08	Fox	bimod	00A_Ia_14dcpi	189
7	9.41167e-11	0.192013	0.217	0.143	2.04233e-08	MITF	bimod	00A_Ia_14dcpi	189
7	1.98488e-10	0.294109	0.397	0.306	4.30718e-08	Foxo3	bimod	00A_Ia_14dcpi	189
7	2.50581e-10	0.582915	0.143	0.15	5.43761e-08	Gata1	bimod	00A_Ia_14dcpi	189
7	3.06667e-10	0.472404	0.185	0.194	6.65468e-08	TEAD3	bimod	00A_Ia_14dcpi	189
7	3.85821e-10	0.21526	0.365	0.156	8.37233e-08	Smad4	bimod	00A_Ia_14dcpi	189
7	4.3355e-10	0.2048	0.481	0.323	9.40804e-08	Isl1	bimod	00A_Ia_14dcpi	189
7	6.08301e-10	0.260342	0.312	0.196	1.32001e-07	NFAT	bimod	00A_Ia_14dcpi	189
7	1.0526e-09	0.156205	0.265	0.092	2.28415e-07	EAR2	bimod	00A_Ia_14dcpi	189
7	1.34577e-09	0.0927934	0.275	0.137	2.92032e-07	Cdx2	bimod	00A_Ia_14dcpi	189
7	2.30639e-09	0.139785	0.201	0.113	5.00486e-07	Atf1	bimod	00A_Ia_14dcpi	189
7	3.42042e-09	0.129554	0.201	0.058	7.42232e-07	ZFX	bimod	00A_Ia_14dcpi	189
7	8.89242e-09	0.0993401	0.122	0.087	1.92966e-06	CREB5	bimod	00A_Ia_14dcpi	189
7	4.79734e-08	0.143727	0.307	0.137	1.04102e-05	CDX4	bimod	00A_Ia_14dcpi	189
7	9.1143e-08	0.130147	0.296	0.128	1.9778e-05	HIC1	bimod	00A_Ia_14dcpi	189
7	1.39756e-07	0.289249	0.455	0.298	3.03271e-05	FOXA1	bimod	00A_Ia_14dcpi	189
7	4.51738e-07	0.102411	0.212	0.077	9.80272e-05	Zic	bimod	00A_Ia_14dcpi	189
7	5.87426e-07	0.138782	0.185	0.08	0.000127471	ERRg	bimod	00A_Ia_14dcpi	189
7	1.25312e-06	0.0947514	0.302	0.146	0.000271927	Tbet	bimod	00A_Ia_14dcpi	189
7	3.35124e-06	0.705174	0.175	0.148	0.00072722	TEAD1	bimod	00A_Ia_14dcpi	189
7	3.61311e-06	0.241328	0.222	0.093	0.000784045	Sox4	bimod	00A_Ia_14dcpi	189
7	5.8826e-06	0.149695	0.164	0.063	0.00127652	ELF5	bimod	00A_Ia_14dcpi	189
7	6.65341e-06	0.1064	0.455	0.417	0.00144379	MYB	bimod	00A_Ia_14dcpi	189
7	4.16015e-05	0.10191	0.148	0.061	0.00902753	RXR	bimod	00A_Ia_14dcpi	189
7	0.000215438	0.0986037	0.101	0.029	0.0467501	CArG	bimod	00A_Ia_14dcpi	189
7	0.000220559	0.145277	0.217	0.133	0.0478612	RUNX1	bimod	00A_Ia_14dcpi	189
7	0.000604847	0.13997	0.196	0.098	0.131252	RUNX	bimod	00A_Ia_14dcpi	189
7	0.00106297	0.090339	0.18	0.085	0.230665	Sox17	bimod	00A_Ia_14dcpi	189
7	0.00174952	0.0956342	0.19	0.095	0.379646	SPDEF	bimod	00A_Ia_14dcpi	189
