# Supplementary material for: Leveraging chromatin state transitions for the identification of regulatory networks orchestrating heart regeneration
Source: Nucleic Acids Res. 2024 Feb 14;52(8):4215–33. doi: 10.1093/nar/gkae085 (PMC11077086; doi:10.1093/nar/gkae085)
Supplement: gkae085_Supplemental_Files [file gkae085_supplemental_files.zip › Table S6.xlsx]

## Sheet: A
cluster	p_val	avg_log2FC	pct.1	pct.2	p_val_adj	gene	test	GROUP	Freq_clu_in_Peak	Cell_type
0	0	2.12774	1	0.715	0	Dcn	wilcox	x01PI_1Sham	257	FB1
0	0	2.12774	1	0.715	0	Dcn	wilcox	x02PI_1MI	186	FB1
0	0	2.12774	1	0.715	0	Dcn	wilcox	x03PI_3Sham	254	FB1
0	0	2.12774	1	0.715	0	Dcn	wilcox	x04PI_3MI	428	FB1
0	1.68197e-268	2.06831	0.834	0.427	3.15504e-264	Mfap5	wilcox	x01PI_1Sham	257	FB1
0	1.68197e-268	2.06831	0.834	0.427	3.15504e-264	Mfap5	wilcox	x02PI_1MI	186	FB1
0	1.68197e-268	2.06831	0.834	0.427	3.15504e-264	Mfap5	wilcox	x03PI_3Sham	254	FB1
0	1.68197e-268	2.06831	0.834	0.427	3.15504e-264	Mfap5	wilcox	x04PI_3MI	428	FB1
0	0	1.95212	0.988	0.595	0	Ptn	wilcox	x01PI_1Sham	257	FB1
0	0	1.95212	0.988	0.595	0	Ptn	wilcox	x02PI_1MI	186	FB1
0	0	1.95212	0.988	0.595	0	Ptn	wilcox	x03PI_3Sham	254	FB1
0	0	1.95212	0.988	0.595	0	Ptn	wilcox	x04PI_3MI	428	FB1
0	0	1.90609	0.987	0.567	0	Lum	wilcox	x01PI_1Sham	257	FB1
0	0	1.90609	0.987	0.567	0	Lum	wilcox	x02PI_1MI	186	FB1
0	0	1.90609	0.987	0.567	0	Lum	wilcox	x03PI_3Sham	254	FB1
0	0	1.90609	0.987	0.567	0	Lum	wilcox	x04PI_3MI	428	FB1
0	0	1.87644	0.978	0.505	0	Aspn	wilcox	x01PI_1Sham	257	FB1
0	0	1.87644	0.978	0.505	0	Aspn	wilcox	x02PI_1MI	186	FB1
0	0	1.87644	0.978	0.505	0	Aspn	wilcox	x03PI_3Sham	254	FB1
0	0	1.87644	0.978	0.505	0	Aspn	wilcox	x04PI_3MI	428	FB1
0	2.63668e-298	1.87436	0.884	0.454	4.94588e-294	Mfap4	wilcox	x01PI_1Sham	257	FB1
0	2.63668e-298	1.87436	0.884	0.454	4.94588e-294	Mfap4	wilcox	x02PI_1MI	186	FB1
0	2.63668e-298	1.87436	0.884	0.454	4.94588e-294	Mfap4	wilcox	x03PI_3Sham	254	FB1
0	2.63668e-298	1.87436	0.884	0.454	4.94588e-294	Mfap4	wilcox	x04PI_3MI	428	FB1
0	0	1.82301	0.999	0.674	0	Postn	wilcox	x01PI_1Sham	257	FB1
0	0	1.82301	0.999	0.674	0	Postn	wilcox	x02PI_1MI	186	FB1
0	0	1.82301	0.999	0.674	0	Postn	wilcox	x03PI_3Sham	254	FB1
0	0	1.82301	0.999	0.674	0	Postn	wilcox	x04PI_3MI	428	FB1
0	0	1.80843	1	0.669	0	Col1a2	wilcox	x01PI_1Sham	257	FB1
0	0	1.80843	1	0.669	0	Col1a2	wilcox	x02PI_1MI	186	FB1
0	0	1.80843	1	0.669	0	Col1a2	wilcox	x03PI_3Sham	254	FB1
0	0	1.80843	1	0.669	0	Col1a2	wilcox	x04PI_3MI	428	FB1
0	0	1.79268	1	0.658	0	Col1a1	wilcox	x01PI_1Sham	257	FB1
0	0	1.79268	1	0.658	0	Col1a1	wilcox	x02PI_1MI	186	FB1
0	0	1.79268	1	0.658	0	Col1a1	wilcox	x03PI_3Sham	254	FB1
0	0	1.79268	1	0.658	0	Col1a1	wilcox	x04PI_3MI	428	FB1
0	0	1.76374	1	0.775	0	Col3a1	wilcox	x01PI_1Sham	257	FB1
0	0	1.76374	1	0.775	0	Col3a1	wilcox	x02PI_1MI	186	FB1
0	0	1.76374	1	0.775	0	Col3a1	wilcox	x03PI_3Sham	254	FB1
0	0	1.76374	1	0.775	0	Col3a1	wilcox	x04PI_3MI	428	FB1
0	0	1.7472	0.996	0.703	0	Itm2a	wilcox	x01PI_1Sham	257	FB1
0	0	1.7472	0.996	0.703	0	Itm2a	wilcox	x02PI_1MI	186	FB1
0	0	1.7472	0.996	0.703	0	Itm2a	wilcox	x03PI_3Sham	254	FB1
0	0	1.7472	0.996	0.703	0	Itm2a	wilcox	x04PI_3MI	428	FB1
0	0	1.73818	0.989	0.464	0	Dpt	wilcox	x01PI_1Sham	257	FB1
0	0	1.73818	0.989	0.464	0	Dpt	wilcox	x02PI_1MI	186	FB1
0	0	1.73818	0.989	0.464	0	Dpt	wilcox	x03PI_3Sham	254	FB1
0	0	1.73818	0.989	0.464	0	Dpt	wilcox	x04PI_3MI	428	FB1
0	3.96388e-268	1.71479	0.564	0.164	7.43545e-264	Clec3b	wilcox	x01PI_1Sham	257	FB1
0	3.96388e-268	1.71479	0.564	0.164	7.43545e-264	Clec3b	wilcox	x02PI_1MI	186	FB1
0	3.96388e-268	1.71479	0.564	0.164	7.43545e-264	Clec3b	wilcox	x03PI_3Sham	254	FB1
0	3.96388e-268	1.71479	0.564	0.164	7.43545e-264	Clec3b	wilcox	x04PI_3MI	428	FB1
0	0	1.70138	0.907	0.331	0	Ogn	wilcox	x01PI_1Sham	257	FB1
0	0	1.70138	0.907	0.331	0	Ogn	wilcox	x02PI_1MI	186	FB1
0	0	1.70138	0.907	0.331	0	Ogn	wilcox	x03PI_3Sham	254	FB1
0	0	1.70138	0.907	0.331	0	Ogn	wilcox	x04PI_3MI	428	FB1
0	0	1.67134	0.997	0.629	0	Meg3	wilcox	x01PI_1Sham	257	FB1
0	0	1.67134	0.997	0.629	0	Meg3	wilcox	x02PI_1MI	186	FB1
0	0	1.67134	0.997	0.629	0	Meg3	wilcox	x03PI_3Sham	254	FB1
0	0	1.67134	0.997	0.629	0	Meg3	wilcox	x04PI_3MI	428	FB1
0	0	1.63998	0.999	0.71	0	Bgn	wilcox	x01PI_1Sham	257	FB1
0	0	1.63998	0.999	0.71	0	Bgn	wilcox	x02PI_1MI	186	FB1
0	0	1.63998	0.999	0.71	0	Bgn	wilcox	x03PI_3Sham	254	FB1
0	0	1.63998	0.999	0.71	0	Bgn	wilcox	x04PI_3MI	428	FB1
0	0	1.63183	0.99	0.588	0	Gpx3	wilcox	x01PI_1Sham	257	FB1
0	0	1.63183	0.99	0.588	0	Gpx3	wilcox	x02PI_1MI	186	FB1
0	0	1.63183	0.99	0.588	0	Gpx3	wilcox	x03PI_3Sham	254	FB1
0	0	1.63183	0.99	0.588	0	Gpx3	wilcox	x04PI_3MI	428	FB1
0	0	1.58851	0.986	0.638	0	Gsn	wilcox	x01PI_1Sham	257	FB1
0	0	1.58851	0.986	0.638	0	Gsn	wilcox	x02PI_1MI	186	FB1
0	0	1.58851	0.986	0.638	0	Gsn	wilcox	x03PI_3Sham	254	FB1
0	0	1.58851	0.986	0.638	0	Gsn	wilcox	x04PI_3MI	428	FB1
0	0	1.57305	0.909	0.387	0	Spon2	wilcox	x01PI_1Sham	257	FB1
0	0	1.57305	0.909	0.387	0	Spon2	wilcox	x02PI_1MI	186	FB1
0	0	1.57305	0.909	0.387	0	Spon2	wilcox	x03PI_3Sham	254	FB1
0	0	1.57305	0.909	0.387	0	Spon2	wilcox	x04PI_3MI	428	FB1
0	0	1.56196	0.997	0.628	0	Pcolce	wilcox	x01PI_1Sham	257	FB1
0	0	1.56196	0.997	0.628	0	Pcolce	wilcox	x02PI_1MI	186	FB1
0	0	1.56196	0.997	0.628	0	Pcolce	wilcox	x03PI_3Sham	254	FB1
0	0	1.56196	0.997	0.628	0	Pcolce	wilcox	x04PI_3MI	428	FB1
0	0	1.53428	0.916	0.434	0	Fhl1	wilcox	x01PI_1Sham	257	FB1
0	0	1.53428	0.916	0.434	0	Fhl1	wilcox	x02PI_1MI	186	FB1
0	0	1.53428	0.916	0.434	0	Fhl1	wilcox	x03PI_3Sham	254	FB1
0	0	1.53428	0.916	0.434	0	Fhl1	wilcox	x04PI_3MI	428	FB1
0	0	1.50225	0.999	0.746	0	Fstl1	wilcox	x01PI_1Sham	257	FB1
0	0	1.50225	0.999	0.746	0	Fstl1	wilcox	x02PI_1MI	186	FB1
0	0	1.50225	0.999	0.746	0	Fstl1	wilcox	x03PI_3Sham	254	FB1
0	0	1.50225	0.999	0.746	0	Fstl1	wilcox	x04PI_3MI	428	FB1
0	0	1.46223	0.876	0.345	0	Htra3	wilcox	x01PI_1Sham	257	FB1
0	0	1.46223	0.876	0.345	0	Htra3	wilcox	x02PI_1MI	186	FB1
0	0	1.46223	0.876	0.345	0	Htra3	wilcox	x03PI_3Sham	254	FB1
0	0	1.46223	0.876	0.345	0	Htra3	wilcox	x04PI_3MI	428	FB1
0	1.30537e-106	1.44699	0.417	0.168	2.44861e-102	Nov	wilcox	x01PI_1Sham	257	FB1
0	1.30537e-106	1.44699	0.417	0.168	2.44861e-102	Nov	wilcox	x02PI_1MI	186	FB1
0	1.30537e-106	1.44699	0.417	0.168	2.44861e-102	Nov	wilcox	x03PI_3Sham	254	FB1
0	1.30537e-106	1.44699	0.417	0.168	2.44861e-102	Nov	wilcox	x04PI_3MI	428	FB1
0	0	1.41901	0.979	0.489	0	Mfap2	wilcox	x01PI_1Sham	257	FB1
0	0	1.41901	0.979	0.489	0	Mfap2	wilcox	x02PI_1MI	186	FB1
0	0	1.41901	0.979	0.489	0	Mfap2	wilcox	x03PI_3Sham	254	FB1
0	0	1.41901	0.979	0.489	0	Mfap2	wilcox	x04PI_3MI	428	FB1
0	0	1.38395	0.999	0.598	0	Rcn3	wilcox	x01PI_1Sham	257	FB1
0	0	1.38395	0.999	0.598	0	Rcn3	wilcox	x02PI_1MI	186	FB1
0	0	1.38395	0.999	0.598	0	Rcn3	wilcox	x03PI_3Sham	254	FB1
0	0	1.38395	0.999	0.598	0	Rcn3	wilcox	x04PI_3MI	428	FB1
0	0	1.38298	0.95	0.407	0	Col14a1	wilcox	x01PI_1Sham	257	FB1
0	0	1.38298	0.95	0.407	0	Col14a1	wilcox	x02PI_1MI	186	FB1
0	0	1.38298	0.95	0.407	0	Col14a1	wilcox	x03PI_3Sham	254	FB1
0	0	1.38298	0.95	0.407	0	Col14a1	wilcox	x04PI_3MI	428	FB1
0	0	1.38033	0.99	0.682	0	Maged2	wilcox	x01PI_1Sham	257	FB1
0	0	1.38033	0.99	0.682	0	Maged2	wilcox	x02PI_1MI	186	FB1
0	0	1.38033	0.99	0.682	0	Maged2	wilcox	x03PI_3Sham	254	FB1
0	0	1.38033	0.99	0.682	0	Maged2	wilcox	x04PI_3MI	428	FB1
0	0	1.34041	0.968	0.419	0	Loxl1	wilcox	x01PI_1Sham	257	FB1
0	0	1.34041	0.968	0.419	0	Loxl1	wilcox	x02PI_1MI	186	FB1
0	0	1.34041	0.968	0.419	0	Loxl1	wilcox	x03PI_3Sham	254	FB1
0	0	1.34041	0.968	0.419	0	Loxl1	wilcox	x04PI_3MI	428	FB1
0	0	1.3391	0.972	0.507	0	Mmp2	wilcox	x01PI_1Sham	257	FB1
0	0	1.3391	0.972	0.507	0	Mmp2	wilcox	x02PI_1MI	186	FB1
0	0	1.3391	0.972	0.507	0	Mmp2	wilcox	x03PI_3Sham	254	FB1
0	0	1.3391	0.972	0.507	0	Mmp2	wilcox	x04PI_3MI	428	FB1
0	0	1.33517	0.873	0.282	0	Tcf21	wilcox	x01PI_1Sham	257	FB1
0	0	1.33517	0.873	0.282	0	Tcf21	wilcox	x02PI_1MI	186	FB1
0	0	1.33517	0.873	0.282	0	Tcf21	wilcox	x03PI_3Sham	254	FB1
0	0	1.33517	0.873	0.282	0	Tcf21	wilcox	x04PI_3MI	428	FB1
0	0	1.32201	0.995	0.541	0	Col6a1	wilcox	x01PI_1Sham	257	FB1
0	0	1.32201	0.995	0.541	0	Col6a1	wilcox	x02PI_1MI	186	FB1
0	0	1.32201	0.995	0.541	0	Col6a1	wilcox	x03PI_3Sham	254	FB1
0	0	1.32201	0.995	0.541	0	Col6a1	wilcox	x04PI_3MI	428	FB1
0	0	1.30586	0.943	0.397	0	Angptl2	wilcox	x01PI_1Sham	257	FB1
0	0	1.30586	0.943	0.397	0	Angptl2	wilcox	x02PI_1MI	186	FB1
0	0	1.30586	0.943	0.397	0	Angptl2	wilcox	x03PI_3Sham	254	FB1
0	0	1.30586	0.943	0.397	0	Angptl2	wilcox	x04PI_3MI	428	FB1
0	1.56303e-199	1.30477	0.588	0.216	2.93193e-195	Cthrc1	wilcox	x01PI_1Sham	257	FB1
0	1.56303e-199	1.30477	0.588	0.216	2.93193e-195	Cthrc1	wilcox	x02PI_1MI	186	FB1
0	1.56303e-199	1.30477	0.588	0.216	2.93193e-195	Cthrc1	wilcox	x03PI_3Sham	254	FB1
0	1.56303e-199	1.30477	0.588	0.216	2.93193e-195	Cthrc1	wilcox	x04PI_3MI	428	FB1
0	0	1.29127	0.976	0.507	0	Col6a2	wilcox	x01PI_1Sham	257	FB1
0	0	1.29127	0.976	0.507	0	Col6a2	wilcox	x02PI_1MI	186	FB1
0	0	1.29127	0.976	0.507	0	Col6a2	wilcox	x03PI_3Sham	254	FB1
0	0	1.29127	0.976	0.507	0	Col6a2	wilcox	x04PI_3MI	428	FB1
0	0	1.27769	0.981	0.548	0	Mdk	wilcox	x01PI_1Sham	257	FB1
0	0	1.27769	0.981	0.548	0	Mdk	wilcox	x02PI_1MI	186	FB1
0	0	1.27769	0.981	0.548	0	Mdk	wilcox	x03PI_3Sham	254	FB1
0	0	1.27769	0.981	0.548	0	Mdk	wilcox	x04PI_3MI	428	FB1
0	0	1.24557	0.739	0.241	0	Smoc2	wilcox	x01PI_1Sham	257	FB1
0	0	1.24557	0.739	0.241	0	Smoc2	wilcox	x02PI_1MI	186	FB1
0	0	1.24557	0.739	0.241	0	Smoc2	wilcox	x03PI_3Sham	254	FB1
0	0	1.24557	0.739	0.241	0	Smoc2	wilcox	x04PI_3MI	428	FB1
0	0	1.22175	0.965	0.467	0	Col5a1	wilcox	x01PI_1Sham	257	FB1
0	0	1.22175	0.965	0.467	0	Col5a1	wilcox	x02PI_1MI	186	FB1
0	0	1.22175	0.965	0.467	0	Col5a1	wilcox	x03PI_3Sham	254	FB1
0	0	1.22175	0.965	0.467	0	Col5a1	wilcox	x04PI_3MI	428	FB1
0	0	1.21548	1	0.878	0	Igfbp7	wilcox	x01PI_1Sham	257	FB1
0	0	1.21548	1	0.878	0	Igfbp7	wilcox	x02PI_1MI	186	FB1
0	0	1.21548	1	0.878	0	Igfbp7	wilcox	x03PI_3Sham	254	FB1
0	0	1.21548	1	0.878	0	Igfbp7	wilcox	x04PI_3MI	428	FB1
0	0	1.20215	0.895	0.37	0	Mxra8	wilcox	x01PI_1Sham	257	FB1
0	0	1.20215	0.895	0.37	0	Mxra8	wilcox	x02PI_1MI	186	FB1
0	0	1.20215	0.895	0.37	0	Mxra8	wilcox	x03PI_3Sham	254	FB1
0	0	1.20215	0.895	0.37	0	Mxra8	wilcox	x04PI_3MI	428	FB1
0	0	1.19352	0.892	0.323	0	Mmp23	wilcox	x01PI_1Sham	257	FB1
0	0	1.19352	0.892	0.323	0	Mmp23	wilcox	x02PI_1MI	186	FB1
0	0	1.19352	0.892	0.323	0	Mmp23	wilcox	x03PI_3Sham	254	FB1
0	0	1.19352	0.892	0.323	0	Mmp23	wilcox	x04PI_3MI	428	FB1
0	1.04142e-69	1.19021	0.584	0.346	1.9535e-65	Dlk1	wilcox	x01PI_1Sham	257	FB1
0	1.04142e-69	1.19021	0.584	0.346	1.9535e-65	Dlk1	wilcox	x02PI_1MI	186	FB1
0	1.04142e-69	1.19021	0.584	0.346	1.9535e-65	Dlk1	wilcox	x03PI_3Sham	254	FB1
0	1.04142e-69	1.19021	0.584	0.346	1.9535e-65	Dlk1	wilcox	x04PI_3MI	428	FB1
0	0	1.16551	0.771	0.232	0	Itih5	wilcox	x01PI_1Sham	257	FB1
0	0	1.16551	0.771	0.232	0	Itih5	wilcox	x02PI_1MI	186	FB1
0	0	1.16551	0.771	0.232	0	Itih5	wilcox	x03PI_3Sham	254	FB1
0	0	1.16551	0.771	0.232	0	Itih5	wilcox	x04PI_3MI	428	FB1
0	0	1.1646	0.967	0.515	0	Fbn1	wilcox	x01PI_1Sham	257	FB1
0	0	1.1646	0.967	0.515	0	Fbn1	wilcox	x02PI_1MI	186	FB1
0	0	1.1646	0.967	0.515	0	Fbn1	wilcox	x03PI_3Sham	254	FB1
0	0	1.1646	0.967	0.515	0	Fbn1	wilcox	x04PI_3MI	428	FB1
0	7.87562e-127	1.12858	0.866	0.624	1.47731e-122	Mgp	wilcox	x01PI_1Sham	257	FB1
0	7.87562e-127	1.12858	0.866	0.624	1.47731e-122	Mgp	wilcox	x02PI_1MI	186	FB1
0	7.87562e-127	1.12858	0.866	0.624	1.47731e-122	Mgp	wilcox	x03PI_3Sham	254	FB1
0	7.87562e-127	1.12858	0.866	0.624	1.47731e-122	Mgp	wilcox	x04PI_3MI	428	FB1
0	1.01194e-285	1.12769	0.75	0.275	1.8982e-281	Nrk	wilcox	x01PI_1Sham	257	FB1
0	1.01194e-285	1.12769	0.75	0.275	1.8982e-281	Nrk	wilcox	x02PI_1MI	186	FB1
0	1.01194e-285	1.12769	0.75	0.275	1.8982e-281	Nrk	wilcox	x03PI_3Sham	254	FB1
0	1.01194e-285	1.12769	0.75	0.275	1.8982e-281	Nrk	wilcox	x04PI_3MI	428	FB1
0	0	1.11838	0.983	0.627	0	Timp2	wilcox	x01PI_1Sham	257	FB1
0	0	1.11838	0.983	0.627	0	Timp2	wilcox	x02PI_1MI	186	FB1
0	0	1.11838	0.983	0.627	0	Timp2	wilcox	x03PI_3Sham	254	FB1
0	0	1.11838	0.983	0.627	0	Timp2	wilcox	x04PI_3MI	428	FB1
0	1.81134e-213	1.118	0.901	0.499	3.39772e-209	Eln	wilcox	x01PI_1Sham	257	FB1
0	1.81134e-213	1.118	0.901	0.499	3.39772e-209	Eln	wilcox	x02PI_1MI	186	FB1
0	1.81134e-213	1.118	0.901	0.499	3.39772e-209	Eln	wilcox	x03PI_3Sham	254	FB1
0	1.81134e-213	1.118	0.901	0.499	3.39772e-209	Eln	wilcox	x04PI_3MI	428	FB1
0	0	1.10391	0.964	0.504	0	Col5a2	wilcox	x01PI_1Sham	257	FB1
0	0	1.10391	0.964	0.504	0	Col5a2	wilcox	x02PI_1MI	186	FB1
0	0	1.10391	0.964	0.504	0	Col5a2	wilcox	x03PI_3Sham	254	FB1
0	0	1.10391	0.964	0.504	0	Col5a2	wilcox	x04PI_3MI	428	FB1
0	0	1.09231	0.872	0.32	0	Adamts2	wilcox	x01PI_1Sham	257	FB1
0	0	1.09231	0.872	0.32	0	Adamts2	wilcox	x02PI_1MI	186	FB1
0	0	1.09231	0.872	0.32	0	Adamts2	wilcox	x03PI_3Sham	254	FB1
0	0	1.09231	0.872	0.32	0	Adamts2	wilcox	x04PI_3MI	428	FB1
0	0	1.08328	1	0.867	0	Serpinh1	wilcox	x01PI_1Sham	257	FB1
0	0	1.08328	1	0.867	0	Serpinh1	wilcox	x02PI_1MI	186	FB1
0	0	1.08328	1	0.867	0	Serpinh1	wilcox	x03PI_3Sham	254	FB1
0	0	1.08328	1	0.867	0	Serpinh1	wilcox	x04PI_3MI	428	FB1
0	5.90117e-287	1.06944	0.876	0.4	1.10694e-282	Loxl2	wilcox	x01PI_1Sham	257	FB1
0	5.90117e-287	1.06944	0.876	0.4	1.10694e-282	Loxl2	wilcox	x02PI_1MI	186	FB1
0	5.90117e-287	1.06944	0.876	0.4	1.10694e-282	Loxl2	wilcox	x03PI_3Sham	254	FB1
0	5.90117e-287	1.06944	0.876	0.4	1.10694e-282	Loxl2	wilcox	x04PI_3MI	428	FB1
0	5.30384e-280	1.0691	0.673	0.209	9.94894e-276	Sfrp1	wilcox	x01PI_1Sham	257	FB1
0	5.30384e-280	1.0691	0.673	0.209	9.94894e-276	Sfrp1	wilcox	x02PI_1MI	186	FB1
0	5.30384e-280	1.0691	0.673	0.209	9.94894e-276	Sfrp1	wilcox	x03PI_3Sham	254	FB1
0	5.30384e-280	1.0691	0.673	0.209	9.94894e-276	Sfrp1	wilcox	x04PI_3MI	428	FB1
0	1.56023e-163	1.06617	0.878	0.563	2.92668e-159	Cdkn1c	wilcox	x01PI_1Sham	257	FB1
0	1.56023e-163	1.06617	0.878	0.563	2.92668e-159	Cdkn1c	wilcox	x02PI_1MI	186	FB1
0	1.56023e-163	1.06617	0.878	0.563	2.92668e-159	Cdkn1c	wilcox	x03PI_3Sham	254	FB1
0	1.56023e-163	1.06617	0.878	0.563	2.92668e-159	Cdkn1c	wilcox	x04PI_3MI	428	FB1
0	0	1.06013	1	0.953	0	Sparc	wilcox	x01PI_1Sham	257	FB1
0	0	1.06013	1	0.953	0	Sparc	wilcox	x02PI_1MI	186	FB1
0	0	1.06013	1	0.953	0	Sparc	wilcox	x03PI_3Sham	254	FB1
0	0	1.06013	1	0.953	0	Sparc	wilcox	x04PI_3MI	428	FB1
0	5.06927e-266	1.04514	0.804	0.329	9.50894e-262	Gas1	wilcox	x01PI_1Sham	257	FB1
0	5.06927e-266	1.04514	0.804	0.329	9.50894e-262	Gas1	wilcox	x02PI_1MI	186	FB1
0	5.06927e-266	1.04514	0.804	0.329	9.50894e-262	Gas1	wilcox	x03PI_3Sham	254	FB1
0	5.06927e-266	1.04514	0.804	0.329	9.50894e-262	Gas1	wilcox	x04PI_3MI	428	FB1
0	6.08889e-251	1.0445	0.833	0.389	1.14215e-246	Axl	wilcox	x01PI_1Sham	257	FB1
0	6.08889e-251	1.0445	0.833	0.389	1.14215e-246	Axl	wilcox	x02PI_1MI	186	FB1
0	6.08889e-251	1.0445	0.833	0.389	1.14215e-246	Axl	wilcox	x03PI_3Sham	254	FB1
0	6.08889e-251	1.0445	0.833	0.389	1.14215e-246	Axl	wilcox	x04PI_3MI	428	FB1
0	2.20999e-215	1.04181	0.872	0.483	4.14549e-211	Col15a1	wilcox	x01PI_1Sham	257	FB1
0	2.20999e-215	1.04181	0.872	0.483	4.14549e-211	Col15a1	wilcox	x02PI_1MI	186	FB1
0	2.20999e-215	1.04181	0.872	0.483	4.14549e-211	Col15a1	wilcox	x03PI_3Sham	254	FB1
0	2.20999e-215	1.04181	0.872	0.483	4.14549e-211	Col15a1	wilcox	x04PI_3MI	428	FB1
0	5.47657e-266	1.04141	0.904	0.427	1.0273e-261	Cygb	wilcox	x01PI_1Sham	257	FB1
0	5.47657e-266	1.04141	0.904	0.427	1.0273e-261	Cygb	wilcox	x02PI_1MI	186	FB1
0	5.47657e-266	1.04141	0.904	0.427	1.0273e-261	Cygb	wilcox	x03PI_3Sham	254	FB1
0	5.47657e-266	1.04141	0.904	0.427	1.0273e-261	Cygb	wilcox	x04PI_3MI	428	FB1
0	4.53608e-276	1.03554	0.86	0.393	8.50878e-272	Oaf	wilcox	x01PI_1Sham	257	FB1
0	4.53608e-276	1.03554	0.86	0.393	8.50878e-272	Oaf	wilcox	x02PI_1MI	186	FB1
0	4.53608e-276	1.03554	0.86	0.393	8.50878e-272	Oaf	wilcox	x03PI_3Sham	254	FB1
0	4.53608e-276	1.03554	0.86	0.393	8.50878e-272	Oaf	wilcox	x04PI_3MI	428	FB1
0	0	1.03377	0.762	0.251	0	Matn2	wilcox	x01PI_1Sham	257	FB1
0	0	1.03377	0.762	0.251	0	Matn2	wilcox	x02PI_1MI	186	FB1
0	0	1.03377	0.762	0.251	0	Matn2	wilcox	x03PI_3Sham	254	FB1
0	0	1.03377	0.762	0.251	0	Matn2	wilcox	x04PI_3MI	428	FB1
0	2.17407e-303	1.02711	1	0.887	4.07812e-299	Lgals1	wilcox	x01PI_1Sham	257	FB1
0	2.17407e-303	1.02711	1	0.887	4.07812e-299	Lgals1	wilcox	x02PI_1MI	186	FB1
0	2.17407e-303	1.02711	1	0.887	4.07812e-299	Lgals1	wilcox	x03PI_3Sham	254	FB1
0	2.17407e-303	1.02711	1	0.887	4.07812e-299	Lgals1	wilcox	x04PI_3MI	428	FB1
0	5.86584e-294	1.02573	0.969	0.496	1.10031e-289	Lhfp	wilcox	x01PI_1Sham	257	FB1
0	5.86584e-294	1.02573	0.969	0.496	1.10031e-289	Lhfp	wilcox	x02PI_1MI	186	FB1
0	5.86584e-294	1.02573	0.969	0.496	1.10031e-289	Lhfp	wilcox	x03PI_3Sham	254	FB1
0	5.86584e-294	1.02573	0.969	0.496	1.10031e-289	Lhfp	wilcox	x04PI_3MI	428	FB1
0	4.5379e-300	1.01584	0.869	0.367	8.5122e-296	Sdc2	wilcox	x01PI_1Sham	257	FB1
0	4.5379e-300	1.01584	0.869	0.367	8.5122e-296	Sdc2	wilcox	x02PI_1MI	186	FB1
0	4.5379e-300	1.01584	0.869	0.367	8.5122e-296	Sdc2	wilcox	x03PI_3Sham	254	FB1
0	4.5379e-300	1.01584	0.869	0.367	8.5122e-296	Sdc2	wilcox	x04PI_3MI	428	FB1
0	0	1.01402	0.692	0.208	0	Prelp	wilcox	x01PI_1Sham	257	FB1
0	0	1.01402	0.692	0.208	0	Prelp	wilcox	x02PI_1MI	186	FB1
0	0	1.01402	0.692	0.208	0	Prelp	wilcox	x03PI_3Sham	254	FB1
0	0	1.01402	0.692	0.208	0	Prelp	wilcox	x04PI_3MI	428	FB1
0	0	1.00954	0.892	0.383	0	Snhg18	wilcox	x01PI_1Sham	257	FB1
0	0	1.00954	0.892	0.383	0	Snhg18	wilcox	x02PI_1MI	186	FB1
0	0	1.00954	0.892	0.383	0	Snhg18	wilcox	x03PI_3Sham	254	FB1
0	0	1.00954	0.892	0.383	0	Snhg18	wilcox	x04PI_3MI	428	FB1
0	3.74725e-261	0.992181	0.927	0.486	7.02908e-257	Pmp22	wilcox	x01PI_1Sham	257	FB1
0	3.74725e-261	0.992181	0.927	0.486	7.02908e-257	Pmp22	wilcox	x02PI_1MI	186	FB1
0	3.74725e-261	0.992181	0.927	0.486	7.02908e-257	Pmp22	wilcox	x03PI_3Sham	254	FB1
0	3.74725e-261	0.992181	0.927	0.486	7.02908e-257	Pmp22	wilcox	x04PI_3MI	428	FB1
0	4.08016e-304	0.990422	0.858	0.346	7.65355e-300	Serping1	wilcox	x01PI_1Sham	257	FB1
0	4.08016e-304	0.990422	0.858	0.346	7.65355e-300	Serping1	wilcox	x02PI_1MI	186	FB1
0	4.08016e-304	0.990422	0.858	0.346	7.65355e-300	Serping1	wilcox	x03PI_3Sham	254	FB1
0	4.08016e-304	0.990422	0.858	0.346	7.65355e-300	Serping1	wilcox	x04PI_3MI	428	FB1
0	2.69188e-263	0.979905	0.794	0.343	5.04943e-259	Pdlim2	wilcox	x01PI_1Sham	257	FB1
0	2.69188e-263	0.979905	0.794	0.343	5.04943e-259	Pdlim2	wilcox	x02PI_1MI	186	FB1
0	2.69188e-263	0.979905	0.794	0.343	5.04943e-259	Pdlim2	wilcox	x03PI_3Sham	254	FB1
0	2.69188e-263	0.979905	0.794	0.343	5.04943e-259	Pdlim2	wilcox	x04PI_3MI	428	FB1
0	1.39644e-238	0.979867	0.811	0.346	2.61945e-234	Fbln1	wilcox	x01PI_1Sham	257	FB1
0	1.39644e-238	0.979867	0.811	0.346	2.61945e-234	Fbln1	wilcox	x02PI_1MI	186	FB1
0	1.39644e-238	0.979867	0.811	0.346	2.61945e-234	Fbln1	wilcox	x03PI_3Sham	254	FB1
0	1.39644e-238	0.979867	0.811	0.346	2.61945e-234	Fbln1	wilcox	x04PI_3MI	428	FB1
0	2.75528e-244	0.978294	0.936	0.548	5.16836e-240	Mmp14	wilcox	x01PI_1Sham	257	FB1
0	2.75528e-244	0.978294	0.936	0.548	5.16836e-240	Mmp14	wilcox	x02PI_1MI	186	FB1
0	2.75528e-244	0.978294	0.936	0.548	5.16836e-240	Mmp14	wilcox	x03PI_3Sham	254	FB1
0	2.75528e-244	0.978294	0.936	0.548	5.16836e-240	Mmp14	wilcox	x04PI_3MI	428	FB1
0	3.93846e-281	0.972363	0.933	0.476	7.38776e-277	Gpx7	wilcox	x01PI_1Sham	257	FB1
0	3.93846e-281	0.972363	0.933	0.476	7.38776e-277	Gpx7	wilcox	x02PI_1MI	186	FB1
0	3.93846e-281	0.972363	0.933	0.476	7.38776e-277	Gpx7	wilcox	x03PI_3Sham	254	FB1
0	3.93846e-281	0.972363	0.933	0.476	7.38776e-277	Gpx7	wilcox	x04PI_3MI	428	FB1
0	0	0.966428	0.736	0.221	0	Lpar1	wilcox	x01PI_1Sham	257	FB1
0	0	0.966428	0.736	0.221	0	Lpar1	wilcox	x02PI_1MI	186	FB1
0	0	0.966428	0.736	0.221	0	Lpar1	wilcox	x03PI_3Sham	254	FB1
0	0	0.966428	0.736	0.221	0	Lpar1	wilcox	x04PI_3MI	428	FB1
0	1.42645e-213	0.964318	0.899	0.533	2.67573e-209	Akap12	wilcox	x01PI_1Sham	257	FB1
0	1.42645e-213	0.964318	0.899	0.533	2.67573e-209	Akap12	wilcox	x02PI_1MI	186	FB1
0	1.42645e-213	0.964318	0.899	0.533	2.67573e-209	Akap12	wilcox	x03PI_3Sham	254	FB1
0	1.42645e-213	0.964318	0.899	0.533	2.67573e-209	Akap12	wilcox	x04PI_3MI	428	FB1
0	4.16179e-307	0.961501	0.896	0.404	7.80668e-303	Kdelr3	wilcox	x01PI_1Sham	257	FB1
0	4.16179e-307	0.961501	0.896	0.404	7.80668e-303	Kdelr3	wilcox	x02PI_1MI	186	FB1
0	4.16179e-307	0.961501	0.896	0.404	7.80668e-303	Kdelr3	wilcox	x03PI_3Sham	254	FB1
0	4.16179e-307	0.961501	0.896	0.404	7.80668e-303	Kdelr3	wilcox	x04PI_3MI	428	FB1
0	3.91236e-291	0.960696	0.911	0.436	7.33881e-287	Txndc5	wilcox	x01PI_1Sham	257	FB1
0	3.91236e-291	0.960696	0.911	0.436	7.33881e-287	Txndc5	wilcox	x02PI_1MI	186	FB1
0	3.91236e-291	0.960696	0.911	0.436	7.33881e-287	Txndc5	wilcox	x03PI_3Sham	254	FB1
0	3.91236e-291	0.960696	0.911	0.436	7.33881e-287	Txndc5	wilcox	x04PI_3MI	428	FB1
0	2.34518e-182	0.955939	0.878	0.511	4.39908e-178	Serpine2	wilcox	x01PI_1Sham	257	FB1
0	2.34518e-182	0.955939	0.878	0.511	4.39908e-178	Serpine2	wilcox	x02PI_1MI	186	FB1
0	2.34518e-182	0.955939	0.878	0.511	4.39908e-178	Serpine2	wilcox	x03PI_3Sham	254	FB1
0	2.34518e-182	0.955939	0.878	0.511	4.39908e-178	Serpine2	wilcox	x04PI_3MI	428	FB1
0	5.13129e-282	0.952501	0.946	0.52	9.62528e-278	Rcn1	wilcox	x01PI_1Sham	257	FB1
0	5.13129e-282	0.952501	0.946	0.52	9.62528e-278	Rcn1	wilcox	x02PI_1MI	186	FB1
0	5.13129e-282	0.952501	0.946	0.52	9.62528e-278	Rcn1	wilcox	x03PI_3Sham	254	FB1
0	5.13129e-282	0.952501	0.946	0.52	9.62528e-278	Rcn1	wilcox	x04PI_3MI	428	FB1
0	1.54563e-293	0.9513	0.651	0.187	2.8993e-289	Kcnk2	wilcox	x01PI_1Sham	257	FB1
0	1.54563e-293	0.9513	0.651	0.187	2.8993e-289	Kcnk2	wilcox	x02PI_1MI	186	FB1
0	1.54563e-293	0.9513	0.651	0.187	2.8993e-289	Kcnk2	wilcox	x03PI_3Sham	254	FB1
0	1.54563e-293	0.9513	0.651	0.187	2.8993e-289	Kcnk2	wilcox	x04PI_3MI	428	FB1
0	1.35439e-259	0.944208	0.715	0.254	2.54056e-255	Serpinf1	wilcox	x01PI_1Sham	257	FB1
0	1.35439e-259	0.944208	0.715	0.254	2.54056e-255	Serpinf1	wilcox	x02PI_1MI	186	FB1
0	1.35439e-259	0.944208	0.715	0.254	2.54056e-255	Serpinf1	wilcox	x03PI_3Sham	254	FB1
0	1.35439e-259	0.944208	0.715	0.254	2.54056e-255	Serpinf1	wilcox	x04PI_3MI	428	FB1
0	1.49483e-257	0.935037	0.956	0.591	2.804e-253	Selm	wilcox	x01PI_1Sham	257	FB1
0	1.49483e-257	0.935037	0.956	0.591	2.804e-253	Selm	wilcox	x02PI_1MI	186	FB1
0	1.49483e-257	0.935037	0.956	0.591	2.804e-253	Selm	wilcox	x03PI_3Sham	254	FB1
0	1.49483e-257	0.935037	0.956	0.591	2.804e-253	Selm	wilcox	x04PI_3MI	428	FB1
0	1.03298e-298	0.932753	0.806	0.292	1.93766e-294	Thbs2	wilcox	x01PI_1Sham	257	FB1
0	1.03298e-298	0.932753	0.806	0.292	1.93766e-294	Thbs2	wilcox	x02PI_1MI	186	FB1
0	1.03298e-298	0.932753	0.806	0.292	1.93766e-294	Thbs2	wilcox	x03PI_3Sham	254	FB1
0	1.03298e-298	0.932753	0.806	0.292	1.93766e-294	Thbs2	wilcox	x04PI_3MI	428	FB1
0	1.8522e-287	0.931052	1	0.874	3.47435e-283	Ppib	wilcox	x01PI_1Sham	257	FB1
0	1.8522e-287	0.931052	1	0.874	3.47435e-283	Ppib	wilcox	x02PI_1MI	186	FB1
0	1.8522e-287	0.931052	1	0.874	3.47435e-283	Ppib	wilcox	x03PI_3Sham	254	FB1
0	1.8522e-287	0.931052	1	0.874	3.47435e-283	Ppib	wilcox	x04PI_3MI	428	FB1
0	0	0.928266	0.724	0.215	0	Fndc1	wilcox	x01PI_1Sham	257	FB1
0	0	0.928266	0.724	0.215	0	Fndc1	wilcox	x02PI_1MI	186	FB1
0	0	0.928266	0.724	0.215	0	Fndc1	wilcox	x03PI_3Sham	254	FB1
0	0	0.928266	0.724	0.215	0	Fndc1	wilcox	x04PI_3MI	428	FB1
0	1.9632e-186	0.927196	0.946	0.674	3.68257e-182	Rbp1	wilcox	x01PI_1Sham	257	FB1
0	1.9632e-186	0.927196	0.946	0.674	3.68257e-182	Rbp1	wilcox	x02PI_1MI	186	FB1
0	1.9632e-186	0.927196	0.946	0.674	3.68257e-182	Rbp1	wilcox	x03PI_3Sham	254	FB1
0	1.9632e-186	0.927196	0.946	0.674	3.68257e-182	Rbp1	wilcox	x04PI_3MI	428	FB1
0	4.66706e-287	0.926896	0.908	0.429	8.75448e-283	Gpx8	wilcox	x01PI_1Sham	257	FB1
0	4.66706e-287	0.926896	0.908	0.429	8.75448e-283	Gpx8	wilcox	x02PI_1MI	186	FB1
0	4.66706e-287	0.926896	0.908	0.429	8.75448e-283	Gpx8	wilcox	x03PI_3Sham	254	FB1
0	4.66706e-287	0.926896	0.908	0.429	8.75448e-283	Gpx8	wilcox	x04PI_3MI	428	FB1
0	7.0869e-248	0.925022	0.996	0.723	1.32936e-243	Fn1	wilcox	x01PI_1Sham	257	FB1
0	7.0869e-248	0.925022	0.996	0.723	1.32936e-243	Fn1	wilcox	x02PI_1MI	186	FB1
0	7.0869e-248	0.925022	0.996	0.723	1.32936e-243	Fn1	wilcox	x03PI_3Sham	254	FB1
0	7.0869e-248	0.925022	0.996	0.723	1.32936e-243	Fn1	wilcox	x04PI_3MI	428	FB1
0	3.56827e-280	0.923028	1	0.811	6.69336e-276	Cd63	wilcox	x01PI_1Sham	257	FB1
0	3.56827e-280	0.923028	1	0.811	6.69336e-276	Cd63	wilcox	x02PI_1MI	186	FB1
0	3.56827e-280	0.923028	1	0.811	6.69336e-276	Cd63	wilcox	x03PI_3Sham	254	FB1
0	3.56827e-280	0.923028	1	0.811	6.69336e-276	Cd63	wilcox	x04PI_3MI	428	FB1
0	3.94952e-231	0.914742	0.98	0.691	7.40852e-227	Mtch1	wilcox	x01PI_1Sham	257	FB1
0	3.94952e-231	0.914742	0.98	0.691	7.40852e-227	Mtch1	wilcox	x02PI_1MI	186	FB1
0	3.94952e-231	0.914742	0.98	0.691	7.40852e-227	Mtch1	wilcox	x03PI_3Sham	254	FB1
0	3.94952e-231	0.914742	0.98	0.691	7.40852e-227	Mtch1	wilcox	x04PI_3MI	428	FB1
0	1.61237e-217	0.908834	0.877	0.489	3.02449e-213	Aldh2	wilcox	x01PI_1Sham	257	FB1
0	1.61237e-217	0.908834	0.877	0.489	3.02449e-213	Aldh2	wilcox	x02PI_1MI	186	FB1
0	1.61237e-217	0.908834	0.877	0.489	3.02449e-213	Aldh2	wilcox	x03PI_3Sham	254	FB1
0	1.61237e-217	0.908834	0.877	0.489	3.02449e-213	Aldh2	wilcox	x04PI_3MI	428	FB1
0	5.45772e-237	0.903641	0.852	0.422	1.02376e-232	Ndn	wilcox	x01PI_1Sham	257	FB1
0	5.45772e-237	0.903641	0.852	0.422	1.02376e-232	Ndn	wilcox	x02PI_1MI	186	FB1
0	5.45772e-237	0.903641	0.852	0.422	1.02376e-232	Ndn	wilcox	x03PI_3Sham	254	FB1
0	5.45772e-237	0.903641	0.852	0.422	1.02376e-232	Ndn	wilcox	x04PI_3MI	428	FB1
0	3.19568e-273	0.897846	0.997	0.83	5.99445e-269	Arf4	wilcox	x01PI_1Sham	257	FB1
0	3.19568e-273	0.897846	0.997	0.83	5.99445e-269	Arf4	wilcox	x02PI_1MI	186	FB1
0	3.19568e-273	0.897846	0.997	0.83	5.99445e-269	Arf4	wilcox	x03PI_3Sham	254	FB1
0	3.19568e-273	0.897846	0.997	0.83	5.99445e-269	Arf4	wilcox	x04PI_3MI	428	FB1
0	2.18099e-218	0.894033	0.604	0.208	4.09111e-214	Adamts5	wilcox	x01PI_1Sham	257	FB1
0	2.18099e-218	0.894033	0.604	0.208	4.09111e-214	Adamts5	wilcox	x02PI_1MI	186	FB1
0	2.18099e-218	0.894033	0.604	0.208	4.09111e-214	Adamts5	wilcox	x03PI_3Sham	254	FB1
0	2.18099e-218	0.894033	0.604	0.208	4.09111e-214	Adamts5	wilcox	x04PI_3MI	428	FB1
0	3.09544e-205	0.890945	0.474	0.133	5.80644e-201	Dpep1	wilcox	x01PI_1Sham	257	FB1
0	3.09544e-205	0.890945	0.474	0.133	5.80644e-201	Dpep1	wilcox	x02PI_1MI	186	FB1
0	3.09544e-205	0.890945	0.474	0.133	5.80644e-201	Dpep1	wilcox	x03PI_3Sham	254	FB1
0	3.09544e-205	0.890945	0.474	0.133	5.80644e-201	Dpep1	wilcox	x04PI_3MI	428	FB1
0	8.09517e-196	0.890277	0.988	0.858	1.51849e-191	Tuba1a	wilcox	x01PI_1Sham	257	FB1
0	8.09517e-196	0.890277	0.988	0.858	1.51849e-191	Tuba1a	wilcox	x02PI_1MI	186	FB1
0	8.09517e-196	0.890277	0.988	0.858	1.51849e-191	Tuba1a	wilcox	x03PI_3Sham	254	FB1
0	8.09517e-196	0.890277	0.988	0.858	1.51849e-191	Tuba1a	wilcox	x04PI_3MI	428	FB1
0	8.89342e-240	0.878878	0.743	0.289	1.66823e-235	Tbx20	wilcox	x01PI_1Sham	257	FB1
0	8.89342e-240	0.878878	0.743	0.289	1.66823e-235	Tbx20	wilcox	x02PI_1MI	186	FB1
0	8.89342e-240	0.878878	0.743	0.289	1.66823e-235	Tbx20	wilcox	x03PI_3Sham	254	FB1
0	8.89342e-240	0.878878	0.743	0.289	1.66823e-235	Tbx20	wilcox	x04PI_3MI	428	FB1
0	1.65838e-217	0.876978	0.768	0.319	3.11078e-213	Aldh1a2	wilcox	x01PI_1Sham	257	FB1
0	1.65838e-217	0.876978	0.768	0.319	3.11078e-213	Aldh1a2	wilcox	x02PI_1MI	186	FB1
0	1.65838e-217	0.876978	0.768	0.319	3.11078e-213	Aldh1a2	wilcox	x03PI_3Sham	254	FB1
0	1.65838e-217	0.876978	0.768	0.319	3.11078e-213	Aldh1a2	wilcox	x04PI_3MI	428	FB1
0	1.29381e-276	0.875667	0.799	0.294	2.42692e-272	Vcan	wilcox	x01PI_1Sham	257	FB1
0	1.29381e-276	0.875667	0.799	0.294	2.42692e-272	Vcan	wilcox	x02PI_1MI	186	FB1
0	1.29381e-276	0.875667	0.799	0.294	2.42692e-272	Vcan	wilcox	x03PI_3Sham	254	FB1
0	1.29381e-276	0.875667	0.799	0.294	2.42692e-272	Vcan	wilcox	x04PI_3MI	428	FB1
0	0	0.873242	0.658	0.183	0	Srpx2	wilcox	x01PI_1Sham	257	FB1
0	0	0.873242	0.658	0.183	0	Srpx2	wilcox	x02PI_1MI	186	FB1
0	0	0.873242	0.658	0.183	0	Srpx2	wilcox	x03PI_3Sham	254	FB1
0	0	0.873242	0.658	0.183	0	Srpx2	wilcox	x04PI_3MI	428	FB1
0	3.51663e-200	0.869423	0.86	0.495	6.59649e-196	Ugp2	wilcox	x01PI_1Sham	257	FB1
0	3.51663e-200	0.869423	0.86	0.495	6.59649e-196	Ugp2	wilcox	x02PI_1MI	186	FB1
0	3.51663e-200	0.869423	0.86	0.495	6.59649e-196	Ugp2	wilcox	x03PI_3Sham	254	FB1
0	3.51663e-200	0.869423	0.86	0.495	6.59649e-196	Ugp2	wilcox	x04PI_3MI	428	FB1
0	1.86316e-197	0.869055	0.833	0.439	3.49492e-193	Pam	wilcox	x01PI_1Sham	257	FB1
0	1.86316e-197	0.869055	0.833	0.439	3.49492e-193	Pam	wilcox	x02PI_1MI	186	FB1
0	1.86316e-197	0.869055	0.833	0.439	3.49492e-193	Pam	wilcox	x03PI_3Sham	254	FB1
0	1.86316e-197	0.869055	0.833	0.439	3.49492e-193	Pam	wilcox	x04PI_3MI	428	FB1
0	6.79208e-249	0.868045	0.889	0.447	1.27406e-244	Vkorc1	wilcox	x01PI_1Sham	257	FB1
0	6.79208e-249	0.868045	0.889	0.447	1.27406e-244	Vkorc1	wilcox	x02PI_1MI	186	FB1
0	6.79208e-249	0.868045	0.889	0.447	1.27406e-244	Vkorc1	wilcox	x03PI_3Sham	254	FB1
0	6.79208e-249	0.868045	0.889	0.447	1.27406e-244	Vkorc1	wilcox	x04PI_3MI	428	FB1
0	1.33816e-149	0.865286	0.882	0.591	2.51012e-145	Lpl	wilcox	x01PI_1Sham	257	FB1
0	1.33816e-149	0.865286	0.882	0.591	2.51012e-145	Lpl	wilcox	x02PI_1MI	186	FB1
0	1.33816e-149	0.865286	0.882	0.591	2.51012e-145	Lpl	wilcox	x03PI_3Sham	254	FB1
0	1.33816e-149	0.865286	0.882	0.591	2.51012e-145	Lpl	wilcox	x04PI_3MI	428	FB1
0	5.15604e-246	0.862331	0.985	0.732	9.6717e-242	Nenf	wilcox	x01PI_1Sham	257	FB1
0	5.15604e-246	0.862331	0.985	0.732	9.6717e-242	Nenf	wilcox	x02PI_1MI	186	FB1
0	5.15604e-246	0.862331	0.985	0.732	9.6717e-242	Nenf	wilcox	x03PI_3Sham	254	FB1
0	5.15604e-246	0.862331	0.985	0.732	9.6717e-242	Nenf	wilcox	x04PI_3MI	428	FB1
0	2.35219e-202	0.859839	0.933	0.602	4.41224e-198	Nid1	wilcox	x01PI_1Sham	257	FB1
0	2.35219e-202	0.859839	0.933	0.602	4.41224e-198	Nid1	wilcox	x02PI_1MI	186	FB1
0	2.35219e-202	0.859839	0.933	0.602	4.41224e-198	Nid1	wilcox	x03PI_3Sham	254	FB1
0	2.35219e-202	0.859839	0.933	0.602	4.41224e-198	Nid1	wilcox	x04PI_3MI	428	FB1
0	9.46843e-297	0.857597	0.586	0.148	1.77609e-292	Qpct	wilcox	x01PI_1Sham	257	FB1
0	9.46843e-297	0.857597	0.586	0.148	1.77609e-292	Qpct	wilcox	x02PI_1MI	186	FB1
0	9.46843e-297	0.857597	0.586	0.148	1.77609e-292	Qpct	wilcox	x03PI_3Sham	254	FB1
0	9.46843e-297	0.857597	0.586	0.148	1.77609e-292	Qpct	wilcox	x04PI_3MI	428	FB1
0	7.60259e-277	0.857278	0.768	0.28	1.42609e-272	Lama2	wilcox	x01PI_1Sham	257	FB1
0	7.60259e-277	0.857278	0.768	0.28	1.42609e-272	Lama2	wilcox	x02PI_1MI	186	FB1
0	7.60259e-277	0.857278	0.768	0.28	1.42609e-272	Lama2	wilcox	x03PI_3Sham	254	FB1
0	7.60259e-277	0.857278	0.768	0.28	1.42609e-272	Lama2	wilcox	x04PI_3MI	428	FB1
0	8.1085e-226	0.855861	0.891	0.488	1.52099e-221	Dap	wilcox	x01PI_1Sham	257	FB1
0	8.1085e-226	0.855861	0.891	0.488	1.52099e-221	Dap	wilcox	x02PI_1MI	186	FB1
0	8.1085e-226	0.855861	0.891	0.488	1.52099e-221	Dap	wilcox	x03PI_3Sham	254	FB1
0	8.1085e-226	0.855861	0.891	0.488	1.52099e-221	Dap	wilcox	x04PI_3MI	428	FB1
0	2.98094e-241	0.848109	0.861	0.429	5.59165e-237	Copz2	wilcox	x01PI_1Sham	257	FB1
0	2.98094e-241	0.848109	0.861	0.429	5.59165e-237	Copz2	wilcox	x02PI_1MI	186	FB1
0	2.98094e-241	0.848109	0.861	0.429	5.59165e-237	Copz2	wilcox	x03PI_3Sham	254	FB1
0	2.98094e-241	0.848109	0.861	0.429	5.59165e-237	Copz2	wilcox	x04PI_3MI	428	FB1
0	6.09316e-272	0.847758	0.674	0.215	1.14296e-267	Srpx	wilcox	x01PI_1Sham	257	FB1
0	6.09316e-272	0.847758	0.674	0.215	1.14296e-267	Srpx	wilcox	x02PI_1MI	186	FB1
0	6.09316e-272	0.847758	0.674	0.215	1.14296e-267	Srpx	wilcox	x03PI_3Sham	254	FB1
0	6.09316e-272	0.847758	0.674	0.215	1.14296e-267	Srpx	wilcox	x04PI_3MI	428	FB1
0	5.35808e-247	0.846622	0.534	0.148	1.00507e-242	Pcsk6	wilcox	x01PI_1Sham	257	FB1
0	5.35808e-247	0.846622	0.534	0.148	1.00507e-242	Pcsk6	wilcox	x02PI_1MI	186	FB1
0	5.35808e-247	0.846622	0.534	0.148	1.00507e-242	Pcsk6	wilcox	x03PI_3Sham	254	FB1
0	5.35808e-247	0.846622	0.534	0.148	1.00507e-242	Pcsk6	wilcox	x04PI_3MI	428	FB1
0	1.08772e-206	0.844785	0.812	0.399	2.04034e-202	Dpysl3	wilcox	x01PI_1Sham	257	FB1
0	1.08772e-206	0.844785	0.812	0.399	2.04034e-202	Dpysl3	wilcox	x02PI_1MI	186	FB1
0	1.08772e-206	0.844785	0.812	0.399	2.04034e-202	Dpysl3	wilcox	x03PI_3Sham	254	FB1
0	1.08772e-206	0.844785	0.812	0.399	2.04034e-202	Dpysl3	wilcox	x04PI_3MI	428	FB1
0	1.04007e-266	0.844462	0.819	0.322	1.95095e-262	Bicc1	wilcox	x01PI_1Sham	257	FB1
0	1.04007e-266	0.844462	0.819	0.322	1.95095e-262	Bicc1	wilcox	x02PI_1MI	186	FB1
0	1.04007e-266	0.844462	0.819	0.322	1.95095e-262	Bicc1	wilcox	x03PI_3Sham	254	FB1
0	1.04007e-266	0.844462	0.819	0.322	1.95095e-262	Bicc1	wilcox	x04PI_3MI	428	FB1
0	8.24163e-208	0.842578	0.844	0.44	1.54596e-203	Emilin1	wilcox	x01PI_1Sham	257	FB1
0	8.24163e-208	0.842578	0.844	0.44	1.54596e-203	Emilin1	wilcox	x02PI_1MI	186	FB1
0	8.24163e-208	0.842578	0.844	0.44	1.54596e-203	Emilin1	wilcox	x03PI_3Sham	254	FB1
0	8.24163e-208	0.842578	0.844	0.44	1.54596e-203	Emilin1	wilcox	x04PI_3MI	428	FB1
0	7.23771e-184	0.841077	0.592	0.222	1.35765e-179	Nbl1	wilcox	x01PI_1Sham	257	FB1
0	7.23771e-184	0.841077	0.592	0.222	1.35765e-179	Nbl1	wilcox	x02PI_1MI	186	FB1
0	7.23771e-184	0.841077	0.592	0.222	1.35765e-179	Nbl1	wilcox	x03PI_3Sham	254	FB1
0	7.23771e-184	0.841077	0.592	0.222	1.35765e-179	Nbl1	wilcox	x04PI_3MI	428	FB1
0	1.09129e-232	0.839366	0.945	0.574	2.04705e-228	Fkbp9	wilcox	x01PI_1Sham	257	FB1
0	1.09129e-232	0.839366	0.945	0.574	2.04705e-228	Fkbp9	wilcox	x02PI_1MI	186	FB1
0	1.09129e-232	0.839366	0.945	0.574	2.04705e-228	Fkbp9	wilcox	x03PI_3Sham	254	FB1
0	1.09129e-232	0.839366	0.945	0.574	2.04705e-228	Fkbp9	wilcox	x04PI_3MI	428	FB1
0	1.89263e-268	0.839112	0.843	0.351	3.5502e-264	P3h3	wilcox	x01PI_1Sham	257	FB1
0	1.89263e-268	0.839112	0.843	0.351	3.5502e-264	P3h3	wilcox	x02PI_1MI	186	FB1
0	1.89263e-268	0.839112	0.843	0.351	3.5502e-264	P3h3	wilcox	x03PI_3Sham	254	FB1
0	1.89263e-268	0.839112	0.843	0.351	3.5502e-264	P3h3	wilcox	x04PI_3MI	428	FB1
0	8.67084e-179	0.836038	0.892	0.585	1.62648e-174	Lamc1	wilcox	x01PI_1Sham	257	FB1
0	8.67084e-179	0.836038	0.892	0.585	1.62648e-174	Lamc1	wilcox	x02PI_1MI	186	FB1
0	8.67084e-179	0.836038	0.892	0.585	1.62648e-174	Lamc1	wilcox	x03PI_3Sham	254	FB1
0	8.67084e-179	0.836038	0.892	0.585	1.62648e-174	Lamc1	wilcox	x04PI_3MI	428	FB1
0	1.01566e-223	0.835545	0.849	0.41	1.90517e-219	Ccdc80	wilcox	x01PI_1Sham	257	FB1
0	1.01566e-223	0.835545	0.849	0.41	1.90517e-219	Ccdc80	wilcox	x02PI_1MI	186	FB1
0	1.01566e-223	0.835545	0.849	0.41	1.90517e-219	Ccdc80	wilcox	x03PI_3Sham	254	FB1
0	1.01566e-223	0.835545	0.849	0.41	1.90517e-219	Ccdc80	wilcox	x04PI_3MI	428	FB1
0	2.2806e-224	0.833582	0.86	0.418	4.27794e-220	Fbln2	wilcox	x01PI_1Sham	257	FB1
0	2.2806e-224	0.833582	0.86	0.418	4.27794e-220	Fbln2	wilcox	x02PI_1MI	186	FB1
0	2.2806e-224	0.833582	0.86	0.418	4.27794e-220	Fbln2	wilcox	x03PI_3Sham	254	FB1
0	2.2806e-224	0.833582	0.86	0.418	4.27794e-220	Fbln2	wilcox	x04PI_3MI	428	FB1
0	2.01016e-216	0.831204	0.69	0.267	3.77066e-212	Fbn2	wilcox	x01PI_1Sham	257	FB1
0	2.01016e-216	0.831204	0.69	0.267	3.77066e-212	Fbn2	wilcox	x02PI_1MI	186	FB1
0	2.01016e-216	0.831204	0.69	0.267	3.77066e-212	Fbn2	wilcox	x03PI_3Sham	254	FB1
0	2.01016e-216	0.831204	0.69	0.267	3.77066e-212	Fbn2	wilcox	x04PI_3MI	428	FB1
0	8.41557e-127	0.82982	0.542	0.233	1.57859e-122	Thy1	wilcox	x01PI_1Sham	257	FB1
0	8.41557e-127	0.82982	0.542	0.233	1.57859e-122	Thy1	wilcox	x02PI_1MI	186	FB1
0	8.41557e-127	0.82982	0.542	0.233	1.57859e-122	Thy1	wilcox	x03PI_3Sham	254	FB1
0	8.41557e-127	0.82982	0.542	0.233	1.57859e-122	Thy1	wilcox	x04PI_3MI	428	FB1
0	1.71043e-194	0.824001	0.902	0.547	3.20842e-190	Lamb1	wilcox	x01PI_1Sham	257	FB1
0	1.71043e-194	0.824001	0.902	0.547	3.20842e-190	Lamb1	wilcox	x02PI_1MI	186	FB1
0	1.71043e-194	0.824001	0.902	0.547	3.20842e-190	Lamb1	wilcox	x03PI_3Sham	254	FB1
0	1.71043e-194	0.824001	0.902	0.547	3.20842e-190	Lamb1	wilcox	x04PI_3MI	428	FB1
0	2.65799e-238	0.823305	0.844	0.393	4.98585e-234	Efemp2	wilcox	x01PI_1Sham	257	FB1
0	2.65799e-238	0.823305	0.844	0.393	4.98585e-234	Efemp2	wilcox	x02PI_1MI	186	FB1
0	2.65799e-238	0.823305	0.844	0.393	4.98585e-234	Efemp2	wilcox	x03PI_3Sham	254	FB1
0	2.65799e-238	0.823305	0.844	0.393	4.98585e-234	Efemp2	wilcox	x04PI_3MI	428	FB1
0	0	0.81599	0.941	0.424	0	Ptgis	wilcox	x01PI_1Sham	257	FB1
0	0	0.81599	0.941	0.424	0	Ptgis	wilcox	x02PI_1MI	186	FB1
0	0	0.81599	0.941	0.424	0	Ptgis	wilcox	x03PI_3Sham	254	FB1
0	0	0.81599	0.941	0.424	0	Ptgis	wilcox	x04PI_3MI	428	FB1
0	4.1158e-200	0.813994	0.953	0.607	7.72043e-196	Ltbp4	wilcox	x01PI_1Sham	257	FB1
0	4.1158e-200	0.813994	0.953	0.607	7.72043e-196	Ltbp4	wilcox	x02PI_1MI	186	FB1
0	4.1158e-200	0.813994	0.953	0.607	7.72043e-196	Ltbp4	wilcox	x03PI_3Sham	254	FB1
0	4.1158e-200	0.813994	0.953	0.607	7.72043e-196	Ltbp4	wilcox	x04PI_3MI	428	FB1
0	8.19328e-229	0.813578	0.929	0.562	1.5369e-224	Tmed3	wilcox	x01PI_1Sham	257	FB1
0	8.19328e-229	0.813578	0.929	0.562	1.5369e-224	Tmed3	wilcox	x02PI_1MI	186	FB1
0	8.19328e-229	0.813578	0.929	0.562	1.5369e-224	Tmed3	wilcox	x03PI_3Sham	254	FB1
0	8.19328e-229	0.813578	0.929	0.562	1.5369e-224	Tmed3	wilcox	x04PI_3MI	428	FB1
0	3.32998e-202	0.811582	0.719	0.3	6.24637e-198	Col6a3	wilcox	x01PI_1Sham	257	FB1
0	3.32998e-202	0.811582	0.719	0.3	6.24637e-198	Col6a3	wilcox	x02PI_1MI	186	FB1
0	3.32998e-202	0.811582	0.719	0.3	6.24637e-198	Col6a3	wilcox	x03PI_3Sham	254	FB1
0	3.32998e-202	0.811582	0.719	0.3	6.24637e-198	Col6a3	wilcox	x04PI_3MI	428	FB1
0	1.62647e-188	0.807769	0.708	0.307	3.05093e-184	Olfml3	wilcox	x01PI_1Sham	257	FB1
0	1.62647e-188	0.807769	0.708	0.307	3.05093e-184	Olfml3	wilcox	x02PI_1MI	186	FB1
0	1.62647e-188	0.807769	0.708	0.307	3.05093e-184	Olfml3	wilcox	x03PI_3Sham	254	FB1
0	1.62647e-188	0.807769	0.708	0.307	3.05093e-184	Olfml3	wilcox	x04PI_3MI	428	FB1
0	3.01022e-211	0.80553	0.588	0.204	5.64657e-207	Selenbp1	wilcox	x01PI_1Sham	257	FB1
0	3.01022e-211	0.80553	0.588	0.204	5.64657e-207	Selenbp1	wilcox	x02PI_1MI	186	FB1
0	3.01022e-211	0.80553	0.588	0.204	5.64657e-207	Selenbp1	wilcox	x03PI_3Sham	254	FB1
0	3.01022e-211	0.80553	0.588	0.204	5.64657e-207	Selenbp1	wilcox	x04PI_3MI	428	FB1
0	5.47806e-235	0.801544	0.694	0.253	1.02758e-230	Sulf1	wilcox	x01PI_1Sham	257	FB1
0	5.47806e-235	0.801544	0.694	0.253	1.02758e-230	Sulf1	wilcox	x02PI_1MI	186	FB1
0	5.47806e-235	0.801544	0.694	0.253	1.02758e-230	Sulf1	wilcox	x03PI_3Sham	254	FB1
0	5.47806e-235	0.801544	0.694	0.253	1.02758e-230	Sulf1	wilcox	x04PI_3MI	428	FB1
0	1.632e-223	0.798942	0.941	0.576	3.0613e-219	Maged1	wilcox	x01PI_1Sham	257	FB1
0	1.632e-223	0.798942	0.941	0.576	3.0613e-219	Maged1	wilcox	x02PI_1MI	186	FB1
0	1.632e-223	0.798942	0.941	0.576	3.0613e-219	Maged1	wilcox	x03PI_3Sham	254	FB1
0	1.632e-223	0.798942	0.941	0.576	3.0613e-219	Maged1	wilcox	x04PI_3MI	428	FB1
0	4.28735e-197	0.798602	0.796	0.387	8.04221e-193	Glipr2	wilcox	x01PI_1Sham	257	FB1
0	4.28735e-197	0.798602	0.796	0.387	8.04221e-193	Glipr2	wilcox	x02PI_1MI	186	FB1
0	4.28735e-197	0.798602	0.796	0.387	8.04221e-193	Glipr2	wilcox	x03PI_3Sham	254	FB1
0	4.28735e-197	0.798602	0.796	0.387	8.04221e-193	Glipr2	wilcox	x04PI_3MI	428	FB1
0	2.49978e-154	0.794709	0.756	0.401	4.68909e-150	Peg3	wilcox	x01PI_1Sham	257	FB1
0	2.49978e-154	0.794709	0.756	0.401	4.68909e-150	Peg3	wilcox	x02PI_1MI	186	FB1
0	2.49978e-154	0.794709	0.756	0.401	4.68909e-150	Peg3	wilcox	x03PI_3Sham	254	FB1
0	2.49978e-154	0.794709	0.756	0.401	4.68909e-150	Peg3	wilcox	x04PI_3MI	428	FB1
0	2.28259e-204	0.793419	0.687	0.282	4.28168e-200	Gm13305	wilcox	x01PI_1Sham	257	FB1
0	2.28259e-204	0.793419	0.687	0.282	4.28168e-200	Gm13305	wilcox	x02PI_1MI	186	FB1
0	2.28259e-204	0.793419	0.687	0.282	4.28168e-200	Gm13305	wilcox	x03PI_3Sham	254	FB1
0	2.28259e-204	0.793419	0.687	0.282	4.28168e-200	Gm13305	wilcox	x04PI_3MI	428	FB1
0	1.71675e-163	0.790215	0.856	0.509	3.22027e-159	Nfia	wilcox	x01PI_1Sham	257	FB1
0	1.71675e-163	0.790215	0.856	0.509	3.22027e-159	Nfia	wilcox	x02PI_1MI	186	FB1
0	1.71675e-163	0.790215	0.856	0.509	3.22027e-159	Nfia	wilcox	x03PI_3Sham	254	FB1
0	1.71675e-163	0.790215	0.856	0.509	3.22027e-159	Nfia	wilcox	x04PI_3MI	428	FB1
0	5.36773e-199	0.787451	0.632	0.236	1.00688e-194	Col26a1	wilcox	x01PI_1Sham	257	FB1
0	5.36773e-199	0.787451	0.632	0.236	1.00688e-194	Col26a1	wilcox	x02PI_1MI	186	FB1
0	5.36773e-199	0.787451	0.632	0.236	1.00688e-194	Col26a1	wilcox	x03PI_3Sham	254	FB1
0	5.36773e-199	0.787451	0.632	0.236	1.00688e-194	Col26a1	wilcox	x04PI_3MI	428	FB1
0	9.41255e-185	0.784413	0.429	0.117	1.76561e-180	Sema3c	wilcox	x01PI_1Sham	257	FB1
0	9.41255e-185	0.784413	0.429	0.117	1.76561e-180	Sema3c	wilcox	x02PI_1MI	186	FB1
0	9.41255e-185	0.784413	0.429	0.117	1.76561e-180	Sema3c	wilcox	x03PI_3Sham	254	FB1
0	9.41255e-185	0.784413	0.429	0.117	1.76561e-180	Sema3c	wilcox	x04PI_3MI	428	FB1
0	1.19125e-184	0.774936	0.865	0.492	2.23454e-180	C1qtnf6	wilcox	x01PI_1Sham	257	FB1
0	1.19125e-184	0.774936	0.865	0.492	2.23454e-180	C1qtnf6	wilcox	x02PI_1MI	186	FB1
0	1.19125e-184	0.774936	0.865	0.492	2.23454e-180	C1qtnf6	wilcox	x03PI_3Sham	254	FB1
0	1.19125e-184	0.774936	0.865	0.492	2.23454e-180	C1qtnf6	wilcox	x04PI_3MI	428	FB1
0	9.02207e-213	0.765466	0.785	0.363	1.69236e-208	Fkbp7	wilcox	x01PI_1Sham	257	FB1
0	9.02207e-213	0.765466	0.785	0.363	1.69236e-208	Fkbp7	wilcox	x02PI_1MI	186	FB1
0	9.02207e-213	0.765466	0.785	0.363	1.69236e-208	Fkbp7	wilcox	x03PI_3Sham	254	FB1
0	9.02207e-213	0.765466	0.785	0.363	1.69236e-208	Fkbp7	wilcox	x04PI_3MI	428	FB1
0	4.65419e-205	0.764801	0.964	0.707	8.73033e-201	Ptov1	wilcox	x01PI_1Sham	257	FB1
0	4.65419e-205	0.764801	0.964	0.707	8.73033e-201	Ptov1	wilcox	x02PI_1MI	186	FB1
0	4.65419e-205	0.764801	0.964	0.707	8.73033e-201	Ptov1	wilcox	x03PI_3Sham	254	FB1
0	4.65419e-205	0.764801	0.964	0.707	8.73033e-201	Ptov1	wilcox	x04PI_3MI	428	FB1
0	1.05548e-131	0.76079	0.917	0.67	1.97987e-127	Egr1	wilcox	x01PI_1Sham	257	FB1
0	1.05548e-131	0.76079	0.917	0.67	1.97987e-127	Egr1	wilcox	x02PI_1MI	186	FB1
0	1.05548e-131	0.76079	0.917	0.67	1.97987e-127	Egr1	wilcox	x03PI_3Sham	254	FB1
0	1.05548e-131	0.76079	0.917	0.67	1.97987e-127	Egr1	wilcox	x04PI_3MI	428	FB1
0	1.66626e-201	0.759689	0.617	0.225	3.12557e-197	Tnxb	wilcox	x01PI_1Sham	257	FB1
0	1.66626e-201	0.759689	0.617	0.225	3.12557e-197	Tnxb	wilcox	x02PI_1MI	186	FB1
0	1.66626e-201	0.759689	0.617	0.225	3.12557e-197	Tnxb	wilcox	x03PI_3Sham	254	FB1
0	1.66626e-201	0.759689	0.617	0.225	3.12557e-197	Tnxb	wilcox	x04PI_3MI	428	FB1
0	8.7287e-205	0.74976	0.998	0.934	1.63733e-200	S100a11	wilcox	x01PI_1Sham	257	FB1
0	8.7287e-205	0.74976	0.998	0.934	1.63733e-200	S100a11	wilcox	x02PI_1MI	186	FB1
0	8.7287e-205	0.74976	0.998	0.934	1.63733e-200	S100a11	wilcox	x03PI_3Sham	254	FB1
0	8.7287e-205	0.74976	0.998	0.934	1.63733e-200	S100a11	wilcox	x04PI_3MI	428	FB1
0	4.45305e-144	0.749736	0.985	0.831	8.35303e-140	S100a10	wilcox	x01PI_1Sham	257	FB1
0	4.45305e-144	0.749736	0.985	0.831	8.35303e-140	S100a10	wilcox	x02PI_1MI	186	FB1
0	4.45305e-144	0.749736	0.985	0.831	8.35303e-140	S100a10	wilcox	x03PI_3Sham	254	FB1
0	4.45305e-144	0.749736	0.985	0.831	8.35303e-140	S100a10	wilcox	x04PI_3MI	428	FB1
0	1.663e-67	0.744774	0.283	0.109	3.11946e-63	Sfrp2	wilcox	x01PI_1Sham	257	FB1
0	1.663e-67	0.744774	0.283	0.109	3.11946e-63	Sfrp2	wilcox	x02PI_1MI	186	FB1
0	1.663e-67	0.744774	0.283	0.109	3.11946e-63	Sfrp2	wilcox	x03PI_3Sham	254	FB1
0	1.663e-67	0.744774	0.283	0.109	3.11946e-63	Sfrp2	wilcox	x04PI_3MI	428	FB1
0	1.84044e-159	0.740701	0.918	0.604	3.45229e-155	Kdelr2	wilcox	x01PI_1Sham	257	FB1
0	1.84044e-159	0.740701	0.918	0.604	3.45229e-155	Kdelr2	wilcox	x02PI_1MI	186	FB1
0	1.84044e-159	0.740701	0.918	0.604	3.45229e-155	Kdelr2	wilcox	x03PI_3Sham	254	FB1
0	1.84044e-159	0.740701	0.918	0.604	3.45229e-155	Kdelr2	wilcox	x04PI_3MI	428	FB1
0	4.83944e-276	0.736817	0.54	0.133	9.07781e-272	Islr	wilcox	x01PI_1Sham	257	FB1
0	4.83944e-276	0.736817	0.54	0.133	9.07781e-272	Islr	wilcox	x02PI_1MI	186	FB1
0	4.83944e-276	0.736817	0.54	0.133	9.07781e-272	Islr	wilcox	x03PI_3Sham	254	FB1
0	4.83944e-276	0.736817	0.54	0.133	9.07781e-272	Islr	wilcox	x04PI_3MI	428	FB1
0	1.8051e-196	0.734733	0.93	0.591	3.38601e-192	Arl1	wilcox	x01PI_1Sham	257	FB1
0	1.8051e-196	0.734733	0.93	0.591	3.38601e-192	Arl1	wilcox	x02PI_1MI	186	FB1
0	1.8051e-196	0.734733	0.93	0.591	3.38601e-192	Arl1	wilcox	x03PI_3Sham	254	FB1
0	1.8051e-196	0.734733	0.93	0.591	3.38601e-192	Arl1	wilcox	x04PI_3MI	428	FB1
0	2.03552e-44	0.734114	0.758	0.606	3.81823e-40	Csrp2	wilcox	x01PI_1Sham	257	FB1
0	2.03552e-44	0.734114	0.758	0.606	3.81823e-40	Csrp2	wilcox	x02PI_1MI	186	FB1
0	2.03552e-44	0.734114	0.758	0.606	3.81823e-40	Csrp2	wilcox	x03PI_3Sham	254	FB1
0	2.03552e-44	0.734114	0.758	0.606	3.81823e-40	Csrp2	wilcox	x04PI_3MI	428	FB1
0	1.03288e-204	0.727693	0.879	0.48	1.93748e-200	Fkbp10	wilcox	x01PI_1Sham	257	FB1
0	1.03288e-204	0.727693	0.879	0.48	1.93748e-200	Fkbp10	wilcox	x02PI_1MI	186	FB1
0	1.03288e-204	0.727693	0.879	0.48	1.93748e-200	Fkbp10	wilcox	x03PI_3Sham	254	FB1
0	1.03288e-204	0.727693	0.879	0.48	1.93748e-200	Fkbp10	wilcox	x04PI_3MI	428	FB1
0	2.83641e-215	0.727642	0.642	0.229	5.32054e-211	Abca8a	wilcox	x01PI_1Sham	257	FB1
0	2.83641e-215	0.727642	0.642	0.229	5.32054e-211	Abca8a	wilcox	x02PI_1MI	186	FB1
0	2.83641e-215	0.727642	0.642	0.229	5.32054e-211	Abca8a	wilcox	x03PI_3Sham	254	FB1
0	2.83641e-215	0.727642	0.642	0.229	5.32054e-211	Abca8a	wilcox	x04PI_3MI	428	FB1
0	3.93072e-125	0.722359	0.932	0.662	7.37325e-121	Cd34	wilcox	x01PI_1Sham	257	FB1
0	3.93072e-125	0.722359	0.932	0.662	7.37325e-121	Cd34	wilcox	x02PI_1MI	186	FB1
0	3.93072e-125	0.722359	0.932	0.662	7.37325e-121	Cd34	wilcox	x03PI_3Sham	254	FB1
0	3.93072e-125	0.722359	0.932	0.662	7.37325e-121	Cd34	wilcox	x04PI_3MI	428	FB1
0	2.0473e-233	0.718161	0.608	0.189	3.84033e-229	Frzb	wilcox	x01PI_1Sham	257	FB1
0	2.0473e-233	0.718161	0.608	0.189	3.84033e-229	Frzb	wilcox	x02PI_1MI	186	FB1
0	2.0473e-233	0.718161	0.608	0.189	3.84033e-229	Frzb	wilcox	x03PI_3Sham	254	FB1
0	2.0473e-233	0.718161	0.608	0.189	3.84033e-229	Frzb	wilcox	x04PI_3MI	428	FB1
0	8.23538e-146	0.716411	0.95	0.706	1.54479e-141	Igfbp4	wilcox	x01PI_1Sham	257	FB1
0	8.23538e-146	0.716411	0.95	0.706	1.54479e-141	Igfbp4	wilcox	x02PI_1MI	186	FB1
0	8.23538e-146	0.716411	0.95	0.706	1.54479e-141	Igfbp4	wilcox	x03PI_3Sham	254	FB1
0	8.23538e-146	0.716411	0.95	0.706	1.54479e-141	Igfbp4	wilcox	x04PI_3MI	428	FB1
0	2.89309e-198	0.71638	0.444	0.119	5.42686e-194	Fibin	wilcox	x01PI_1Sham	257	FB1
0	2.89309e-198	0.71638	0.444	0.119	5.42686e-194	Fibin	wilcox	x02PI_1MI	186	FB1
0	2.89309e-198	0.71638	0.444	0.119	5.42686e-194	Fibin	wilcox	x03PI_3Sham	254	FB1
0	2.89309e-198	0.71638	0.444	0.119	5.42686e-194	Fibin	wilcox	x04PI_3MI	428	FB1
0	7.3612e-241	0.713312	0.709	0.254	1.38081e-236	Fgfr1	wilcox	x01PI_1Sham	257	FB1
0	7.3612e-241	0.713312	0.709	0.254	1.38081e-236	Fgfr1	wilcox	x02PI_1MI	186	FB1
0	7.3612e-241	0.713312	0.709	0.254	1.38081e-236	Fgfr1	wilcox	x03PI_3Sham	254	FB1
0	7.3612e-241	0.713312	0.709	0.254	1.38081e-236	Fgfr1	wilcox	x04PI_3MI	428	FB1
0	4.49282e-204	0.71282	0.973	0.71	8.42762e-200	Ssr2	wilcox	x01PI_1Sham	257	FB1
0	4.49282e-204	0.71282	0.973	0.71	8.42762e-200	Ssr2	wilcox	x02PI_1MI	186	FB1
0	4.49282e-204	0.71282	0.973	0.71	8.42762e-200	Ssr2	wilcox	x03PI_3Sham	254	FB1
0	4.49282e-204	0.71282	0.973	0.71	8.42762e-200	Ssr2	wilcox	x04PI_3MI	428	FB1
0	5.9698e-204	0.71246	0.956	0.625	1.11981e-199	Ostc	wilcox	x01PI_1Sham	257	FB1
0	5.9698e-204	0.71246	0.956	0.625	1.11981e-199	Ostc	wilcox	x02PI_1MI	186	FB1
0	5.9698e-204	0.71246	0.956	0.625	1.11981e-199	Ostc	wilcox	x03PI_3Sham	254	FB1
0	5.9698e-204	0.71246	0.956	0.625	1.11981e-199	Ostc	wilcox	x04PI_3MI	428	FB1
0	5.51628e-157	0.709221	0.838	0.458	1.03474e-152	Lsp1	wilcox	x01PI_1Sham	257	FB1
0	5.51628e-157	0.709221	0.838	0.458	1.03474e-152	Lsp1	wilcox	x02PI_1MI	186	FB1
0	5.51628e-157	0.709221	0.838	0.458	1.03474e-152	Lsp1	wilcox	x03PI_3Sham	254	FB1
0	5.51628e-157	0.709221	0.838	0.458	1.03474e-152	Lsp1	wilcox	x04PI_3MI	428	FB1
0	1.20608e-166	0.706783	0.761	0.375	2.26236e-162	Ppp1r14a	wilcox	x01PI_1Sham	257	FB1
0	1.20608e-166	0.706783	0.761	0.375	2.26236e-162	Ppp1r14a	wilcox	x02PI_1MI	186	FB1
0	1.20608e-166	0.706783	0.761	0.375	2.26236e-162	Ppp1r14a	wilcox	x03PI_3Sham	254	FB1
0	1.20608e-166	0.706783	0.761	0.375	2.26236e-162	Ppp1r14a	wilcox	x04PI_3MI	428	FB1
0	9.97326e-186	0.706255	0.886	0.504	1.87078e-181	Tspan3	wilcox	x01PI_1Sham	257	FB1
0	9.97326e-186	0.706255	0.886	0.504	1.87078e-181	Tspan3	wilcox	x02PI_1MI	186	FB1
0	9.97326e-186	0.706255	0.886	0.504	1.87078e-181	Tspan3	wilcox	x03PI_3Sham	254	FB1
0	9.97326e-186	0.706255	0.886	0.504	1.87078e-181	Tspan3	wilcox	x04PI_3MI	428	FB1
0	1.0126e-227	0.702736	0.612	0.194	1.89943e-223	Pdgfra	wilcox	x01PI_1Sham	257	FB1
0	1.0126e-227	0.702736	0.612	0.194	1.89943e-223	Pdgfra	wilcox	x02PI_1MI	186	FB1
0	1.0126e-227	0.702736	0.612	0.194	1.89943e-223	Pdgfra	wilcox	x03PI_3Sham	254	FB1
0	1.0126e-227	0.702736	0.612	0.194	1.89943e-223	Pdgfra	wilcox	x04PI_3MI	428	FB1
0	3.16045e-171	0.701405	0.956	0.671	5.92838e-167	Ddah2	wilcox	x01PI_1Sham	257	FB1
0	3.16045e-171	0.701405	0.956	0.671	5.92838e-167	Ddah2	wilcox	x02PI_1MI	186	FB1
0	3.16045e-171	0.701405	0.956	0.671	5.92838e-167	Ddah2	wilcox	x03PI_3Sham	254	FB1
0	3.16045e-171	0.701405	0.956	0.671	5.92838e-167	Ddah2	wilcox	x04PI_3MI	428	FB1
0	2.31379e-235	0.69884	0.552	0.157	4.34021e-231	Dkk3	wilcox	x01PI_1Sham	257	FB1
0	2.31379e-235	0.69884	0.552	0.157	4.34021e-231	Dkk3	wilcox	x02PI_1MI	186	FB1
0	2.31379e-235	0.69884	0.552	0.157	4.34021e-231	Dkk3	wilcox	x03PI_3Sham	254	FB1
0	2.31379e-235	0.69884	0.552	0.157	4.34021e-231	Dkk3	wilcox	x04PI_3MI	428	FB1
0	2.9623e-185	0.698375	0.956	0.663	5.55669e-181	Calu	wilcox	x01PI_1Sham	257	FB1
0	2.9623e-185	0.698375	0.956	0.663	5.55669e-181	Calu	wilcox	x02PI_1MI	186	FB1
0	2.9623e-185	0.698375	0.956	0.663	5.55669e-181	Calu	wilcox	x03PI_3Sham	254	FB1
0	2.9623e-185	0.698375	0.956	0.663	5.55669e-181	Calu	wilcox	x04PI_3MI	428	FB1
0	1.23718e-201	0.698034	0.996	0.779	2.32069e-197	Ppic	wilcox	x01PI_1Sham	257	FB1
0	1.23718e-201	0.698034	0.996	0.779	2.32069e-197	Ppic	wilcox	x02PI_1MI	186	FB1
0	1.23718e-201	0.698034	0.996	0.779	2.32069e-197	Ppic	wilcox	x03PI_3Sham	254	FB1
0	1.23718e-201	0.698034	0.996	0.779	2.32069e-197	Ppic	wilcox	x04PI_3MI	428	FB1
0	9.0062e-193	0.696478	0.966	0.694	1.68938e-188	P4hb	wilcox	x01PI_1Sham	257	FB1
0	9.0062e-193	0.696478	0.966	0.694	1.68938e-188	P4hb	wilcox	x02PI_1MI	186	FB1
0	9.0062e-193	0.696478	0.966	0.694	1.68938e-188	P4hb	wilcox	x03PI_3Sham	254	FB1
0	9.0062e-193	0.696478	0.966	0.694	1.68938e-188	P4hb	wilcox	x04PI_3MI	428	FB1
0	4.86601e-216	0.695241	1	0.974	9.12767e-212	Serf2	wilcox	x01PI_1Sham	257	FB1
0	4.86601e-216	0.695241	1	0.974	9.12767e-212	Serf2	wilcox	x02PI_1MI	186	FB1
0	4.86601e-216	0.695241	1	0.974	9.12767e-212	Serf2	wilcox	x03PI_3Sham	254	FB1
0	4.86601e-216	0.695241	1	0.974	9.12767e-212	Serf2	wilcox	x04PI_3MI	428	FB1
0	2.85498e-199	0.692967	0.723	0.314	5.35538e-195	Serf1	wilcox	x01PI_1Sham	257	FB1
0	2.85498e-199	0.692967	0.723	0.314	5.35538e-195	Serf1	wilcox	x02PI_1MI	186	FB1
0	2.85498e-199	0.692967	0.723	0.314	5.35538e-195	Serf1	wilcox	x03PI_3Sham	254	FB1
0	2.85498e-199	0.692967	0.723	0.314	5.35538e-195	Serf1	wilcox	x04PI_3MI	428	FB1
0	8.18805e-197	0.692876	0.726	0.311	1.53591e-192	P3h1	wilcox	x01PI_1Sham	257	FB1
0	8.18805e-197	0.692876	0.726	0.311	1.53591e-192	P3h1	wilcox	x02PI_1MI	186	FB1
0	8.18805e-197	0.692876	0.726	0.311	1.53591e-192	P3h1	wilcox	x03PI_3Sham	254	FB1
0	8.18805e-197	0.692876	0.726	0.311	1.53591e-192	P3h1	wilcox	x04PI_3MI	428	FB1
0	9.18021e-179	0.691206	0.923	0.603	1.72202e-174	Kdelr1	wilcox	x01PI_1Sham	257	FB1
0	9.18021e-179	0.691206	0.923	0.603	1.72202e-174	Kdelr1	wilcox	x02PI_1MI	186	FB1
0	9.18021e-179	0.691206	0.923	0.603	1.72202e-174	Kdelr1	wilcox	x03PI_3Sham	254	FB1
0	9.18021e-179	0.691206	0.923	0.603	1.72202e-174	Kdelr1	wilcox	x04PI_3MI	428	FB1
0	2.46324e-147	0.691067	0.821	0.481	4.62054e-143	Zbtb20	wilcox	x01PI_1Sham	257	FB1
0	2.46324e-147	0.691067	0.821	0.481	4.62054e-143	Zbtb20	wilcox	x02PI_1MI	186	FB1
0	2.46324e-147	0.691067	0.821	0.481	4.62054e-143	Zbtb20	wilcox	x03PI_3Sham	254	FB1
0	2.46324e-147	0.691067	0.821	0.481	4.62054e-143	Zbtb20	wilcox	x04PI_3MI	428	FB1
0	1.05921e-198	0.690994	0.622	0.223	1.98686e-194	Fbln5	wilcox	x01PI_1Sham	257	FB1
0	1.05921e-198	0.690994	0.622	0.223	1.98686e-194	Fbln5	wilcox	x02PI_1MI	186	FB1
0	1.05921e-198	0.690994	0.622	0.223	1.98686e-194	Fbln5	wilcox	x03PI_3Sham	254	FB1
0	1.05921e-198	0.690994	0.622	0.223	1.98686e-194	Fbln5	wilcox	x04PI_3MI	428	FB1
0	1.0582e-78	0.690527	0.513	0.266	1.98497e-74	Tppp3	wilcox	x01PI_1Sham	257	FB1
0	1.0582e-78	0.690527	0.513	0.266	1.98497e-74	Tppp3	wilcox	x02PI_1MI	186	FB1
0	1.0582e-78	0.690527	0.513	0.266	1.98497e-74	Tppp3	wilcox	x03PI_3Sham	254	FB1
0	1.0582e-78	0.690527	0.513	0.266	1.98497e-74	Tppp3	wilcox	x04PI_3MI	428	FB1
0	1.07684e-161	0.689306	0.698	0.315	2.01994e-157	Gpc3	wilcox	x01PI_1Sham	257	FB1
0	1.07684e-161	0.689306	0.698	0.315	2.01994e-157	Gpc3	wilcox	x02PI_1MI	186	FB1
0	1.07684e-161	0.689306	0.698	0.315	2.01994e-157	Gpc3	wilcox	x03PI_3Sham	254	FB1
0	1.07684e-161	0.689306	0.698	0.315	2.01994e-157	Gpc3	wilcox	x04PI_3MI	428	FB1
0	2.23374e-123	0.683806	0.696	0.356	4.19004e-119	Thbs1	wilcox	x01PI_1Sham	257	FB1
0	2.23374e-123	0.683806	0.696	0.356	4.19004e-119	Thbs1	wilcox	x02PI_1MI	186	FB1
0	2.23374e-123	0.683806	0.696	0.356	4.19004e-119	Thbs1	wilcox	x03PI_3Sham	254	FB1
0	2.23374e-123	0.683806	0.696	0.356	4.19004e-119	Thbs1	wilcox	x04PI_3MI	428	FB1
0	1.40803e-158	0.682377	0.9	0.59	2.64118e-154	Serpinb6a	wilcox	x01PI_1Sham	257	FB1
0	1.40803e-158	0.682377	0.9	0.59	2.64118e-154	Serpinb6a	wilcox	x02PI_1MI	186	FB1
0	1.40803e-158	0.682377	0.9	0.59	2.64118e-154	Serpinb6a	wilcox	x03PI_3Sham	254	FB1
0	1.40803e-158	0.682377	0.9	0.59	2.64118e-154	Serpinb6a	wilcox	x04PI_3MI	428	FB1
0	1.93962e-245	0.681552	0.9	0.465	3.63833e-241	Rarres2	wilcox	x01PI_1Sham	257	FB1
0	1.93962e-245	0.681552	0.9	0.465	3.63833e-241	Rarres2	wilcox	x02PI_1MI	186	FB1
0	1.93962e-245	0.681552	0.9	0.465	3.63833e-241	Rarres2	wilcox	x03PI_3Sham	254	FB1
0	1.93962e-245	0.681552	0.9	0.465	3.63833e-241	Rarres2	wilcox	x04PI_3MI	428	FB1
0	1.80323e-74	0.681485	0.479	0.251	3.38251e-70	Meox1	wilcox	x01PI_1Sham	257	FB1
0	1.80323e-74	0.681485	0.479	0.251	3.38251e-70	Meox1	wilcox	x02PI_1MI	186	FB1
0	1.80323e-74	0.681485	0.479	0.251	3.38251e-70	Meox1	wilcox	x03PI_3Sham	254	FB1
0	1.80323e-74	0.681485	0.479	0.251	3.38251e-70	Meox1	wilcox	x04PI_3MI	428	FB1
0	1.00201e-233	0.681406	0.812	0.336	1.87957e-229	Aebp1	wilcox	x01PI_1Sham	257	FB1
0	1.00201e-233	0.681406	0.812	0.336	1.87957e-229	Aebp1	wilcox	x02PI_1MI	186	FB1
0	1.00201e-233	0.681406	0.812	0.336	1.87957e-229	Aebp1	wilcox	x03PI_3Sham	254	FB1
0	1.00201e-233	0.681406	0.812	0.336	1.87957e-229	Aebp1	wilcox	x04PI_3MI	428	FB1
0	9.42668e-255	0.680618	0.595	0.171	1.76826e-250	Thbs3	wilcox	x01PI_1Sham	257	FB1
0	9.42668e-255	0.680618	0.595	0.171	1.76826e-250	Thbs3	wilcox	x02PI_1MI	186	FB1
0	9.42668e-255	0.680618	0.595	0.171	1.76826e-250	Thbs3	wilcox	x03PI_3Sham	254	FB1
0	9.42668e-255	0.680618	0.595	0.171	1.76826e-250	Thbs3	wilcox	x04PI_3MI	428	FB1
0	1.34283e-214	0.676719	0.638	0.223	2.51887e-210	Chpf	wilcox	x01PI_1Sham	257	FB1
0	1.34283e-214	0.676719	0.638	0.223	2.51887e-210	Chpf	wilcox	x02PI_1MI	186	FB1
0	1.34283e-214	0.676719	0.638	0.223	2.51887e-210	Chpf	wilcox	x03PI_3Sham	254	FB1
0	1.34283e-214	0.676719	0.638	0.223	2.51887e-210	Chpf	wilcox	x04PI_3MI	428	FB1
0	5.73097e-145	0.672693	0.652	0.297	1.07502e-140	Itgb5	wilcox	x01PI_1Sham	257	FB1
0	5.73097e-145	0.672693	0.652	0.297	1.07502e-140	Itgb5	wilcox	x02PI_1MI	186	FB1
0	5.73097e-145	0.672693	0.652	0.297	1.07502e-140	Itgb5	wilcox	x03PI_3Sham	254	FB1
0	5.73097e-145	0.672693	0.652	0.297	1.07502e-140	Itgb5	wilcox	x04PI_3MI	428	FB1
0	1.71901e-177	0.669242	0.776	0.381	3.22451e-173	Crtap	wilcox	x01PI_1Sham	257	FB1
0	1.71901e-177	0.669242	0.776	0.381	3.22451e-173	Crtap	wilcox	x02PI_1MI	186	FB1
0	1.71901e-177	0.669242	0.776	0.381	3.22451e-173	Crtap	wilcox	x03PI_3Sham	254	FB1
0	1.71901e-177	0.669242	0.776	0.381	3.22451e-173	Crtap	wilcox	x04PI_3MI	428	FB1
0	3.07604e-182	0.668326	0.983	0.762	5.77004e-178	Morf4l2	wilcox	x01PI_1Sham	257	FB1
0	3.07604e-182	0.668326	0.983	0.762	5.77004e-178	Morf4l2	wilcox	x02PI_1MI	186	FB1
0	3.07604e-182	0.668326	0.983	0.762	5.77004e-178	Morf4l2	wilcox	x03PI_3Sham	254	FB1
0	3.07604e-182	0.668326	0.983	0.762	5.77004e-178	Morf4l2	wilcox	x04PI_3MI	428	FB1
0	1.11973e-201	0.667933	0.998	0.893	2.10039e-197	Laptm4a	wilcox	x01PI_1Sham	257	FB1
0	1.11973e-201	0.667933	0.998	0.893	2.10039e-197	Laptm4a	wilcox	x02PI_1MI	186	FB1
0	1.11973e-201	0.667933	0.998	0.893	2.10039e-197	Laptm4a	wilcox	x03PI_3Sham	254	FB1
0	1.11973e-201	0.667933	0.998	0.893	2.10039e-197	Laptm4a	wilcox	x04PI_3MI	428	FB1
0	2.98836e-149	0.664855	0.924	0.65	5.60557e-145	Eva1b	wilcox	x01PI_1Sham	257	FB1
0	2.98836e-149	0.664855	0.924	0.65	5.60557e-145	Eva1b	wilcox	x02PI_1MI	186	FB1
0	2.98836e-149	0.664855	0.924	0.65	5.60557e-145	Eva1b	wilcox	x03PI_3Sham	254	FB1
0	2.98836e-149	0.664855	0.924	0.65	5.60557e-145	Eva1b	wilcox	x04PI_3MI	428	FB1
0	1.38737e-191	0.661805	0.989	0.78	2.60243e-187	Krtcap2	wilcox	x01PI_1Sham	257	FB1
0	1.38737e-191	0.661805	0.989	0.78	2.60243e-187	Krtcap2	wilcox	x02PI_1MI	186	FB1
0	1.38737e-191	0.661805	0.989	0.78	2.60243e-187	Krtcap2	wilcox	x03PI_3Sham	254	FB1
0	1.38737e-191	0.661805	0.989	0.78	2.60243e-187	Krtcap2	wilcox	x04PI_3MI	428	FB1
0	1.34777e-148	0.661563	0.858	0.54	2.52814e-144	H13	wilcox	x01PI_1Sham	257	FB1
0	1.34777e-148	0.661563	0.858	0.54	2.52814e-144	H13	wilcox	x02PI_1MI	186	FB1
0	1.34777e-148	0.661563	0.858	0.54	2.52814e-144	H13	wilcox	x03PI_3Sham	254	FB1
0	1.34777e-148	0.661563	0.858	0.54	2.52814e-144	H13	wilcox	x04PI_3MI	428	FB1
0	9.84354e-192	0.659447	0.667	0.271	1.84645e-187	Gstm5	wilcox	x01PI_1Sham	257	FB1
0	9.84354e-192	0.659447	0.667	0.271	1.84645e-187	Gstm5	wilcox	x02PI_1MI	186	FB1
0	9.84354e-192	0.659447	0.667	0.271	1.84645e-187	Gstm5	wilcox	x03PI_3Sham	254	FB1
0	9.84354e-192	0.659447	0.667	0.271	1.84645e-187	Gstm5	wilcox	x04PI_3MI	428	FB1
0	6.84012e-196	0.655892	1	0.985	1.28307e-191	Rps4x	wilcox	x01PI_1Sham	257	FB1
0	6.84012e-196	0.655892	1	0.985	1.28307e-191	Rps4x	wilcox	x02PI_1MI	186	FB1
0	6.84012e-196	0.655892	1	0.985	1.28307e-191	Rps4x	wilcox	x03PI_3Sham	254	FB1
0	6.84012e-196	0.655892	1	0.985	1.28307e-191	Rps4x	wilcox	x04PI_3MI	428	FB1
0	1.22546e-168	0.65196	0.9	0.561	2.29871e-164	Sar1a	wilcox	x01PI_1Sham	257	FB1
0	1.22546e-168	0.65196	0.9	0.561	2.29871e-164	Sar1a	wilcox	x02PI_1MI	186	FB1
0	1.22546e-168	0.65196	0.9	0.561	2.29871e-164	Sar1a	wilcox	x03PI_3Sham	254	FB1
0	1.22546e-168	0.65196	0.9	0.561	2.29871e-164	Sar1a	wilcox	x04PI_3MI	428	FB1
0	4.91642e-157	0.651573	0.971	0.734	9.22221e-153	Nedd4	wilcox	x01PI_1Sham	257	FB1
0	4.91642e-157	0.651573	0.971	0.734	9.22221e-153	Nedd4	wilcox	x02PI_1MI	186	FB1
0	4.91642e-157	0.651573	0.971	0.734	9.22221e-153	Nedd4	wilcox	x03PI_3Sham	254	FB1
0	4.91642e-157	0.651573	0.971	0.734	9.22221e-153	Nedd4	wilcox	x04PI_3MI	428	FB1
0	7.87697e-126	0.649682	0.637	0.293	1.47756e-121	Vcam1	wilcox	x01PI_1Sham	257	FB1
0	7.87697e-126	0.649682	0.637	0.293	1.47756e-121	Vcam1	wilcox	x02PI_1MI	186	FB1
0	7.87697e-126	0.649682	0.637	0.293	1.47756e-121	Vcam1	wilcox	x03PI_3Sham	254	FB1
0	7.87697e-126	0.649682	0.637	0.293	1.47756e-121	Vcam1	wilcox	x04PI_3MI	428	FB1
0	2.25155e-162	0.648349	0.752	0.367	4.22346e-158	Celf2	wilcox	x01PI_1Sham	257	FB1
0	2.25155e-162	0.648349	0.752	0.367	4.22346e-158	Celf2	wilcox	x02PI_1MI	186	FB1
0	2.25155e-162	0.648349	0.752	0.367	4.22346e-158	Celf2	wilcox	x03PI_3Sham	254	FB1
0	2.25155e-162	0.648349	0.752	0.367	4.22346e-158	Celf2	wilcox	x04PI_3MI	428	FB1
0	3.48175e-165	0.648343	0.678	0.289	6.53107e-161	Gpc6	wilcox	x01PI_1Sham	257	FB1
0	3.48175e-165	0.648343	0.678	0.289	6.53107e-161	Gpc6	wilcox	x02PI_1MI	186	FB1
0	3.48175e-165	0.648343	0.678	0.289	6.53107e-161	Gpc6	wilcox	x03PI_3Sham	254	FB1
0	3.48175e-165	0.648343	0.678	0.289	6.53107e-161	Gpc6	wilcox	x04PI_3MI	428	FB1
0	1.9958e-117	0.646262	0.335	0.102	3.74372e-113	1500015O10Rik	wilcox	x01PI_1Sham	257	FB1
0	1.9958e-117	0.646262	0.335	0.102	3.74372e-113	1500015O10Rik	wilcox	x02PI_1MI	186	FB1
0	1.9958e-117	0.646262	0.335	0.102	3.74372e-113	1500015O10Rik	wilcox	x03PI_3Sham	254	FB1
0	1.9958e-117	0.646262	0.335	0.102	3.74372e-113	1500015O10Rik	wilcox	x04PI_3MI	428	FB1
0	3.07448e-153	0.643318	0.717	0.358	5.7671e-149	Tpst1	wilcox	x01PI_1Sham	257	FB1
0	3.07448e-153	0.643318	0.717	0.358	5.7671e-149	Tpst1	wilcox	x02PI_1MI	186	FB1
0	3.07448e-153	0.643318	0.717	0.358	5.7671e-149	Tpst1	wilcox	x03PI_3Sham	254	FB1
0	3.07448e-153	0.643318	0.717	0.358	5.7671e-149	Tpst1	wilcox	x04PI_3MI	428	FB1
0	1.8619e-163	0.639868	0.83	0.455	3.49256e-159	Vimp	wilcox	x01PI_1Sham	257	FB1
0	1.8619e-163	0.639868	0.83	0.455	3.49256e-159	Vimp	wilcox	x02PI_1MI	186	FB1
0	1.8619e-163	0.639868	0.83	0.455	3.49256e-159	Vimp	wilcox	x03PI_3Sham	254	FB1
0	1.8619e-163	0.639868	0.83	0.455	3.49256e-159	Vimp	wilcox	x04PI_3MI	428	FB1
0	3.4021e-158	0.637024	0.828	0.465	6.38165e-154	Pofut2	wilcox	x01PI_1Sham	257	FB1
0	3.4021e-158	0.637024	0.828	0.465	6.38165e-154	Pofut2	wilcox	x02PI_1MI	186	FB1
0	3.4021e-158	0.637024	0.828	0.465	6.38165e-154	Pofut2	wilcox	x03PI_3Sham	254	FB1
0	3.4021e-158	0.637024	0.828	0.465	6.38165e-154	Pofut2	wilcox	x04PI_3MI	428	FB1
0	1.19236e-213	0.634598	0.561	0.174	2.23663e-209	Nnmt	wilcox	x01PI_1Sham	257	FB1
0	1.19236e-213	0.634598	0.561	0.174	2.23663e-209	Nnmt	wilcox	x02PI_1MI	186	FB1
0	1.19236e-213	0.634598	0.561	0.174	2.23663e-209	Nnmt	wilcox	x03PI_3Sham	254	FB1
0	1.19236e-213	0.634598	0.561	0.174	2.23663e-209	Nnmt	wilcox	x04PI_3MI	428	FB1
0	1.41762e-227	0.633844	0.526	0.145	2.65918e-223	Gxylt2	wilcox	x01PI_1Sham	257	FB1
0	1.41762e-227	0.633844	0.526	0.145	2.65918e-223	Gxylt2	wilcox	x02PI_1MI	186	FB1
0	1.41762e-227	0.633844	0.526	0.145	2.65918e-223	Gxylt2	wilcox	x03PI_3Sham	254	FB1
0	1.41762e-227	0.633844	0.526	0.145	2.65918e-223	Gxylt2	wilcox	x04PI_3MI	428	FB1
0	8.61964e-164	0.633596	0.54	0.191	1.61687e-159	Sox9	wilcox	x01PI_1Sham	257	FB1
0	8.61964e-164	0.633596	0.54	0.191	1.61687e-159	Sox9	wilcox	x02PI_1MI	186	FB1
0	8.61964e-164	0.633596	0.54	0.191	1.61687e-159	Sox9	wilcox	x03PI_3Sham	254	FB1
0	8.61964e-164	0.633596	0.54	0.191	1.61687e-159	Sox9	wilcox	x04PI_3MI	428	FB1
0	1.17197e-154	0.63225	0.708	0.343	2.19838e-150	Sntb2	wilcox	x01PI_1Sham	257	FB1
0	1.17197e-154	0.63225	0.708	0.343	2.19838e-150	Sntb2	wilcox	x02PI_1MI	186	FB1
0	1.17197e-154	0.63225	0.708	0.343	2.19838e-150	Sntb2	wilcox	x03PI_3Sham	254	FB1
0	1.17197e-154	0.63225	0.708	0.343	2.19838e-150	Sntb2	wilcox	x04PI_3MI	428	FB1
0	2.86364e-188	0.629474	0.637	0.243	5.37162e-184	Cpq	wilcox	x01PI_1Sham	257	FB1
0	2.86364e-188	0.629474	0.637	0.243	5.37162e-184	Cpq	wilcox	x02PI_1MI	186	FB1
0	2.86364e-188	0.629474	0.637	0.243	5.37162e-184	Cpq	wilcox	x03PI_3Sham	254	FB1
0	2.86364e-188	0.629474	0.637	0.243	5.37162e-184	Cpq	wilcox	x04PI_3MI	428	FB1
0	8.27107e-129	0.629316	0.974	0.814	1.55149e-124	Rpl10-ps3	wilcox	x01PI_1Sham	257	FB1
0	8.27107e-129	0.629316	0.974	0.814	1.55149e-124	Rpl10-ps3	wilcox	x02PI_1MI	186	FB1
0	8.27107e-129	0.629316	0.974	0.814	1.55149e-124	Rpl10-ps3	wilcox	x03PI_3Sham	254	FB1
0	8.27107e-129	0.629316	0.974	0.814	1.55149e-124	Rpl10-ps3	wilcox	x04PI_3MI	428	FB1
0	1.71756e-227	0.627918	0.553	0.161	3.2218e-223	Antxr1	wilcox	x01PI_1Sham	257	FB1
0	1.71756e-227	0.627918	0.553	0.161	3.2218e-223	Antxr1	wilcox	x02PI_1MI	186	FB1
0	1.71756e-227	0.627918	0.553	0.161	3.2218e-223	Antxr1	wilcox	x03PI_3Sham	254	FB1
0	1.71756e-227	0.627918	0.553	0.161	3.2218e-223	Antxr1	wilcox	x04PI_3MI	428	FB1
0	2.66398e-189	0.626828	1	0.974	4.99709e-185	Rplp0	wilcox	x01PI_1Sham	257	FB1
0	2.66398e-189	0.626828	1	0.974	4.99709e-185	Rplp0	wilcox	x02PI_1MI	186	FB1
0	2.66398e-189	0.626828	1	0.974	4.99709e-185	Rplp0	wilcox	x03PI_3Sham	254	FB1
0	2.66398e-189	0.626828	1	0.974	4.99709e-185	Rplp0	wilcox	x04PI_3MI	428	FB1
0	1.49172e-201	0.62662	1	0.984	2.79817e-197	Rps3a1	wilcox	x01PI_1Sham	257	FB1
0	1.49172e-201	0.62662	1	0.984	2.79817e-197	Rps3a1	wilcox	x02PI_1MI	186	FB1
0	1.49172e-201	0.62662	1	0.984	2.79817e-197	Rps3a1	wilcox	x03PI_3Sham	254	FB1
0	1.49172e-201	0.62662	1	0.984	2.79817e-197	Rps3a1	wilcox	x04PI_3MI	428	FB1
0	9.25012e-219	0.626386	0.53	0.151	1.73514e-214	Gpm6b	wilcox	x01PI_1Sham	257	FB1
0	9.25012e-219	0.626386	0.53	0.151	1.73514e-214	Gpm6b	wilcox	x02PI_1MI	186	FB1
0	9.25012e-219	0.626386	0.53	0.151	1.73514e-214	Gpm6b	wilcox	x03PI_3Sham	254	FB1
0	9.25012e-219	0.626386	0.53	0.151	1.73514e-214	Gpm6b	wilcox	x04PI_3MI	428	FB1
0	2.79992e-193	0.625908	1	0.884	5.25209e-189	Ctsl	wilcox	x01PI_1Sham	257	FB1
0	2.79992e-193	0.625908	1	0.884	5.25209e-189	Ctsl	wilcox	x02PI_1MI	186	FB1
0	2.79992e-193	0.625908	1	0.884	5.25209e-189	Ctsl	wilcox	x03PI_3Sham	254	FB1
0	2.79992e-193	0.625908	1	0.884	5.25209e-189	Ctsl	wilcox	x04PI_3MI	428	FB1
0	2.46001e-135	0.625906	0.887	0.584	4.61449e-131	Smim14	wilcox	x01PI_1Sham	257	FB1
0	2.46001e-135	0.625906	0.887	0.584	4.61449e-131	Smim14	wilcox	x02PI_1MI	186	FB1
0	2.46001e-135	0.625906	0.887	0.584	4.61449e-131	Smim14	wilcox	x03PI_3Sham	254	FB1
0	2.46001e-135	0.625906	0.887	0.584	4.61449e-131	Smim14	wilcox	x04PI_3MI	428	FB1
0	5.65885e-110	0.624219	0.872	0.616	1.06149e-105	Nrep	wilcox	x01PI_1Sham	257	FB1
0	5.65885e-110	0.624219	0.872	0.616	1.06149e-105	Nrep	wilcox	x02PI_1MI	186	FB1
0	5.65885e-110	0.624219	0.872	0.616	1.06149e-105	Nrep	wilcox	x03PI_3Sham	254	FB1
0	5.65885e-110	0.624219	0.872	0.616	1.06149e-105	Nrep	wilcox	x04PI_3MI	428	FB1
0	3.98513e-137	0.623379	0.891	0.609	7.4753e-133	Itm2c	wilcox	x01PI_1Sham	257	FB1
0	3.98513e-137	0.623379	0.891	0.609	7.4753e-133	Itm2c	wilcox	x02PI_1MI	186	FB1
0	3.98513e-137	0.623379	0.891	0.609	7.4753e-133	Itm2c	wilcox	x03PI_3Sham	254	FB1
0	3.98513e-137	0.623379	0.891	0.609	7.4753e-133	Itm2c	wilcox	x04PI_3MI	428	FB1
0	1.13843e-185	0.620574	1	0.991	2.13547e-181	Eef1a1	wilcox	x01PI_1Sham	257	FB1
0	1.13843e-185	0.620574	1	0.991	2.13547e-181	Eef1a1	wilcox	x02PI_1MI	186	FB1
0	1.13843e-185	0.620574	1	0.991	2.13547e-181	Eef1a1	wilcox	x03PI_3Sham	254	FB1
0	1.13843e-185	0.620574	1	0.991	2.13547e-181	Eef1a1	wilcox	x04PI_3MI	428	FB1
0	1.23229e-136	0.62057	0.792	0.458	2.31153e-132	Ttc3	wilcox	x01PI_1Sham	257	FB1
0	1.23229e-136	0.62057	0.792	0.458	2.31153e-132	Ttc3	wilcox	x02PI_1MI	186	FB1
0	1.23229e-136	0.62057	0.792	0.458	2.31153e-132	Ttc3	wilcox	x03PI_3Sham	254	FB1
0	1.23229e-136	0.62057	0.792	0.458	2.31153e-132	Ttc3	wilcox	x04PI_3MI	428	FB1
0	5.33663e-158	0.619127	0.964	0.726	1.00104e-153	Pdia6	wilcox	x01PI_1Sham	257	FB1
0	5.33663e-158	0.619127	0.964	0.726	1.00104e-153	Pdia6	wilcox	x02PI_1MI	186	FB1
0	5.33663e-158	0.619127	0.964	0.726	1.00104e-153	Pdia6	wilcox	x03PI_3Sham	254	FB1
0	5.33663e-158	0.619127	0.964	0.726	1.00104e-153	Pdia6	wilcox	x04PI_3MI	428	FB1
0	1.92752e-154	0.617684	0.998	0.895	3.61565e-150	Eef1b2	wilcox	x01PI_1Sham	257	FB1
0	1.92752e-154	0.617684	0.998	0.895	3.61565e-150	Eef1b2	wilcox	x02PI_1MI	186	FB1
0	1.92752e-154	0.617684	0.998	0.895	3.61565e-150	Eef1b2	wilcox	x03PI_3Sham	254	FB1
0	1.92752e-154	0.617684	0.998	0.895	3.61565e-150	Eef1b2	wilcox	x04PI_3MI	428	FB1
0	6.76784e-101	0.617305	0.783	0.51	1.26951e-96	Lama4	wilcox	x01PI_1Sham	257	FB1
0	6.76784e-101	0.617305	0.783	0.51	1.26951e-96	Lama4	wilcox	x02PI_1MI	186	FB1
0	6.76784e-101	0.617305	0.783	0.51	1.26951e-96	Lama4	wilcox	x03PI_3Sham	254	FB1
0	6.76784e-101	0.617305	0.783	0.51	1.26951e-96	Lama4	wilcox	x04PI_3MI	428	FB1
0	1.01888e-99	0.616877	0.679	0.399	1.91121e-95	Gstm1	wilcox	x01PI_1Sham	257	FB1
0	1.01888e-99	0.616877	0.679	0.399	1.91121e-95	Gstm1	wilcox	x02PI_1MI	186	FB1
0	1.01888e-99	0.616877	0.679	0.399	1.91121e-95	Gstm1	wilcox	x03PI_3Sham	254	FB1
0	1.01888e-99	0.616877	0.679	0.399	1.91121e-95	Gstm1	wilcox	x04PI_3MI	428	FB1
0	6.32528e-163	0.616358	0.961	0.664	1.1865e-158	Emp3	wilcox	x01PI_1Sham	257	FB1
0	6.32528e-163	0.616358	0.961	0.664	1.1865e-158	Emp3	wilcox	x02PI_1MI	186	FB1
0	6.32528e-163	0.616358	0.961	0.664	1.1865e-158	Emp3	wilcox	x03PI_3Sham	254	FB1
0	6.32528e-163	0.616358	0.961	0.664	1.1865e-158	Emp3	wilcox	x04PI_3MI	428	FB1
0	2.81352e-215	0.614708	1	0.976	5.27761e-211	Rplp1	wilcox	x01PI_1Sham	257	FB1
0	2.81352e-215	0.614708	1	0.976	5.27761e-211	Rplp1	wilcox	x02PI_1MI	186	FB1
0	2.81352e-215	0.614708	1	0.976	5.27761e-211	Rplp1	wilcox	x03PI_3Sham	254	FB1
0	2.81352e-215	0.614708	1	0.976	5.27761e-211	Rplp1	wilcox	x04PI_3MI	428	FB1
0	1.40038e-145	0.613631	0.917	0.651	2.62683e-141	Aes	wilcox	x01PI_1Sham	257	FB1
0	1.40038e-145	0.613631	0.917	0.651	2.62683e-141	Aes	wilcox	x02PI_1MI	186	FB1
0	1.40038e-145	0.613631	0.917	0.651	2.62683e-141	Aes	wilcox	x03PI_3Sham	254	FB1
0	1.40038e-145	0.613631	0.917	0.651	2.62683e-141	Aes	wilcox	x04PI_3MI	428	FB1
0	1.15467e-165	0.612582	0.976	0.753	2.16593e-161	Rrbp1	wilcox	x01PI_1Sham	257	FB1
0	1.15467e-165	0.612582	0.976	0.753	2.16593e-161	Rrbp1	wilcox	x02PI_1MI	186	FB1
0	1.15467e-165	0.612582	0.976	0.753	2.16593e-161	Rrbp1	wilcox	x03PI_3Sham	254	FB1
0	1.15467e-165	0.612582	0.976	0.753	2.16593e-161	Rrbp1	wilcox	x04PI_3MI	428	FB1
0	7.40608e-164	0.612336	0.994	0.835	1.38923e-159	Calr	wilcox	x01PI_1Sham	257	FB1
0	7.40608e-164	0.612336	0.994	0.835	1.38923e-159	Calr	wilcox	x02PI_1MI	186	FB1
0	7.40608e-164	0.612336	0.994	0.835	1.38923e-159	Calr	wilcox	x03PI_3Sham	254	FB1
0	7.40608e-164	0.612336	0.994	0.835	1.38923e-159	Calr	wilcox	x04PI_3MI	428	FB1
0	7.06093e-146	0.61223	0.986	0.82	1.32449e-141	Hsp90b1	wilcox	x01PI_1Sham	257	FB1
0	7.06093e-146	0.61223	0.986	0.82	1.32449e-141	Hsp90b1	wilcox	x02PI_1MI	186	FB1
0	7.06093e-146	0.61223	0.986	0.82	1.32449e-141	Hsp90b1	wilcox	x03PI_3Sham	254	FB1
0	7.06093e-146	0.61223	0.986	0.82	1.32449e-141	Hsp90b1	wilcox	x04PI_3MI	428	FB1
0	1.10619e-86	0.610079	0.665	0.389	2.07499e-82	Fxyd6	wilcox	x01PI_1Sham	257	FB1
0	1.10619e-86	0.610079	0.665	0.389	2.07499e-82	Fxyd6	wilcox	x02PI_1MI	186	FB1
0	1.10619e-86	0.610079	0.665	0.389	2.07499e-82	Fxyd6	wilcox	x03PI_3Sham	254	FB1
0	1.10619e-86	0.610079	0.665	0.389	2.07499e-82	Fxyd6	wilcox	x04PI_3MI	428	FB1
0	1.75668e-82	0.609735	0.429	0.196	3.29518e-78	Pdlim3	wilcox	x01PI_1Sham	257	FB1
0	1.75668e-82	0.609735	0.429	0.196	3.29518e-78	Pdlim3	wilcox	x02PI_1MI	186	FB1
0	1.75668e-82	0.609735	0.429	0.196	3.29518e-78	Pdlim3	wilcox	x03PI_3Sham	254	FB1
0	1.75668e-82	0.609735	0.429	0.196	3.29518e-78	Pdlim3	wilcox	x04PI_3MI	428	FB1
0	4.61422e-125	0.608463	0.717	0.401	8.65536e-121	Cyth3	wilcox	x01PI_1Sham	257	FB1
0	4.61422e-125	0.608463	0.717	0.401	8.65536e-121	Cyth3	wilcox	x02PI_1MI	186	FB1
0	4.61422e-125	0.608463	0.717	0.401	8.65536e-121	Cyth3	wilcox	x03PI_3Sham	254	FB1
0	4.61422e-125	0.608463	0.717	0.401	8.65536e-121	Cyth3	wilcox	x04PI_3MI	428	FB1
0	9.45864e-157	0.607813	0.712	0.33	1.77425e-152	Lrp1	wilcox	x01PI_1Sham	257	FB1
0	9.45864e-157	0.607813	0.712	0.33	1.77425e-152	Lrp1	wilcox	x02PI_1MI	186	FB1
0	9.45864e-157	0.607813	0.712	0.33	1.77425e-152	Lrp1	wilcox	x03PI_3Sham	254	FB1
0	9.45864e-157	0.607813	0.712	0.33	1.77425e-152	Lrp1	wilcox	x04PI_3MI	428	FB1
0	2.01386e-134	0.606333	0.953	0.687	3.7776e-130	Prdx4	wilcox	x01PI_1Sham	257	FB1
0	2.01386e-134	0.606333	0.953	0.687	3.7776e-130	Prdx4	wilcox	x02PI_1MI	186	FB1
0	2.01386e-134	0.606333	0.953	0.687	3.7776e-130	Prdx4	wilcox	x03PI_3Sham	254	FB1
0	2.01386e-134	0.606333	0.953	0.687	3.7776e-130	Prdx4	wilcox	x04PI_3MI	428	FB1
0	3.15018e-103	0.606109	0.793	0.498	5.90911e-99	Ckb	wilcox	x01PI_1Sham	257	FB1
0	3.15018e-103	0.606109	0.793	0.498	5.90911e-99	Ckb	wilcox	x02PI_1MI	186	FB1
0	3.15018e-103	0.606109	0.793	0.498	5.90911e-99	Ckb	wilcox	x03PI_3Sham	254	FB1
0	3.15018e-103	0.606109	0.793	0.498	5.90911e-99	Ckb	wilcox	x04PI_3MI	428	FB1
0	9.22836e-173	0.602186	0.999	0.954	1.73106e-168	Rpl22l1	wilcox	x01PI_1Sham	257	FB1
0	9.22836e-173	0.602186	0.999	0.954	1.73106e-168	Rpl22l1	wilcox	x02PI_1MI	186	FB1
0	9.22836e-173	0.602186	0.999	0.954	1.73106e-168	Rpl22l1	wilcox	x03PI_3Sham	254	FB1
0	9.22836e-173	0.602186	0.999	0.954	1.73106e-168	Rpl22l1	wilcox	x04PI_3MI	428	FB1
0	9.41566e-150	0.601355	0.734	0.377	1.76619e-145	Slc50a1	wilcox	x01PI_1Sham	257	FB1
0	9.41566e-150	0.601355	0.734	0.377	1.76619e-145	Slc50a1	wilcox	x02PI_1MI	186	FB1
0	9.41566e-150	0.601355	0.734	0.377	1.76619e-145	Slc50a1	wilcox	x03PI_3Sham	254	FB1
0	9.41566e-150	0.601355	0.734	0.377	1.76619e-145	Slc50a1	wilcox	x04PI_3MI	428	FB1
0	1.11212e-168	0.598752	0.659	0.274	2.08611e-164	Nfix	wilcox	x01PI_1Sham	257	FB1
0	1.11212e-168	0.598752	0.659	0.274	2.08611e-164	Nfix	wilcox	x02PI_1MI	186	FB1
0	1.11212e-168	0.598752	0.659	0.274	2.08611e-164	Nfix	wilcox	x03PI_3Sham	254	FB1
0	1.11212e-168	0.598752	0.659	0.274	2.08611e-164	Nfix	wilcox	x04PI_3MI	428	FB1
0	2.68344e-113	0.597156	0.884	0.632	5.03359e-109	Csrp1	wilcox	x01PI_1Sham	257	FB1
0	2.68344e-113	0.597156	0.884	0.632	5.03359e-109	Csrp1	wilcox	x02PI_1MI	186	FB1
0	2.68344e-113	0.597156	0.884	0.632	5.03359e-109	Csrp1	wilcox	x03PI_3Sham	254	FB1
0	2.68344e-113	0.597156	0.884	0.632	5.03359e-109	Csrp1	wilcox	x04PI_3MI	428	FB1
0	1.34427e-135	0.597052	0.891	0.61	2.52158e-131	Ergic3	wilcox	x01PI_1Sham	257	FB1
0	1.34427e-135	0.597052	0.891	0.61	2.52158e-131	Ergic3	wilcox	x02PI_1MI	186	FB1
0	1.34427e-135	0.597052	0.891	0.61	2.52158e-131	Ergic3	wilcox	x03PI_3Sham	254	FB1
0	1.34427e-135	0.597052	0.891	0.61	2.52158e-131	Ergic3	wilcox	x04PI_3MI	428	FB1
0	1.01783e-157	0.595754	0.99	0.83	1.90924e-153	Rps12-ps3	wilcox	x01PI_1Sham	257	FB1
0	1.01783e-157	0.595754	0.99	0.83	1.90924e-153	Rps12-ps3	wilcox	x02PI_1MI	186	FB1
0	1.01783e-157	0.595754	0.99	0.83	1.90924e-153	Rps12-ps3	wilcox	x03PI_3Sham	254	FB1
0	1.01783e-157	0.595754	0.99	0.83	1.90924e-153	Rps12-ps3	wilcox	x04PI_3MI	428	FB1
0	3.94061e-208	0.591543	0.57	0.179	7.39179e-204	Tmem45a	wilcox	x01PI_1Sham	257	FB1
0	3.94061e-208	0.591543	0.57	0.179	7.39179e-204	Tmem45a	wilcox	x02PI_1MI	186	FB1
0	3.94061e-208	0.591543	0.57	0.179	7.39179e-204	Tmem45a	wilcox	x03PI_3Sham	254	FB1
0	3.94061e-208	0.591543	0.57	0.179	7.39179e-204	Tmem45a	wilcox	x04PI_3MI	428	FB1
0	8.18568e-133	0.591146	0.7	0.36	1.53547e-128	Myh10	wilcox	x01PI_1Sham	257	FB1
0	8.18568e-133	0.591146	0.7	0.36	1.53547e-128	Myh10	wilcox	x02PI_1MI	186	FB1
0	8.18568e-133	0.591146	0.7	0.36	1.53547e-128	Myh10	wilcox	x03PI_3Sham	254	FB1
0	8.18568e-133	0.591146	0.7	0.36	1.53547e-128	Myh10	wilcox	x04PI_3MI	428	FB1
0	2.53273e-164	0.590898	1	0.953	4.7509e-160	Vim	wilcox	x01PI_1Sham	257	FB1
0	2.53273e-164	0.590898	1	0.953	4.7509e-160	Vim	wilcox	x02PI_1MI	186	FB1
0	2.53273e-164	0.590898	1	0.953	4.7509e-160	Vim	wilcox	x03PI_3Sham	254	FB1
0	2.53273e-164	0.590898	1	0.953	4.7509e-160	Vim	wilcox	x04PI_3MI	428	FB1
0	2.08617e-143	0.590143	0.467	0.162	3.91323e-139	6030408B16Rik	wilcox	x01PI_1Sham	257	FB1
0	2.08617e-143	0.590143	0.467	0.162	3.91323e-139	6030408B16Rik	wilcox	x02PI_1MI	186	FB1
0	2.08617e-143	0.590143	0.467	0.162	3.91323e-139	6030408B16Rik	wilcox	x03PI_3Sham	254	FB1
0	2.08617e-143	0.590143	0.467	0.162	3.91323e-139	6030408B16Rik	wilcox	x04PI_3MI	428	FB1
0	4.06718e-182	0.589491	0.388	0.099	7.62922e-178	Entpd2	wilcox	x01PI_1Sham	257	FB1
0	4.06718e-182	0.589491	0.388	0.099	7.62922e-178	Entpd2	wilcox	x02PI_1MI	186	FB1
0	4.06718e-182	0.589491	0.388	0.099	7.62922e-178	Entpd2	wilcox	x03PI_3Sham	254	FB1
0	4.06718e-182	0.589491	0.388	0.099	7.62922e-178	Entpd2	wilcox	x04PI_3MI	428	FB1
0	7.27805e-174	0.588435	1	0.972	1.36522e-169	Rpl4	wilcox	x01PI_1Sham	257	FB1
0	7.27805e-174	0.588435	1	0.972	1.36522e-169	Rpl4	wilcox	x02PI_1MI	186	FB1
0	7.27805e-174	0.588435	1	0.972	1.36522e-169	Rpl4	wilcox	x03PI_3Sham	254	FB1
0	7.27805e-174	0.588435	1	0.972	1.36522e-169	Rpl4	wilcox	x04PI_3MI	428	FB1
0	1.6467e-146	0.586364	0.923	0.626	3.08888e-142	Tceal8	wilcox	x01PI_1Sham	257	FB1
0	1.6467e-146	0.586364	0.923	0.626	3.08888e-142	Tceal8	wilcox	x02PI_1MI	186	FB1
0	1.6467e-146	0.586364	0.923	0.626	3.08888e-142	Tceal8	wilcox	x03PI_3Sham	254	FB1
0	1.6467e-146	0.586364	0.923	0.626	3.08888e-142	Tceal8	wilcox	x04PI_3MI	428	FB1
0	8.17011e-149	0.586251	0.981	0.787	1.53255e-144	Tmem59	wilcox	x01PI_1Sham	257	FB1
0	8.17011e-149	0.586251	0.981	0.787	1.53255e-144	Tmem59	wilcox	x02PI_1MI	186	FB1
0	8.17011e-149	0.586251	0.981	0.787	1.53255e-144	Tmem59	wilcox	x03PI_3Sham	254	FB1
0	8.17011e-149	0.586251	0.981	0.787	1.53255e-144	Tmem59	wilcox	x04PI_3MI	428	FB1
0	2.68115e-164	0.584186	1	0.978	5.0293e-160	Rpl10a	wilcox	x01PI_1Sham	257	FB1
0	2.68115e-164	0.584186	1	0.978	5.0293e-160	Rpl10a	wilcox	x02PI_1MI	186	FB1
0	2.68115e-164	0.584186	1	0.978	5.0293e-160	Rpl10a	wilcox	x03PI_3Sham	254	FB1
0	2.68115e-164	0.584186	1	0.978	5.0293e-160	Rpl10a	wilcox	x04PI_3MI	428	FB1
0	7.76076e-162	0.582501	0.708	0.307	1.45576e-157	Rnase4	wilcox	x01PI_1Sham	257	FB1
0	7.76076e-162	0.582501	0.708	0.307	1.45576e-157	Rnase4	wilcox	x02PI_1MI	186	FB1
0	7.76076e-162	0.582501	0.708	0.307	1.45576e-157	Rnase4	wilcox	x03PI_3Sham	254	FB1
0	7.76076e-162	0.582501	0.708	0.307	1.45576e-157	Rnase4	wilcox	x04PI_3MI	428	FB1
0	1.01248e-108	0.581889	0.835	0.545	1.89922e-104	Sept11	wilcox	x01PI_1Sham	257	FB1
0	1.01248e-108	0.581889	0.835	0.545	1.89922e-104	Sept11	wilcox	x02PI_1MI	186	FB1
0	1.01248e-108	0.581889	0.835	0.545	1.89922e-104	Sept11	wilcox	x03PI_3Sham	254	FB1
0	1.01248e-108	0.581889	0.835	0.545	1.89922e-104	Sept11	wilcox	x04PI_3MI	428	FB1
0	1.01156e-143	0.580929	0.916	0.613	1.89748e-139	Ddost	wilcox	x01PI_1Sham	257	FB1
0	1.01156e-143	0.580929	0.916	0.613	1.89748e-139	Ddost	wilcox	x02PI_1MI	186	FB1
0	1.01156e-143	0.580929	0.916	0.613	1.89748e-139	Ddost	wilcox	x03PI_3Sham	254	FB1
0	1.01156e-143	0.580929	0.916	0.613	1.89748e-139	Ddost	wilcox	x04PI_3MI	428	FB1
0	1.50029e-139	0.580675	0.551	0.229	2.81425e-135	Tmem64	wilcox	x01PI_1Sham	257	FB1
0	1.50029e-139	0.580675	0.551	0.229	2.81425e-135	Tmem64	wilcox	x02PI_1MI	186	FB1
0	1.50029e-139	0.580675	0.551	0.229	2.81425e-135	Tmem64	wilcox	x03PI_3Sham	254	FB1
0	1.50029e-139	0.580675	0.551	0.229	2.81425e-135	Tmem64	wilcox	x04PI_3MI	428	FB1
0	1.59179e-164	0.579565	0.999	0.941	2.98587e-160	Myl12a	wilcox	x01PI_1Sham	257	FB1
0	1.59179e-164	0.579565	0.999	0.941	2.98587e-160	Myl12a	wilcox	x02PI_1MI	186	FB1
0	1.59179e-164	0.579565	0.999	0.941	2.98587e-160	Myl12a	wilcox	x03PI_3Sham	254	FB1
0	1.59179e-164	0.579565	0.999	0.941	2.98587e-160	Myl12a	wilcox	x04PI_3MI	428	FB1
0	1.29957e-149	0.578794	0.678	0.318	2.43773e-145	Bmp1	wilcox	x01PI_1Sham	257	FB1
0	1.29957e-149	0.578794	0.678	0.318	2.43773e-145	Bmp1	wilcox	x02PI_1MI	186	FB1
0	1.29957e-149	0.578794	0.678	0.318	2.43773e-145	Bmp1	wilcox	x03PI_3Sham	254	FB1
0	1.29957e-149	0.578794	0.678	0.318	2.43773e-145	Bmp1	wilcox	x04PI_3MI	428	FB1
0	1.18499e-101	0.574952	0.607	0.31	2.22281e-97	Ugdh	wilcox	x01PI_1Sham	257	FB1
0	1.18499e-101	0.574952	0.607	0.31	2.22281e-97	Ugdh	wilcox	x02PI_1MI	186	FB1
0	1.18499e-101	0.574952	0.607	0.31	2.22281e-97	Ugdh	wilcox	x03PI_3Sham	254	FB1
0	1.18499e-101	0.574952	0.607	0.31	2.22281e-97	Ugdh	wilcox	x04PI_3MI	428	FB1
0	4.82997e-189	0.574589	0.999	0.935	9.06005e-185	Eef1g	wilcox	x01PI_1Sham	257	FB1
0	4.82997e-189	0.574589	0.999	0.935	9.06005e-185	Eef1g	wilcox	x02PI_1MI	186	FB1
0	4.82997e-189	0.574589	0.999	0.935	9.06005e-185	Eef1g	wilcox	x03PI_3Sham	254	FB1
0	4.82997e-189	0.574589	0.999	0.935	9.06005e-185	Eef1g	wilcox	x04PI_3MI	428	FB1
0	6.66726e-158	0.571973	0.98	0.758	1.25065e-153	Ssr4	wilcox	x01PI_1Sham	257	FB1
0	6.66726e-158	0.571973	0.98	0.758	1.25065e-153	Ssr4	wilcox	x02PI_1MI	186	FB1
0	6.66726e-158	0.571973	0.98	0.758	1.25065e-153	Ssr4	wilcox	x03PI_3Sham	254	FB1
0	6.66726e-158	0.571973	0.98	0.758	1.25065e-153	Ssr4	wilcox	x04PI_3MI	428	FB1
0	4.41044e-128	0.570753	0.857	0.544	8.27311e-124	Ilk	wilcox	x01PI_1Sham	257	FB1
0	4.41044e-128	0.570753	0.857	0.544	8.27311e-124	Ilk	wilcox	x02PI_1MI	186	FB1
0	4.41044e-128	0.570753	0.857	0.544	8.27311e-124	Ilk	wilcox	x03PI_3Sham	254	FB1
0	4.41044e-128	0.570753	0.857	0.544	8.27311e-124	Ilk	wilcox	x04PI_3MI	428	FB1
0	2.55662e-198	0.570114	0.42	0.103	4.79571e-194	Medag	wilcox	x01PI_1Sham	257	FB1
0	2.55662e-198	0.570114	0.42	0.103	4.79571e-194	Medag	wilcox	x02PI_1MI	186	FB1
0	2.55662e-198	0.570114	0.42	0.103	4.79571e-194	Medag	wilcox	x03PI_3Sham	254	FB1
0	2.55662e-198	0.570114	0.42	0.103	4.79571e-194	Medag	wilcox	x04PI_3MI	428	FB1
0	1.88987e-62	0.569761	0.456	0.239	3.54502e-58	Spry2	wilcox	x01PI_1Sham	257	FB1
0	1.88987e-62	0.569761	0.456	0.239	3.54502e-58	Spry2	wilcox	x02PI_1MI	186	FB1
0	1.88987e-62	0.569761	0.456	0.239	3.54502e-58	Spry2	wilcox	x03PI_3Sham	254	FB1
0	1.88987e-62	0.569761	0.456	0.239	3.54502e-58	Spry2	wilcox	x04PI_3MI	428	FB1
0	1.33815e-113	0.568953	0.702	0.38	2.5101e-109	Ecm1	wilcox	x01PI_1Sham	257	FB1
0	1.33815e-113	0.568953	0.702	0.38	2.5101e-109	Ecm1	wilcox	x02PI_1MI	186	FB1
0	1.33815e-113	0.568953	0.702	0.38	2.5101e-109	Ecm1	wilcox	x03PI_3Sham	254	FB1
0	1.33815e-113	0.568953	0.702	0.38	2.5101e-109	Ecm1	wilcox	x04PI_3MI	428	FB1
0	2.44096e-102	0.568278	0.602	0.314	4.57876e-98	Creb5	wilcox	x01PI_1Sham	257	FB1
0	2.44096e-102	0.568278	0.602	0.314	4.57876e-98	Creb5	wilcox	x02PI_1MI	186	FB1
0	2.44096e-102	0.568278	0.602	0.314	4.57876e-98	Creb5	wilcox	x03PI_3Sham	254	FB1
0	2.44096e-102	0.568278	0.602	0.314	4.57876e-98	Creb5	wilcox	x04PI_3MI	428	FB1
0	1.71804e-155	0.568099	0.987	0.82	3.2227e-151	Gm10073	wilcox	x01PI_1Sham	257	FB1
0	1.71804e-155	0.568099	0.987	0.82	3.2227e-151	Gm10073	wilcox	x02PI_1MI	186	FB1
0	1.71804e-155	0.568099	0.987	0.82	3.2227e-151	Gm10073	wilcox	x03PI_3Sham	254	FB1
0	1.71804e-155	0.568099	0.987	0.82	3.2227e-151	Gm10073	wilcox	x04PI_3MI	428	FB1
0	5.55667e-193	0.562839	0.505	0.152	1.04232e-188	Lrrc17	wilcox	x01PI_1Sham	257	FB1
0	5.55667e-193	0.562839	0.505	0.152	1.04232e-188	Lrrc17	wilcox	x02PI_1MI	186	FB1
0	5.55667e-193	0.562839	0.505	0.152	1.04232e-188	Lrrc17	wilcox	x03PI_3Sham	254	FB1
0	5.55667e-193	0.562839	0.505	0.152	1.04232e-188	Lrrc17	wilcox	x04PI_3MI	428	FB1
0	1.03489e-112	0.561873	0.54	0.239	1.94125e-108	Fam46a	wilcox	x01PI_1Sham	257	FB1
0	1.03489e-112	0.561873	0.54	0.239	1.94125e-108	Fam46a	wilcox	x02PI_1MI	186	FB1
0	1.03489e-112	0.561873	0.54	0.239	1.94125e-108	Fam46a	wilcox	x03PI_3Sham	254	FB1
0	1.03489e-112	0.561873	0.54	0.239	1.94125e-108	Fam46a	wilcox	x04PI_3MI	428	FB1
0	3.68238e-59	0.561387	0.499	0.285	6.90741e-55	Fhl2	wilcox	x01PI_1Sham	257	FB1
0	3.68238e-59	0.561387	0.499	0.285	6.90741e-55	Fhl2	wilcox	x02PI_1MI	186	FB1
0	3.68238e-59	0.561387	0.499	0.285	6.90741e-55	Fhl2	wilcox	x03PI_3Sham	254	FB1
0	3.68238e-59	0.561387	0.499	0.285	6.90741e-55	Fhl2	wilcox	x04PI_3MI	428	FB1
0	3.78239e-187	0.56012	0.999	0.91	7.095e-183	Slc25a4	wilcox	x01PI_1Sham	257	FB1
0	3.78239e-187	0.56012	0.999	0.91	7.095e-183	Slc25a4	wilcox	x02PI_1MI	186	FB1
0	3.78239e-187	0.56012	0.999	0.91	7.095e-183	Slc25a4	wilcox	x03PI_3Sham	254	FB1
0	3.78239e-187	0.56012	0.999	0.91	7.095e-183	Slc25a4	wilcox	x04PI_3MI	428	FB1
0	3.09209e-107	0.558727	0.94	0.731	5.80014e-103	Emp1	wilcox	x01PI_1Sham	257	FB1
0	3.09209e-107	0.558727	0.94	0.731	5.80014e-103	Emp1	wilcox	x02PI_1MI	186	FB1
0	3.09209e-107	0.558727	0.94	0.731	5.80014e-103	Emp1	wilcox	x03PI_3Sham	254	FB1
0	3.09209e-107	0.558727	0.94	0.731	5.80014e-103	Emp1	wilcox	x04PI_3MI	428	FB1
0	3.41442e-118	0.556763	0.894	0.605	6.40478e-114	1810058I24Rik	wilcox	x01PI_1Sham	257	FB1
0	3.41442e-118	0.556763	0.894	0.605	6.40478e-114	1810058I24Rik	wilcox	x02PI_1MI	186	FB1
0	3.41442e-118	0.556763	0.894	0.605	6.40478e-114	1810058I24Rik	wilcox	x03PI_3Sham	254	FB1
0	3.41442e-118	0.556763	0.894	0.605	6.40478e-114	1810058I24Rik	wilcox	x04PI_3MI	428	FB1
0	1.42019e-141	0.556691	0.908	0.604	2.66399e-137	Tmem167	wilcox	x01PI_1Sham	257	FB1
0	1.42019e-141	0.556691	0.908	0.604	2.66399e-137	Tmem167	wilcox	x02PI_1MI	186	FB1
0	1.42019e-141	0.556691	0.908	0.604	2.66399e-137	Tmem167	wilcox	x03PI_3Sham	254	FB1
0	1.42019e-141	0.556691	0.908	0.604	2.66399e-137	Tmem167	wilcox	x04PI_3MI	428	FB1
0	8.51358e-135	0.556514	0.788	0.443	1.59698e-130	Lman1	wilcox	x01PI_1Sham	257	FB1
0	8.51358e-135	0.556514	0.788	0.443	1.59698e-130	Lman1	wilcox	x02PI_1MI	186	FB1
0	8.51358e-135	0.556514	0.788	0.443	1.59698e-130	Lman1	wilcox	x03PI_3Sham	254	FB1
0	8.51358e-135	0.556514	0.788	0.443	1.59698e-130	Lman1	wilcox	x04PI_3MI	428	FB1
0	4.52792e-137	0.556202	0.646	0.3	8.49347e-133	Mxra7	wilcox	x01PI_1Sham	257	FB1
0	4.52792e-137	0.556202	0.646	0.3	8.49347e-133	Mxra7	wilcox	x02PI_1MI	186	FB1
0	4.52792e-137	0.556202	0.646	0.3	8.49347e-133	Mxra7	wilcox	x03PI_3Sham	254	FB1
0	4.52792e-137	0.556202	0.646	0.3	8.49347e-133	Mxra7	wilcox	x04PI_3MI	428	FB1
0	1.17451e-152	0.556053	1	0.978	2.20315e-148	Rpsa	wilcox	x01PI_1Sham	257	FB1
0	1.17451e-152	0.556053	1	0.978	2.20315e-148	Rpsa	wilcox	x02PI_1MI	186	FB1
0	1.17451e-152	0.556053	1	0.978	2.20315e-148	Rpsa	wilcox	x03PI_3Sham	254	FB1
0	1.17451e-152	0.556053	1	0.978	2.20315e-148	Rpsa	wilcox	x04PI_3MI	428	FB1
0	1.34794e-114	0.554352	0.72	0.421	2.52846e-110	Thra	wilcox	x01PI_1Sham	257	FB1
0	1.34794e-114	0.554352	0.72	0.421	2.52846e-110	Thra	wilcox	x02PI_1MI	186	FB1
0	1.34794e-114	0.554352	0.72	0.421	2.52846e-110	Thra	wilcox	x03PI_3Sham	254	FB1
0	1.34794e-114	0.554352	0.72	0.421	2.52846e-110	Thra	wilcox	x04PI_3MI	428	FB1
0	1.14111e-151	0.553445	0.984	0.853	2.1405e-147	Arf5	wilcox	x01PI_1Sham	257	FB1
0	1.14111e-151	0.553445	0.984	0.853	2.1405e-147	Arf5	wilcox	x02PI_1MI	186	FB1
0	1.14111e-151	0.553445	0.984	0.853	2.1405e-147	Arf5	wilcox	x03PI_3Sham	254	FB1
0	1.14111e-151	0.553445	0.984	0.853	2.1405e-147	Arf5	wilcox	x04PI_3MI	428	FB1
0	3.35467e-124	0.552916	0.614	0.292	6.29269e-120	Cdc42ep5	wilcox	x01PI_1Sham	257	FB1
0	3.35467e-124	0.552916	0.614	0.292	6.29269e-120	Cdc42ep5	wilcox	x02PI_1MI	186	FB1
0	3.35467e-124	0.552916	0.614	0.292	6.29269e-120	Cdc42ep5	wilcox	x03PI_3Sham	254	FB1
0	3.35467e-124	0.552916	0.614	0.292	6.29269e-120	Cdc42ep5	wilcox	x04PI_3MI	428	FB1
0	3.43202e-186	0.550391	0.519	0.163	6.43778e-182	Gpr153	wilcox	x01PI_1Sham	257	FB1
0	3.43202e-186	0.550391	0.519	0.163	6.43778e-182	Gpr153	wilcox	x02PI_1MI	186	FB1
0	3.43202e-186	0.550391	0.519	0.163	6.43778e-182	Gpr153	wilcox	x03PI_3Sham	254	FB1
0	3.43202e-186	0.550391	0.519	0.163	6.43778e-182	Gpr153	wilcox	x04PI_3MI	428	FB1
0	2.19288e-110	0.550091	0.793	0.48	4.1134e-106	Lmo4	wilcox	x01PI_1Sham	257	FB1
0	2.19288e-110	0.550091	0.793	0.48	4.1134e-106	Lmo4	wilcox	x02PI_1MI	186	FB1
0	2.19288e-110	0.550091	0.793	0.48	4.1134e-106	Lmo4	wilcox	x03PI_3Sham	254	FB1
0	2.19288e-110	0.550091	0.793	0.48	4.1134e-106	Lmo4	wilcox	x04PI_3MI	428	FB1
0	2.44051e-173	0.549925	1	0.992	4.57791e-169	Tpt1	wilcox	x01PI_1Sham	257	FB1
0	2.44051e-173	0.549925	1	0.992	4.57791e-169	Tpt1	wilcox	x02PI_1MI	186	FB1
0	2.44051e-173	0.549925	1	0.992	4.57791e-169	Tpt1	wilcox	x03PI_3Sham	254	FB1
0	2.44051e-173	0.549925	1	0.992	4.57791e-169	Tpt1	wilcox	x04PI_3MI	428	FB1
0	4.90911e-149	0.548749	1	0.969	9.20851e-145	Eef2	wilcox	x01PI_1Sham	257	FB1
0	4.90911e-149	0.548749	1	0.969	9.20851e-145	Eef2	wilcox	x02PI_1MI	186	FB1
0	4.90911e-149	0.548749	1	0.969	9.20851e-145	Eef2	wilcox	x03PI_3Sham	254	FB1
0	4.90911e-149	0.548749	1	0.969	9.20851e-145	Eef2	wilcox	x04PI_3MI	428	FB1
0	3.67076e-125	0.548384	0.885	0.61	6.88561e-121	Fam195b	wilcox	x01PI_1Sham	257	FB1
0	3.67076e-125	0.548384	0.885	0.61	6.88561e-121	Fam195b	wilcox	x02PI_1MI	186	FB1
0	3.67076e-125	0.548384	0.885	0.61	6.88561e-121	Fam195b	wilcox	x03PI_3Sham	254	FB1
0	3.67076e-125	0.548384	0.885	0.61	6.88561e-121	Fam195b	wilcox	x04PI_3MI	428	FB1
0	9.37567e-168	0.547463	0.689	0.293	1.75869e-163	P3h4	wilcox	x01PI_1Sham	257	FB1
0	9.37567e-168	0.547463	0.689	0.293	1.75869e-163	P3h4	wilcox	x02PI_1MI	186	FB1
0	9.37567e-168	0.547463	0.689	0.293	1.75869e-163	P3h4	wilcox	x03PI_3Sham	254	FB1
0	9.37567e-168	0.547463	0.689	0.293	1.75869e-163	P3h4	wilcox	x04PI_3MI	428	FB1
0	1.03543e-115	0.547132	0.753	0.427	1.94226e-111	Plat	wilcox	x01PI_1Sham	257	FB1
0	1.03543e-115	0.547132	0.753	0.427	1.94226e-111	Plat	wilcox	x02PI_1MI	186	FB1
0	1.03543e-115	0.547132	0.753	0.427	1.94226e-111	Plat	wilcox	x03PI_3Sham	254	FB1
0	1.03543e-115	0.547132	0.753	0.427	1.94226e-111	Plat	wilcox	x04PI_3MI	428	FB1
0	1.25525e-69	0.54654	0.65	0.4	2.3546e-65	Gem	wilcox	x01PI_1Sham	257	FB1
0	1.25525e-69	0.54654	0.65	0.4	2.3546e-65	Gem	wilcox	x02PI_1MI	186	FB1
0	1.25525e-69	0.54654	0.65	0.4	2.3546e-65	Gem	wilcox	x03PI_3Sham	254	FB1
0	1.25525e-69	0.54654	0.65	0.4	2.3546e-65	Gem	wilcox	x04PI_3MI	428	FB1
0	1.95002e-116	0.544402	0.814	0.5	3.65785e-112	Cnpy2	wilcox	x01PI_1Sham	257	FB1
0	1.95002e-116	0.544402	0.814	0.5	3.65785e-112	Cnpy2	wilcox	x02PI_1MI	186	FB1
0	1.95002e-116	0.544402	0.814	0.5	3.65785e-112	Cnpy2	wilcox	x03PI_3Sham	254	FB1
0	1.95002e-116	0.544402	0.814	0.5	3.65785e-112	Cnpy2	wilcox	x04PI_3MI	428	FB1
0	2.54e-138	0.543095	0.984	0.801	4.76452e-134	Wbp5	wilcox	x01PI_1Sham	257	FB1
0	2.54e-138	0.543095	0.984	0.801	4.76452e-134	Wbp5	wilcox	x02PI_1MI	186	FB1
0	2.54e-138	0.543095	0.984	0.801	4.76452e-134	Wbp5	wilcox	x03PI_3Sham	254	FB1
0	2.54e-138	0.543095	0.984	0.801	4.76452e-134	Wbp5	wilcox	x04PI_3MI	428	FB1
0	4.0279e-93	0.540501	0.917	0.685	7.55553e-89	Marcks	wilcox	x01PI_1Sham	257	FB1
0	4.0279e-93	0.540501	0.917	0.685	7.55553e-89	Marcks	wilcox	x02PI_1MI	186	FB1
0	4.0279e-93	0.540501	0.917	0.685	7.55553e-89	Marcks	wilcox	x03PI_3Sham	254	FB1
0	4.0279e-93	0.540501	0.917	0.685	7.55553e-89	Marcks	wilcox	x04PI_3MI	428	FB1
0	2.08121e-119	0.540177	0.926	0.676	3.90394e-115	Sfr1	wilcox	x01PI_1Sham	257	FB1
0	2.08121e-119	0.540177	0.926	0.676	3.90394e-115	Sfr1	wilcox	x02PI_1MI	186	FB1
0	2.08121e-119	0.540177	0.926	0.676	3.90394e-115	Sfr1	wilcox	x03PI_3Sham	254	FB1
0	2.08121e-119	0.540177	0.926	0.676	3.90394e-115	Sfr1	wilcox	x04PI_3MI	428	FB1
0	5.75686e-143	0.536481	0.994	0.836	1.07987e-138	Anxa5	wilcox	x01PI_1Sham	257	FB1
0	5.75686e-143	0.536481	0.994	0.836	1.07987e-138	Anxa5	wilcox	x02PI_1MI	186	FB1
0	5.75686e-143	0.536481	0.994	0.836	1.07987e-138	Anxa5	wilcox	x03PI_3Sham	254	FB1
0	5.75686e-143	0.536481	0.994	0.836	1.07987e-138	Anxa5	wilcox	x04PI_3MI	428	FB1
0	2.75039e-140	0.535303	0.993	0.846	5.15919e-136	Sep15	wilcox	x01PI_1Sham	257	FB1
0	2.75039e-140	0.535303	0.993	0.846	5.15919e-136	Sep15	wilcox	x02PI_1MI	186	FB1
0	2.75039e-140	0.535303	0.993	0.846	5.15919e-136	Sep15	wilcox	x03PI_3Sham	254	FB1
0	2.75039e-140	0.535303	0.993	0.846	5.15919e-136	Sep15	wilcox	x04PI_3MI	428	FB1
0	9.31943e-138	0.532205	0.972	0.767	1.74814e-133	Tmed2	wilcox	x01PI_1Sham	257	FB1
0	9.31943e-138	0.532205	0.972	0.767	1.74814e-133	Tmed2	wilcox	x02PI_1MI	186	FB1
0	9.31943e-138	0.532205	0.972	0.767	1.74814e-133	Tmed2	wilcox	x03PI_3Sham	254	FB1
0	9.31943e-138	0.532205	0.972	0.767	1.74814e-133	Tmed2	wilcox	x04PI_3MI	428	FB1
0	4.2905e-141	0.532072	0.982	0.857	8.04812e-137	Prdx2	wilcox	x01PI_1Sham	257	FB1
0	4.2905e-141	0.532072	0.982	0.857	8.04812e-137	Prdx2	wilcox	x02PI_1MI	186	FB1
0	4.2905e-141	0.532072	0.982	0.857	8.04812e-137	Prdx2	wilcox	x03PI_3Sham	254	FB1
0	4.2905e-141	0.532072	0.982	0.857	8.04812e-137	Prdx2	wilcox	x04PI_3MI	428	FB1
0	7.00862e-120	0.530426	0.98	0.805	1.31468e-115	Sept7	wilcox	x01PI_1Sham	257	FB1
0	7.00862e-120	0.530426	0.98	0.805	1.31468e-115	Sept7	wilcox	x02PI_1MI	186	FB1
0	7.00862e-120	0.530426	0.98	0.805	1.31468e-115	Sept7	wilcox	x03PI_3Sham	254	FB1
0	7.00862e-120	0.530426	0.98	0.805	1.31468e-115	Sept7	wilcox	x04PI_3MI	428	FB1
0	2.80499e-189	0.5293	1	0.887	5.2616e-185	Sec61g	wilcox	x01PI_1Sham	257	FB1
0	2.80499e-189	0.5293	1	0.887	5.2616e-185	Sec61g	wilcox	x02PI_1MI	186	FB1
0	2.80499e-189	0.5293	1	0.887	5.2616e-185	Sec61g	wilcox	x03PI_3Sham	254	FB1
0	2.80499e-189	0.5293	1	0.887	5.2616e-185	Sec61g	wilcox	x04PI_3MI	428	FB1
0	4.88597e-137	0.528708	0.977	0.765	9.1651e-133	Pebp1	wilcox	x01PI_1Sham	257	FB1
0	4.88597e-137	0.528708	0.977	0.765	9.1651e-133	Pebp1	wilcox	x02PI_1MI	186	FB1
0	4.88597e-137	0.528708	0.977	0.765	9.1651e-133	Pebp1	wilcox	x03PI_3Sham	254	FB1
0	4.88597e-137	0.528708	0.977	0.765	9.1651e-133	Pebp1	wilcox	x04PI_3MI	428	FB1
0	2.24447e-150	0.528588	1	0.979	4.21018e-146	Rps20	wilcox	x01PI_1Sham	257	FB1
0	2.24447e-150	0.528588	1	0.979	4.21018e-146	Rps20	wilcox	x02PI_1MI	186	FB1
0	2.24447e-150	0.528588	1	0.979	4.21018e-146	Rps20	wilcox	x03PI_3Sham	254	FB1
0	2.24447e-150	0.528588	1	0.979	4.21018e-146	Rps20	wilcox	x04PI_3MI	428	FB1
0	2.76153e-121	0.527155	0.74	0.408	5.18008e-117	Sec22b	wilcox	x01PI_1Sham	257	FB1
0	2.76153e-121	0.527155	0.74	0.408	5.18008e-117	Sec22b	wilcox	x02PI_1MI	186	FB1
0	2.76153e-121	0.527155	0.74	0.408	5.18008e-117	Sec22b	wilcox	x03PI_3Sham	254	FB1
0	2.76153e-121	0.527155	0.74	0.408	5.18008e-117	Sec22b	wilcox	x04PI_3MI	428	FB1
0	5.77798e-109	0.526796	0.728	0.411	1.08383e-104	Rhoj	wilcox	x01PI_1Sham	257	FB1
0	5.77798e-109	0.526796	0.728	0.411	1.08383e-104	Rhoj	wilcox	x02PI_1MI	186	FB1
0	5.77798e-109	0.526796	0.728	0.411	1.08383e-104	Rhoj	wilcox	x03PI_3Sham	254	FB1
0	5.77798e-109	0.526796	0.728	0.411	1.08383e-104	Rhoj	wilcox	x04PI_3MI	428	FB1
0	8.53866e-145	0.526461	1	0.969	1.60168e-140	Tmsb10	wilcox	x01PI_1Sham	257	FB1
0	8.53866e-145	0.526461	1	0.969	1.60168e-140	Tmsb10	wilcox	x02PI_1MI	186	FB1
0	8.53866e-145	0.526461	1	0.969	1.60168e-140	Tmsb10	wilcox	x03PI_3Sham	254	FB1
0	8.53866e-145	0.526461	1	0.969	1.60168e-140	Tmsb10	wilcox	x04PI_3MI	428	FB1
0	3.53072e-104	0.526204	0.647	0.339	6.62292e-100	Klf9	wilcox	x01PI_1Sham	257	FB1
0	3.53072e-104	0.526204	0.647	0.339	6.62292e-100	Klf9	wilcox	x02PI_1MI	186	FB1
0	3.53072e-104	0.526204	0.647	0.339	6.62292e-100	Klf9	wilcox	x03PI_3Sham	254	FB1
0	3.53072e-104	0.526204	0.647	0.339	6.62292e-100	Klf9	wilcox	x04PI_3MI	428	FB1
0	3.96437e-108	0.526089	0.546	0.253	7.43637e-104	Slc16a2	wilcox	x01PI_1Sham	257	FB1
0	3.96437e-108	0.526089	0.546	0.253	7.43637e-104	Slc16a2	wilcox	x02PI_1MI	186	FB1
0	3.96437e-108	0.526089	0.546	0.253	7.43637e-104	Slc16a2	wilcox	x03PI_3Sham	254	FB1
0	3.96437e-108	0.526089	0.546	0.253	7.43637e-104	Slc16a2	wilcox	x04PI_3MI	428	FB1
0	1.95463e-153	0.522138	1	0.951	3.66649e-149	Rpl12	wilcox	x01PI_1Sham	257	FB1
0	1.95463e-153	0.522138	1	0.951	3.66649e-149	Rpl12	wilcox	x02PI_1MI	186	FB1
0	1.95463e-153	0.522138	1	0.951	3.66649e-149	Rpl12	wilcox	x03PI_3Sham	254	FB1
0	1.95463e-153	0.522138	1	0.951	3.66649e-149	Rpl12	wilcox	x04PI_3MI	428	FB1
0	1.1151e-125	0.521577	0.497	0.198	2.0917e-121	1500009L16Rik	wilcox	x01PI_1Sham	257	FB1
0	1.1151e-125	0.521577	0.497	0.198	2.0917e-121	1500009L16Rik	wilcox	x02PI_1MI	186	FB1
0	1.1151e-125	0.521577	0.497	0.198	2.0917e-121	1500009L16Rik	wilcox	x03PI_3Sham	254	FB1
0	1.1151e-125	0.521577	0.497	0.198	2.0917e-121	1500009L16Rik	wilcox	x04PI_3MI	428	FB1
0	1.03687e-132	0.520809	0.999	0.911	1.94497e-128	Eif3f	wilcox	x01PI_1Sham	257	FB1
0	1.03687e-132	0.520809	0.999	0.911	1.94497e-128	Eif3f	wilcox	x02PI_1MI	186	FB1
0	1.03687e-132	0.520809	0.999	0.911	1.94497e-128	Eif3f	wilcox	x03PI_3Sham	254	FB1
0	1.03687e-132	0.520809	0.999	0.911	1.94497e-128	Eif3f	wilcox	x04PI_3MI	428	FB1
0	1.43623e-133	0.520213	0.558	0.231	2.69409e-129	Rbms3	wilcox	x01PI_1Sham	257	FB1
0	1.43623e-133	0.520213	0.558	0.231	2.69409e-129	Rbms3	wilcox	x02PI_1MI	186	FB1
0	1.43623e-133	0.520213	0.558	0.231	2.69409e-129	Rbms3	wilcox	x03PI_3Sham	254	FB1
0	1.43623e-133	0.520213	0.558	0.231	2.69409e-129	Rbms3	wilcox	x04PI_3MI	428	FB1
0	4.36081e-142	0.519629	0.556	0.221	8.18e-138	Gstm2	wilcox	x01PI_1Sham	257	FB1
0	4.36081e-142	0.519629	0.556	0.221	8.18e-138	Gstm2	wilcox	x02PI_1MI	186	FB1
0	4.36081e-142	0.519629	0.556	0.221	8.18e-138	Gstm2	wilcox	x03PI_3Sham	254	FB1
0	4.36081e-142	0.519629	0.556	0.221	8.18e-138	Gstm2	wilcox	x04PI_3MI	428	FB1
0	6.34018e-97	0.51758	0.825	0.557	1.18929e-92	Zyx	wilcox	x01PI_1Sham	257	FB1
0	6.34018e-97	0.51758	0.825	0.557	1.18929e-92	Zyx	wilcox	x02PI_1MI	186	FB1
0	6.34018e-97	0.51758	0.825	0.557	1.18929e-92	Zyx	wilcox	x03PI_3Sham	254	FB1
0	6.34018e-97	0.51758	0.825	0.557	1.18929e-92	Zyx	wilcox	x04PI_3MI	428	FB1
0	4.27549e-108	0.517488	0.66	0.348	8.01996e-104	Cd302	wilcox	x01PI_1Sham	257	FB1
0	4.27549e-108	0.517488	0.66	0.348	8.01996e-104	Cd302	wilcox	x02PI_1MI	186	FB1
0	4.27549e-108	0.517488	0.66	0.348	8.01996e-104	Cd302	wilcox	x03PI_3Sham	254	FB1
0	4.27549e-108	0.517488	0.66	0.348	8.01996e-104	Cd302	wilcox	x04PI_3MI	428	FB1
0	1.52299e-164	0.517404	0.421	0.123	2.85683e-160	C1qtnf2	wilcox	x01PI_1Sham	257	FB1
0	1.52299e-164	0.517404	0.421	0.123	2.85683e-160	C1qtnf2	wilcox	x02PI_1MI	186	FB1
0	1.52299e-164	0.517404	0.421	0.123	2.85683e-160	C1qtnf2	wilcox	x03PI_3Sham	254	FB1
0	1.52299e-164	0.517404	0.421	0.123	2.85683e-160	C1qtnf2	wilcox	x04PI_3MI	428	FB1
0	1.93133e-167	0.516882	1	0.985	3.62278e-163	Rps15a	wilcox	x01PI_1Sham	257	FB1
0	1.93133e-167	0.516882	1	0.985	3.62278e-163	Rps15a	wilcox	x02PI_1MI	186	FB1
0	1.93133e-167	0.516882	1	0.985	3.62278e-163	Rps15a	wilcox	x03PI_3Sham	254	FB1
0	1.93133e-167	0.516882	1	0.985	3.62278e-163	Rps15a	wilcox	x04PI_3MI	428	FB1
0	4.66407e-125	0.516321	0.896	0.62	8.74887e-121	Sec11a	wilcox	x01PI_1Sham	257	FB1
0	4.66407e-125	0.516321	0.896	0.62	8.74887e-121	Sec11a	wilcox	x02PI_1MI	186	FB1
0	4.66407e-125	0.516321	0.896	0.62	8.74887e-121	Sec11a	wilcox	x03PI_3Sham	254	FB1
0	4.66407e-125	0.516321	0.896	0.62	8.74887e-121	Sec11a	wilcox	x04PI_3MI	428	FB1
0	2.64354e-137	0.516264	0.534	0.211	4.95876e-133	Clmp	wilcox	x01PI_1Sham	257	FB1
0	2.64354e-137	0.516264	0.534	0.211	4.95876e-133	Clmp	wilcox	x02PI_1MI	186	FB1
0	2.64354e-137	0.516264	0.534	0.211	4.95876e-133	Clmp	wilcox	x03PI_3Sham	254	FB1
0	2.64354e-137	0.516264	0.534	0.211	4.95876e-133	Clmp	wilcox	x04PI_3MI	428	FB1
0	7.89438e-112	0.514563	0.916	0.685	1.48083e-107	Fundc2	wilcox	x01PI_1Sham	257	FB1
0	7.89438e-112	0.514563	0.916	0.685	1.48083e-107	Fundc2	wilcox	x02PI_1MI	186	FB1
0	7.89438e-112	0.514563	0.916	0.685	1.48083e-107	Fundc2	wilcox	x03PI_3Sham	254	FB1
0	7.89438e-112	0.514563	0.916	0.685	1.48083e-107	Fundc2	wilcox	x04PI_3MI	428	FB1
0	3.23206e-149	0.513231	0.499	0.177	6.0627e-145	Ank2	wilcox	x01PI_1Sham	257	FB1
0	3.23206e-149	0.513231	0.499	0.177	6.0627e-145	Ank2	wilcox	x02PI_1MI	186	FB1
0	3.23206e-149	0.513231	0.499	0.177	6.0627e-145	Ank2	wilcox	x03PI_3Sham	254	FB1
0	3.23206e-149	0.513231	0.499	0.177	6.0627e-145	Ank2	wilcox	x04PI_3MI	428	FB1
0	3.16467e-28	0.513009	0.645	0.512	5.93629e-24	Rpl21	wilcox	x01PI_1Sham	257	FB1
0	3.16467e-28	0.513009	0.645	0.512	5.93629e-24	Rpl21	wilcox	x02PI_1MI	186	FB1
0	3.16467e-28	0.513009	0.645	0.512	5.93629e-24	Rpl21	wilcox	x03PI_3Sham	254	FB1
0	3.16467e-28	0.513009	0.645	0.512	5.93629e-24	Rpl21	wilcox	x04PI_3MI	428	FB1
0	6.2324e-139	0.512812	0.612	0.263	1.16907e-134	Rab34	wilcox	x01PI_1Sham	257	FB1
0	6.2324e-139	0.512812	0.612	0.263	1.16907e-134	Rab34	wilcox	x02PI_1MI	186	FB1
0	6.2324e-139	0.512812	0.612	0.263	1.16907e-134	Rab34	wilcox	x03PI_3Sham	254	FB1
0	6.2324e-139	0.512812	0.612	0.263	1.16907e-134	Rab34	wilcox	x04PI_3MI	428	FB1
0	2.67328e-140	0.512326	0.995	0.88	5.01453e-136	Morf4l1	wilcox	x01PI_1Sham	257	FB1
0	2.67328e-140	0.512326	0.995	0.88	5.01453e-136	Morf4l1	wilcox	x02PI_1MI	186	FB1
0	2.67328e-140	0.512326	0.995	0.88	5.01453e-136	Morf4l1	wilcox	x03PI_3Sham	254	FB1
0	2.67328e-140	0.512326	0.995	0.88	5.01453e-136	Morf4l1	wilcox	x04PI_3MI	428	FB1
0	3.1616e-127	0.512026	0.819	0.478	5.93052e-123	Fcgrt	wilcox	x01PI_1Sham	257	FB1
0	3.1616e-127	0.512026	0.819	0.478	5.93052e-123	Fcgrt	wilcox	x02PI_1MI	186	FB1
0	3.1616e-127	0.512026	0.819	0.478	5.93052e-123	Fcgrt	wilcox	x03PI_3Sham	254	FB1
0	3.1616e-127	0.512026	0.819	0.478	5.93052e-123	Fcgrt	wilcox	x04PI_3MI	428	FB1
0	5.26394e-105	0.511973	0.836	0.573	9.8741e-101	Ier3ip1	wilcox	x01PI_1Sham	257	FB1
0	5.26394e-105	0.511973	0.836	0.573	9.8741e-101	Ier3ip1	wilcox	x02PI_1MI	186	FB1
0	5.26394e-105	0.511973	0.836	0.573	9.8741e-101	Ier3ip1	wilcox	x03PI_3Sham	254	FB1
0	5.26394e-105	0.511973	0.836	0.573	9.8741e-101	Ier3ip1	wilcox	x04PI_3MI	428	FB1
0	2.52545e-30	0.511313	0.321	0.189	4.73724e-26	Rhox5	wilcox	x01PI_1Sham	257	FB1
0	2.52545e-30	0.511313	0.321	0.189	4.73724e-26	Rhox5	wilcox	x02PI_1MI	186	FB1
0	2.52545e-30	0.511313	0.321	0.189	4.73724e-26	Rhox5	wilcox	x03PI_3Sham	254	FB1
0	2.52545e-30	0.511313	0.321	0.189	4.73724e-26	Rhox5	wilcox	x04PI_3MI	428	FB1
0	4.62669e-113	0.510733	0.513	0.22	8.67875e-109	Smtnl2	wilcox	x01PI_1Sham	257	FB1
0	4.62669e-113	0.510733	0.513	0.22	8.67875e-109	Smtnl2	wilcox	x02PI_1MI	186	FB1
0	4.62669e-113	0.510733	0.513	0.22	8.67875e-109	Smtnl2	wilcox	x03PI_3Sham	254	FB1
0	4.62669e-113	0.510733	0.513	0.22	8.67875e-109	Smtnl2	wilcox	x04PI_3MI	428	FB1
0	1.37963e-139	0.510302	0.977	0.778	2.5879e-135	Hmgn1	wilcox	x01PI_1Sham	257	FB1
0	1.37963e-139	0.510302	0.977	0.778	2.5879e-135	Hmgn1	wilcox	x02PI_1MI	186	FB1
0	1.37963e-139	0.510302	0.977	0.778	2.5879e-135	Hmgn1	wilcox	x03PI_3Sham	254	FB1
0	1.37963e-139	0.510302	0.977	0.778	2.5879e-135	Hmgn1	wilcox	x04PI_3MI	428	FB1
0	2.39023e-110	0.509642	0.809	0.506	4.48359e-106	Atxn10	wilcox	x01PI_1Sham	257	FB1
0	2.39023e-110	0.509642	0.809	0.506	4.48359e-106	Atxn10	wilcox	x02PI_1MI	186	FB1
0	2.39023e-110	0.509642	0.809	0.506	4.48359e-106	Atxn10	wilcox	x03PI_3Sham	254	FB1
0	2.39023e-110	0.509642	0.809	0.506	4.48359e-106	Atxn10	wilcox	x04PI_3MI	428	FB1
0	2.25164e-121	0.509255	0.713	0.378	4.22363e-117	Bcl7c	wilcox	x01PI_1Sham	257	FB1
0	2.25164e-121	0.509255	0.713	0.378	4.22363e-117	Bcl7c	wilcox	x02PI_1MI	186	FB1
0	2.25164e-121	0.509255	0.713	0.378	4.22363e-117	Bcl7c	wilcox	x03PI_3Sham	254	FB1
0	2.25164e-121	0.509255	0.713	0.378	4.22363e-117	Bcl7c	wilcox	x04PI_3MI	428	FB1
0	8.61685e-129	0.509223	0.975	0.785	1.61635e-124	Pdia3	wilcox	x01PI_1Sham	257	FB1
0	8.61685e-129	0.509223	0.975	0.785	1.61635e-124	Pdia3	wilcox	x02PI_1MI	186	FB1
0	8.61685e-129	0.509223	0.975	0.785	1.61635e-124	Pdia3	wilcox	x03PI_3Sham	254	FB1
0	8.61685e-129	0.509223	0.975	0.785	1.61635e-124	Pdia3	wilcox	x04PI_3MI	428	FB1
0	1.12286e-149	0.508584	1	0.99	2.10625e-145	Rpl13a	wilcox	x01PI_1Sham	257	FB1
0	1.12286e-149	0.508584	1	0.99	2.10625e-145	Rpl13a	wilcox	x02PI_1MI	186	FB1
0	1.12286e-149	0.508584	1	0.99	2.10625e-145	Rpl13a	wilcox	x03PI_3Sham	254	FB1
0	1.12286e-149	0.508584	1	0.99	2.10625e-145	Rpl13a	wilcox	x04PI_3MI	428	FB1
0	2.45824e-105	0.508318	0.867	0.606	4.61117e-101	Map1lc3a	wilcox	x01PI_1Sham	257	FB1
0	2.45824e-105	0.508318	0.867	0.606	4.61117e-101	Map1lc3a	wilcox	x02PI_1MI	186	FB1
0	2.45824e-105	0.508318	0.867	0.606	4.61117e-101	Map1lc3a	wilcox	x03PI_3Sham	254	FB1
0	2.45824e-105	0.508318	0.867	0.606	4.61117e-101	Map1lc3a	wilcox	x04PI_3MI	428	FB1
0	8.98919e-101	0.507248	0.565	0.277	1.68619e-96	Pja1	wilcox	x01PI_1Sham	257	FB1
0	8.98919e-101	0.507248	0.565	0.277	1.68619e-96	Pja1	wilcox	x02PI_1MI	186	FB1
0	8.98919e-101	0.507248	0.565	0.277	1.68619e-96	Pja1	wilcox	x03PI_3Sham	254	FB1
0	8.98919e-101	0.507248	0.565	0.277	1.68619e-96	Pja1	wilcox	x04PI_3MI	428	FB1
0	1.35891e-112	0.506265	0.667	0.351	2.54904e-108	Rbms2	wilcox	x01PI_1Sham	257	FB1
0	1.35891e-112	0.506265	0.667	0.351	2.54904e-108	Rbms2	wilcox	x02PI_1MI	186	FB1
0	1.35891e-112	0.506265	0.667	0.351	2.54904e-108	Rbms2	wilcox	x03PI_3Sham	254	FB1
0	1.35891e-112	0.506265	0.667	0.351	2.54904e-108	Rbms2	wilcox	x04PI_3MI	428	FB1
0	2.0042e-129	0.505427	0.953	0.728	3.75947e-125	Swi5	wilcox	x01PI_1Sham	257	FB1
0	2.0042e-129	0.505427	0.953	0.728	3.75947e-125	Swi5	wilcox	x02PI_1MI	186	FB1
0	2.0042e-129	0.505427	0.953	0.728	3.75947e-125	Swi5	wilcox	x03PI_3Sham	254	FB1
0	2.0042e-129	0.505427	0.953	0.728	3.75947e-125	Swi5	wilcox	x04PI_3MI	428	FB1
0	6.52524e-90	0.504753	0.872	0.655	1.224e-85	Rpl10	wilcox	x01PI_1Sham	257	FB1
0	6.52524e-90	0.504753	0.872	0.655	1.224e-85	Rpl10	wilcox	x02PI_1MI	186	FB1
0	6.52524e-90	0.504753	0.872	0.655	1.224e-85	Rpl10	wilcox	x03PI_3Sham	254	FB1
0	6.52524e-90	0.504753	0.872	0.655	1.224e-85	Rpl10	wilcox	x04PI_3MI	428	FB1
0	1.08441e-112	0.503111	0.446	0.173	2.03414e-108	Gas7	wilcox	x01PI_1Sham	257	FB1
0	1.08441e-112	0.503111	0.446	0.173	2.03414e-108	Gas7	wilcox	x02PI_1MI	186	FB1
0	1.08441e-112	0.503111	0.446	0.173	2.03414e-108	Gas7	wilcox	x03PI_3Sham	254	FB1
0	1.08441e-112	0.503111	0.446	0.173	2.03414e-108	Gas7	wilcox	x04PI_3MI	428	FB1
0	2.04957e-103	0.502395	0.825	0.547	3.84458e-99	Ift20	wilcox	x01PI_1Sham	257	FB1
0	2.04957e-103	0.502395	0.825	0.547	3.84458e-99	Ift20	wilcox	x02PI_1MI	186	FB1
0	2.04957e-103	0.502395	0.825	0.547	3.84458e-99	Ift20	wilcox	x03PI_3Sham	254	FB1
0	2.04957e-103	0.502395	0.825	0.547	3.84458e-99	Ift20	wilcox	x04PI_3MI	428	FB1
0	1.28146e-131	0.501337	0.64	0.295	2.40376e-127	Erlec1	wilcox	x01PI_1Sham	257	FB1
0	1.28146e-131	0.501337	0.64	0.295	2.40376e-127	Erlec1	wilcox	x02PI_1MI	186	FB1
0	1.28146e-131	0.501337	0.64	0.295	2.40376e-127	Erlec1	wilcox	x03PI_3Sham	254	FB1
0	1.28146e-131	0.501337	0.64	0.295	2.40376e-127	Erlec1	wilcox	x04PI_3MI	428	FB1
0	5.52747e-121	0.50115	0.692	0.354	1.03684e-116	Yipf5	wilcox	x01PI_1Sham	257	FB1
0	5.52747e-121	0.50115	0.692	0.354	1.03684e-116	Yipf5	wilcox	x02PI_1MI	186	FB1
0	5.52747e-121	0.50115	0.692	0.354	1.03684e-116	Yipf5	wilcox	x03PI_3Sham	254	FB1
0	5.52747e-121	0.50115	0.692	0.354	1.03684e-116	Yipf5	wilcox	x04PI_3MI	428	FB1
0	5.71718e-133	0.500936	0.502	0.191	1.07243e-128	Rem1	wilcox	x01PI_1Sham	257	FB1
0	5.71718e-133	0.500936	0.502	0.191	1.07243e-128	Rem1	wilcox	x02PI_1MI	186	FB1
0	5.71718e-133	0.500936	0.502	0.191	1.07243e-128	Rem1	wilcox	x03PI_3Sham	254	FB1
0	5.71718e-133	0.500936	0.502	0.191	1.07243e-128	Rem1	wilcox	x04PI_3MI	428	FB1
0	3.68013e-129	0.500218	0.69	0.336	6.90319e-125	Fxyd1	wilcox	x01PI_1Sham	257	FB1
0	3.68013e-129	0.500218	0.69	0.336	6.90319e-125	Fxyd1	wilcox	x02PI_1MI	186	FB1
0	3.68013e-129	0.500218	0.69	0.336	6.90319e-125	Fxyd1	wilcox	x03PI_3Sham	254	FB1
0	3.68013e-129	0.500218	0.69	0.336	6.90319e-125	Fxyd1	wilcox	x04PI_3MI	428	FB1
0	1.30474e-109	0.498384	0.789	0.487	2.44743e-105	Sec13	wilcox	x01PI_1Sham	257	FB1
0	1.30474e-109	0.498384	0.789	0.487	2.44743e-105	Sec13	wilcox	x02PI_1MI	186	FB1
0	1.30474e-109	0.498384	0.789	0.487	2.44743e-105	Sec13	wilcox	x03PI_3Sham	254	FB1
0	1.30474e-109	0.498384	0.789	0.487	2.44743e-105	Sec13	wilcox	x04PI_3MI	428	FB1
0	7.00232e-179	0.498276	0.999	0.982	1.3135e-174	Rpl39	wilcox	x01PI_1Sham	257	FB1
0	7.00232e-179	0.498276	0.999	0.982	1.3135e-174	Rpl39	wilcox	x02PI_1MI	186	FB1
0	7.00232e-179	0.498276	0.999	0.982	1.3135e-174	Rpl39	wilcox	x03PI_3Sham	254	FB1
0	7.00232e-179	0.498276	0.999	0.982	1.3135e-174	Rpl39	wilcox	x04PI_3MI	428	FB1
0	2.38265e-178	0.495164	1	0.99	4.46937e-174	Rpl13	wilcox	x01PI_1Sham	257	FB1
0	2.38265e-178	0.495164	1	0.99	4.46937e-174	Rpl13	wilcox	x02PI_1MI	186	FB1
0	2.38265e-178	0.495164	1	0.99	4.46937e-174	Rpl13	wilcox	x03PI_3Sham	254	FB1
0	2.38265e-178	0.495164	1	0.99	4.46937e-174	Rpl13	wilcox	x04PI_3MI	428	FB1
0	1.96466e-135	0.494945	0.53	0.209	3.6853e-131	Wipi1	wilcox	x01PI_1Sham	257	FB1
0	1.96466e-135	0.494945	0.53	0.209	3.6853e-131	Wipi1	wilcox	x02PI_1MI	186	FB1
0	1.96466e-135	0.494945	0.53	0.209	3.6853e-131	Wipi1	wilcox	x03PI_3Sham	254	FB1
0	1.96466e-135	0.494945	0.53	0.209	3.6853e-131	Wipi1	wilcox	x04PI_3MI	428	FB1
0	8.87289e-118	0.494789	0.526	0.223	1.66438e-113	Igsf3	wilcox	x01PI_1Sham	257	FB1
0	8.87289e-118	0.494789	0.526	0.223	1.66438e-113	Igsf3	wilcox	x02PI_1MI	186	FB1
0	8.87289e-118	0.494789	0.526	0.223	1.66438e-113	Igsf3	wilcox	x03PI_3Sham	254	FB1
0	8.87289e-118	0.494789	0.526	0.223	1.66438e-113	Igsf3	wilcox	x04PI_3MI	428	FB1
0	1.27429e-123	0.493711	0.945	0.694	2.39031e-119	Tmed9	wilcox	x01PI_1Sham	257	FB1
0	1.27429e-123	0.493711	0.945	0.694	2.39031e-119	Tmed9	wilcox	x02PI_1MI	186	FB1
0	1.27429e-123	0.493711	0.945	0.694	2.39031e-119	Tmed9	wilcox	x03PI_3Sham	254	FB1
0	1.27429e-123	0.493711	0.945	0.694	2.39031e-119	Tmed9	wilcox	x04PI_3MI	428	FB1
0	2.69032e-136	0.492336	0.6	0.257	5.0465e-132	Praf2	wilcox	x01PI_1Sham	257	FB1
0	2.69032e-136	0.492336	0.6	0.257	5.0465e-132	Praf2	wilcox	x02PI_1MI	186	FB1
0	2.69032e-136	0.492336	0.6	0.257	5.0465e-132	Praf2	wilcox	x03PI_3Sham	254	FB1
0	2.69032e-136	0.492336	0.6	0.257	5.0465e-132	Praf2	wilcox	x04PI_3MI	428	FB1
0	3.48211e-111	0.49209	0.687	0.362	6.53175e-107	Dbn1	wilcox	x01PI_1Sham	257	FB1
0	3.48211e-111	0.49209	0.687	0.362	6.53175e-107	Dbn1	wilcox	x02PI_1MI	186	FB1
0	3.48211e-111	0.49209	0.687	0.362	6.53175e-107	Dbn1	wilcox	x03PI_3Sham	254	FB1
0	3.48211e-111	0.49209	0.687	0.362	6.53175e-107	Dbn1	wilcox	x04PI_3MI	428	FB1
0	1.18477e-112	0.492075	0.815	0.499	2.2224e-108	Hdlbp	wilcox	x01PI_1Sham	257	FB1
0	1.18477e-112	0.492075	0.815	0.499	2.2224e-108	Hdlbp	wilcox	x02PI_1MI	186	FB1
0	1.18477e-112	0.492075	0.815	0.499	2.2224e-108	Hdlbp	wilcox	x03PI_3Sham	254	FB1
0	1.18477e-112	0.492075	0.815	0.499	2.2224e-108	Hdlbp	wilcox	x04PI_3MI	428	FB1
0	6.70604e-58	0.491873	0.764	0.557	1.25792e-53	Nr4a1	wilcox	x01PI_1Sham	257	FB1
0	6.70604e-58	0.491873	0.764	0.557	1.25792e-53	Nr4a1	wilcox	x02PI_1MI	186	FB1
0	6.70604e-58	0.491873	0.764	0.557	1.25792e-53	Nr4a1	wilcox	x03PI_3Sham	254	FB1
0	6.70604e-58	0.491873	0.764	0.557	1.25792e-53	Nr4a1	wilcox	x04PI_3MI	428	FB1
0	2.34609e-129	0.491811	0.396	0.129	4.4008e-125	Gfpt2	wilcox	x01PI_1Sham	257	FB1
0	2.34609e-129	0.491811	0.396	0.129	4.4008e-125	Gfpt2	wilcox	x02PI_1MI	186	FB1
0	2.34609e-129	0.491811	0.396	0.129	4.4008e-125	Gfpt2	wilcox	x03PI_3Sham	254	FB1
0	2.34609e-129	0.491811	0.396	0.129	4.4008e-125	Gfpt2	wilcox	x04PI_3MI	428	FB1
0	2.88424e-144	0.491443	0.809	0.428	5.41025e-140	Ckap4	wilcox	x01PI_1Sham	257	FB1
0	2.88424e-144	0.491443	0.809	0.428	5.41025e-140	Ckap4	wilcox	x02PI_1MI	186	FB1
0	2.88424e-144	0.491443	0.809	0.428	5.41025e-140	Ckap4	wilcox	x03PI_3Sham	254	FB1
0	2.88424e-144	0.491443	0.809	0.428	5.41025e-140	Ckap4	wilcox	x04PI_3MI	428	FB1
0	5.2186e-142	0.490907	1	0.991	9.78905e-138	Rpl18a	wilcox	x01PI_1Sham	257	FB1
0	5.2186e-142	0.490907	1	0.991	9.78905e-138	Rpl18a	wilcox	x02PI_1MI	186	FB1
0	5.2186e-142	0.490907	1	0.991	9.78905e-138	Rpl18a	wilcox	x03PI_3Sham	254	FB1
0	5.2186e-142	0.490907	1	0.991	9.78905e-138	Rpl18a	wilcox	x04PI_3MI	428	FB1
0	1.70033e-145	0.490207	0.604	0.245	3.18948e-141	Fkbp11	wilcox	x01PI_1Sham	257	FB1
0	1.70033e-145	0.490207	0.604	0.245	3.18948e-141	Fkbp11	wilcox	x02PI_1MI	186	FB1
0	1.70033e-145	0.490207	0.604	0.245	3.18948e-141	Fkbp11	wilcox	x03PI_3Sham	254	FB1
0	1.70033e-145	0.490207	0.604	0.245	3.18948e-141	Fkbp11	wilcox	x04PI_3MI	428	FB1
0	4.5792e-167	0.490026	1	0.987	8.58967e-163	Rps8	wilcox	x01PI_1Sham	257	FB1
0	4.5792e-167	0.490026	1	0.987	8.58967e-163	Rps8	wilcox	x02PI_1MI	186	FB1
0	4.5792e-167	0.490026	1	0.987	8.58967e-163	Rps8	wilcox	x03PI_3Sham	254	FB1
0	4.5792e-167	0.490026	1	0.987	8.58967e-163	Rps8	wilcox	x04PI_3MI	428	FB1
0	1.00229e-149	0.489857	1	0.986	1.88009e-145	Rps5	wilcox	x01PI_1Sham	257	FB1
0	1.00229e-149	0.489857	1	0.986	1.88009e-145	Rps5	wilcox	x02PI_1MI	186	FB1
0	1.00229e-149	0.489857	1	0.986	1.88009e-145	Rps5	wilcox	x03PI_3Sham	254	FB1
0	1.00229e-149	0.489857	1	0.986	1.88009e-145	Rps5	wilcox	x04PI_3MI	428	FB1
0	4.67874e-110	0.489219	0.82	0.515	8.77638e-106	Rcn2	wilcox	x01PI_1Sham	257	FB1
0	4.67874e-110	0.489219	0.82	0.515	8.77638e-106	Rcn2	wilcox	x02PI_1MI	186	FB1
0	4.67874e-110	0.489219	0.82	0.515	8.77638e-106	Rcn2	wilcox	x03PI_3Sham	254	FB1
0	4.67874e-110	0.489219	0.82	0.515	8.77638e-106	Rcn2	wilcox	x04PI_3MI	428	FB1
0	1.88059e-115	0.488522	0.822	0.509	3.5276e-111	Tsen34	wilcox	x01PI_1Sham	257	FB1
0	1.88059e-115	0.488522	0.822	0.509	3.5276e-111	Tsen34	wilcox	x02PI_1MI	186	FB1
0	1.88059e-115	0.488522	0.822	0.509	3.5276e-111	Tsen34	wilcox	x03PI_3Sham	254	FB1
0	1.88059e-115	0.488522	0.822	0.509	3.5276e-111	Tsen34	wilcox	x04PI_3MI	428	FB1
0	7.88019e-125	0.487504	0.505	0.201	1.47817e-120	Spry1	wilcox	x01PI_1Sham	257	FB1
0	7.88019e-125	0.487504	0.505	0.201	1.47817e-120	Spry1	wilcox	x02PI_1MI	186	FB1
0	7.88019e-125	0.487504	0.505	0.201	1.47817e-120	Spry1	wilcox	x03PI_3Sham	254	FB1
0	7.88019e-125	0.487504	0.505	0.201	1.47817e-120	Spry1	wilcox	x04PI_3MI	428	FB1
0	3.12934e-129	0.486758	0.537	0.222	5.87001e-125	Ikbip	wilcox	x01PI_1Sham	257	FB1
0	3.12934e-129	0.486758	0.537	0.222	5.87001e-125	Ikbip	wilcox	x02PI_1MI	186	FB1
0	3.12934e-129	0.486758	0.537	0.222	5.87001e-125	Ikbip	wilcox	x03PI_3Sham	254	FB1
0	3.12934e-129	0.486758	0.537	0.222	5.87001e-125	Ikbip	wilcox	x04PI_3MI	428	FB1
0	1.03331e-131	0.485561	0.996	0.86	1.93829e-127	Gabarap	wilcox	x01PI_1Sham	257	FB1
0	1.03331e-131	0.485561	0.996	0.86	1.93829e-127	Gabarap	wilcox	x02PI_1MI	186	FB1
0	1.03331e-131	0.485561	0.996	0.86	1.93829e-127	Gabarap	wilcox	x03PI_3Sham	254	FB1
0	1.03331e-131	0.485561	0.996	0.86	1.93829e-127	Gabarap	wilcox	x04PI_3MI	428	FB1
0	1.20565e-79	0.485401	0.703	0.452	2.26155e-75	Dpysl2	wilcox	x01PI_1Sham	257	FB1
0	1.20565e-79	0.485401	0.703	0.452	2.26155e-75	Dpysl2	wilcox	x02PI_1MI	186	FB1
0	1.20565e-79	0.485401	0.703	0.452	2.26155e-75	Dpysl2	wilcox	x03PI_3Sham	254	FB1
0	1.20565e-79	0.485401	0.703	0.452	2.26155e-75	Dpysl2	wilcox	x04PI_3MI	428	FB1
0	4.68148e-81	0.484849	0.404	0.174	8.78152e-77	Clca3a1	wilcox	x01PI_1Sham	257	FB1
0	4.68148e-81	0.484849	0.404	0.174	8.78152e-77	Clca3a1	wilcox	x02PI_1MI	186	FB1
0	4.68148e-81	0.484849	0.404	0.174	8.78152e-77	Clca3a1	wilcox	x03PI_3Sham	254	FB1
0	4.68148e-81	0.484849	0.404	0.174	8.78152e-77	Clca3a1	wilcox	x04PI_3MI	428	FB1
0	2.34211e-132	0.484483	0.484	0.183	4.39333e-128	Podxl2	wilcox	x01PI_1Sham	257	FB1
0	2.34211e-132	0.484483	0.484	0.183	4.39333e-128	Podxl2	wilcox	x02PI_1MI	186	FB1
0	2.34211e-132	0.484483	0.484	0.183	4.39333e-128	Podxl2	wilcox	x03PI_3Sham	254	FB1
0	2.34211e-132	0.484483	0.484	0.183	4.39333e-128	Podxl2	wilcox	x04PI_3MI	428	FB1
0	1.75729e-101	0.483943	0.931	0.7	3.29632e-97	Cnn3	wilcox	x01PI_1Sham	257	FB1
0	1.75729e-101	0.483943	0.931	0.7	3.29632e-97	Cnn3	wilcox	x02PI_1MI	186	FB1
0	1.75729e-101	0.483943	0.931	0.7	3.29632e-97	Cnn3	wilcox	x03PI_3Sham	254	FB1
0	1.75729e-101	0.483943	0.931	0.7	3.29632e-97	Cnn3	wilcox	x04PI_3MI	428	FB1
0	3.41584e-158	0.483605	1	0.981	6.40744e-154	Rpl14	wilcox	x01PI_1Sham	257	FB1
0	3.41584e-158	0.483605	1	0.981	6.40744e-154	Rpl14	wilcox	x02PI_1MI	186	FB1
0	3.41584e-158	0.483605	1	0.981	6.40744e-154	Rpl14	wilcox	x03PI_3Sham	254	FB1
0	3.41584e-158	0.483605	1	0.981	6.40744e-154	Rpl14	wilcox	x04PI_3MI	428	FB1
0	3.31225e-119	0.480524	0.964	0.744	6.21312e-115	Spcs1	wilcox	x01PI_1Sham	257	FB1
0	3.31225e-119	0.480524	0.964	0.744	6.21312e-115	Spcs1	wilcox	x02PI_1MI	186	FB1
0	3.31225e-119	0.480524	0.964	0.744	6.21312e-115	Spcs1	wilcox	x03PI_3Sham	254	FB1
0	3.31225e-119	0.480524	0.964	0.744	6.21312e-115	Spcs1	wilcox	x04PI_3MI	428	FB1
0	1.45364e-116	0.480508	0.404	0.142	2.72673e-112	Vstm4	wilcox	x01PI_1Sham	257	FB1
0	1.45364e-116	0.480508	0.404	0.142	2.72673e-112	Vstm4	wilcox	x02PI_1MI	186	FB1
0	1.45364e-116	0.480508	0.404	0.142	2.72673e-112	Vstm4	wilcox	x03PI_3Sham	254	FB1
0	1.45364e-116	0.480508	0.404	0.142	2.72673e-112	Vstm4	wilcox	x04PI_3MI	428	FB1
0	7.96021e-63	0.48042	0.66	0.427	1.49318e-58	Cpe	wilcox	x01PI_1Sham	257	FB1
0	7.96021e-63	0.48042	0.66	0.427	1.49318e-58	Cpe	wilcox	x02PI_1MI	186	FB1
0	7.96021e-63	0.48042	0.66	0.427	1.49318e-58	Cpe	wilcox	x03PI_3Sham	254	FB1
0	7.96021e-63	0.48042	0.66	0.427	1.49318e-58	Cpe	wilcox	x04PI_3MI	428	FB1
0	1.35776e-135	0.47724	0.551	0.222	2.54688e-131	Fam114a1	wilcox	x01PI_1Sham	257	FB1
0	1.35776e-135	0.47724	0.551	0.222	2.54688e-131	Fam114a1	wilcox	x02PI_1MI	186	FB1
0	1.35776e-135	0.47724	0.551	0.222	2.54688e-131	Fam114a1	wilcox	x03PI_3Sham	254	FB1
0	1.35776e-135	0.47724	0.551	0.222	2.54688e-131	Fam114a1	wilcox	x04PI_3MI	428	FB1
0	6.57916e-149	0.475718	0.418	0.127	1.23412e-144	Steap3	wilcox	x01PI_1Sham	257	FB1
0	6.57916e-149	0.475718	0.418	0.127	1.23412e-144	Steap3	wilcox	x02PI_1MI	186	FB1
0	6.57916e-149	0.475718	0.418	0.127	1.23412e-144	Steap3	wilcox	x03PI_3Sham	254	FB1
0	6.57916e-149	0.475718	0.418	0.127	1.23412e-144	Steap3	wilcox	x04PI_3MI	428	FB1
0	6.37199e-48	0.47556	0.268	0.119	1.19526e-43	Pi16	wilcox	x01PI_1Sham	257	FB1
0	6.37199e-48	0.47556	0.268	0.119	1.19526e-43	Pi16	wilcox	x02PI_1MI	186	FB1
0	6.37199e-48	0.47556	0.268	0.119	1.19526e-43	Pi16	wilcox	x03PI_3Sham	254	FB1
0	6.37199e-48	0.47556	0.268	0.119	1.19526e-43	Pi16	wilcox	x04PI_3MI	428	FB1
0	9.2498e-116	0.475537	0.397	0.139	1.73508e-111	Matn4	wilcox	x01PI_1Sham	257	FB1
0	9.2498e-116	0.475537	0.397	0.139	1.73508e-111	Matn4	wilcox	x02PI_1MI	186	FB1
0	9.2498e-116	0.475537	0.397	0.139	1.73508e-111	Matn4	wilcox	x03PI_3Sham	254	FB1
0	9.2498e-116	0.475537	0.397	0.139	1.73508e-111	Matn4	wilcox	x04PI_3MI	428	FB1
0	5.96982e-134	0.473176	0.988	0.811	1.11982e-129	Mrfap1	wilcox	x01PI_1Sham	257	FB1
0	5.96982e-134	0.473176	0.988	0.811	1.11982e-129	Mrfap1	wilcox	x02PI_1MI	186	FB1
0	5.96982e-134	0.473176	0.988	0.811	1.11982e-129	Mrfap1	wilcox	x03PI_3Sham	254	FB1
0	5.96982e-134	0.473176	0.988	0.811	1.11982e-129	Mrfap1	wilcox	x04PI_3MI	428	FB1
0	6.95994e-123	0.472992	0.993	0.823	1.30555e-118	Npc2	wilcox	x01PI_1Sham	257	FB1
0	6.95994e-123	0.472992	0.993	0.823	1.30555e-118	Npc2	wilcox	x02PI_1MI	186	FB1
0	6.95994e-123	0.472992	0.993	0.823	1.30555e-118	Npc2	wilcox	x03PI_3Sham	254	FB1
0	6.95994e-123	0.472992	0.993	0.823	1.30555e-118	Npc2	wilcox	x04PI_3MI	428	FB1
0	2.29259e-138	0.47246	0.998	0.974	4.30044e-134	Rpl7	wilcox	x01PI_1Sham	257	FB1
0	2.29259e-138	0.47246	0.998	0.974	4.30044e-134	Rpl7	wilcox	x02PI_1MI	186	FB1
0	2.29259e-138	0.47246	0.998	0.974	4.30044e-134	Rpl7	wilcox	x03PI_3Sham	254	FB1
0	2.29259e-138	0.47246	0.998	0.974	4.30044e-134	Rpl7	wilcox	x04PI_3MI	428	FB1
0	1.55146e-77	0.47118	0.749	0.5	2.91024e-73	Carhsp1	wilcox	x01PI_1Sham	257	FB1
0	1.55146e-77	0.47118	0.749	0.5	2.91024e-73	Carhsp1	wilcox	x02PI_1MI	186	FB1
0	1.55146e-77	0.47118	0.749	0.5	2.91024e-73	Carhsp1	wilcox	x03PI_3Sham	254	FB1
0	1.55146e-77	0.47118	0.749	0.5	2.91024e-73	Carhsp1	wilcox	x04PI_3MI	428	FB1
0	3.15774e-138	0.470137	1	0.944	5.92328e-134	Gnb2l1	wilcox	x01PI_1Sham	257	FB1
0	3.15774e-138	0.470137	1	0.944	5.92328e-134	Gnb2l1	wilcox	x02PI_1MI	186	FB1
0	3.15774e-138	0.470137	1	0.944	5.92328e-134	Gnb2l1	wilcox	x03PI_3Sham	254	FB1
0	3.15774e-138	0.470137	1	0.944	5.92328e-134	Gnb2l1	wilcox	x04PI_3MI	428	FB1
0	6.82932e-74	0.469624	0.314	0.12	1.28104e-69	Tnfaip6	wilcox	x01PI_1Sham	257	FB1
0	6.82932e-74	0.469624	0.314	0.12	1.28104e-69	Tnfaip6	wilcox	x02PI_1MI	186	FB1
0	6.82932e-74	0.469624	0.314	0.12	1.28104e-69	Tnfaip6	wilcox	x03PI_3Sham	254	FB1
0	6.82932e-74	0.469624	0.314	0.12	1.28104e-69	Tnfaip6	wilcox	x04PI_3MI	428	FB1
0	1.9902e-84	0.46831	0.832	0.594	3.73322e-80	Ccnd3	wilcox	x01PI_1Sham	257	FB1
0	1.9902e-84	0.46831	0.832	0.594	3.73322e-80	Ccnd3	wilcox	x02PI_1MI	186	FB1
0	1.9902e-84	0.46831	0.832	0.594	3.73322e-80	Ccnd3	wilcox	x03PI_3Sham	254	FB1
0	1.9902e-84	0.46831	0.832	0.594	3.73322e-80	Ccnd3	wilcox	x04PI_3MI	428	FB1
0	4.98005e-130	0.466264	0.999	0.92	9.34158e-126	Ifitm2	wilcox	x01PI_1Sham	257	FB1
0	4.98005e-130	0.466264	0.999	0.92	9.34158e-126	Ifitm2	wilcox	x02PI_1MI	186	FB1
0	4.98005e-130	0.466264	0.999	0.92	9.34158e-126	Ifitm2	wilcox	x03PI_3Sham	254	FB1
0	4.98005e-130	0.466264	0.999	0.92	9.34158e-126	Ifitm2	wilcox	x04PI_3MI	428	FB1
0	2.25728e-98	0.466233	0.968	0.799	4.23421e-94	2700060E02Rik	wilcox	x01PI_1Sham	257	FB1
0	2.25728e-98	0.466233	0.968	0.799	4.23421e-94	2700060E02Rik	wilcox	x02PI_1MI	186	FB1
0	2.25728e-98	0.466233	0.968	0.799	4.23421e-94	2700060E02Rik	wilcox	x03PI_3Sham	254	FB1
0	2.25728e-98	0.466233	0.968	0.799	4.23421e-94	2700060E02Rik	wilcox	x04PI_3MI	428	FB1
0	1.01297e-106	0.466145	0.821	0.516	1.90013e-102	Oat	wilcox	x01PI_1Sham	257	FB1
0	1.01297e-106	0.466145	0.821	0.516	1.90013e-102	Oat	wilcox	x02PI_1MI	186	FB1
0	1.01297e-106	0.466145	0.821	0.516	1.90013e-102	Oat	wilcox	x03PI_3Sham	254	FB1
0	1.01297e-106	0.466145	0.821	0.516	1.90013e-102	Oat	wilcox	x04PI_3MI	428	FB1
0	5.6785e-87	0.464698	0.532	0.265	1.06517e-82	Uap1	wilcox	x01PI_1Sham	257	FB1
0	5.6785e-87	0.464698	0.532	0.265	1.06517e-82	Uap1	wilcox	x02PI_1MI	186	FB1
0	5.6785e-87	0.464698	0.532	0.265	1.06517e-82	Uap1	wilcox	x03PI_3Sham	254	FB1
0	5.6785e-87	0.464698	0.532	0.265	1.06517e-82	Uap1	wilcox	x04PI_3MI	428	FB1
0	4.86091e-88	0.463744	0.943	0.759	9.1181e-84	Rsrp1	wilcox	x01PI_1Sham	257	FB1
0	4.86091e-88	0.463744	0.943	0.759	9.1181e-84	Rsrp1	wilcox	x02PI_1MI	186	FB1
0	4.86091e-88	0.463744	0.943	0.759	9.1181e-84	Rsrp1	wilcox	x03PI_3Sham	254	FB1
0	4.86091e-88	0.463744	0.943	0.759	9.1181e-84	Rsrp1	wilcox	x04PI_3MI	428	FB1
0	1.53347e-102	0.463644	0.999	0.945	2.87648e-98	Gm8730	wilcox	x01PI_1Sham	257	FB1
0	1.53347e-102	0.463644	0.999	0.945	2.87648e-98	Gm8730	wilcox	x02PI_1MI	186	FB1
0	1.53347e-102	0.463644	0.999	0.945	2.87648e-98	Gm8730	wilcox	x03PI_3Sham	254	FB1
0	1.53347e-102	0.463644	0.999	0.945	2.87648e-98	Gm8730	wilcox	x04PI_3MI	428	FB1
0	1.07426e-151	0.462709	0.544	0.195	2.0151e-147	Creb3l1	wilcox	x01PI_1Sham	257	FB1
0	1.07426e-151	0.462709	0.544	0.195	2.0151e-147	Creb3l1	wilcox	x02PI_1MI	186	FB1
0	1.07426e-151	0.462709	0.544	0.195	2.0151e-147	Creb3l1	wilcox	x03PI_3Sham	254	FB1
0	1.07426e-151	0.462709	0.544	0.195	2.0151e-147	Creb3l1	wilcox	x04PI_3MI	428	FB1
0	2.35225e-90	0.46183	0.858	0.605	4.41235e-86	Cd47	wilcox	x01PI_1Sham	257	FB1
0	2.35225e-90	0.46183	0.858	0.605	4.41235e-86	Cd47	wilcox	x02PI_1MI	186	FB1
0	2.35225e-90	0.46183	0.858	0.605	4.41235e-86	Cd47	wilcox	x03PI_3Sham	254	FB1
0	2.35225e-90	0.46183	0.858	0.605	4.41235e-86	Cd47	wilcox	x04PI_3MI	428	FB1
0	5.41505e-101	0.460996	0.458	0.195	1.01576e-96	Arap1	wilcox	x01PI_1Sham	257	FB1
0	5.41505e-101	0.460996	0.458	0.195	1.01576e-96	Arap1	wilcox	x02PI_1MI	186	FB1
0	5.41505e-101	0.460996	0.458	0.195	1.01576e-96	Arap1	wilcox	x03PI_3Sham	254	FB1
0	5.41505e-101	0.460996	0.458	0.195	1.01576e-96	Arap1	wilcox	x04PI_3MI	428	FB1
0	2.55004e-112	0.460761	0.982	0.831	4.78336e-108	Selk	wilcox	x01PI_1Sham	257	FB1
0	2.55004e-112	0.460761	0.982	0.831	4.78336e-108	Selk	wilcox	x02PI_1MI	186	FB1
0	2.55004e-112	0.460761	0.982	0.831	4.78336e-108	Selk	wilcox	x03PI_3Sham	254	FB1
0	2.55004e-112	0.460761	0.982	0.831	4.78336e-108	Selk	wilcox	x04PI_3MI	428	FB1
0	1.27328e-117	0.460307	0.924	0.649	2.38842e-113	Manf	wilcox	x01PI_1Sham	257	FB1
0	1.27328e-117	0.460307	0.924	0.649	2.38842e-113	Manf	wilcox	x02PI_1MI	186	FB1
0	1.27328e-117	0.460307	0.924	0.649	2.38842e-113	Manf	wilcox	x03PI_3Sham	254	FB1
0	1.27328e-117	0.460307	0.924	0.649	2.38842e-113	Manf	wilcox	x04PI_3MI	428	FB1
0	1.27279e-129	0.460109	0.999	0.946	2.3875e-125	Itm2b	wilcox	x01PI_1Sham	257	FB1
0	1.27279e-129	0.460109	0.999	0.946	2.3875e-125	Itm2b	wilcox	x02PI_1MI	186	FB1
0	1.27279e-129	0.460109	0.999	0.946	2.3875e-125	Itm2b	wilcox	x03PI_3Sham	254	FB1
0	1.27279e-129	0.460109	0.999	0.946	2.3875e-125	Itm2b	wilcox	x04PI_3MI	428	FB1
0	2.97381e-134	0.459933	0.507	0.192	5.57828e-130	Cacnb3	wilcox	x01PI_1Sham	257	FB1
0	2.97381e-134	0.459933	0.507	0.192	5.57828e-130	Cacnb3	wilcox	x02PI_1MI	186	FB1
0	2.97381e-134	0.459933	0.507	0.192	5.57828e-130	Cacnb3	wilcox	x03PI_3Sham	254	FB1
0	2.97381e-134	0.459933	0.507	0.192	5.57828e-130	Cacnb3	wilcox	x04PI_3MI	428	FB1
0	5.72492e-97	0.459852	0.668	0.371	1.07388e-92	Cttn	wilcox	x01PI_1Sham	257	FB1
0	5.72492e-97	0.459852	0.668	0.371	1.07388e-92	Cttn	wilcox	x02PI_1MI	186	FB1
0	5.72492e-97	0.459852	0.668	0.371	1.07388e-92	Cttn	wilcox	x03PI_3Sham	254	FB1
0	5.72492e-97	0.459852	0.668	0.371	1.07388e-92	Cttn	wilcox	x04PI_3MI	428	FB1
0	2.81248e-108	0.45954	0.914	0.656	5.27566e-104	Ssr3	wilcox	x01PI_1Sham	257	FB1
0	2.81248e-108	0.45954	0.914	0.656	5.27566e-104	Ssr3	wilcox	x02PI_1MI	186	FB1
0	2.81248e-108	0.45954	0.914	0.656	5.27566e-104	Ssr3	wilcox	x03PI_3Sham	254	FB1
0	2.81248e-108	0.45954	0.914	0.656	5.27566e-104	Ssr3	wilcox	x04PI_3MI	428	FB1
0	3.92374e-105	0.459322	0.911	0.706	7.36014e-101	Ost4	wilcox	x01PI_1Sham	257	FB1
0	3.92374e-105	0.459322	0.911	0.706	7.36014e-101	Ost4	wilcox	x02PI_1MI	186	FB1
0	3.92374e-105	0.459322	0.911	0.706	7.36014e-101	Ost4	wilcox	x03PI_3Sham	254	FB1
0	3.92374e-105	0.459322	0.911	0.706	7.36014e-101	Ost4	wilcox	x04PI_3MI	428	FB1
0	5.32207e-89	0.458995	0.789	0.514	9.98314e-85	Ap3s1	wilcox	x01PI_1Sham	257	FB1
0	5.32207e-89	0.458995	0.789	0.514	9.98314e-85	Ap3s1	wilcox	x02PI_1MI	186	FB1
0	5.32207e-89	0.458995	0.789	0.514	9.98314e-85	Ap3s1	wilcox	x03PI_3Sham	254	FB1
0	5.32207e-89	0.458995	0.789	0.514	9.98314e-85	Ap3s1	wilcox	x04PI_3MI	428	FB1
0	2.89475e-89	0.458492	0.902	0.693	5.42996e-85	Paip2	wilcox	x01PI_1Sham	257	FB1
0	2.89475e-89	0.458492	0.902	0.693	5.42996e-85	Paip2	wilcox	x02PI_1MI	186	FB1
0	2.89475e-89	0.458492	0.902	0.693	5.42996e-85	Paip2	wilcox	x03PI_3Sham	254	FB1
0	2.89475e-89	0.458492	0.902	0.693	5.42996e-85	Paip2	wilcox	x04PI_3MI	428	FB1
0	7.93177e-101	0.458465	0.763	0.457	1.48784e-96	9530068E07Rik	wilcox	x01PI_1Sham	257	FB1
0	7.93177e-101	0.458465	0.763	0.457	1.48784e-96	9530068E07Rik	wilcox	x02PI_1MI	186	FB1
0	7.93177e-101	0.458465	0.763	0.457	1.48784e-96	9530068E07Rik	wilcox	x03PI_3Sham	254	FB1
0	7.93177e-101	0.458465	0.763	0.457	1.48784e-96	9530068E07Rik	wilcox	x04PI_3MI	428	FB1
0	5.69554e-86	0.458433	0.8	0.53	1.06837e-81	Cmtm3	wilcox	x01PI_1Sham	257	FB1
0	5.69554e-86	0.458433	0.8	0.53	1.06837e-81	Cmtm3	wilcox	x02PI_1MI	186	FB1
0	5.69554e-86	0.458433	0.8	0.53	1.06837e-81	Cmtm3	wilcox	x03PI_3Sham	254	FB1
0	5.69554e-86	0.458433	0.8	0.53	1.06837e-81	Cmtm3	wilcox	x04PI_3MI	428	FB1
0	3.28816e-79	0.458051	0.838	0.599	6.16793e-75	Gm9844	wilcox	x01PI_1Sham	257	FB1
0	3.28816e-79	0.458051	0.838	0.599	6.16793e-75	Gm9844	wilcox	x02PI_1MI	186	FB1
0	3.28816e-79	0.458051	0.838	0.599	6.16793e-75	Gm9844	wilcox	x03PI_3Sham	254	FB1
0	3.28816e-79	0.458051	0.838	0.599	6.16793e-75	Gm9844	wilcox	x04PI_3MI	428	FB1
0	4.12321e-121	0.457556	0.997	0.906	7.73432e-117	Hspa5	wilcox	x01PI_1Sham	257	FB1
0	4.12321e-121	0.457556	0.997	0.906	7.73432e-117	Hspa5	wilcox	x02PI_1MI	186	FB1
0	4.12321e-121	0.457556	0.997	0.906	7.73432e-117	Hspa5	wilcox	x03PI_3Sham	254	FB1
0	4.12321e-121	0.457556	0.997	0.906	7.73432e-117	Hspa5	wilcox	x04PI_3MI	428	FB1
0	2.47707e-119	0.456776	0.313	0.089	4.64648e-115	Col11a1	wilcox	x01PI_1Sham	257	FB1
0	2.47707e-119	0.456776	0.313	0.089	4.64648e-115	Col11a1	wilcox	x02PI_1MI	186	FB1
0	2.47707e-119	0.456776	0.313	0.089	4.64648e-115	Col11a1	wilcox	x03PI_3Sham	254	FB1
0	2.47707e-119	0.456776	0.313	0.089	4.64648e-115	Col11a1	wilcox	x04PI_3MI	428	FB1
0	2.14777e-95	0.455796	0.692	0.4	4.02878e-91	Adprh	wilcox	x01PI_1Sham	257	FB1
0	2.14777e-95	0.455796	0.692	0.4	4.02878e-91	Adprh	wilcox	x02PI_1MI	186	FB1
0	2.14777e-95	0.455796	0.692	0.4	4.02878e-91	Adprh	wilcox	x03PI_3Sham	254	FB1
0	2.14777e-95	0.455796	0.692	0.4	4.02878e-91	Adprh	wilcox	x04PI_3MI	428	FB1
0	2.79085e-143	0.455656	1	0.975	5.23507e-139	Rpl3	wilcox	x01PI_1Sham	257	FB1
0	2.79085e-143	0.455656	1	0.975	5.23507e-139	Rpl3	wilcox	x02PI_1MI	186	FB1
0	2.79085e-143	0.455656	1	0.975	5.23507e-139	Rpl3	wilcox	x03PI_3Sham	254	FB1
0	2.79085e-143	0.455656	1	0.975	5.23507e-139	Rpl3	wilcox	x04PI_3MI	428	FB1
0	9.58585e-94	0.455273	0.676	0.379	1.79811e-89	Sgce	wilcox	x01PI_1Sham	257	FB1
0	9.58585e-94	0.455273	0.676	0.379	1.79811e-89	Sgce	wilcox	x02PI_1MI	186	FB1
0	9.58585e-94	0.455273	0.676	0.379	1.79811e-89	Sgce	wilcox	x03PI_3Sham	254	FB1
0	9.58585e-94	0.455273	0.676	0.379	1.79811e-89	Sgce	wilcox	x04PI_3MI	428	FB1
0	4.76644e-64	0.454885	0.958	0.835	8.94089e-60	Id3	wilcox	x01PI_1Sham	257	FB1
0	4.76644e-64	0.454885	0.958	0.835	8.94089e-60	Id3	wilcox	x02PI_1MI	186	FB1
0	4.76644e-64	0.454885	0.958	0.835	8.94089e-60	Id3	wilcox	x03PI_3Sham	254	FB1
0	4.76644e-64	0.454885	0.958	0.835	8.94089e-60	Id3	wilcox	x04PI_3MI	428	FB1
0	1.40195e-87	0.454075	0.673	0.391	2.62977e-83	Armcx3	wilcox	x01PI_1Sham	257	FB1
0	1.40195e-87	0.454075	0.673	0.391	2.62977e-83	Armcx3	wilcox	x02PI_1MI	186	FB1
0	1.40195e-87	0.454075	0.673	0.391	2.62977e-83	Armcx3	wilcox	x03PI_3Sham	254	FB1
0	1.40195e-87	0.454075	0.673	0.391	2.62977e-83	Armcx3	wilcox	x04PI_3MI	428	FB1
0	2.08704e-97	0.453365	0.699	0.389	3.91487e-93	Npdc1	wilcox	x01PI_1Sham	257	FB1
0	2.08704e-97	0.453365	0.699	0.389	3.91487e-93	Npdc1	wilcox	x02PI_1MI	186	FB1
0	2.08704e-97	0.453365	0.699	0.389	3.91487e-93	Npdc1	wilcox	x03PI_3Sham	254	FB1
0	2.08704e-97	0.453365	0.699	0.389	3.91487e-93	Npdc1	wilcox	x04PI_3MI	428	FB1
0	7.62061e-97	0.452703	0.645	0.348	1.42947e-92	Epb41l2	wilcox	x01PI_1Sham	257	FB1
0	7.62061e-97	0.452703	0.645	0.348	1.42947e-92	Epb41l2	wilcox	x02PI_1MI	186	FB1
0	7.62061e-97	0.452703	0.645	0.348	1.42947e-92	Epb41l2	wilcox	x03PI_3Sham	254	FB1
0	7.62061e-97	0.452703	0.645	0.348	1.42947e-92	Epb41l2	wilcox	x04PI_3MI	428	FB1
0	4.80911e-97	0.452487	0.678	0.38	9.02094e-93	Parva	wilcox	x01PI_1Sham	257	FB1
0	4.80911e-97	0.452487	0.678	0.38	9.02094e-93	Parva	wilcox	x02PI_1MI	186	FB1
0	4.80911e-97	0.452487	0.678	0.38	9.02094e-93	Parva	wilcox	x03PI_3Sham	254	FB1
0	4.80911e-97	0.452487	0.678	0.38	9.02094e-93	Parva	wilcox	x04PI_3MI	428	FB1
0	2.98553e-106	0.452394	0.26	0.071	5.60027e-102	Pdgfrl	wilcox	x01PI_1Sham	257	FB1
0	2.98553e-106	0.452394	0.26	0.071	5.60027e-102	Pdgfrl	wilcox	x02PI_1MI	186	FB1
0	2.98553e-106	0.452394	0.26	0.071	5.60027e-102	Pdgfrl	wilcox	x03PI_3Sham	254	FB1
0	2.98553e-106	0.452394	0.26	0.071	5.60027e-102	Pdgfrl	wilcox	x04PI_3MI	428	FB1
0	3.85757e-96	0.449758	0.631	0.336	7.23603e-92	Smarca2	wilcox	x01PI_1Sham	257	FB1
0	3.85757e-96	0.449758	0.631	0.336	7.23603e-92	Smarca2	wilcox	x02PI_1MI	186	FB1
0	3.85757e-96	0.449758	0.631	0.336	7.23603e-92	Smarca2	wilcox	x03PI_3Sham	254	FB1
0	3.85757e-96	0.449758	0.631	0.336	7.23603e-92	Smarca2	wilcox	x04PI_3MI	428	FB1
0	5.4135e-90	0.447786	0.956	0.803	1.01546e-85	Jund	wilcox	x01PI_1Sham	257	FB1
0	5.4135e-90	0.447786	0.956	0.803	1.01546e-85	Jund	wilcox	x02PI_1MI	186	FB1
0	5.4135e-90	0.447786	0.956	0.803	1.01546e-85	Jund	wilcox	x03PI_3Sham	254	FB1
0	5.4135e-90	0.447786	0.956	0.803	1.01546e-85	Jund	wilcox	x04PI_3MI	428	FB1
0	4.18376e-106	0.447304	0.688	0.372	7.84791e-102	Yif1a	wilcox	x01PI_1Sham	257	FB1
0	4.18376e-106	0.447304	0.688	0.372	7.84791e-102	Yif1a	wilcox	x02PI_1MI	186	FB1
0	4.18376e-106	0.447304	0.688	0.372	7.84791e-102	Yif1a	wilcox	x03PI_3Sham	254	FB1
0	4.18376e-106	0.447304	0.688	0.372	7.84791e-102	Yif1a	wilcox	x04PI_3MI	428	FB1
0	3.02309e-144	0.447146	1	0.969	5.67071e-140	Rpl17	wilcox	x01PI_1Sham	257	FB1
0	3.02309e-144	0.447146	1	0.969	5.67071e-140	Rpl17	wilcox	x02PI_1MI	186	FB1
0	3.02309e-144	0.447146	1	0.969	5.67071e-140	Rpl17	wilcox	x03PI_3Sham	254	FB1
0	3.02309e-144	0.447146	1	0.969	5.67071e-140	Rpl17	wilcox	x04PI_3MI	428	FB1
0	1.09289e-132	0.446713	0.308	0.08	2.05004e-128	Slc38a5	wilcox	x01PI_1Sham	257	FB1
0	1.09289e-132	0.446713	0.308	0.08	2.05004e-128	Slc38a5	wilcox	x02PI_1MI	186	FB1
0	1.09289e-132	0.446713	0.308	0.08	2.05004e-128	Slc38a5	wilcox	x03PI_3Sham	254	FB1
0	1.09289e-132	0.446713	0.308	0.08	2.05004e-128	Slc38a5	wilcox	x04PI_3MI	428	FB1
0	1.94368e-126	0.446016	0.995	0.886	3.64596e-122	Sepw1	wilcox	x01PI_1Sham	257	FB1
0	1.94368e-126	0.446016	0.995	0.886	3.64596e-122	Sepw1	wilcox	x02PI_1MI	186	FB1
0	1.94368e-126	0.446016	0.995	0.886	3.64596e-122	Sepw1	wilcox	x03PI_3Sham	254	FB1
0	1.94368e-126	0.446016	0.995	0.886	3.64596e-122	Sepw1	wilcox	x04PI_3MI	428	FB1
0	2.19793e-118	0.445772	0.982	0.82	4.12287e-114	Capns1	wilcox	x01PI_1Sham	257	FB1
0	2.19793e-118	0.445772	0.982	0.82	4.12287e-114	Capns1	wilcox	x02PI_1MI	186	FB1
0	2.19793e-118	0.445772	0.982	0.82	4.12287e-114	Capns1	wilcox	x03PI_3Sham	254	FB1
0	2.19793e-118	0.445772	0.982	0.82	4.12287e-114	Capns1	wilcox	x04PI_3MI	428	FB1
0	1.03826e-129	0.444401	0.981	0.833	1.94757e-125	Anxa2	wilcox	x01PI_1Sham	257	FB1
0	1.03826e-129	0.444401	0.981	0.833	1.94757e-125	Anxa2	wilcox	x02PI_1MI	186	FB1
0	1.03826e-129	0.444401	0.981	0.833	1.94757e-125	Anxa2	wilcox	x03PI_3Sham	254	FB1
0	1.03826e-129	0.444401	0.981	0.833	1.94757e-125	Anxa2	wilcox	x04PI_3MI	428	FB1
0	5.07059e-151	0.443842	0.595	0.231	9.51142e-147	Lox	wilcox	x01PI_1Sham	257	FB1
0	5.07059e-151	0.443842	0.595	0.231	9.51142e-147	Lox	wilcox	x02PI_1MI	186	FB1
0	5.07059e-151	0.443842	0.595	0.231	9.51142e-147	Lox	wilcox	x03PI_3Sham	254	FB1
0	5.07059e-151	0.443842	0.595	0.231	9.51142e-147	Lox	wilcox	x04PI_3MI	428	FB1
0	2.13365e-86	0.443663	0.456	0.206	4.00229e-82	Rnd3	wilcox	x01PI_1Sham	257	FB1
0	2.13365e-86	0.443663	0.456	0.206	4.00229e-82	Rnd3	wilcox	x02PI_1MI	186	FB1
0	2.13365e-86	0.443663	0.456	0.206	4.00229e-82	Rnd3	wilcox	x03PI_3Sham	254	FB1
0	2.13365e-86	0.443663	0.456	0.206	4.00229e-82	Rnd3	wilcox	x04PI_3MI	428	FB1
0	2.41641e-141	0.443484	1	0.984	4.5327e-137	Rps15	wilcox	x01PI_1Sham	257	FB1
0	2.41641e-141	0.443484	1	0.984	4.5327e-137	Rps15	wilcox	x02PI_1MI	186	FB1
0	2.41641e-141	0.443484	1	0.984	4.5327e-137	Rps15	wilcox	x03PI_3Sham	254	FB1
0	2.41641e-141	0.443484	1	0.984	4.5327e-137	Rps15	wilcox	x04PI_3MI	428	FB1
0	4.42172e-107	0.443247	0.407	0.15	8.29426e-103	Cpxm1	wilcox	x01PI_1Sham	257	FB1
0	4.42172e-107	0.443247	0.407	0.15	8.29426e-103	Cpxm1	wilcox	x02PI_1MI	186	FB1
0	4.42172e-107	0.443247	0.407	0.15	8.29426e-103	Cpxm1	wilcox	x03PI_3Sham	254	FB1
0	4.42172e-107	0.443247	0.407	0.15	8.29426e-103	Cpxm1	wilcox	x04PI_3MI	428	FB1
0	1.13759e-103	0.443095	0.925	0.681	2.1339e-99	Cope	wilcox	x01PI_1Sham	257	FB1
0	1.13759e-103	0.443095	0.925	0.681	2.1339e-99	Cope	wilcox	x02PI_1MI	186	FB1
0	1.13759e-103	0.443095	0.925	0.681	2.1339e-99	Cope	wilcox	x03PI_3Sham	254	FB1
0	1.13759e-103	0.443095	0.925	0.681	2.1339e-99	Cope	wilcox	x04PI_3MI	428	FB1
0	4.6471e-93	0.442818	0.471	0.211	8.71703e-89	Camk2n1	wilcox	x01PI_1Sham	257	FB1
0	4.6471e-93	0.442818	0.471	0.211	8.71703e-89	Camk2n1	wilcox	x02PI_1MI	186	FB1
0	4.6471e-93	0.442818	0.471	0.211	8.71703e-89	Camk2n1	wilcox	x03PI_3Sham	254	FB1
0	4.6471e-93	0.442818	0.471	0.211	8.71703e-89	Camk2n1	wilcox	x04PI_3MI	428	FB1
0	8.2755e-62	0.442627	0.651	0.422	1.55232e-57	Gm10320	wilcox	x01PI_1Sham	257	FB1
0	8.2755e-62	0.442627	0.651	0.422	1.55232e-57	Gm10320	wilcox	x02PI_1MI	186	FB1
0	8.2755e-62	0.442627	0.651	0.422	1.55232e-57	Gm10320	wilcox	x03PI_3Sham	254	FB1
0	8.2755e-62	0.442627	0.651	0.422	1.55232e-57	Gm10320	wilcox	x04PI_3MI	428	FB1
0	7.65767e-62	0.441942	0.66	0.431	1.43643e-57	Tnfrsf12a	wilcox	x01PI_1Sham	257	FB1
0	7.65767e-62	0.441942	0.66	0.431	1.43643e-57	Tnfrsf12a	wilcox	x02PI_1MI	186	FB1
0	7.65767e-62	0.441942	0.66	0.431	1.43643e-57	Tnfrsf12a	wilcox	x03PI_3Sham	254	FB1
0	7.65767e-62	0.441942	0.66	0.431	1.43643e-57	Tnfrsf12a	wilcox	x04PI_3MI	428	FB1
0	5.78849e-116	0.44129	0.463	0.18	1.0858e-111	Scarf2	wilcox	x01PI_1Sham	257	FB1
0	5.78849e-116	0.44129	0.463	0.18	1.0858e-111	Scarf2	wilcox	x02PI_1MI	186	FB1
0	5.78849e-116	0.44129	0.463	0.18	1.0858e-111	Scarf2	wilcox	x03PI_3Sham	254	FB1
0	5.78849e-116	0.44129	0.463	0.18	1.0858e-111	Scarf2	wilcox	x04PI_3MI	428	FB1
0	1.25743e-86	0.44041	0.724	0.447	2.35869e-82	Smim7	wilcox	x01PI_1Sham	257	FB1
0	1.25743e-86	0.44041	0.724	0.447	2.35869e-82	Smim7	wilcox	x02PI_1MI	186	FB1
0	1.25743e-86	0.44041	0.724	0.447	2.35869e-82	Smim7	wilcox	x03PI_3Sham	254	FB1
0	1.25743e-86	0.44041	0.724	0.447	2.35869e-82	Smim7	wilcox	x04PI_3MI	428	FB1
0	1.77697e-104	0.439513	0.437	0.173	3.33324e-100	Tgfb2	wilcox	x01PI_1Sham	257	FB1
0	1.77697e-104	0.439513	0.437	0.173	3.33324e-100	Tgfb2	wilcox	x02PI_1MI	186	FB1
0	1.77697e-104	0.439513	0.437	0.173	3.33324e-100	Tgfb2	wilcox	x03PI_3Sham	254	FB1
0	1.77697e-104	0.439513	0.437	0.173	3.33324e-100	Tgfb2	wilcox	x04PI_3MI	428	FB1
0	1.46212e-146	0.438339	1	0.985	2.74265e-142	Rpl24	wilcox	x01PI_1Sham	257	FB1
0	1.46212e-146	0.438339	1	0.985	2.74265e-142	Rpl24	wilcox	x02PI_1MI	186	FB1
0	1.46212e-146	0.438339	1	0.985	2.74265e-142	Rpl24	wilcox	x03PI_3Sham	254	FB1
0	1.46212e-146	0.438339	1	0.985	2.74265e-142	Rpl24	wilcox	x04PI_3MI	428	FB1
0	3.06625e-46	0.437727	0.921	0.801	5.75166e-42	H19	wilcox	x01PI_1Sham	257	FB1
0	3.06625e-46	0.437727	0.921	0.801	5.75166e-42	H19	wilcox	x02PI_1MI	186	FB1
0	3.06625e-46	0.437727	0.921	0.801	5.75166e-42	H19	wilcox	x03PI_3Sham	254	FB1
0	3.06625e-46	0.437727	0.921	0.801	5.75166e-42	H19	wilcox	x04PI_3MI	428	FB1
0	5.38013e-93	0.43755	0.836	0.562	1.00921e-88	Cnih1	wilcox	x01PI_1Sham	257	FB1
0	5.38013e-93	0.43755	0.836	0.562	1.00921e-88	Cnih1	wilcox	x02PI_1MI	186	FB1
0	5.38013e-93	0.43755	0.836	0.562	1.00921e-88	Cnih1	wilcox	x03PI_3Sham	254	FB1
0	5.38013e-93	0.43755	0.836	0.562	1.00921e-88	Cnih1	wilcox	x04PI_3MI	428	FB1
0	1.82868e-119	0.437488	0.967	0.769	3.43024e-115	Sec61b	wilcox	x01PI_1Sham	257	FB1
0	1.82868e-119	0.437488	0.967	0.769	3.43024e-115	Sec61b	wilcox	x02PI_1MI	186	FB1
0	1.82868e-119	0.437488	0.967	0.769	3.43024e-115	Sec61b	wilcox	x03PI_3Sham	254	FB1
0	1.82868e-119	0.437488	0.967	0.769	3.43024e-115	Sec61b	wilcox	x04PI_3MI	428	FB1
0	3.46835e-94	0.437379	0.96	0.799	6.50593e-90	Rpl23a-ps3	wilcox	x01PI_1Sham	257	FB1
0	3.46835e-94	0.437379	0.96	0.799	6.50593e-90	Rpl23a-ps3	wilcox	x02PI_1MI	186	FB1
0	3.46835e-94	0.437379	0.96	0.799	6.50593e-90	Rpl23a-ps3	wilcox	x03PI_3Sham	254	FB1
0	3.46835e-94	0.437379	0.96	0.799	6.50593e-90	Rpl23a-ps3	wilcox	x04PI_3MI	428	FB1
0	3.81903e-125	0.436651	0.475	0.178	7.16374e-121	Fkbp14	wilcox	x01PI_1Sham	257	FB1
0	3.81903e-125	0.436651	0.475	0.178	7.16374e-121	Fkbp14	wilcox	x02PI_1MI	186	FB1
0	3.81903e-125	0.436651	0.475	0.178	7.16374e-121	Fkbp14	wilcox	x03PI_3Sham	254	FB1
0	3.81903e-125	0.436651	0.475	0.178	7.16374e-121	Fkbp14	wilcox	x04PI_3MI	428	FB1
0	4.06187e-85	0.435898	0.452	0.206	7.61925e-81	Egr2	wilcox	x01PI_1Sham	257	FB1
0	4.06187e-85	0.435898	0.452	0.206	7.61925e-81	Egr2	wilcox	x02PI_1MI	186	FB1
0	4.06187e-85	0.435898	0.452	0.206	7.61925e-81	Egr2	wilcox	x03PI_3Sham	254	FB1
0	4.06187e-85	0.435898	0.452	0.206	7.61925e-81	Egr2	wilcox	x04PI_3MI	428	FB1
0	2.73491e-84	0.435056	0.912	0.699	5.13015e-80	Rpl13-ps3	wilcox	x01PI_1Sham	257	FB1
0	2.73491e-84	0.435056	0.912	0.699	5.13015e-80	Rpl13-ps3	wilcox	x02PI_1MI	186	FB1
0	2.73491e-84	0.435056	0.912	0.699	5.13015e-80	Rpl13-ps3	wilcox	x03PI_3Sham	254	FB1
0	2.73491e-84	0.435056	0.912	0.699	5.13015e-80	Rpl13-ps3	wilcox	x04PI_3MI	428	FB1
0	7.31677e-107	0.434767	0.817	0.514	1.37248e-102	Tbrg1	wilcox	x01PI_1Sham	257	FB1
0	7.31677e-107	0.434767	0.817	0.514	1.37248e-102	Tbrg1	wilcox	x02PI_1MI	186	FB1
0	7.31677e-107	0.434767	0.817	0.514	1.37248e-102	Tbrg1	wilcox	x03PI_3Sham	254	FB1
0	7.31677e-107	0.434767	0.817	0.514	1.37248e-102	Tbrg1	wilcox	x04PI_3MI	428	FB1
0	3.24094e-95	0.4346	0.92	0.702	6.07935e-91	Rabac1	wilcox	x01PI_1Sham	257	FB1
0	3.24094e-95	0.4346	0.92	0.702	6.07935e-91	Rabac1	wilcox	x02PI_1MI	186	FB1
0	3.24094e-95	0.4346	0.92	0.702	6.07935e-91	Rabac1	wilcox	x03PI_3Sham	254	FB1
0	3.24094e-95	0.4346	0.92	0.702	6.07935e-91	Rabac1	wilcox	x04PI_3MI	428	FB1
0	4.79965e-129	0.434386	1	0.936	9.00319e-125	Cd81	wilcox	x01PI_1Sham	257	FB1
0	4.79965e-129	0.434386	1	0.936	9.00319e-125	Cd81	wilcox	x02PI_1MI	186	FB1
0	4.79965e-129	0.434386	1	0.936	9.00319e-125	Cd81	wilcox	x03PI_3Sham	254	FB1
0	4.79965e-129	0.434386	1	0.936	9.00319e-125	Cd81	wilcox	x04PI_3MI	428	FB1
0	8.2812e-124	0.431994	0.43	0.151	1.55339e-119	Pde1a	wilcox	x01PI_1Sham	257	FB1
0	8.2812e-124	0.431994	0.43	0.151	1.55339e-119	Pde1a	wilcox	x02PI_1MI	186	FB1
0	8.2812e-124	0.431994	0.43	0.151	1.55339e-119	Pde1a	wilcox	x03PI_3Sham	254	FB1
0	8.2812e-124	0.431994	0.43	0.151	1.55339e-119	Pde1a	wilcox	x04PI_3MI	428	FB1
0	2.5729e-95	0.431446	0.511	0.236	4.82624e-91	Creb3l2	wilcox	x01PI_1Sham	257	FB1
0	2.5729e-95	0.431446	0.511	0.236	4.82624e-91	Creb3l2	wilcox	x02PI_1MI	186	FB1
0	2.5729e-95	0.431446	0.511	0.236	4.82624e-91	Creb3l2	wilcox	x03PI_3Sham	254	FB1
0	2.5729e-95	0.431446	0.511	0.236	4.82624e-91	Creb3l2	wilcox	x04PI_3MI	428	FB1
0	5.76323e-105	0.430975	0.932	0.737	1.08107e-100	Tmem258	wilcox	x01PI_1Sham	257	FB1
0	5.76323e-105	0.430975	0.932	0.737	1.08107e-100	Tmem258	wilcox	x02PI_1MI	186	FB1
0	5.76323e-105	0.430975	0.932	0.737	1.08107e-100	Tmem258	wilcox	x03PI_3Sham	254	FB1
0	5.76323e-105	0.430975	0.932	0.737	1.08107e-100	Tmem258	wilcox	x04PI_3MI	428	FB1
0	1.0423e-97	0.430567	0.991	0.869	1.95515e-93	Eif3h	wilcox	x01PI_1Sham	257	FB1
0	1.0423e-97	0.430567	0.991	0.869	1.95515e-93	Eif3h	wilcox	x02PI_1MI	186	FB1
0	1.0423e-97	0.430567	0.991	0.869	1.95515e-93	Eif3h	wilcox	x03PI_3Sham	254	FB1
0	1.0423e-97	0.430567	0.991	0.869	1.95515e-93	Eif3h	wilcox	x04PI_3MI	428	FB1
0	5.39819e-73	0.430404	0.896	0.712	1.01259e-68	Scand1	wilcox	x01PI_1Sham	257	FB1
0	5.39819e-73	0.430404	0.896	0.712	1.01259e-68	Scand1	wilcox	x02PI_1MI	186	FB1
0	5.39819e-73	0.430404	0.896	0.712	1.01259e-68	Scand1	wilcox	x03PI_3Sham	254	FB1
0	5.39819e-73	0.430404	0.896	0.712	1.01259e-68	Scand1	wilcox	x04PI_3MI	428	FB1
0	1.61857e-99	0.429793	0.756	0.447	3.03611e-95	Surf4	wilcox	x01PI_1Sham	257	FB1
0	1.61857e-99	0.429793	0.756	0.447	3.03611e-95	Surf4	wilcox	x02PI_1MI	186	FB1
0	1.61857e-99	0.429793	0.756	0.447	3.03611e-95	Surf4	wilcox	x03PI_3Sham	254	FB1
0	1.61857e-99	0.429793	0.756	0.447	3.03611e-95	Surf4	wilcox	x04PI_3MI	428	FB1
0	7.00183e-141	0.429347	1	0.989	1.3134e-136	Rps27a	wilcox	x01PI_1Sham	257	FB1
0	7.00183e-141	0.429347	1	0.989	1.3134e-136	Rps27a	wilcox	x02PI_1MI	186	FB1
0	7.00183e-141	0.429347	1	0.989	1.3134e-136	Rps27a	wilcox	x03PI_3Sham	254	FB1
0	7.00183e-141	0.429347	1	0.989	1.3134e-136	Rps27a	wilcox	x04PI_3MI	428	FB1
0	1.91217e-79	0.429123	0.589	0.324	3.58684e-75	Golim4	wilcox	x01PI_1Sham	257	FB1
0	1.91217e-79	0.429123	0.589	0.324	3.58684e-75	Golim4	wilcox	x02PI_1MI	186	FB1
0	1.91217e-79	0.429123	0.589	0.324	3.58684e-75	Golim4	wilcox	x03PI_3Sham	254	FB1
0	1.91217e-79	0.429123	0.589	0.324	3.58684e-75	Golim4	wilcox	x04PI_3MI	428	FB1
0	4.61076e-149	0.428631	0.989	0.827	8.64887e-145	Bsg	wilcox	x01PI_1Sham	257	FB1
0	4.61076e-149	0.428631	0.989	0.827	8.64887e-145	Bsg	wilcox	x02PI_1MI	186	FB1
0	4.61076e-149	0.428631	0.989	0.827	8.64887e-145	Bsg	wilcox	x03PI_3Sham	254	FB1
0	4.61076e-149	0.428631	0.989	0.827	8.64887e-145	Bsg	wilcox	x04PI_3MI	428	FB1
0	8.35324e-84	0.428303	0.781	0.505	1.5669e-79	Ddb1	wilcox	x01PI_1Sham	257	FB1
0	8.35324e-84	0.428303	0.781	0.505	1.5669e-79	Ddb1	wilcox	x02PI_1MI	186	FB1
0	8.35324e-84	0.428303	0.781	0.505	1.5669e-79	Ddb1	wilcox	x03PI_3Sham	254	FB1
0	8.35324e-84	0.428303	0.781	0.505	1.5669e-79	Ddb1	wilcox	x04PI_3MI	428	FB1
0	1.83949e-82	0.427454	0.523	0.264	3.45051e-78	Plin3	wilcox	x01PI_1Sham	257	FB1
0	1.83949e-82	0.427454	0.523	0.264	3.45051e-78	Plin3	wilcox	x02PI_1MI	186	FB1
0	1.83949e-82	0.427454	0.523	0.264	3.45051e-78	Plin3	wilcox	x03PI_3Sham	254	FB1
0	1.83949e-82	0.427454	0.523	0.264	3.45051e-78	Plin3	wilcox	x04PI_3MI	428	FB1
0	2.03601e-90	0.426777	0.67	0.374	3.81915e-86	Golt1b	wilcox	x01PI_1Sham	257	FB1
0	2.03601e-90	0.426777	0.67	0.374	3.81915e-86	Golt1b	wilcox	x02PI_1MI	186	FB1
0	2.03601e-90	0.426777	0.67	0.374	3.81915e-86	Golt1b	wilcox	x03PI_3Sham	254	FB1
0	2.03601e-90	0.426777	0.67	0.374	3.81915e-86	Golt1b	wilcox	x04PI_3MI	428	FB1
0	4.9432e-142	0.426296	1	0.973	9.27245e-138	Rpl36a	wilcox	x01PI_1Sham	257	FB1
0	4.9432e-142	0.426296	1	0.973	9.27245e-138	Rpl36a	wilcox	x02PI_1MI	186	FB1
0	4.9432e-142	0.426296	1	0.973	9.27245e-138	Rpl36a	wilcox	x03PI_3Sham	254	FB1
0	4.9432e-142	0.426296	1	0.973	9.27245e-138	Rpl36a	wilcox	x04PI_3MI	428	FB1
0	2.56442e-72	0.424605	0.858	0.649	4.81034e-68	Use1	wilcox	x01PI_1Sham	257	FB1
0	2.56442e-72	0.424605	0.858	0.649	4.81034e-68	Use1	wilcox	x02PI_1MI	186	FB1
0	2.56442e-72	0.424605	0.858	0.649	4.81034e-68	Use1	wilcox	x03PI_3Sham	254	FB1
0	2.56442e-72	0.424605	0.858	0.649	4.81034e-68	Use1	wilcox	x04PI_3MI	428	FB1
0	1.90937e-76	0.423922	0.704	0.434	3.5816e-72	Socs2	wilcox	x01PI_1Sham	257	FB1
0	1.90937e-76	0.423922	0.704	0.434	3.5816e-72	Socs2	wilcox	x02PI_1MI	186	FB1
0	1.90937e-76	0.423922	0.704	0.434	3.5816e-72	Socs2	wilcox	x03PI_3Sham	254	FB1
0	1.90937e-76	0.423922	0.704	0.434	3.5816e-72	Socs2	wilcox	x04PI_3MI	428	FB1
0	2.53576e-99	0.423922	0.95	0.743	4.75657e-95	Rab2a	wilcox	x01PI_1Sham	257	FB1
0	2.53576e-99	0.423922	0.95	0.743	4.75657e-95	Rab2a	wilcox	x02PI_1MI	186	FB1
0	2.53576e-99	0.423922	0.95	0.743	4.75657e-95	Rab2a	wilcox	x03PI_3Sham	254	FB1
0	2.53576e-99	0.423922	0.95	0.743	4.75657e-95	Rab2a	wilcox	x04PI_3MI	428	FB1
0	1.32554e-94	0.422849	0.882	0.617	2.48645e-90	Serp1	wilcox	x01PI_1Sham	257	FB1
0	1.32554e-94	0.422849	0.882	0.617	2.48645e-90	Serp1	wilcox	x02PI_1MI	186	FB1
0	1.32554e-94	0.422849	0.882	0.617	2.48645e-90	Serp1	wilcox	x03PI_3Sham	254	FB1
0	1.32554e-94	0.422849	0.882	0.617	2.48645e-90	Serp1	wilcox	x04PI_3MI	428	FB1
0	1.47185e-124	0.421991	0.437	0.155	2.76091e-120	Naalad2	wilcox	x01PI_1Sham	257	FB1
0	1.47185e-124	0.421991	0.437	0.155	2.76091e-120	Naalad2	wilcox	x02PI_1MI	186	FB1
0	1.47185e-124	0.421991	0.437	0.155	2.76091e-120	Naalad2	wilcox	x03PI_3Sham	254	FB1
0	1.47185e-124	0.421991	0.437	0.155	2.76091e-120	Naalad2	wilcox	x04PI_3MI	428	FB1
0	6.30186e-86	0.421765	0.556	0.286	1.1821e-81	Sh3gl1	wilcox	x01PI_1Sham	257	FB1
0	6.30186e-86	0.421765	0.556	0.286	1.1821e-81	Sh3gl1	wilcox	x02PI_1MI	186	FB1
0	6.30186e-86	0.421765	0.556	0.286	1.1821e-81	Sh3gl1	wilcox	x03PI_3Sham	254	FB1
0	6.30186e-86	0.421765	0.556	0.286	1.1821e-81	Sh3gl1	wilcox	x04PI_3MI	428	FB1
0	5.47548e-116	0.421755	0.361	0.117	1.02709e-111	Ctsk	wilcox	x01PI_1Sham	257	FB1
0	5.47548e-116	0.421755	0.361	0.117	1.02709e-111	Ctsk	wilcox	x02PI_1MI	186	FB1
0	5.47548e-116	0.421755	0.361	0.117	1.02709e-111	Ctsk	wilcox	x03PI_3Sham	254	FB1
0	5.47548e-116	0.421755	0.361	0.117	1.02709e-111	Ctsk	wilcox	x04PI_3MI	428	FB1
0	1.2911e-109	0.42166	0.469	0.187	2.42184e-105	Ddr2	wilcox	x01PI_1Sham	257	FB1
0	1.2911e-109	0.42166	0.469	0.187	2.42184e-105	Ddr2	wilcox	x02PI_1MI	186	FB1
0	1.2911e-109	0.42166	0.469	0.187	2.42184e-105	Ddr2	wilcox	x03PI_3Sham	254	FB1
0	1.2911e-109	0.42166	0.469	0.187	2.42184e-105	Ddr2	wilcox	x04PI_3MI	428	FB1
0	1.81064e-100	0.42163	0.977	0.83	3.3964e-96	Rpl15	wilcox	x01PI_1Sham	257	FB1
0	1.81064e-100	0.42163	0.977	0.83	3.3964e-96	Rpl15	wilcox	x02PI_1MI	186	FB1
0	1.81064e-100	0.42163	0.977	0.83	3.3964e-96	Rpl15	wilcox	x03PI_3Sham	254	FB1
0	1.81064e-100	0.42163	0.977	0.83	3.3964e-96	Rpl15	wilcox	x04PI_3MI	428	FB1
0	1.93312e-135	0.418832	0.331	0.089	3.62615e-131	Cp	wilcox	x01PI_1Sham	257	FB1
0	1.93312e-135	0.418832	0.331	0.089	3.62615e-131	Cp	wilcox	x02PI_1MI	186	FB1
0	1.93312e-135	0.418832	0.331	0.089	3.62615e-131	Cp	wilcox	x03PI_3Sham	254	FB1
0	1.93312e-135	0.418832	0.331	0.089	3.62615e-131	Cp	wilcox	x04PI_3MI	428	FB1
0	4.60261e-76	0.418675	0.702	0.443	8.63357e-72	Nucb1	wilcox	x01PI_1Sham	257	FB1
0	4.60261e-76	0.418675	0.702	0.443	8.63357e-72	Nucb1	wilcox	x02PI_1MI	186	FB1
0	4.60261e-76	0.418675	0.702	0.443	8.63357e-72	Nucb1	wilcox	x03PI_3Sham	254	FB1
0	4.60261e-76	0.418675	0.702	0.443	8.63357e-72	Nucb1	wilcox	x04PI_3MI	428	FB1
0	2.38442e-91	0.418546	0.648	0.354	4.47269e-87	Copb2	wilcox	x01PI_1Sham	257	FB1
0	2.38442e-91	0.418546	0.648	0.354	4.47269e-87	Copb2	wilcox	x02PI_1MI	186	FB1
0	2.38442e-91	0.418546	0.648	0.354	4.47269e-87	Copb2	wilcox	x03PI_3Sham	254	FB1
0	2.38442e-91	0.418546	0.648	0.354	4.47269e-87	Copb2	wilcox	x04PI_3MI	428	FB1
0	1.7824e-85	0.417637	0.629	0.347	3.34342e-81	Eri3	wilcox	x01PI_1Sham	257	FB1
0	1.7824e-85	0.417637	0.629	0.347	3.34342e-81	Eri3	wilcox	x02PI_1MI	186	FB1
0	1.7824e-85	0.417637	0.629	0.347	3.34342e-81	Eri3	wilcox	x03PI_3Sham	254	FB1
0	1.7824e-85	0.417637	0.629	0.347	3.34342e-81	Eri3	wilcox	x04PI_3MI	428	FB1
0	5.10748e-81	0.417148	0.692	0.416	9.58062e-77	Sdf2	wilcox	x01PI_1Sham	257	FB1
0	5.10748e-81	0.417148	0.692	0.416	9.58062e-77	Sdf2	wilcox	x02PI_1MI	186	FB1
0	5.10748e-81	0.417148	0.692	0.416	9.58062e-77	Sdf2	wilcox	x03PI_3Sham	254	FB1
0	5.10748e-81	0.417148	0.692	0.416	9.58062e-77	Sdf2	wilcox	x04PI_3MI	428	FB1
0	3.0239e-153	0.417115	0.38	0.105	5.67223e-149	Efs	wilcox	x01PI_1Sham	257	FB1
0	3.0239e-153	0.417115	0.38	0.105	5.67223e-149	Efs	wilcox	x02PI_1MI	186	FB1
0	3.0239e-153	0.417115	0.38	0.105	5.67223e-149	Efs	wilcox	x03PI_3Sham	254	FB1
0	3.0239e-153	0.417115	0.38	0.105	5.67223e-149	Efs	wilcox	x04PI_3MI	428	FB1
0	1.24887e-105	0.415959	0.997	0.895	2.34263e-101	Rps18-ps3	wilcox	x01PI_1Sham	257	FB1
0	1.24887e-105	0.415959	0.997	0.895	2.34263e-101	Rps18-ps3	wilcox	x02PI_1MI	186	FB1
0	1.24887e-105	0.415959	0.997	0.895	2.34263e-101	Rps18-ps3	wilcox	x03PI_3Sham	254	FB1
0	1.24887e-105	0.415959	0.997	0.895	2.34263e-101	Rps18-ps3	wilcox	x04PI_3MI	428	FB1
0	3.13485e-129	0.4156	1	0.983	5.88036e-125	Rpl8	wilcox	x01PI_1Sham	257	FB1
0	3.13485e-129	0.4156	1	0.983	5.88036e-125	Rpl8	wilcox	x02PI_1MI	186	FB1
0	3.13485e-129	0.4156	1	0.983	5.88036e-125	Rpl8	wilcox	x03PI_3Sham	254	FB1
0	3.13485e-129	0.4156	1	0.983	5.88036e-125	Rpl8	wilcox	x04PI_3MI	428	FB1
0	3.59946e-52	0.415579	0.803	0.59	6.75187e-48	Id2	wilcox	x01PI_1Sham	257	FB1
0	3.59946e-52	0.415579	0.803	0.59	6.75187e-48	Id2	wilcox	x02PI_1MI	186	FB1
0	3.59946e-52	0.415579	0.803	0.59	6.75187e-48	Id2	wilcox	x03PI_3Sham	254	FB1
0	3.59946e-52	0.415579	0.803	0.59	6.75187e-48	Id2	wilcox	x04PI_3MI	428	FB1
0	1.12389e-131	0.415274	1	0.991	2.10819e-127	Rps19	wilcox	x01PI_1Sham	257	FB1
0	1.12389e-131	0.415274	1	0.991	2.10819e-127	Rps19	wilcox	x02PI_1MI	186	FB1
0	1.12389e-131	0.415274	1	0.991	2.10819e-127	Rps19	wilcox	x03PI_3Sham	254	FB1
0	1.12389e-131	0.415274	1	0.991	2.10819e-127	Rps19	wilcox	x04PI_3MI	428	FB1
0	2.19967e-130	0.415257	0.385	0.12	4.12614e-126	Svep1	wilcox	x01PI_1Sham	257	FB1
0	2.19967e-130	0.415257	0.385	0.12	4.12614e-126	Svep1	wilcox	x02PI_1MI	186	FB1
0	2.19967e-130	0.415257	0.385	0.12	4.12614e-126	Svep1	wilcox	x03PI_3Sham	254	FB1
0	2.19967e-130	0.415257	0.385	0.12	4.12614e-126	Svep1	wilcox	x04PI_3MI	428	FB1
0	2.68383e-70	0.41485	0.768	0.531	5.03434e-66	Grb10	wilcox	x01PI_1Sham	257	FB1
0	2.68383e-70	0.41485	0.768	0.531	5.03434e-66	Grb10	wilcox	x02PI_1MI	186	FB1
0	2.68383e-70	0.41485	0.768	0.531	5.03434e-66	Grb10	wilcox	x03PI_3Sham	254	FB1
0	2.68383e-70	0.41485	0.768	0.531	5.03434e-66	Grb10	wilcox	x04PI_3MI	428	FB1
0	1.17745e-52	0.414849	0.533	0.325	2.20866e-48	Irf8	wilcox	x01PI_1Sham	257	FB1
0	1.17745e-52	0.414849	0.533	0.325	2.20866e-48	Irf8	wilcox	x02PI_1MI	186	FB1
0	1.17745e-52	0.414849	0.533	0.325	2.20866e-48	Irf8	wilcox	x03PI_3Sham	254	FB1
0	1.17745e-52	0.414849	0.533	0.325	2.20866e-48	Irf8	wilcox	x04PI_3MI	428	FB1
0	2.44759e-79	0.414781	0.926	0.745	4.59118e-75	Eif4a2	wilcox	x01PI_1Sham	257	FB1
0	2.44759e-79	0.414781	0.926	0.745	4.59118e-75	Eif4a2	wilcox	x02PI_1MI	186	FB1
0	2.44759e-79	0.414781	0.926	0.745	4.59118e-75	Eif4a2	wilcox	x03PI_3Sham	254	FB1
0	2.44759e-79	0.414781	0.926	0.745	4.59118e-75	Eif4a2	wilcox	x04PI_3MI	428	FB1
0	1.36452e-59	0.414678	0.524	0.305	2.55956e-55	Dnajb4	wilcox	x01PI_1Sham	257	FB1
0	1.36452e-59	0.414678	0.524	0.305	2.55956e-55	Dnajb4	wilcox	x02PI_1MI	186	FB1
0	1.36452e-59	0.414678	0.524	0.305	2.55956e-55	Dnajb4	wilcox	x03PI_3Sham	254	FB1
0	1.36452e-59	0.414678	0.524	0.305	2.55956e-55	Dnajb4	wilcox	x04PI_3MI	428	FB1
0	2.44035e-76	0.414149	0.541	0.285	4.5776e-72	Sh3bp5	wilcox	x01PI_1Sham	257	FB1
0	2.44035e-76	0.414149	0.541	0.285	4.5776e-72	Sh3bp5	wilcox	x02PI_1MI	186	FB1
0	2.44035e-76	0.414149	0.541	0.285	4.5776e-72	Sh3bp5	wilcox	x03PI_3Sham	254	FB1
0	2.44035e-76	0.414149	0.541	0.285	4.5776e-72	Sh3bp5	wilcox	x04PI_3MI	428	FB1
0	3.20747e-79	0.412952	0.679	0.399	6.01658e-75	Xbp1	wilcox	x01PI_1Sham	257	FB1
0	3.20747e-79	0.412952	0.679	0.399	6.01658e-75	Xbp1	wilcox	x02PI_1MI	186	FB1
0	3.20747e-79	0.412952	0.679	0.399	6.01658e-75	Xbp1	wilcox	x03PI_3Sham	254	FB1
0	3.20747e-79	0.412952	0.679	0.399	6.01658e-75	Xbp1	wilcox	x04PI_3MI	428	FB1
0	1.35884e-144	0.412871	1	0.971	2.54891e-140	Rpl11	wilcox	x01PI_1Sham	257	FB1
0	1.35884e-144	0.412871	1	0.971	2.54891e-140	Rpl11	wilcox	x02PI_1MI	186	FB1
0	1.35884e-144	0.412871	1	0.971	2.54891e-140	Rpl11	wilcox	x03PI_3Sham	254	FB1
0	1.35884e-144	0.412871	1	0.971	2.54891e-140	Rpl11	wilcox	x04PI_3MI	428	FB1
0	1.92162e-92	0.412775	0.888	0.616	3.60458e-88	Rpn2	wilcox	x01PI_1Sham	257	FB1
0	1.92162e-92	0.412775	0.888	0.616	3.60458e-88	Rpn2	wilcox	x02PI_1MI	186	FB1
0	1.92162e-92	0.412775	0.888	0.616	3.60458e-88	Rpn2	wilcox	x03PI_3Sham	254	FB1
0	1.92162e-92	0.412775	0.888	0.616	3.60458e-88	Rpn2	wilcox	x04PI_3MI	428	FB1
0	8.06524e-139	0.412616	1	0.988	1.51288e-134	Rps24	wilcox	x01PI_1Sham	257	FB1
0	8.06524e-139	0.412616	1	0.988	1.51288e-134	Rps24	wilcox	x02PI_1MI	186	FB1
0	8.06524e-139	0.412616	1	0.988	1.51288e-134	Rps24	wilcox	x03PI_3Sham	254	FB1
0	8.06524e-139	0.412616	1	0.988	1.51288e-134	Rps24	wilcox	x04PI_3MI	428	FB1
0	9.07562e-81	0.412555	0.622	0.346	1.70241e-76	Nfic	wilcox	x01PI_1Sham	257	FB1
0	9.07562e-81	0.412555	0.622	0.346	1.70241e-76	Nfic	wilcox	x02PI_1MI	186	FB1
0	9.07562e-81	0.412555	0.622	0.346	1.70241e-76	Nfic	wilcox	x03PI_3Sham	254	FB1
0	9.07562e-81	0.412555	0.622	0.346	1.70241e-76	Nfic	wilcox	x04PI_3MI	428	FB1
0	2.5181e-66	0.412471	0.837	0.618	4.72345e-62	Rpl13a-ps1	wilcox	x01PI_1Sham	257	FB1
0	2.5181e-66	0.412471	0.837	0.618	4.72345e-62	Rpl13a-ps1	wilcox	x02PI_1MI	186	FB1
0	2.5181e-66	0.412471	0.837	0.618	4.72345e-62	Rpl13a-ps1	wilcox	x03PI_3Sham	254	FB1
0	2.5181e-66	0.412471	0.837	0.618	4.72345e-62	Rpl13a-ps1	wilcox	x04PI_3MI	428	FB1
0	2.17949e-90	0.412268	0.396	0.16	4.08829e-86	Ecm2	wilcox	x01PI_1Sham	257	FB1
0	2.17949e-90	0.412268	0.396	0.16	4.08829e-86	Ecm2	wilcox	x02PI_1MI	186	FB1
0	2.17949e-90	0.412268	0.396	0.16	4.08829e-86	Ecm2	wilcox	x03PI_3Sham	254	FB1
0	2.17949e-90	0.412268	0.396	0.16	4.08829e-86	Ecm2	wilcox	x04PI_3MI	428	FB1
0	3.14114e-83	0.411691	0.604	0.33	5.89215e-79	Fndc3b	wilcox	x01PI_1Sham	257	FB1
0	3.14114e-83	0.411691	0.604	0.33	5.89215e-79	Fndc3b	wilcox	x02PI_1MI	186	FB1
0	3.14114e-83	0.411691	0.604	0.33	5.89215e-79	Fndc3b	wilcox	x03PI_3Sham	254	FB1
0	3.14114e-83	0.411691	0.604	0.33	5.89215e-79	Fndc3b	wilcox	x04PI_3MI	428	FB1
0	1.04636e-89	0.41092	0.841	0.567	1.96276e-85	Tcf25	wilcox	x01PI_1Sham	257	FB1
0	1.04636e-89	0.41092	0.841	0.567	1.96276e-85	Tcf25	wilcox	x02PI_1MI	186	FB1
0	1.04636e-89	0.41092	0.841	0.567	1.96276e-85	Tcf25	wilcox	x03PI_3Sham	254	FB1
0	1.04636e-89	0.41092	0.841	0.567	1.96276e-85	Tcf25	wilcox	x04PI_3MI	428	FB1
0	8.2296e-85	0.410609	0.962	0.784	1.54371e-80	Rpl6l	wilcox	x01PI_1Sham	257	FB1
0	8.2296e-85	0.410609	0.962	0.784	1.54371e-80	Rpl6l	wilcox	x02PI_1MI	186	FB1
0	8.2296e-85	0.410609	0.962	0.784	1.54371e-80	Rpl6l	wilcox	x03PI_3Sham	254	FB1
0	8.2296e-85	0.410609	0.962	0.784	1.54371e-80	Rpl6l	wilcox	x04PI_3MI	428	FB1
0	1.74825e-74	0.410196	0.608	0.354	3.27936e-70	Dnpep	wilcox	x01PI_1Sham	257	FB1
0	1.74825e-74	0.410196	0.608	0.354	3.27936e-70	Dnpep	wilcox	x02PI_1MI	186	FB1
0	1.74825e-74	0.410196	0.608	0.354	3.27936e-70	Dnpep	wilcox	x03PI_3Sham	254	FB1
0	1.74825e-74	0.410196	0.608	0.354	3.27936e-70	Dnpep	wilcox	x04PI_3MI	428	FB1
0	2.80496e-70	0.409878	0.607	0.356	5.26154e-66	Scarb2	wilcox	x01PI_1Sham	257	FB1
0	2.80496e-70	0.409878	0.607	0.356	5.26154e-66	Scarb2	wilcox	x02PI_1MI	186	FB1
0	2.80496e-70	0.409878	0.607	0.356	5.26154e-66	Scarb2	wilcox	x03PI_3Sham	254	FB1
0	2.80496e-70	0.409878	0.607	0.356	5.26154e-66	Scarb2	wilcox	x04PI_3MI	428	FB1
0	1.36677e-138	0.409249	1	0.986	2.56378e-134	Rps16	wilcox	x01PI_1Sham	257	FB1
0	1.36677e-138	0.409249	1	0.986	2.56378e-134	Rps16	wilcox	x02PI_1MI	186	FB1
0	1.36677e-138	0.409249	1	0.986	2.56378e-134	Rps16	wilcox	x03PI_3Sham	254	FB1
0	1.36677e-138	0.409249	1	0.986	2.56378e-134	Rps16	wilcox	x04PI_3MI	428	FB1
0	1.25865e-64	0.409064	0.611	0.368	2.36097e-60	Heg1	wilcox	x01PI_1Sham	257	FB1
0	1.25865e-64	0.409064	0.611	0.368	2.36097e-60	Heg1	wilcox	x02PI_1MI	186	FB1
0	1.25865e-64	0.409064	0.611	0.368	2.36097e-60	Heg1	wilcox	x03PI_3Sham	254	FB1
0	1.25865e-64	0.409064	0.611	0.368	2.36097e-60	Heg1	wilcox	x04PI_3MI	428	FB1
0	1.78086e-95	0.408478	0.537	0.253	3.34053e-91	Ift27	wilcox	x01PI_1Sham	257	FB1
0	1.78086e-95	0.408478	0.537	0.253	3.34053e-91	Ift27	wilcox	x02PI_1MI	186	FB1
0	1.78086e-95	0.408478	0.537	0.253	3.34053e-91	Ift27	wilcox	x03PI_3Sham	254	FB1
0	1.78086e-95	0.408478	0.537	0.253	3.34053e-91	Ift27	wilcox	x04PI_3MI	428	FB1
0	7.27174e-85	0.406835	0.509	0.247	1.36403e-80	Pcbp4	wilcox	x01PI_1Sham	257	FB1
0	7.27174e-85	0.406835	0.509	0.247	1.36403e-80	Pcbp4	wilcox	x02PI_1MI	186	FB1
0	7.27174e-85	0.406835	0.509	0.247	1.36403e-80	Pcbp4	wilcox	x03PI_3Sham	254	FB1
0	7.27174e-85	0.406835	0.509	0.247	1.36403e-80	Pcbp4	wilcox	x04PI_3MI	428	FB1
0	4.34661e-89	0.406674	0.484	0.222	8.15337e-85	Spats2l	wilcox	x01PI_1Sham	257	FB1
0	4.34661e-89	0.406674	0.484	0.222	8.15337e-85	Spats2l	wilcox	x02PI_1MI	186	FB1
0	4.34661e-89	0.406674	0.484	0.222	8.15337e-85	Spats2l	wilcox	x03PI_3Sham	254	FB1
0	4.34661e-89	0.406674	0.484	0.222	8.15337e-85	Spats2l	wilcox	x04PI_3MI	428	FB1
0	2.08917e-80	0.405921	0.756	0.487	3.91886e-76	Sec61a1	wilcox	x01PI_1Sham	257	FB1
0	2.08917e-80	0.405921	0.756	0.487	3.91886e-76	Sec61a1	wilcox	x02PI_1MI	186	FB1
0	2.08917e-80	0.405921	0.756	0.487	3.91886e-76	Sec61a1	wilcox	x03PI_3Sham	254	FB1
0	2.08917e-80	0.405921	0.756	0.487	3.91886e-76	Sec61a1	wilcox	x04PI_3MI	428	FB1
0	8.17054e-81	0.405183	0.878	0.651	1.53263e-76	Vapa	wilcox	x01PI_1Sham	257	FB1
0	8.17054e-81	0.405183	0.878	0.651	1.53263e-76	Vapa	wilcox	x02PI_1MI	186	FB1
0	8.17054e-81	0.405183	0.878	0.651	1.53263e-76	Vapa	wilcox	x03PI_3Sham	254	FB1
0	8.17054e-81	0.405183	0.878	0.651	1.53263e-76	Vapa	wilcox	x04PI_3MI	428	FB1
0	9.31318e-79	0.404549	0.879	0.665	1.74697e-74	Sec62	wilcox	x01PI_1Sham	257	FB1
0	9.31318e-79	0.404549	0.879	0.665	1.74697e-74	Sec62	wilcox	x02PI_1MI	186	FB1
0	9.31318e-79	0.404549	0.879	0.665	1.74697e-74	Sec62	wilcox	x03PI_3Sham	254	FB1
0	9.31318e-79	0.404549	0.879	0.665	1.74697e-74	Sec62	wilcox	x04PI_3MI	428	FB1
0	8.94744e-121	0.404469	0.999	0.974	1.67836e-116	Rps10	wilcox	x01PI_1Sham	257	FB1
0	8.94744e-121	0.404469	0.999	0.974	1.67836e-116	Rps10	wilcox	x02PI_1MI	186	FB1
0	8.94744e-121	0.404469	0.999	0.974	1.67836e-116	Rps10	wilcox	x03PI_3Sham	254	FB1
0	8.94744e-121	0.404469	0.999	0.974	1.67836e-116	Rps10	wilcox	x04PI_3MI	428	FB1
0	6.8086e-79	0.403815	0.754	0.47	1.27716e-74	Pxdn	wilcox	x01PI_1Sham	257	FB1
0	6.8086e-79	0.403815	0.754	0.47	1.27716e-74	Pxdn	wilcox	x02PI_1MI	186	FB1
0	6.8086e-79	0.403815	0.754	0.47	1.27716e-74	Pxdn	wilcox	x03PI_3Sham	254	FB1
0	6.8086e-79	0.403815	0.754	0.47	1.27716e-74	Pxdn	wilcox	x04PI_3MI	428	FB1
0	6.70216e-89	0.402257	0.516	0.248	1.25719e-84	Sgcb	wilcox	x01PI_1Sham	257	FB1
0	6.70216e-89	0.402257	0.516	0.248	1.25719e-84	Sgcb	wilcox	x02PI_1MI	186	FB1
0	6.70216e-89	0.402257	0.516	0.248	1.25719e-84	Sgcb	wilcox	x03PI_3Sham	254	FB1
[truncated: 71,554 more rows]

## Sheet: B
cluster	p_val	avg_log2FC	pct.1	pct.2	p_val_adj	gene	test	GROUP	Freq_clu_in_Peak
0	1.19282e-173	1.69474	0.847	0.244	2.24239e-169	mt.Atp6	wilcox	x01PI_1Sham_CM	352
0	1.19282e-173	1.69474	0.847	0.244	2.24239e-169	mt.Atp6	wilcox	x02PI_1MI_CM	111
0	1.19282e-173	1.69474	0.847	0.244	2.24239e-169	mt.Atp6	wilcox	x03PI_3Sham_CM	98
0	1.19282e-173	1.69474	0.847	0.244	2.24239e-169	mt.Atp6	wilcox	x04PI_3MI_CM	81
0	1.3967e-170	1.65585	0.849	0.264	2.62567e-166	mt.Cytb	wilcox	x01PI_1Sham_CM	352
0	1.3967e-170	1.65585	0.849	0.264	2.62567e-166	mt.Cytb	wilcox	x02PI_1MI_CM	111
0	1.3967e-170	1.65585	0.849	0.264	2.62567e-166	mt.Cytb	wilcox	x03PI_3Sham_CM	98
0	1.3967e-170	1.65585	0.849	0.264	2.62567e-166	mt.Cytb	wilcox	x04PI_3MI_CM	81
0	5.41851e-170	1.64762	0.846	0.272	1.01863e-165	mt.Nd4	wilcox	x01PI_1Sham_CM	352
0	5.41851e-170	1.64762	0.846	0.272	1.01863e-165	mt.Nd4	wilcox	x02PI_1MI_CM	111
0	5.41851e-170	1.64762	0.846	0.272	1.01863e-165	mt.Nd4	wilcox	x03PI_3Sham_CM	98
0	5.41851e-170	1.64762	0.846	0.272	1.01863e-165	mt.Nd4	wilcox	x04PI_3MI_CM	81
0	3.36979e-169	1.5989	0.86	0.3	6.33486e-165	mt.Co3	wilcox	x01PI_1Sham_CM	352
0	3.36979e-169	1.5989	0.86	0.3	6.33486e-165	mt.Co3	wilcox	x02PI_1MI_CM	111
0	3.36979e-169	1.5989	0.86	0.3	6.33486e-165	mt.Co3	wilcox	x03PI_3Sham_CM	98
0	3.36979e-169	1.5989	0.86	0.3	6.33486e-165	mt.Co3	wilcox	x04PI_3MI_CM	81
0	7.22053e-169	1.67702	0.849	0.243	1.35739e-164	mt.Nd1	wilcox	x01PI_1Sham_CM	352
0	7.22053e-169	1.67702	0.849	0.243	1.35739e-164	mt.Nd1	wilcox	x02PI_1MI_CM	111
0	7.22053e-169	1.67702	0.849	0.243	1.35739e-164	mt.Nd1	wilcox	x03PI_3Sham_CM	98
0	7.22053e-169	1.67702	0.849	0.243	1.35739e-164	mt.Nd1	wilcox	x04PI_3MI_CM	81
0	2.35822e-168	1.61355	0.852	0.306	4.43321e-164	mt.Co2	wilcox	x01PI_1Sham_CM	352
0	2.35822e-168	1.61355	0.852	0.306	4.43321e-164	mt.Co2	wilcox	x02PI_1MI_CM	111
0	2.35822e-168	1.61355	0.852	0.306	4.43321e-164	mt.Co2	wilcox	x03PI_3Sham_CM	98
0	2.35822e-168	1.61355	0.852	0.306	4.43321e-164	mt.Co2	wilcox	x04PI_3MI_CM	81
0	1.582e-165	1.54549	0.874	0.357	2.97401e-161	mt.Nd2	wilcox	x01PI_1Sham_CM	352
0	1.582e-165	1.54549	0.874	0.357	2.97401e-161	mt.Nd2	wilcox	x02PI_1MI_CM	111
0	1.582e-165	1.54549	0.874	0.357	2.97401e-161	mt.Nd2	wilcox	x03PI_3Sham_CM	98
0	1.582e-165	1.54549	0.874	0.357	2.97401e-161	mt.Nd2	wilcox	x04PI_3MI_CM	81
0	3.30894e-158	1.66013	0.833	0.295	6.22048e-154	mt.Nd3	wilcox	x01PI_1Sham_CM	352
0	3.30894e-158	1.66013	0.833	0.295	6.22048e-154	mt.Nd3	wilcox	x02PI_1MI_CM	111
0	3.30894e-158	1.66013	0.833	0.295	6.22048e-154	mt.Nd3	wilcox	x03PI_3Sham_CM	98
0	3.30894e-158	1.66013	0.833	0.295	6.22048e-154	mt.Nd3	wilcox	x04PI_3MI_CM	81
0	7.06954e-157	1.47487	0.849	0.375	1.329e-152	mt.Co1	wilcox	x01PI_1Sham_CM	352
0	7.06954e-157	1.47487	0.849	0.375	1.329e-152	mt.Co1	wilcox	x02PI_1MI_CM	111
0	7.06954e-157	1.47487	0.849	0.375	1.329e-152	mt.Co1	wilcox	x03PI_3Sham_CM	98
0	7.06954e-157	1.47487	0.849	0.375	1.329e-152	mt.Co1	wilcox	x04PI_3MI_CM	81
0	1.06552e-132	1.27425	0.854	0.377	2.00306e-128	mt.Nd5	wilcox	x01PI_1Sham_CM	352
0	1.06552e-132	1.27425	0.854	0.377	2.00306e-128	mt.Nd5	wilcox	x02PI_1MI_CM	111
0	1.06552e-132	1.27425	0.854	0.377	2.00306e-128	mt.Nd5	wilcox	x03PI_3Sham_CM	98
0	1.06552e-132	1.27425	0.854	0.377	2.00306e-128	mt.Nd5	wilcox	x04PI_3MI_CM	81
0	7.44631e-117	1.19023	0.793	0.356	1.39983e-112	mt.Nd4l	wilcox	x01PI_1Sham_CM	352
0	7.44631e-117	1.19023	0.793	0.356	1.39983e-112	mt.Nd4l	wilcox	x02PI_1MI_CM	111
0	7.44631e-117	1.19023	0.793	0.356	1.39983e-112	mt.Nd4l	wilcox	x03PI_3Sham_CM	98
0	7.44631e-117	1.19023	0.793	0.356	1.39983e-112	mt.Nd4l	wilcox	x04PI_3MI_CM	81
0	8.08765e-51	0.474083	0.952	0.688	1.5204e-46	Ckm	wilcox	x01PI_1Sham_CM	352
0	8.08765e-51	0.474083	0.952	0.688	1.5204e-46	Ckm	wilcox	x02PI_1MI_CM	111
0	8.08765e-51	0.474083	0.952	0.688	1.5204e-46	Ckm	wilcox	x03PI_3Sham_CM	98
0	8.08765e-51	0.474083	0.952	0.688	1.5204e-46	Ckm	wilcox	x04PI_3MI_CM	81
0	1.5177e-49	0.445004	0.922	0.636	2.85313e-45	Cox6a2	wilcox	x01PI_1Sham_CM	352
0	1.5177e-49	0.445004	0.922	0.636	2.85313e-45	Cox6a2	wilcox	x02PI_1MI_CM	111
0	1.5177e-49	0.445004	0.922	0.636	2.85313e-45	Cox6a2	wilcox	x03PI_3Sham_CM	98
0	1.5177e-49	0.445004	0.922	0.636	2.85313e-45	Cox6a2	wilcox	x04PI_3MI_CM	81
0	3.72792e-49	0.444693	0.944	0.647	7.00812e-45	Cox6c	wilcox	x01PI_1Sham_CM	352
0	3.72792e-49	0.444693	0.944	0.647	7.00812e-45	Cox6c	wilcox	x02PI_1MI_CM	111
0	3.72792e-49	0.444693	0.944	0.647	7.00812e-45	Cox6c	wilcox	x03PI_3Sham_CM	98
0	3.72792e-49	0.444693	0.944	0.647	7.00812e-45	Cox6c	wilcox	x04PI_3MI_CM	81
0	1.07854e-41	0.51159	0.829	0.571	2.02754e-37	Eno3	wilcox	x01PI_1Sham_CM	352
0	1.07854e-41	0.51159	0.829	0.571	2.02754e-37	Eno3	wilcox	x02PI_1MI_CM	111
0	1.07854e-41	0.51159	0.829	0.571	2.02754e-37	Eno3	wilcox	x03PI_3Sham_CM	98
0	1.07854e-41	0.51159	0.829	0.571	2.02754e-37	Eno3	wilcox	x04PI_3MI_CM	81
0	1.70884e-40	0.377374	0.949	0.678	3.21245e-36	Gm26694	wilcox	x01PI_1Sham_CM	352
0	1.70884e-40	0.377374	0.949	0.678	3.21245e-36	Gm26694	wilcox	x02PI_1MI_CM	111
0	1.70884e-40	0.377374	0.949	0.678	3.21245e-36	Gm26694	wilcox	x03PI_3Sham_CM	98
0	1.70884e-40	0.377374	0.949	0.678	3.21245e-36	Gm26694	wilcox	x04PI_3MI_CM	81
0	2.08116e-40	0.365146	0.97	0.682	3.91237e-36	Slc25a4	wilcox	x01PI_1Sham_CM	352
0	2.08116e-40	0.365146	0.97	0.682	3.91237e-36	Slc25a4	wilcox	x02PI_1MI_CM	111
0	2.08116e-40	0.365146	0.97	0.682	3.91237e-36	Slc25a4	wilcox	x03PI_3Sham_CM	98
0	2.08116e-40	0.365146	0.97	0.682	3.91237e-36	Slc25a4	wilcox	x04PI_3MI_CM	81
0	6.65125e-37	0.413281	0.911	0.657	1.25037e-32	Mdh2	wilcox	x01PI_1Sham_CM	352
0	6.65125e-37	0.413281	0.911	0.657	1.25037e-32	Mdh2	wilcox	x02PI_1MI_CM	111
0	6.65125e-37	0.413281	0.911	0.657	1.25037e-32	Mdh2	wilcox	x03PI_3Sham_CM	98
0	6.65125e-37	0.413281	0.911	0.657	1.25037e-32	Mdh2	wilcox	x04PI_3MI_CM	81
0	1.21804e-36	0.471591	0.905	0.688	2.28979e-32	Ndufv1	wilcox	x01PI_1Sham_CM	352
0	1.21804e-36	0.471591	0.905	0.688	2.28979e-32	Ndufv1	wilcox	x02PI_1MI_CM	111
0	1.21804e-36	0.471591	0.905	0.688	2.28979e-32	Ndufv1	wilcox	x03PI_3Sham_CM	98
0	1.21804e-36	0.471591	0.905	0.688	2.28979e-32	Ndufv1	wilcox	x04PI_3MI_CM	81
0	2.20185e-35	0.279459	0.935	0.612	4.13926e-31	Fabp3	wilcox	x01PI_1Sham_CM	352
0	2.20185e-35	0.279459	0.935	0.612	4.13926e-31	Fabp3	wilcox	x02PI_1MI_CM	111
0	2.20185e-35	0.279459	0.935	0.612	4.13926e-31	Fabp3	wilcox	x03PI_3Sham_CM	98
0	2.20185e-35	0.279459	0.935	0.612	4.13926e-31	Fabp3	wilcox	x04PI_3MI_CM	81
0	2.51118e-34	0.295687	0.958	0.68	4.72077e-30	Atp5b	wilcox	x01PI_1Sham_CM	352
0	2.51118e-34	0.295687	0.958	0.68	4.72077e-30	Atp5b	wilcox	x02PI_1MI_CM	111
0	2.51118e-34	0.295687	0.958	0.68	4.72077e-30	Atp5b	wilcox	x03PI_3Sham_CM	98
0	2.51118e-34	0.295687	0.958	0.68	4.72077e-30	Atp5b	wilcox	x04PI_3MI_CM	81
0	3.27263e-33	0.280507	0.966	0.699	6.15223e-29	Cox7c	wilcox	x01PI_1Sham_CM	352
0	3.27263e-33	0.280507	0.966	0.699	6.15223e-29	Cox7c	wilcox	x02PI_1MI_CM	111
0	3.27263e-33	0.280507	0.966	0.699	6.15223e-29	Cox7c	wilcox	x03PI_3Sham_CM	98
0	3.27263e-33	0.280507	0.966	0.699	6.15223e-29	Cox7c	wilcox	x04PI_3MI_CM	81
0	7.34936e-33	0.419833	0.921	0.743	1.38161e-28	Acadvl	wilcox	x01PI_1Sham_CM	352
0	7.34936e-33	0.419833	0.921	0.743	1.38161e-28	Acadvl	wilcox	x02PI_1MI_CM	111
0	7.34936e-33	0.419833	0.921	0.743	1.38161e-28	Acadvl	wilcox	x03PI_3Sham_CM	98
0	7.34936e-33	0.419833	0.921	0.743	1.38161e-28	Acadvl	wilcox	x04PI_3MI_CM	81
0	8.00006e-33	0.860616	0.341	0.133	1.50393e-28	mt.Nd6	wilcox	x01PI_1Sham_CM	352
0	8.00006e-33	0.860616	0.341	0.133	1.50393e-28	mt.Nd6	wilcox	x02PI_1MI_CM	111
0	8.00006e-33	0.860616	0.341	0.133	1.50393e-28	mt.Nd6	wilcox	x03PI_3Sham_CM	98
0	8.00006e-33	0.860616	0.341	0.133	1.50393e-28	mt.Nd6	wilcox	x04PI_3MI_CM	81
0	6.28934e-30	0.354639	0.921	0.72	1.18233e-25	Ldhb	wilcox	x01PI_1Sham_CM	352
0	6.28934e-30	0.354639	0.921	0.72	1.18233e-25	Ldhb	wilcox	x02PI_1MI_CM	111
0	6.28934e-30	0.354639	0.921	0.72	1.18233e-25	Ldhb	wilcox	x03PI_3Sham_CM	98
0	6.28934e-30	0.354639	0.921	0.72	1.18233e-25	Ldhb	wilcox	x04PI_3MI_CM	81
0	2.14853e-29	0.292155	0.816	0.57	4.03903e-25	Cox8b	wilcox	x01PI_1Sham_CM	352
0	2.14853e-29	0.292155	0.816	0.57	4.03903e-25	Cox8b	wilcox	x02PI_1MI_CM	111
0	2.14853e-29	0.292155	0.816	0.57	4.03903e-25	Cox8b	wilcox	x03PI_3Sham_CM	98
0	2.14853e-29	0.292155	0.816	0.57	4.03903e-25	Cox8b	wilcox	x04PI_3MI_CM	81
0	2.3514e-29	0.251654	0.942	0.787	4.4204e-25	Pln	wilcox	x01PI_1Sham_CM	352
0	2.3514e-29	0.251654	0.942	0.787	4.4204e-25	Pln	wilcox	x02PI_1MI_CM	111
0	2.3514e-29	0.251654	0.942	0.787	4.4204e-25	Pln	wilcox	x03PI_3Sham_CM	98
0	2.3514e-29	0.251654	0.942	0.787	4.4204e-25	Pln	wilcox	x04PI_3MI_CM	81
0	4.39269e-29	0.209884	0.98	0.693	8.25781e-25	Myl3	wilcox	x01PI_1Sham_CM	352
0	4.39269e-29	0.209884	0.98	0.693	8.25781e-25	Myl3	wilcox	x02PI_1MI_CM	111
0	4.39269e-29	0.209884	0.98	0.693	8.25781e-25	Myl3	wilcox	x03PI_3Sham_CM	98
0	4.39269e-29	0.209884	0.98	0.693	8.25781e-25	Myl3	wilcox	x04PI_3MI_CM	81
0	1.19444e-28	0.258214	0.97	0.841	2.24542e-24	Atp2a2	wilcox	x01PI_1Sham_CM	352
0	1.19444e-28	0.258214	0.97	0.841	2.24542e-24	Atp2a2	wilcox	x02PI_1MI_CM	111
0	1.19444e-28	0.258214	0.97	0.841	2.24542e-24	Atp2a2	wilcox	x03PI_3Sham_CM	98
0	1.19444e-28	0.258214	0.97	0.841	2.24542e-24	Atp2a2	wilcox	x04PI_3MI_CM	81
0	7.25619e-28	0.375255	0.824	0.602	1.36409e-23	Acaa2	wilcox	x01PI_1Sham_CM	352
0	7.25619e-28	0.375255	0.824	0.602	1.36409e-23	Acaa2	wilcox	x02PI_1MI_CM	111
0	7.25619e-28	0.375255	0.824	0.602	1.36409e-23	Acaa2	wilcox	x03PI_3Sham_CM	98
0	7.25619e-28	0.375255	0.824	0.602	1.36409e-23	Acaa2	wilcox	x04PI_3MI_CM	81
0	2.05924e-27	0.314584	0.928	0.753	3.87116e-23	Idh2	wilcox	x01PI_1Sham_CM	352
0	2.05924e-27	0.314584	0.928	0.753	3.87116e-23	Idh2	wilcox	x02PI_1MI_CM	111
0	2.05924e-27	0.314584	0.928	0.753	3.87116e-23	Idh2	wilcox	x03PI_3Sham_CM	98
0	2.05924e-27	0.314584	0.928	0.753	3.87116e-23	Idh2	wilcox	x04PI_3MI_CM	81
0	4.16326e-27	0.480981	0.743	0.512	7.82651e-23	Fh1	wilcox	x01PI_1Sham_CM	352
0	4.16326e-27	0.480981	0.743	0.512	7.82651e-23	Fh1	wilcox	x02PI_1MI_CM	111
0	4.16326e-27	0.480981	0.743	0.512	7.82651e-23	Fh1	wilcox	x03PI_3Sham_CM	98
0	4.16326e-27	0.480981	0.743	0.512	7.82651e-23	Fh1	wilcox	x04PI_3MI_CM	81
0	7.60146e-27	0.3236	0.808	0.545	1.429e-22	Ndufa5	wilcox	x01PI_1Sham_CM	352
0	7.60146e-27	0.3236	0.808	0.545	1.429e-22	Ndufa5	wilcox	x02PI_1MI_CM	111
0	7.60146e-27	0.3236	0.808	0.545	1.429e-22	Ndufa5	wilcox	x03PI_3Sham_CM	98
0	7.60146e-27	0.3236	0.808	0.545	1.429e-22	Ndufa5	wilcox	x04PI_3MI_CM	81
0	2.50252e-26	0.338336	0.908	0.715	4.70449e-22	Ndufs2	wilcox	x01PI_1Sham_CM	352
0	2.50252e-26	0.338336	0.908	0.715	4.70449e-22	Ndufs2	wilcox	x02PI_1MI_CM	111
0	2.50252e-26	0.338336	0.908	0.715	4.70449e-22	Ndufs2	wilcox	x03PI_3Sham_CM	98
0	2.50252e-26	0.338336	0.908	0.715	4.70449e-22	Ndufs2	wilcox	x04PI_3MI_CM	81
0	2.64184e-26	0.426903	0.816	0.611	4.9664e-22	Ndufa9	wilcox	x01PI_1Sham_CM	352
0	2.64184e-26	0.426903	0.816	0.611	4.9664e-22	Ndufa9	wilcox	x02PI_1MI_CM	111
0	2.64184e-26	0.426903	0.816	0.611	4.9664e-22	Ndufa9	wilcox	x03PI_3Sham_CM	98
0	2.64184e-26	0.426903	0.816	0.611	4.9664e-22	Ndufa9	wilcox	x04PI_3MI_CM	81
0	1.51283e-25	0.265975	0.917	0.689	2.84398e-21	Mdh1	wilcox	x01PI_1Sham_CM	352
0	1.51283e-25	0.265975	0.917	0.689	2.84398e-21	Mdh1	wilcox	x02PI_1MI_CM	111
0	1.51283e-25	0.265975	0.917	0.689	2.84398e-21	Mdh1	wilcox	x03PI_3Sham_CM	98
0	1.51283e-25	0.265975	0.917	0.689	2.84398e-21	Mdh1	wilcox	x04PI_3MI_CM	81
0	6.30399e-24	0.329846	0.911	0.745	1.18509e-19	Sod2	wilcox	x01PI_1Sham_CM	352
0	6.30399e-24	0.329846	0.911	0.745	1.18509e-19	Sod2	wilcox	x02PI_1MI_CM	111
0	6.30399e-24	0.329846	0.911	0.745	1.18509e-19	Sod2	wilcox	x03PI_3Sham_CM	98
0	6.30399e-24	0.329846	0.911	0.745	1.18509e-19	Sod2	wilcox	x04PI_3MI_CM	81
0	2.0851e-23	0.289556	0.931	0.732	3.91979e-19	Cyc1	wilcox	x01PI_1Sham_CM	352
0	2.0851e-23	0.289556	0.931	0.732	3.91979e-19	Cyc1	wilcox	x02PI_1MI_CM	111
0	2.0851e-23	0.289556	0.931	0.732	3.91979e-19	Cyc1	wilcox	x03PI_3Sham_CM	98
0	2.0851e-23	0.289556	0.931	0.732	3.91979e-19	Cyc1	wilcox	x04PI_3MI_CM	81
0	2.93029e-23	0.340977	0.857	0.669	5.50864e-19	Acadm	wilcox	x01PI_1Sham_CM	352
0	2.93029e-23	0.340977	0.857	0.669	5.50864e-19	Acadm	wilcox	x02PI_1MI_CM	111
0	2.93029e-23	0.340977	0.857	0.669	5.50864e-19	Acadm	wilcox	x03PI_3Sham_CM	98
0	2.93029e-23	0.340977	0.857	0.669	5.50864e-19	Acadm	wilcox	x04PI_3MI_CM	81
0	5.78947e-23	0.213959	0.863	0.589	1.08836e-18	Cox5b	wilcox	x01PI_1Sham_CM	352
0	5.78947e-23	0.213959	0.863	0.589	1.08836e-18	Cox5b	wilcox	x02PI_1MI_CM	111
0	5.78947e-23	0.213959	0.863	0.589	1.08836e-18	Cox5b	wilcox	x03PI_3Sham_CM	98
0	5.78947e-23	0.213959	0.863	0.589	1.08836e-18	Cox5b	wilcox	x04PI_3MI_CM	81
0	1.23596e-22	0.331692	0.919	0.758	2.32348e-18	Sdhb	wilcox	x01PI_1Sham_CM	352
0	1.23596e-22	0.331692	0.919	0.758	2.32348e-18	Sdhb	wilcox	x02PI_1MI_CM	111
0	1.23596e-22	0.331692	0.919	0.758	2.32348e-18	Sdhb	wilcox	x03PI_3Sham_CM	98
0	1.23596e-22	0.331692	0.919	0.758	2.32348e-18	Sdhb	wilcox	x04PI_3MI_CM	81
0	2.12228e-22	0.294171	0.894	0.691	3.98967e-18	Ndufa1	wilcox	x01PI_1Sham_CM	352
0	2.12228e-22	0.294171	0.894	0.691	3.98967e-18	Ndufa1	wilcox	x02PI_1MI_CM	111
0	2.12228e-22	0.294171	0.894	0.691	3.98967e-18	Ndufa1	wilcox	x03PI_3Sham_CM	98
0	2.12228e-22	0.294171	0.894	0.691	3.98967e-18	Ndufa1	wilcox	x04PI_3MI_CM	81
0	3.25586e-22	0.32308	0.751	0.53	6.12069e-18	Cd81	wilcox	x01PI_1Sham_CM	352
0	3.25586e-22	0.32308	0.751	0.53	6.12069e-18	Cd81	wilcox	x02PI_1MI_CM	111
0	3.25586e-22	0.32308	0.751	0.53	6.12069e-18	Cd81	wilcox	x03PI_3Sham_CM	98
0	3.25586e-22	0.32308	0.751	0.53	6.12069e-18	Cd81	wilcox	x04PI_3MI_CM	81
0	1.2323e-21	0.681703	0.388	0.207	2.3166e-17	Dhrs7	wilcox	x01PI_1Sham_CM	352
0	1.2323e-21	0.681703	0.388	0.207	2.3166e-17	Dhrs7	wilcox	x02PI_1MI_CM	111
0	1.2323e-21	0.681703	0.388	0.207	2.3166e-17	Dhrs7	wilcox	x03PI_3Sham_CM	98
0	1.2323e-21	0.681703	0.388	0.207	2.3166e-17	Dhrs7	wilcox	x04PI_3MI_CM	81
0	3.51329e-21	0.301134	0.812	0.612	6.60464e-17	Hadhb	wilcox	x01PI_1Sham_CM	352
0	3.51329e-21	0.301134	0.812	0.612	6.60464e-17	Hadhb	wilcox	x02PI_1MI_CM	111
0	3.51329e-21	0.301134	0.812	0.612	6.60464e-17	Hadhb	wilcox	x03PI_3Sham_CM	98
0	3.51329e-21	0.301134	0.812	0.612	6.60464e-17	Hadhb	wilcox	x04PI_3MI_CM	81
0	3.18159e-20	0.570261	0.455	0.27	5.98106e-16	mt.Atp8	wilcox	x01PI_1Sham_CM	352
0	3.18159e-20	0.570261	0.455	0.27	5.98106e-16	mt.Atp8	wilcox	x02PI_1MI_CM	111
0	3.18159e-20	0.570261	0.455	0.27	5.98106e-16	mt.Atp8	wilcox	x03PI_3Sham_CM	98
0	3.18159e-20	0.570261	0.455	0.27	5.98106e-16	mt.Atp8	wilcox	x04PI_3MI_CM	81
0	4.83715e-20	0.269976	0.79	0.577	9.09336e-16	Atp5c1	wilcox	x01PI_1Sham_CM	352
0	4.83715e-20	0.269976	0.79	0.577	9.09336e-16	Atp5c1	wilcox	x02PI_1MI_CM	111
0	4.83715e-20	0.269976	0.79	0.577	9.09336e-16	Atp5c1	wilcox	x03PI_3Sham_CM	98
0	4.83715e-20	0.269976	0.79	0.577	9.09336e-16	Atp5c1	wilcox	x04PI_3MI_CM	81
0	6.15461e-20	0.299701	0.88	0.697	1.157e-15	Ech1	wilcox	x01PI_1Sham_CM	352
0	6.15461e-20	0.299701	0.88	0.697	1.157e-15	Ech1	wilcox	x02PI_1MI_CM	111
0	6.15461e-20	0.299701	0.88	0.697	1.157e-15	Ech1	wilcox	x03PI_3Sham_CM	98
0	6.15461e-20	0.299701	0.88	0.697	1.157e-15	Ech1	wilcox	x04PI_3MI_CM	81
0	1.12302e-18	0.315483	0.776	0.57	2.11116e-14	Mgst3	wilcox	x01PI_1Sham_CM	352
0	1.12302e-18	0.315483	0.776	0.57	2.11116e-14	Mgst3	wilcox	x02PI_1MI_CM	111
0	1.12302e-18	0.315483	0.776	0.57	2.11116e-14	Mgst3	wilcox	x03PI_3Sham_CM	98
0	1.12302e-18	0.315483	0.776	0.57	2.11116e-14	Mgst3	wilcox	x04PI_3MI_CM	81
0	1.98531e-18	0.210311	0.905	0.715	3.73217e-14	Ndufb8	wilcox	x01PI_1Sham_CM	352
0	1.98531e-18	0.210311	0.905	0.715	3.73217e-14	Ndufb8	wilcox	x02PI_1MI_CM	111
0	1.98531e-18	0.210311	0.905	0.715	3.73217e-14	Ndufb8	wilcox	x03PI_3Sham_CM	98
0	1.98531e-18	0.210311	0.905	0.715	3.73217e-14	Ndufb8	wilcox	x04PI_3MI_CM	81
0	8.20707e-18	0.344383	0.741	0.555	1.54285e-13	Idh3g	wilcox	x01PI_1Sham_CM	352
0	8.20707e-18	0.344383	0.741	0.555	1.54285e-13	Idh3g	wilcox	x02PI_1MI_CM	111
0	8.20707e-18	0.344383	0.741	0.555	1.54285e-13	Idh3g	wilcox	x03PI_3Sham_CM	98
0	8.20707e-18	0.344383	0.741	0.555	1.54285e-13	Idh3g	wilcox	x04PI_3MI_CM	81
0	9.99836e-18	0.275282	0.816	0.593	1.87959e-13	Ndufa12	wilcox	x01PI_1Sham_CM	352
0	9.99836e-18	0.275282	0.816	0.593	1.87959e-13	Ndufa12	wilcox	x02PI_1MI_CM	111
0	9.99836e-18	0.275282	0.816	0.593	1.87959e-13	Ndufa12	wilcox	x03PI_3Sham_CM	98
0	9.99836e-18	0.275282	0.816	0.593	1.87959e-13	Ndufa12	wilcox	x04PI_3MI_CM	81
0	1.22455e-17	0.303029	0.802	0.615	2.30203e-13	Yjefn3	wilcox	x01PI_1Sham_CM	352
0	1.22455e-17	0.303029	0.802	0.615	2.30203e-13	Yjefn3	wilcox	x02PI_1MI_CM	111
0	1.22455e-17	0.303029	0.802	0.615	2.30203e-13	Yjefn3	wilcox	x03PI_3Sham_CM	98
0	1.22455e-17	0.303029	0.802	0.615	2.30203e-13	Yjefn3	wilcox	x04PI_3MI_CM	81
0	2.91196e-17	0.28965	0.917	0.777	5.47419e-13	Uqcrc2	wilcox	x01PI_1Sham_CM	352
0	2.91196e-17	0.28965	0.917	0.777	5.47419e-13	Uqcrc2	wilcox	x02PI_1MI_CM	111
0	2.91196e-17	0.28965	0.917	0.777	5.47419e-13	Uqcrc2	wilcox	x03PI_3Sham_CM	98
0	2.91196e-17	0.28965	0.917	0.777	5.47419e-13	Uqcrc2	wilcox	x04PI_3MI_CM	81
0	1.32659e-16	0.21393	0.889	0.741	2.49385e-12	Aco2	wilcox	x01PI_1Sham_CM	352
0	1.32659e-16	0.21393	0.889	0.741	2.49385e-12	Aco2	wilcox	x02PI_1MI_CM	111
0	1.32659e-16	0.21393	0.889	0.741	2.49385e-12	Aco2	wilcox	x03PI_3Sham_CM	98
0	1.32659e-16	0.21393	0.889	0.741	2.49385e-12	Aco2	wilcox	x04PI_3MI_CM	81
0	2.79848e-16	0.236394	0.794	0.598	5.26085e-12	Pdha1	wilcox	x01PI_1Sham_CM	352
0	2.79848e-16	0.236394	0.794	0.598	5.26085e-12	Pdha1	wilcox	x02PI_1MI_CM	111
0	2.79848e-16	0.236394	0.794	0.598	5.26085e-12	Pdha1	wilcox	x03PI_3Sham_CM	98
0	2.79848e-16	0.236394	0.794	0.598	5.26085e-12	Pdha1	wilcox	x04PI_3MI_CM	81
0	1.97654e-14	0.214296	0.759	0.571	3.7157e-10	Uqcrc1	wilcox	x01PI_1Sham_CM	352
0	1.97654e-14	0.214296	0.759	0.571	3.7157e-10	Uqcrc1	wilcox	x02PI_1MI_CM	111
0	1.97654e-14	0.214296	0.759	0.571	3.7157e-10	Uqcrc1	wilcox	x03PI_3Sham_CM	98
0	1.97654e-14	0.214296	0.759	0.571	3.7157e-10	Uqcrc1	wilcox	x04PI_3MI_CM	81
0	9.12216e-14	0.504995	0.318	0.179	1.71487e-09	Mroh5	wilcox	x01PI_1Sham_CM	352
0	9.12216e-14	0.504995	0.318	0.179	1.71487e-09	Mroh5	wilcox	x02PI_1MI_CM	111
0	9.12216e-14	0.504995	0.318	0.179	1.71487e-09	Mroh5	wilcox	x03PI_3Sham_CM	98
0	9.12216e-14	0.504995	0.318	0.179	1.71487e-09	Mroh5	wilcox	x04PI_3MI_CM	81
0	2.31984e-13	0.220851	0.743	0.556	4.36107e-09	Higd2a	wilcox	x01PI_1Sham_CM	352
0	2.31984e-13	0.220851	0.743	0.556	4.36107e-09	Higd2a	wilcox	x02PI_1MI_CM	111
0	2.31984e-13	0.220851	0.743	0.556	4.36107e-09	Higd2a	wilcox	x03PI_3Sham_CM	98
0	2.31984e-13	0.220851	0.743	0.556	4.36107e-09	Higd2a	wilcox	x04PI_3MI_CM	81
0	1.21102e-12	0.240363	0.812	0.677	2.27659e-08	Eci1	wilcox	x01PI_1Sham_CM	352
0	1.21102e-12	0.240363	0.812	0.677	2.27659e-08	Eci1	wilcox	x02PI_1MI_CM	111
0	1.21102e-12	0.240363	0.812	0.677	2.27659e-08	Eci1	wilcox	x03PI_3Sham_CM	98
0	1.21102e-12	0.240363	0.812	0.677	2.27659e-08	Eci1	wilcox	x04PI_3MI_CM	81
0	1.82343e-12	0.299865	0.601	0.437	3.42787e-08	Perp	wilcox	x01PI_1Sham_CM	352
0	1.82343e-12	0.299865	0.601	0.437	3.42787e-08	Perp	wilcox	x02PI_1MI_CM	111
0	1.82343e-12	0.299865	0.601	0.437	3.42787e-08	Perp	wilcox	x03PI_3Sham_CM	98
0	1.82343e-12	0.299865	0.601	0.437	3.42787e-08	Perp	wilcox	x04PI_3MI_CM	81
0	2.83545e-12	0.227226	0.748	0.578	5.33037e-08	Car1	wilcox	x01PI_1Sham_CM	352
0	2.83545e-12	0.227226	0.748	0.578	5.33037e-08	Car1	wilcox	x02PI_1MI_CM	111
0	2.83545e-12	0.227226	0.748	0.578	5.33037e-08	Car1	wilcox	x03PI_3Sham_CM	98
0	2.83545e-12	0.227226	0.748	0.578	5.33037e-08	Car1	wilcox	x04PI_3MI_CM	81
0	5.81865e-12	0.291048	0.696	0.568	1.09385e-07	Ndufa3	wilcox	x01PI_1Sham_CM	352
0	5.81865e-12	0.291048	0.696	0.568	1.09385e-07	Ndufa3	wilcox	x02PI_1MI_CM	111
0	5.81865e-12	0.291048	0.696	0.568	1.09385e-07	Ndufa3	wilcox	x03PI_3Sham_CM	98
0	5.81865e-12	0.291048	0.696	0.568	1.09385e-07	Ndufa3	wilcox	x04PI_3MI_CM	81
0	8.62431e-12	0.21517	0.673	0.498	1.62128e-07	Romo1	wilcox	x01PI_1Sham_CM	352
0	8.62431e-12	0.21517	0.673	0.498	1.62128e-07	Romo1	wilcox	x02PI_1MI_CM	111
0	8.62431e-12	0.21517	0.673	0.498	1.62128e-07	Romo1	wilcox	x03PI_3Sham_CM	98
0	8.62431e-12	0.21517	0.673	0.498	1.62128e-07	Romo1	wilcox	x04PI_3MI_CM	81
0	5.6044e-11	0.409813	0.269	0.152	1.05357e-06	A230083G16Rik	wilcox	x01PI_1Sham_CM	352
0	5.6044e-11	0.409813	0.269	0.152	1.05357e-06	A230083G16Rik	wilcox	x02PI_1MI_CM	111
0	5.6044e-11	0.409813	0.269	0.152	1.05357e-06	A230083G16Rik	wilcox	x03PI_3Sham_CM	98
0	5.6044e-11	0.409813	0.269	0.152	1.05357e-06	A230083G16Rik	wilcox	x04PI_3MI_CM	81
0	8.45263e-11	0.326419	0.516	0.368	1.58901e-06	Hsd17b10	wilcox	x01PI_1Sham_CM	352
0	8.45263e-11	0.326419	0.516	0.368	1.58901e-06	Hsd17b10	wilcox	x02PI_1MI_CM	111
0	8.45263e-11	0.326419	0.516	0.368	1.58901e-06	Hsd17b10	wilcox	x03PI_3Sham_CM	98
0	8.45263e-11	0.326419	0.516	0.368	1.58901e-06	Hsd17b10	wilcox	x04PI_3MI_CM	81
0	1.06125e-10	0.409322	0.335	0.209	1.99504e-06	Pmpcb	wilcox	x01PI_1Sham_CM	352
0	1.06125e-10	0.409322	0.335	0.209	1.99504e-06	Pmpcb	wilcox	x02PI_1MI_CM	111
0	1.06125e-10	0.409322	0.335	0.209	1.99504e-06	Pmpcb	wilcox	x03PI_3Sham_CM	98
0	1.06125e-10	0.409322	0.335	0.209	1.99504e-06	Pmpcb	wilcox	x04PI_3MI_CM	81
0	1.18231e-10	0.287549	0.55	0.398	2.22263e-06	Dock8	wilcox	x01PI_1Sham_CM	352
0	1.18231e-10	0.287549	0.55	0.398	2.22263e-06	Dock8	wilcox	x02PI_1MI_CM	111
0	1.18231e-10	0.287549	0.55	0.398	2.22263e-06	Dock8	wilcox	x03PI_3Sham_CM	98
0	1.18231e-10	0.287549	0.55	0.398	2.22263e-06	Dock8	wilcox	x04PI_3MI_CM	81
0	1.36012e-10	0.224718	0.801	0.7	2.55689e-06	Acat1	wilcox	x01PI_1Sham_CM	352
0	1.36012e-10	0.224718	0.801	0.7	2.55689e-06	Acat1	wilcox	x02PI_1MI_CM	111
0	1.36012e-10	0.224718	0.801	0.7	2.55689e-06	Acat1	wilcox	x03PI_3Sham_CM	98
0	1.36012e-10	0.224718	0.801	0.7	2.55689e-06	Acat1	wilcox	x04PI_3MI_CM	81
0	4.80443e-10	0.500557	0.109	0.041	9.03184e-06	Myo3a	wilcox	x01PI_1Sham_CM	352
0	4.80443e-10	0.500557	0.109	0.041	9.03184e-06	Myo3a	wilcox	x02PI_1MI_CM	111
0	4.80443e-10	0.500557	0.109	0.041	9.03184e-06	Myo3a	wilcox	x03PI_3Sham_CM	98
0	4.80443e-10	0.500557	0.109	0.041	9.03184e-06	Myo3a	wilcox	x04PI_3MI_CM	81
0	3.50102e-09	0.202556	0.717	0.575	6.58157e-05	Gm8797	wilcox	x01PI_1Sham_CM	352
0	3.50102e-09	0.202556	0.717	0.575	6.58157e-05	Gm8797	wilcox	x02PI_1MI_CM	111
0	3.50102e-09	0.202556	0.717	0.575	6.58157e-05	Gm8797	wilcox	x03PI_3Sham_CM	98
0	3.50102e-09	0.202556	0.717	0.575	6.58157e-05	Gm8797	wilcox	x04PI_3MI_CM	81
0	1.31619e-08	0.225433	0.514	0.368	0.00024743	Cox7a1	wilcox	x01PI_1Sham_CM	352
0	1.31619e-08	0.225433	0.514	0.368	0.00024743	Cox7a1	wilcox	x02PI_1MI_CM	111
0	1.31619e-08	0.225433	0.514	0.368	0.00024743	Cox7a1	wilcox	x03PI_3Sham_CM	98
0	1.31619e-08	0.225433	0.514	0.368	0.00024743	Cox7a1	wilcox	x04PI_3MI_CM	81
0	1.46256e-08	0.252027	0.502	0.369	0.000274947	Fitm1	wilcox	x01PI_1Sham_CM	352
0	1.46256e-08	0.252027	0.502	0.369	0.000274947	Fitm1	wilcox	x02PI_1MI_CM	111
0	1.46256e-08	0.252027	0.502	0.369	0.000274947	Fitm1	wilcox	x03PI_3Sham_CM	98
0	1.46256e-08	0.252027	0.502	0.369	0.000274947	Fitm1	wilcox	x04PI_3MI_CM	81
0	5.39766e-08	0.304641	0.47	0.35	0.00101471	Efnb3	wilcox	x01PI_1Sham_CM	352
0	5.39766e-08	0.304641	0.47	0.35	0.00101471	Efnb3	wilcox	x02PI_1MI_CM	111
0	5.39766e-08	0.304641	0.47	0.35	0.00101471	Efnb3	wilcox	x03PI_3Sham_CM	98
0	5.39766e-08	0.304641	0.47	0.35	0.00101471	Efnb3	wilcox	x04PI_3MI_CM	81
0	1.0584e-07	0.322004	0.405	0.297	0.00198969	Adssl1	wilcox	x01PI_1Sham_CM	352
0	1.0584e-07	0.322004	0.405	0.297	0.00198969	Adssl1	wilcox	x02PI_1MI_CM	111
0	1.0584e-07	0.322004	0.405	0.297	0.00198969	Adssl1	wilcox	x03PI_3Sham_CM	98
0	1.0584e-07	0.322004	0.405	0.297	0.00198969	Adssl1	wilcox	x04PI_3MI_CM	81
0	1.74721e-07	0.303187	0.603	0.509	0.00328458	Tecr	wilcox	x01PI_1Sham_CM	352
0	1.74721e-07	0.303187	0.603	0.509	0.00328458	Tecr	wilcox	x02PI_1MI_CM	111
0	1.74721e-07	0.303187	0.603	0.509	0.00328458	Tecr	wilcox	x03PI_3Sham_CM	98
0	1.74721e-07	0.303187	0.603	0.509	0.00328458	Tecr	wilcox	x04PI_3MI_CM	81
0	6.24013e-07	0.345514	0.217	0.133	0.0117308	Dgat2	wilcox	x01PI_1Sham_CM	352
0	6.24013e-07	0.345514	0.217	0.133	0.0117308	Dgat2	wilcox	x02PI_1MI_CM	111
0	6.24013e-07	0.345514	0.217	0.133	0.0117308	Dgat2	wilcox	x03PI_3Sham_CM	98
0	6.24013e-07	0.345514	0.217	0.133	0.0117308	Dgat2	wilcox	x04PI_3MI_CM	81
0	7.92862e-07	0.400817	0.103	0.048	0.014905	Ppp1r1b	wilcox	x01PI_1Sham_CM	352
0	7.92862e-07	0.400817	0.103	0.048	0.014905	Ppp1r1b	wilcox	x02PI_1MI_CM	111
0	7.92862e-07	0.400817	0.103	0.048	0.014905	Ppp1r1b	wilcox	x03PI_3Sham_CM	98
0	7.92862e-07	0.400817	0.103	0.048	0.014905	Ppp1r1b	wilcox	x04PI_3MI_CM	81
0	1.9349e-06	0.212494	0.47	0.358	0.0363742	Ndufb2	wilcox	x01PI_1Sham_CM	352
0	1.9349e-06	0.212494	0.47	0.358	0.0363742	Ndufb2	wilcox	x02PI_1MI_CM	111
0	1.9349e-06	0.212494	0.47	0.358	0.0363742	Ndufb2	wilcox	x03PI_3Sham_CM	98
0	1.9349e-06	0.212494	0.47	0.358	0.0363742	Ndufb2	wilcox	x04PI_3MI_CM	81
0	2.46991e-06	0.243354	0.408	0.312	0.0464318	Emilin2	wilcox	x01PI_1Sham_CM	352
0	2.46991e-06	0.243354	0.408	0.312	0.0464318	Emilin2	wilcox	x02PI_1MI_CM	111
0	2.46991e-06	0.243354	0.408	0.312	0.0464318	Emilin2	wilcox	x03PI_3Sham_CM	98
0	2.46991e-06	0.243354	0.408	0.312	0.0464318	Emilin2	wilcox	x04PI_3MI_CM	81
0	3.49865e-06	0.268693	0.329	0.232	0.0657711	Ndufb4	wilcox	x01PI_1Sham_CM	352
0	3.49865e-06	0.268693	0.329	0.232	0.0657711	Ndufb4	wilcox	x02PI_1MI_CM	111
0	3.49865e-06	0.268693	0.329	0.232	0.0657711	Ndufb4	wilcox	x03PI_3Sham_CM	98
0	3.49865e-06	0.268693	0.329	0.232	0.0657711	Ndufb4	wilcox	x04PI_3MI_CM	81
0	4.87654e-06	0.347315	0.112	0.058	0.091674	Cacng6	wilcox	x01PI_1Sham_CM	352
0	4.87654e-06	0.347315	0.112	0.058	0.091674	Cacng6	wilcox	x02PI_1MI_CM	111
0	4.87654e-06	0.347315	0.112	0.058	0.091674	Cacng6	wilcox	x03PI_3Sham_CM	98
0	4.87654e-06	0.347315	0.112	0.058	0.091674	Cacng6	wilcox	x04PI_3MI_CM	81
0	9.5916e-06	0.308203	0.159	0.094	0.180312	Igfbpl1	wilcox	x01PI_1Sham_CM	352
0	9.5916e-06	0.308203	0.159	0.094	0.180312	Igfbpl1	wilcox	x02PI_1MI_CM	111
0	9.5916e-06	0.308203	0.159	0.094	0.180312	Igfbpl1	wilcox	x03PI_3Sham_CM	98
0	9.5916e-06	0.308203	0.159	0.094	0.180312	Igfbpl1	wilcox	x04PI_3MI_CM	81
0	1.0305e-05	0.270689	0.393	0.3	0.193723	Fabp12	wilcox	x01PI_1Sham_CM	352
0	1.0305e-05	0.270689	0.393	0.3	0.193723	Fabp12	wilcox	x02PI_1MI_CM	111
0	1.0305e-05	0.270689	0.393	0.3	0.193723	Fabp12	wilcox	x03PI_3Sham_CM	98
0	1.0305e-05	0.270689	0.393	0.3	0.193723	Fabp12	wilcox	x04PI_3MI_CM	81
0	2.05902e-05	0.206118	0.503	0.409	0.387075	Rnaset2a	wilcox	x01PI_1Sham_CM	352
0	2.05902e-05	0.206118	0.503	0.409	0.387075	Rnaset2a	wilcox	x02PI_1MI_CM	111
0	2.05902e-05	0.206118	0.503	0.409	0.387075	Rnaset2a	wilcox	x03PI_3Sham_CM	98
0	2.05902e-05	0.206118	0.503	0.409	0.387075	Rnaset2a	wilcox	x04PI_3MI_CM	81
0	2.14207e-05	0.234755	0.486	0.397	0.402687	Hmgcs2	wilcox	x01PI_1Sham_CM	352
0	2.14207e-05	0.234755	0.486	0.397	0.402687	Hmgcs2	wilcox	x02PI_1MI_CM	111
0	2.14207e-05	0.234755	0.486	0.397	0.402687	Hmgcs2	wilcox	x03PI_3Sham_CM	98
0	2.14207e-05	0.234755	0.486	0.397	0.402687	Hmgcs2	wilcox	x04PI_3MI_CM	81
0	3.00397e-05	0.227771	0.288	0.207	0.564716	Naa38	wilcox	x01PI_1Sham_CM	352
0	3.00397e-05	0.227771	0.288	0.207	0.564716	Naa38	wilcox	x02PI_1MI_CM	111
0	3.00397e-05	0.227771	0.288	0.207	0.564716	Naa38	wilcox	x03PI_3Sham_CM	98
0	3.00397e-05	0.227771	0.288	0.207	0.564716	Naa38	wilcox	x04PI_3MI_CM	81
0	4.59643e-05	0.237887	0.282	0.202	0.864083	Coq6	wilcox	x01PI_1Sham_CM	352
0	4.59643e-05	0.237887	0.282	0.202	0.864083	Coq6	wilcox	x02PI_1MI_CM	111
0	4.59643e-05	0.237887	0.282	0.202	0.864083	Coq6	wilcox	x03PI_3Sham_CM	98
0	4.59643e-05	0.237887	0.282	0.202	0.864083	Coq6	wilcox	x04PI_3MI_CM	81
0	4.778e-05	0.210604	0.425	0.334	0.898216	Tmem182	wilcox	x01PI_1Sham_CM	352
0	4.778e-05	0.210604	0.425	0.334	0.898216	Tmem182	wilcox	x02PI_1MI_CM	111
0	4.778e-05	0.210604	0.425	0.334	0.898216	Tmem182	wilcox	x03PI_3Sham_CM	98
0	4.778e-05	0.210604	0.425	0.334	0.898216	Tmem182	wilcox	x04PI_3MI_CM	81
0	0.000650636	0.208438	0.329	0.261	1	Hhatl	wilcox	x01PI_1Sham_CM	352
0	0.000650636	0.208438	0.329	0.261	1	Hhatl	wilcox	x02PI_1MI_CM	111
0	0.000650636	0.208438	0.329	0.261	1	Hhatl	wilcox	x03PI_3Sham_CM	98
0	0.000650636	0.208438	0.329	0.261	1	Hhatl	wilcox	x04PI_3MI_CM	81
0	0.00131585	0.268266	0.15	0.103	1	Dbp	wilcox	x01PI_1Sham_CM	352
0	0.00131585	0.268266	0.15	0.103	1	Dbp	wilcox	x02PI_1MI_CM	111
0	0.00131585	0.268266	0.15	0.103	1	Dbp	wilcox	x03PI_3Sham_CM	98
0	0.00131585	0.268266	0.15	0.103	1	Dbp	wilcox	x04PI_3MI_CM	81
0	0.00266076	0.214055	0.178	0.129	1	Cd1d1	wilcox	x01PI_1Sham_CM	352
0	0.00266076	0.214055	0.178	0.129	1	Cd1d1	wilcox	x02PI_1MI_CM	111
0	0.00266076	0.214055	0.178	0.129	1	Cd1d1	wilcox	x03PI_3Sham_CM	98
0	0.00266076	0.214055	0.178	0.129	1	Cd1d1	wilcox	x04PI_3MI_CM	81
0	0.00455483	0.243338	0.1	0.066	1	Myadml2	wilcox	x01PI_1Sham_CM	352
0	0.00455483	0.243338	0.1	0.066	1	Myadml2	wilcox	x02PI_1MI_CM	111
0	0.00455483	0.243338	0.1	0.066	1	Myadml2	wilcox	x03PI_3Sham_CM	98
0	0.00455483	0.243338	0.1	0.066	1	Myadml2	wilcox	x04PI_3MI_CM	81
1	4.75053e-218	1.38988	0.998	0.764	8.93052e-214	Myl2	wilcox	x01PI_1Sham_CM	36
1	4.75053e-218	1.38988	0.998	0.764	8.93052e-214	Myl2	wilcox	x02PI_1MI_CM	270
1	4.75053e-218	1.38988	0.998	0.764	8.93052e-214	Myl2	wilcox	x04PI_3MI_CM	270
1	1.95439e-213	1.50303	0.993	0.573	3.67405e-209	Eef1a1	wilcox	x01PI_1Sham_CM	36
1	1.95439e-213	1.50303	0.993	0.573	3.67405e-209	Eef1a1	wilcox	x02PI_1MI_CM	270
1	1.95439e-213	1.50303	0.993	0.573	3.67405e-209	Eef1a1	wilcox	x04PI_3MI_CM	270
1	1.28222e-206	1.39394	1	0.718	2.41045e-202	Actc1	wilcox	x01PI_1Sham_CM	36
1	1.28222e-206	1.39394	1	0.718	2.41045e-202	Actc1	wilcox	x02PI_1MI_CM	270
1	1.28222e-206	1.39394	1	0.718	2.41045e-202	Actc1	wilcox	x04PI_3MI_CM	270
1	3.39877e-204	1.50303	0.993	0.668	6.38936e-200	Wdr89	wilcox	x01PI_1Sham_CM	36
1	3.39877e-204	1.50303	0.993	0.668	6.38936e-200	Wdr89	wilcox	x02PI_1MI_CM	270
1	3.39877e-204	1.50303	0.993	0.668	6.38936e-200	Wdr89	wilcox	x04PI_3MI_CM	270
1	3.14958e-202	1.52834	0.988	0.6	5.9209e-198	Rplp1	wilcox	x01PI_1Sham_CM	36
1	3.14958e-202	1.52834	0.988	0.6	5.9209e-198	Rplp1	wilcox	x02PI_1MI_CM	270
1	3.14958e-202	1.52834	0.988	0.6	5.9209e-198	Rplp1	wilcox	x04PI_3MI_CM	270
1	1.41181e-201	1.5331	0.986	0.572	2.65406e-197	Ppia	wilcox	x01PI_1Sham_CM	36
1	1.41181e-201	1.5331	0.986	0.572	2.65406e-197	Ppia	wilcox	x02PI_1MI_CM	270
1	1.41181e-201	1.5331	0.986	0.572	2.65406e-197	Ppia	wilcox	x04PI_3MI_CM	270
1	9.6807e-200	1.52742	0.977	0.536	1.81988e-195	Gm10073	wilcox	x01PI_1Sham_CM	36
1	9.6807e-200	1.52742	0.977	0.536	1.81988e-195	Gm10073	wilcox	x02PI_1MI_CM	270
1	9.6807e-200	1.52742	0.977	0.536	1.81988e-195	Gm10073	wilcox	x04PI_3MI_CM	270
1	7.85257e-195	1.40602	0.995	0.63	1.4762e-190	Atp5g3	wilcox	x01PI_1Sham_CM	36
1	7.85257e-195	1.40602	0.995	0.63	1.4762e-190	Atp5g3	wilcox	x02PI_1MI_CM	270
1	7.85257e-195	1.40602	0.995	0.63	1.4762e-190	Atp5g3	wilcox	x04PI_3MI_CM	270
1	1.53201e-191	1.49583	0.964	0.498	2.88002e-187	Gm9843	wilcox	x01PI_1Sham_CM	36
1	1.53201e-191	1.49583	0.964	0.498	2.88002e-187	Gm9843	wilcox	x02PI_1MI_CM	270
1	1.53201e-191	1.49583	0.964	0.498	2.88002e-187	Gm9843	wilcox	x04PI_3MI_CM	270
1	5.32985e-190	1.41705	0.993	0.69	1.00196e-185	Gm11808	wilcox	x01PI_1Sham_CM	36
1	5.32985e-190	1.41705	0.993	0.69	1.00196e-185	Gm11808	wilcox	x02PI_1MI_CM	270
1	5.32985e-190	1.41705	0.993	0.69	1.00196e-185	Gm11808	wilcox	x04PI_3MI_CM	270
1	4.21489e-188	1.50808	0.974	0.49	7.92357e-184	Rpl9.ps6	wilcox	x01PI_1Sham_CM	36
1	4.21489e-188	1.50808	0.974	0.49	7.92357e-184	Rpl9.ps6	wilcox	x02PI_1MI_CM	270
1	4.21489e-188	1.50808	0.974	0.49	7.92357e-184	Rpl9.ps6	wilcox	x04PI_3MI_CM	270
1	4.94317e-187	1.38932	0.997	0.669	9.29267e-183	Gm10250	wilcox	x01PI_1Sham_CM	36
1	4.94317e-187	1.38932	0.997	0.669	9.29267e-183	Gm10250	wilcox	x02PI_1MI_CM	270
1	4.94317e-187	1.38932	0.997	0.669	9.29267e-183	Gm10250	wilcox	x04PI_3MI_CM	270
1	1.02264e-186	1.3427	0.979	0.541	1.92246e-182	Rpl41	wilcox	x01PI_1Sham_CM	36
1	1.02264e-186	1.3427	0.979	0.541	1.92246e-182	Rpl41	wilcox	x02PI_1MI_CM	270
1	1.02264e-186	1.3427	0.979	0.541	1.92246e-182	Rpl41	wilcox	x04PI_3MI_CM	270
1	6.78041e-186	1.23893	0.995	0.754	1.27465e-181	Tnni3	wilcox	x01PI_1Sham_CM	36
1	6.78041e-186	1.23893	0.995	0.754	1.27465e-181	Tnni3	wilcox	x02PI_1MI_CM	270
1	6.78041e-186	1.23893	0.995	0.754	1.27465e-181	Tnni3	wilcox	x04PI_3MI_CM	270
1	1.15972e-184	1.40006	0.981	0.597	2.18016e-180	Rps9	wilcox	x01PI_1Sham_CM	36
1	1.15972e-184	1.40006	0.981	0.597	2.18016e-180	Rps9	wilcox	x02PI_1MI_CM	270
1	1.15972e-184	1.40006	0.981	0.597	2.18016e-180	Rps9	wilcox	x04PI_3MI_CM	270
1	5.80969e-184	1.41622	0.993	0.674	1.09216e-179	Uqcrq	wilcox	x01PI_1Sham_CM	36
1	5.80969e-184	1.41622	0.993	0.674	1.09216e-179	Uqcrq	wilcox	x02PI_1MI_CM	270
1	5.80969e-184	1.41622	0.993	0.674	1.09216e-179	Uqcrq	wilcox	x04PI_3MI_CM	270
1	4.15603e-183	1.42224	0.983	0.58	7.81292e-179	Csrp3	wilcox	x01PI_1Sham_CM	36
1	4.15603e-183	1.42224	0.983	0.58	7.81292e-179	Csrp3	wilcox	x02PI_1MI_CM	270
1	4.15603e-183	1.42224	0.983	0.58	7.81292e-179	Csrp3	wilcox	x04PI_3MI_CM	270
1	4.58496e-181	1.35844	0.983	0.671	8.61927e-177	Uqcrh	wilcox	x01PI_1Sham_CM	36
1	4.58496e-181	1.35844	0.983	0.671	8.61927e-177	Uqcrh	wilcox	x02PI_1MI_CM	270
1	4.58496e-181	1.35844	0.983	0.671	8.61927e-177	Uqcrh	wilcox	x04PI_3MI_CM	270
1	2.22787e-180	1.47765	0.962	0.52	4.18817e-176	Rpl14	wilcox	x01PI_1Sham_CM	36
1	2.22787e-180	1.47765	0.962	0.52	4.18817e-176	Rpl14	wilcox	x02PI_1MI_CM	270
1	2.22787e-180	1.47765	0.962	0.52	4.18817e-176	Rpl14	wilcox	x04PI_3MI_CM	270
1	2.26481e-180	1.5177	0.925	0.424	4.25761e-176	Rps14	wilcox	x01PI_1Sham_CM	36
1	2.26481e-180	1.5177	0.925	0.424	4.25761e-176	Rps14	wilcox	x02PI_1MI_CM	270
1	2.26481e-180	1.5177	0.925	0.424	4.25761e-176	Rps14	wilcox	x04PI_3MI_CM	270
1	1.55586e-177	1.35588	0.984	0.644	2.92486e-173	Atp5l	wilcox	x01PI_1Sham_CM	36
1	1.55586e-177	1.35588	0.984	0.644	2.92486e-173	Atp5l	wilcox	x02PI_1MI_CM	270
1	1.55586e-177	1.35588	0.984	0.644	2.92486e-173	Atp5l	wilcox	x04PI_3MI_CM	270
1	2.05431e-177	1.48002	0.939	0.414	3.86189e-173	Rps4x	wilcox	x01PI_1Sham_CM	36
1	2.05431e-177	1.48002	0.939	0.414	3.86189e-173	Rps4x	wilcox	x02PI_1MI_CM	270
1	2.05431e-177	1.48002	0.939	0.414	3.86189e-173	Rps4x	wilcox	x04PI_3MI_CM	270
1	6.30824e-177	1.49374	0.945	0.473	1.18589e-172	Rpl27.ps3	wilcox	x01PI_1Sham_CM	36
1	6.30824e-177	1.49374	0.945	0.473	1.18589e-172	Rpl27.ps3	wilcox	x02PI_1MI_CM	270
1	6.30824e-177	1.49374	0.945	0.473	1.18589e-172	Rpl27.ps3	wilcox	x04PI_3MI_CM	270
1	5.33985e-176	1.37366	0.993	0.652	1.00384e-171	Atp5d	wilcox	x01PI_1Sham_CM	36
1	5.33985e-176	1.37366	0.993	0.652	1.00384e-171	Atp5d	wilcox	x02PI_1MI_CM	270
1	5.33985e-176	1.37366	0.993	0.652	1.00384e-171	Atp5d	wilcox	x04PI_3MI_CM	270
1	5.9649e-175	1.48952	0.958	0.493	1.12134e-170	Gm2000	wilcox	x01PI_1Sham_CM	36
1	5.9649e-175	1.48952	0.958	0.493	1.12134e-170	Gm2000	wilcox	x02PI_1MI_CM	270
1	5.9649e-175	1.48952	0.958	0.493	1.12134e-170	Gm2000	wilcox	x04PI_3MI_CM	270
1	1.35889e-174	1.04078	0.922	0.407	2.55458e-170	Tmsb4x	wilcox	x01PI_1Sham_CM	36
1	1.35889e-174	1.04078	0.922	0.407	2.55458e-170	Tmsb4x	wilcox	x02PI_1MI_CM	270
1	1.35889e-174	1.04078	0.922	0.407	2.55458e-170	Tmsb4x	wilcox	x04PI_3MI_CM	270
1	5.19273e-173	1.25026	0.995	0.708	9.76182e-169	Cox8a	wilcox	x01PI_1Sham_CM	36
1	5.19273e-173	1.25026	0.995	0.708	9.76182e-169	Cox8a	wilcox	x02PI_1MI_CM	270
1	5.19273e-173	1.25026	0.995	0.708	9.76182e-169	Cox8a	wilcox	x04PI_3MI_CM	270
1	8.80005e-173	1.44357	0.945	0.43	1.65432e-168	Rpl32	wilcox	x01PI_1Sham_CM	36
1	8.80005e-173	1.44357	0.945	0.43	1.65432e-168	Rpl32	wilcox	x02PI_1MI_CM	270
1	8.80005e-173	1.44357	0.945	0.43	1.65432e-168	Rpl32	wilcox	x04PI_3MI_CM	270
1	8.25156e-172	1.46533	0.95	0.458	1.55121e-167	Rpl19	wilcox	x01PI_1Sham_CM	36
1	8.25156e-172	1.46533	0.95	0.458	1.55121e-167	Rpl19	wilcox	x02PI_1MI_CM	270
1	8.25156e-172	1.46533	0.95	0.458	1.55121e-167	Rpl19	wilcox	x04PI_3MI_CM	270
1	3.77806e-171	1.43326	0.983	0.644	7.10237e-167	Cryab	wilcox	x01PI_1Sham_CM	36
1	3.77806e-171	1.43326	0.983	0.644	7.10237e-167	Cryab	wilcox	x02PI_1MI_CM	270
1	3.77806e-171	1.43326	0.983	0.644	7.10237e-167	Cryab	wilcox	x04PI_3MI_CM	270
1	6.49621e-171	1.49154	0.979	0.643	1.22122e-166	Tuba1b	wilcox	x01PI_1Sham_CM	36
1	6.49621e-171	1.49154	0.979	0.643	1.22122e-166	Tuba1b	wilcox	x02PI_1MI_CM	270
1	6.49621e-171	1.49154	0.979	0.643	1.22122e-166	Tuba1b	wilcox	x04PI_3MI_CM	270
1	2.20546e-170	1.42479	0.981	0.539	4.14604e-166	Rps8	wilcox	x01PI_1Sham_CM	36
1	2.20546e-170	1.42479	0.981	0.539	4.14604e-166	Rps8	wilcox	x02PI_1MI_CM	270
1	2.20546e-170	1.42479	0.981	0.539	4.14604e-166	Rps8	wilcox	x04PI_3MI_CM	270
1	8.05432e-170	1.34504	0.991	0.631	1.51413e-165	Atp5g1	wilcox	x01PI_1Sham_CM	36
1	8.05432e-170	1.34504	0.991	0.631	1.51413e-165	Atp5g1	wilcox	x02PI_1MI_CM	270
1	8.05432e-170	1.34504	0.991	0.631	1.51413e-165	Atp5g1	wilcox	x04PI_3MI_CM	270
1	2.62323e-169	1.3666	0.965	0.525	4.93142e-165	Rps27rt	wilcox	x01PI_1Sham_CM	36
1	2.62323e-169	1.3666	0.965	0.525	4.93142e-165	Rps27rt	wilcox	x02PI_1MI_CM	270
1	2.62323e-169	1.3666	0.965	0.525	4.93142e-165	Rps27rt	wilcox	x04PI_3MI_CM	270
1	2.34664e-168	1.31545	0.99	0.64	4.41144e-164	Atp5h	wilcox	x01PI_1Sham_CM	36
1	2.34664e-168	1.31545	0.99	0.64	4.41144e-164	Atp5h	wilcox	x02PI_1MI_CM	270
1	2.34664e-168	1.31545	0.99	0.64	4.41144e-164	Atp5h	wilcox	x04PI_3MI_CM	270
1	1.15185e-167	1.44965	0.941	0.477	2.16536e-163	Rps15	wilcox	x01PI_1Sham_CM	36
1	1.15185e-167	1.44965	0.941	0.477	2.16536e-163	Rps15	wilcox	x02PI_1MI_CM	270
1	1.15185e-167	1.44965	0.941	0.477	2.16536e-163	Rps15	wilcox	x04PI_3MI_CM	270
1	3.43203e-167	1.3989	0.951	0.538	6.45188e-163	Rps18.ps3	wilcox	x01PI_1Sham_CM	36
1	3.43203e-167	1.3989	0.951	0.538	6.45188e-163	Rps18.ps3	wilcox	x02PI_1MI_CM	270
1	3.43203e-167	1.3989	0.951	0.538	6.45188e-163	Rps18.ps3	wilcox	x04PI_3MI_CM	270
1	4.52065e-167	1.35827	0.967	0.576	8.49836e-163	Hspa8	wilcox	x01PI_1Sham_CM	36
1	4.52065e-167	1.35827	0.967	0.576	8.49836e-163	Hspa8	wilcox	x02PI_1MI_CM	270
1	4.52065e-167	1.35827	0.967	0.576	8.49836e-163	Hspa8	wilcox	x04PI_3MI_CM	270
1	7.04726e-167	1.10132	1	0.82	1.32481e-162	Tnnc1	wilcox	x01PI_1Sham_CM	36
1	7.04726e-167	1.10132	1	0.82	1.32481e-162	Tnnc1	wilcox	x02PI_1MI_CM	270
1	7.04726e-167	1.10132	1	0.82	1.32481e-162	Tnnc1	wilcox	x04PI_3MI_CM	270
1	7.28205e-167	1.46248	0.913	0.405	1.36895e-162	Rps27a	wilcox	x01PI_1Sham_CM	36
1	7.28205e-167	1.46248	0.913	0.405	1.36895e-162	Rps27a	wilcox	x02PI_1MI_CM	270
1	7.28205e-167	1.46248	0.913	0.405	1.36895e-162	Rps27a	wilcox	x04PI_3MI_CM	270
1	1.28118e-165	1.38283	0.936	0.489	2.40849e-161	Eef2	wilcox	x01PI_1Sham_CM	36
1	1.28118e-165	1.38283	0.936	0.489	2.40849e-161	Eef2	wilcox	x02PI_1MI_CM	270
1	1.28118e-165	1.38283	0.936	0.489	2.40849e-161	Eef2	wilcox	x04PI_3MI_CM	270
1	1.34757e-164	1.44133	0.922	0.44	2.5333e-160	Rpl8	wilcox	x01PI_1Sham_CM	36
1	1.34757e-164	1.44133	0.922	0.44	2.5333e-160	Rpl8	wilcox	x02PI_1MI_CM	270
1	1.34757e-164	1.44133	0.922	0.44	2.5333e-160	Rpl8	wilcox	x04PI_3MI_CM	270
1	2.22908e-164	1.39066	0.906	0.39	4.19044e-160	Rps19	wilcox	x01PI_1Sham_CM	36
1	2.22908e-164	1.39066	0.906	0.39	4.19044e-160	Rps19	wilcox	x02PI_1MI_CM	270
1	2.22908e-164	1.39066	0.906	0.39	4.19044e-160	Rps19	wilcox	x04PI_3MI_CM	270
1	2.44149e-164	1.15856	1	0.779	4.58975e-160	Tpm1	wilcox	x01PI_1Sham_CM	36
1	2.44149e-164	1.15856	1	0.779	4.58975e-160	Tpm1	wilcox	x02PI_1MI_CM	270
1	2.44149e-164	1.15856	1	0.779	4.58975e-160	Tpm1	wilcox	x04PI_3MI_CM	270
1	7.4196e-164	1.47911	0.91	0.394	1.39481e-159	Rpl27a	wilcox	x01PI_1Sham_CM	36
1	7.4196e-164	1.47911	0.91	0.394	1.39481e-159	Rpl27a	wilcox	x02PI_1MI_CM	270
1	7.4196e-164	1.47911	0.91	0.394	1.39481e-159	Rpl27a	wilcox	x04PI_3MI_CM	270
1	1.0678e-163	1.48219	0.964	0.646	2.00735e-159	Tpt1	wilcox	x01PI_1Sham_CM	36
1	1.0678e-163	1.48219	0.964	0.646	2.00735e-159	Tpt1	wilcox	x02PI_1MI_CM	270
1	1.0678e-163	1.48219	0.964	0.646	2.00735e-159	Tpt1	wilcox	x04PI_3MI_CM	270
1	1.52234e-163	1.21758	0.991	0.641	2.86185e-159	Cox5a	wilcox	x01PI_1Sham_CM	36
1	1.52234e-163	1.21758	0.991	0.641	2.86185e-159	Cox5a	wilcox	x02PI_1MI_CM	270
1	1.52234e-163	1.21758	0.991	0.641	2.86185e-159	Cox5a	wilcox	x04PI_3MI_CM	270
1	3.56802e-161	1.37114	0.948	0.521	6.70752e-157	Pnpla7	wilcox	x01PI_1Sham_CM	36
1	3.56802e-161	1.37114	0.948	0.521	6.70752e-157	Pnpla7	wilcox	x02PI_1MI_CM	270
1	3.56802e-161	1.37114	0.948	0.521	6.70752e-157	Pnpla7	wilcox	x04PI_3MI_CM	270
1	4.72737e-161	1.33879	0.995	0.692	8.88698e-157	Aldoa	wilcox	x01PI_1Sham_CM	36
1	4.72737e-161	1.33879	0.995	0.692	8.88698e-157	Aldoa	wilcox	x02PI_1MI_CM	270
1	4.72737e-161	1.33879	0.995	0.692	8.88698e-157	Aldoa	wilcox	x04PI_3MI_CM	270
1	7.05231e-161	1.37165	0.915	0.443	1.32576e-156	Rps3	wilcox	x01PI_1Sham_CM	36
1	7.05231e-161	1.37165	0.915	0.443	1.32576e-156	Rps3	wilcox	x02PI_1MI_CM	270
1	7.05231e-161	1.37165	0.915	0.443	1.32576e-156	Rps3	wilcox	x04PI_3MI_CM	270
1	6.93176e-160	1.1657	0.997	0.698	1.3031e-155	Myl3	wilcox	x01PI_1Sham_CM	36
1	6.93176e-160	1.1657	0.997	0.698	1.3031e-155	Myl3	wilcox	x02PI_1MI_CM	270
1	6.93176e-160	1.1657	0.997	0.698	1.3031e-155	Myl3	wilcox	x04PI_3MI_CM	270
1	8.50309e-160	1.22579	0.995	0.657	1.5985e-155	Cox6b1	wilcox	x01PI_1Sham_CM	36
1	8.50309e-160	1.22579	0.995	0.657	1.5985e-155	Cox6b1	wilcox	x02PI_1MI_CM	270
1	8.50309e-160	1.22579	0.995	0.657	1.5985e-155	Cox6b1	wilcox	x04PI_3MI_CM	270
1	1.46793e-159	1.3183	0.979	0.643	2.75956e-155	Vmp1	wilcox	x01PI_1Sham_CM	36
1	1.46793e-159	1.3183	0.979	0.643	2.75956e-155	Vmp1	wilcox	x02PI_1MI_CM	270
1	1.46793e-159	1.3183	0.979	0.643	2.75956e-155	Vmp1	wilcox	x04PI_3MI_CM	270
1	1.50456e-159	1.36922	0.938	0.488	2.82842e-155	Tecpr2	wilcox	x01PI_1Sham_CM	36
1	1.50456e-159	1.36922	0.938	0.488	2.82842e-155	Tecpr2	wilcox	x02PI_1MI_CM	270
1	1.50456e-159	1.36922	0.938	0.488	2.82842e-155	Tecpr2	wilcox	x04PI_3MI_CM	270
1	3.51554e-159	1.50185	0.971	0.63	6.60886e-155	Heph	wilcox	x01PI_1Sham_CM	36
1	3.51554e-159	1.50185	0.971	0.63	6.60886e-155	Heph	wilcox	x02PI_1MI_CM	270
1	3.51554e-159	1.50185	0.971	0.63	6.60886e-155	Heph	wilcox	x04PI_3MI_CM	270
1	2.12914e-158	1.44078	0.974	0.678	4.00256e-154	Rpl6l	wilcox	x01PI_1Sham_CM	36
1	2.12914e-158	1.44078	0.974	0.678	4.00256e-154	Rpl6l	wilcox	x02PI_1MI_CM	270
1	2.12914e-158	1.44078	0.974	0.678	4.00256e-154	Rpl6l	wilcox	x04PI_3MI_CM	270
1	2.79442e-158	1.51387	0.95	0.574	5.25323e-154	Taf1c	wilcox	x01PI_1Sham_CM	36
1	2.79442e-158	1.51387	0.95	0.574	5.25323e-154	Taf1c	wilcox	x02PI_1MI_CM	270
1	2.79442e-158	1.51387	0.95	0.574	5.25323e-154	Taf1c	wilcox	x04PI_3MI_CM	270
1	3.8587e-157	1.29205	0.976	0.615	7.25398e-153	Cfap46	wilcox	x01PI_1Sham_CM	36
1	3.8587e-157	1.29205	0.976	0.615	7.25398e-153	Cfap46	wilcox	x02PI_1MI_CM	270
1	3.8587e-157	1.29205	0.976	0.615	7.25398e-153	Cfap46	wilcox	x04PI_3MI_CM	270
1	3.823e-156	1.46509	0.962	0.636	7.18685e-152	Rps24	wilcox	x01PI_1Sham_CM	36
1	3.823e-156	1.46509	0.962	0.636	7.18685e-152	Rps24	wilcox	x02PI_1MI_CM	270
1	3.823e-156	1.46509	0.962	0.636	7.18685e-152	Rps24	wilcox	x04PI_3MI_CM	270
1	4.71908e-156	1.48233	0.971	0.636	8.8714e-152	Spag6l	wilcox	x01PI_1Sham_CM	36
1	4.71908e-156	1.48233	0.971	0.636	8.8714e-152	Spag6l	wilcox	x02PI_1MI_CM	270
1	4.71908e-156	1.48233	0.971	0.636	8.8714e-152	Spag6l	wilcox	x04PI_3MI_CM	270
1	1.93264e-155	1.47055	0.953	0.604	3.63316e-151	Rpl7	wilcox	x01PI_1Sham_CM	36
1	1.93264e-155	1.47055	0.953	0.604	3.63316e-151	Rpl7	wilcox	x02PI_1MI_CM	270
1	1.93264e-155	1.47055	0.953	0.604	3.63316e-151	Rpl7	wilcox	x04PI_3MI_CM	270
1	2.7521e-155	1.33329	0.981	0.673	5.17368e-151	Des	wilcox	x01PI_1Sham_CM	36
1	2.7521e-155	1.33329	0.981	0.673	5.17368e-151	Des	wilcox	x02PI_1MI_CM	270
1	2.7521e-155	1.33329	0.981	0.673	5.17368e-151	Des	wilcox	x04PI_3MI_CM	270
1	6.61902e-155	1.36406	0.946	0.51	1.24431e-150	Hint1	wilcox	x01PI_1Sham_CM	36
1	6.61902e-155	1.36406	0.946	0.51	1.24431e-150	Hint1	wilcox	x02PI_1MI_CM	270
1	6.61902e-155	1.36406	0.946	0.51	1.24431e-150	Hint1	wilcox	x04PI_3MI_CM	270
1	1.35093e-154	1.31297	0.974	0.663	2.53962e-150	Serf2	wilcox	x01PI_1Sham_CM	36
1	1.35093e-154	1.31297	0.974	0.663	2.53962e-150	Serf2	wilcox	x02PI_1MI_CM	270
1	1.35093e-154	1.31297	0.974	0.663	2.53962e-150	Serf2	wilcox	x04PI_3MI_CM	270
1	1.35469e-154	1.37478	0.91	0.409	2.54668e-150	Gm10260	wilcox	x01PI_1Sham_CM	36
1	1.35469e-154	1.37478	0.91	0.409	2.54668e-150	Gm10260	wilcox	x02PI_1MI_CM	270
1	1.35469e-154	1.37478	0.91	0.409	2.54668e-150	Gm10260	wilcox	x04PI_3MI_CM	270
1	1.44759e-154	1.466	0.96	0.597	2.72133e-150	Rpl17	wilcox	x01PI_1Sham_CM	36
1	1.44759e-154	1.466	0.96	0.597	2.72133e-150	Rpl17	wilcox	x02PI_1MI_CM	270
1	1.44759e-154	1.466	0.96	0.597	2.72133e-150	Rpl17	wilcox	x04PI_3MI_CM	270
1	3.8252e-154	1.28598	0.953	0.55	7.19099e-150	Rps29	wilcox	x01PI_1Sham_CM	36
1	3.8252e-154	1.28598	0.953	0.55	7.19099e-150	Rps29	wilcox	x02PI_1MI_CM	270
1	3.8252e-154	1.28598	0.953	0.55	7.19099e-150	Rps29	wilcox	x04PI_3MI_CM	270
1	1.82281e-153	1.47869	0.872	0.376	3.42669e-149	Rps23	wilcox	x01PI_1Sham_CM	36
1	1.82281e-153	1.47869	0.872	0.376	3.42669e-149	Rps23	wilcox	x02PI_1MI_CM	270
1	1.82281e-153	1.47869	0.872	0.376	3.42669e-149	Rps23	wilcox	x04PI_3MI_CM	270
1	3.00895e-153	1.32637	0.957	0.615	5.65652e-149	Gm10053	wilcox	x01PI_1Sham_CM	36
1	3.00895e-153	1.32637	0.957	0.615	5.65652e-149	Gm10053	wilcox	x02PI_1MI_CM	270
1	3.00895e-153	1.32637	0.957	0.615	5.65652e-149	Gm10053	wilcox	x04PI_3MI_CM	270
1	6.59487e-153	1.26194	0.99	0.718	1.23977e-148	Atp5o	wilcox	x01PI_1Sham_CM	36
1	6.59487e-153	1.26194	0.99	0.718	1.23977e-148	Atp5o	wilcox	x02PI_1MI_CM	270
1	6.59487e-153	1.26194	0.99	0.718	1.23977e-148	Atp5o	wilcox	x04PI_3MI_CM	270
1	9.00027e-153	1.35735	0.96	0.611	1.69196e-148	Mb	wilcox	x01PI_1Sham_CM	36
1	9.00027e-153	1.35735	0.96	0.611	1.69196e-148	Mb	wilcox	x02PI_1MI_CM	270
1	9.00027e-153	1.35735	0.96	0.611	1.69196e-148	Mb	wilcox	x04PI_3MI_CM	270
1	1.1521e-152	1.42172	0.972	0.601	2.16582e-148	Rps25	wilcox	x01PI_1Sham_CM	36
1	1.1521e-152	1.42172	0.972	0.601	2.16582e-148	Rps25	wilcox	x02PI_1MI_CM	270
1	1.1521e-152	1.42172	0.972	0.601	2.16582e-148	Rps25	wilcox	x04PI_3MI_CM	270
1	1.31801e-152	1.42515	0.945	0.603	2.47773e-148	Rpsa	wilcox	x01PI_1Sham_CM	36
1	1.31801e-152	1.42515	0.945	0.603	2.47773e-148	Rpsa	wilcox	x02PI_1MI_CM	270
1	1.31801e-152	1.42515	0.945	0.603	2.47773e-148	Rpsa	wilcox	x04PI_3MI_CM	270
1	2.14199e-152	1.15	0.997	0.737	4.02672e-148	Atp5a1	wilcox	x01PI_1Sham_CM	36
1	2.14199e-152	1.15	0.997	0.737	4.02672e-148	Atp5a1	wilcox	x02PI_1MI_CM	270
1	2.14199e-152	1.15	0.997	0.737	4.02672e-148	Atp5a1	wilcox	x04PI_3MI_CM	270
1	4.64049e-152	1.27065	0.969	0.562	8.72365e-148	Uqcr10	wilcox	x01PI_1Sham_CM	36
1	4.64049e-152	1.27065	0.969	0.562	8.72365e-148	Uqcr10	wilcox	x02PI_1MI_CM	270
1	4.64049e-152	1.27065	0.969	0.562	8.72365e-148	Uqcr10	wilcox	x04PI_3MI_CM	270
1	5.20149e-152	1.3073	0.962	0.578	9.77828e-148	Ndufb7	wilcox	x01PI_1Sham_CM	36
1	5.20149e-152	1.3073	0.962	0.578	9.77828e-148	Ndufb7	wilcox	x02PI_1MI_CM	270
1	5.20149e-152	1.3073	0.962	0.578	9.77828e-148	Ndufb7	wilcox	x04PI_3MI_CM	270
1	2.11475e-151	1.45984	0.974	0.65	3.97552e-147	Gm10036	wilcox	x01PI_1Sham_CM	36
1	2.11475e-151	1.45984	0.974	0.65	3.97552e-147	Gm10036	wilcox	x02PI_1MI_CM	270
1	2.11475e-151	1.45984	0.974	0.65	3.97552e-147	Gm10036	wilcox	x04PI_3MI_CM	270
1	7.67263e-151	1.36893	0.948	0.542	1.44238e-146	Ndufa2	wilcox	x01PI_1Sham_CM	36
1	7.67263e-151	1.36893	0.948	0.542	1.44238e-146	Ndufa2	wilcox	x02PI_1MI_CM	270
1	7.67263e-151	1.36893	0.948	0.542	1.44238e-146	Ndufa2	wilcox	x04PI_3MI_CM	270
1	7.69179e-151	1.38119	0.974	0.686	1.44598e-146	Rpl18	wilcox	x01PI_1Sham_CM	36
1	7.69179e-151	1.38119	0.974	0.686	1.44598e-146	Rpl18	wilcox	x02PI_1MI_CM	270
1	7.69179e-151	1.38119	0.974	0.686	1.44598e-146	Rpl18	wilcox	x04PI_3MI_CM	270
1	2.70401e-150	1.25674	0.981	0.669	5.08327e-146	Cycs	wilcox	x01PI_1Sham_CM	36
1	2.70401e-150	1.25674	0.981	0.669	5.08327e-146	Cycs	wilcox	x02PI_1MI_CM	270
1	2.70401e-150	1.25674	0.981	0.669	5.08327e-146	Cycs	wilcox	x04PI_3MI_CM	270
1	2.75328e-150	1.39448	0.958	0.633	5.1759e-146	Rps6	wilcox	x01PI_1Sham_CM	36
1	2.75328e-150	1.39448	0.958	0.633	5.1759e-146	Rps6	wilcox	x02PI_1MI_CM	270
1	2.75328e-150	1.39448	0.958	0.633	5.1759e-146	Rps6	wilcox	x04PI_3MI_CM	270
1	1.09247e-149	1.41661	0.86	0.327	2.05373e-145	Fabp4	wilcox	x01PI_1Sham_CM	36
1	1.09247e-149	1.41661	0.86	0.327	2.05373e-145	Fabp4	wilcox	x02PI_1MI_CM	270
1	1.09247e-149	1.41661	0.86	0.327	2.05373e-145	Fabp4	wilcox	x04PI_3MI_CM	270
1	1.60019e-149	1.33567	0.946	0.525	3.00819e-145	Hsp90ab1	wilcox	x01PI_1Sham_CM	36
1	1.60019e-149	1.33567	0.946	0.525	3.00819e-145	Hsp90ab1	wilcox	x02PI_1MI_CM	270
1	1.60019e-149	1.33567	0.946	0.525	3.00819e-145	Hsp90ab1	wilcox	x04PI_3MI_CM	270
1	2.85526e-149	1.23183	0.986	0.602	5.36759e-145	Uqcrb	wilcox	x01PI_1Sham_CM	36
1	2.85526e-149	1.23183	0.986	0.602	5.36759e-145	Uqcrb	wilcox	x02PI_1MI_CM	270
1	2.85526e-149	1.23183	0.986	0.602	5.36759e-145	Uqcrb	wilcox	x04PI_3MI_CM	270
1	9.93056e-149	1.41551	0.948	0.578	1.86685e-144	Rps5	wilcox	x01PI_1Sham_CM	36
1	9.93056e-149	1.41551	0.948	0.578	1.86685e-144	Rps5	wilcox	x02PI_1MI_CM	270
1	9.93056e-149	1.41551	0.948	0.578	1.86685e-144	Rps5	wilcox	x04PI_3MI_CM	270
1	1.03665e-148	1.25987	0.984	0.66	1.9488e-144	Eif1	wilcox	x01PI_1Sham_CM	36
1	1.03665e-148	1.25987	0.984	0.66	1.9488e-144	Eif1	wilcox	x02PI_1MI_CM	270
1	1.03665e-148	1.25987	0.984	0.66	1.9488e-144	Eif1	wilcox	x04PI_3MI_CM	270
1	1.56601e-148	1.41641	0.938	0.55	2.94394e-144	Gclm	wilcox	x01PI_1Sham_CM	36
1	1.56601e-148	1.41641	0.938	0.55	2.94394e-144	Gclm	wilcox	x02PI_1MI_CM	270
1	1.56601e-148	1.41641	0.938	0.55	2.94394e-144	Gclm	wilcox	x04PI_3MI_CM	270
1	2.9116e-148	1.40076	0.957	0.63	5.47352e-144	S100a1	wilcox	x01PI_1Sham_CM	36
1	2.9116e-148	1.40076	0.957	0.63	5.47352e-144	S100a1	wilcox	x02PI_1MI_CM	270
1	2.9116e-148	1.40076	0.957	0.63	5.47352e-144	S100a1	wilcox	x04PI_3MI_CM	270
1	7.58585e-148	1.38337	0.941	0.544	1.42606e-143	Rpl23a.ps3	wilcox	x01PI_1Sham_CM	36
1	7.58585e-148	1.38337	0.941	0.544	1.42606e-143	Rpl23a.ps3	wilcox	x02PI_1MI_CM	270
1	7.58585e-148	1.38337	0.941	0.544	1.42606e-143	Rpl23a.ps3	wilcox	x04PI_3MI_CM	270
1	1.66052e-147	1.41746	0.896	0.404	3.12161e-143	Rps16	wilcox	x01PI_1Sham_CM	36
1	1.66052e-147	1.41746	0.896	0.404	3.12161e-143	Rps16	wilcox	x02PI_1MI_CM	270
1	1.66052e-147	1.41746	0.896	0.404	3.12161e-143	Rps16	wilcox	x04PI_3MI_CM	270
1	3.44849e-147	1.3762	0.951	0.579	6.48281e-143	Traf5	wilcox	x01PI_1Sham_CM	36
1	3.44849e-147	1.3762	0.951	0.579	6.48281e-143	Traf5	wilcox	x02PI_1MI_CM	270
1	3.44849e-147	1.3762	0.951	0.579	6.48281e-143	Traf5	wilcox	x04PI_3MI_CM	270
1	4.29548e-147	1.26551	0.976	0.662	8.07508e-143	Pfn1	wilcox	x01PI_1Sham_CM	36
1	4.29548e-147	1.26551	0.976	0.662	8.07508e-143	Pfn1	wilcox	x02PI_1MI_CM	270
1	4.29548e-147	1.26551	0.976	0.662	8.07508e-143	Pfn1	wilcox	x04PI_3MI_CM	270
1	1.04535e-146	1.41812	0.953	0.616	1.96515e-142	Tubb5	wilcox	x01PI_1Sham_CM	36
1	1.04535e-146	1.41812	0.953	0.616	1.96515e-142	Tubb5	wilcox	x02PI_1MI_CM	270
1	1.04535e-146	1.41812	0.953	0.616	1.96515e-142	Tubb5	wilcox	x04PI_3MI_CM	270
1	2.99277e-146	1.2023	0.991	0.74	5.62611e-142	Cox7b	wilcox	x01PI_1Sham_CM	36
1	2.99277e-146	1.2023	0.991	0.74	5.62611e-142	Cox7b	wilcox	x02PI_1MI_CM	270
1	2.99277e-146	1.2023	0.991	0.74	5.62611e-142	Cox7b	wilcox	x04PI_3MI_CM	270
1	5.13481e-146	1.43279	0.953	0.616	9.65294e-142	Tmsb10	wilcox	x01PI_1Sham_CM	36
1	5.13481e-146	1.43279	0.953	0.616	9.65294e-142	Tmsb10	wilcox	x02PI_1MI_CM	270
1	5.13481e-146	1.43279	0.953	0.616	9.65294e-142	Tmsb10	wilcox	x04PI_3MI_CM	270
1	6.33241e-146	1.49704	0.924	0.558	1.19043e-141	Mif	wilcox	x01PI_1Sham_CM	36
1	6.33241e-146	1.49704	0.924	0.558	1.19043e-141	Mif	wilcox	x02PI_1MI_CM	270
1	6.33241e-146	1.49704	0.924	0.558	1.19043e-141	Mif	wilcox	x04PI_3MI_CM	270
1	1.20402e-145	1.19629	0.977	0.656	2.26344e-141	Cox6a1	wilcox	x01PI_1Sham_CM	36
1	1.20402e-145	1.19629	0.977	0.656	2.26344e-141	Cox6a1	wilcox	x02PI_1MI_CM	270
1	1.20402e-145	1.19629	0.977	0.656	2.26344e-141	Cox6a1	wilcox	x04PI_3MI_CM	270
1	1.33537e-145	1.37187	0.964	0.626	2.51036e-141	Gm9493	wilcox	x01PI_1Sham_CM	36
1	1.33537e-145	1.37187	0.964	0.626	2.51036e-141	Gm9493	wilcox	x02PI_1MI_CM	270
1	1.33537e-145	1.37187	0.964	0.626	2.51036e-141	Gm9493	wilcox	x04PI_3MI_CM	270
1	1.3103e-144	1.34484	0.972	0.73	2.46324e-140	Tpi1	wilcox	x01PI_1Sham_CM	36
1	1.3103e-144	1.34484	0.972	0.73	2.46324e-140	Tpi1	wilcox	x02PI_1MI_CM	270
1	1.3103e-144	1.34484	0.972	0.73	2.46324e-140	Tpi1	wilcox	x04PI_3MI_CM	270
1	1.5637e-144	1.44747	0.962	0.63	2.93959e-140	Dynll1	wilcox	x01PI_1Sham_CM	36
1	1.5637e-144	1.44747	0.962	0.63	2.93959e-140	Dynll1	wilcox	x02PI_1MI_CM	270
1	1.5637e-144	1.44747	0.962	0.63	2.93959e-140	Dynll1	wilcox	x04PI_3MI_CM	270
1	2.92874e-144	1.33386	0.972	0.717	5.50573e-140	Ndufv3	wilcox	x01PI_1Sham_CM	36
1	2.92874e-144	1.33386	0.972	0.717	5.50573e-140	Ndufv3	wilcox	x02PI_1MI_CM	270
1	2.92874e-144	1.33386	0.972	0.717	5.50573e-140	Ndufv3	wilcox	x04PI_3MI_CM	270
1	8.68593e-144	1.39051	0.95	0.614	1.63287e-139	Rpl36al	wilcox	x01PI_1Sham_CM	36
1	8.68593e-144	1.39051	0.95	0.614	1.63287e-139	Rpl36al	wilcox	x02PI_1MI_CM	270
1	8.68593e-144	1.39051	0.95	0.614	1.63287e-139	Rpl36al	wilcox	x04PI_3MI_CM	270
1	9.02989e-144	1.33824	0.919	0.47	1.69753e-139	Ddah1	wilcox	x01PI_1Sham_CM	36
1	9.02989e-144	1.33824	0.919	0.47	1.69753e-139	Ddah1	wilcox	x02PI_1MI_CM	270
1	9.02989e-144	1.33824	0.919	0.47	1.69753e-139	Ddah1	wilcox	x04PI_3MI_CM	270
1	2.45467e-143	1.33929	0.887	0.445	4.61454e-139	Myl12a	wilcox	x01PI_1Sham_CM	36
1	2.45467e-143	1.33929	0.887	0.445	4.61454e-139	Myl12a	wilcox	x02PI_1MI_CM	270
1	2.45467e-143	1.33929	0.887	0.445	4.61454e-139	Myl12a	wilcox	x04PI_3MI_CM	270
1	6.70661e-143	1.23717	0.979	0.641	1.26078e-138	Ndufa4	wilcox	x01PI_1Sham_CM	36
1	6.70661e-143	1.23717	0.979	0.641	1.26078e-138	Ndufa4	wilcox	x02PI_1MI_CM	270
1	6.70661e-143	1.23717	0.979	0.641	1.26078e-138	Ndufa4	wilcox	x04PI_3MI_CM	270
1	7.66121e-142	1.28882	0.984	0.749	1.44023e-137	Hspb7	wilcox	x01PI_1Sham_CM	36
1	7.66121e-142	1.28882	0.984	0.749	1.44023e-137	Hspb7	wilcox	x02PI_1MI_CM	270
1	7.66121e-142	1.28882	0.984	0.749	1.44023e-137	Hspb7	wilcox	x04PI_3MI_CM	270
1	2.7391e-141	1.1004	0.993	0.679	5.14924e-137	Atp5b	wilcox	x01PI_1Sham_CM	36
1	2.7391e-141	1.1004	0.993	0.679	5.14924e-137	Atp5b	wilcox	x02PI_1MI_CM	270
1	2.7391e-141	1.1004	0.993	0.679	5.14924e-137	Atp5b	wilcox	x04PI_3MI_CM	270
1	2.92178e-140	1.29943	0.915	0.473	5.49265e-136	Hspb1	wilcox	x01PI_1Sham_CM	36
1	2.92178e-140	1.29943	0.915	0.473	5.49265e-136	Hspb1	wilcox	x02PI_1MI_CM	270
1	2.92178e-140	1.29943	0.915	0.473	5.49265e-136	Hspb1	wilcox	x04PI_3MI_CM	270
1	6.8902e-140	1.20964	0.979	0.652	1.29529e-135	Chchd10	wilcox	x01PI_1Sham_CM	36
1	6.8902e-140	1.20964	0.979	0.652	1.29529e-135	Chchd10	wilcox	x02PI_1MI_CM	270
1	6.8902e-140	1.20964	0.979	0.652	1.29529e-135	Chchd10	wilcox	x04PI_3MI_CM	270
1	1.15166e-139	1.36438	0.967	0.639	2.16501e-135	Rpl4	wilcox	x01PI_1Sham_CM	36
1	1.15166e-139	1.36438	0.967	0.639	2.16501e-135	Rpl4	wilcox	x02PI_1MI_CM	270
1	1.15166e-139	1.36438	0.967	0.639	2.16501e-135	Rpl4	wilcox	x04PI_3MI_CM	270
1	2.90904e-139	1.38505	0.953	0.637	5.4687e-135	Gpx4	wilcox	x01PI_1Sham_CM	36
1	2.90904e-139	1.38505	0.953	0.637	5.4687e-135	Gpx4	wilcox	x02PI_1MI_CM	270
1	2.90904e-139	1.38505	0.953	0.637	5.4687e-135	Gpx4	wilcox	x04PI_3MI_CM	270
1	4.62234e-139	1.24768	0.884	0.419	8.68953e-135	Ptma	wilcox	x01PI_1Sham_CM	36
1	4.62234e-139	1.24768	0.884	0.419	8.68953e-135	Ptma	wilcox	x02PI_1MI_CM	270
1	4.62234e-139	1.24768	0.884	0.419	8.68953e-135	Ptma	wilcox	x04PI_3MI_CM	270
1	2.35663e-138	0.921105	1	0.838	4.43023e-134	Tnnt2	wilcox	x01PI_1Sham_CM	36
1	2.35663e-138	0.921105	1	0.838	4.43023e-134	Tnnt2	wilcox	x02PI_1MI_CM	270
1	2.35663e-138	0.921105	1	0.838	4.43023e-134	Tnnt2	wilcox	x04PI_3MI_CM	270
1	1.10243e-137	1.21341	0.972	0.622	2.07245e-133	Ndufb11	wilcox	x01PI_1Sham_CM	36
1	1.10243e-137	1.21341	0.972	0.622	2.07245e-133	Ndufb11	wilcox	x02PI_1MI_CM	270
1	1.10243e-137	1.21341	0.972	0.622	2.07245e-133	Ndufb11	wilcox	x04PI_3MI_CM	270
1	1.29074e-137	1.3082	0.977	0.73	2.42646e-133	Ldha	wilcox	x01PI_1Sham_CM	36
1	1.29074e-137	1.3082	0.977	0.73	2.42646e-133	Ldha	wilcox	x02PI_1MI_CM	270
1	1.29074e-137	1.3082	0.977	0.73	2.42646e-133	Ldha	wilcox	x04PI_3MI_CM	270
1	8.12511e-137	1.21317	0.983	0.697	1.52744e-132	Cox7a2	wilcox	x01PI_1Sham_CM	36
1	8.12511e-137	1.21317	0.983	0.697	1.52744e-132	Cox7a2	wilcox	x02PI_1MI_CM	270
1	8.12511e-137	1.21317	0.983	0.697	1.52744e-132	Cox7a2	wilcox	x04PI_3MI_CM	270
1	1.4328e-136	1.20427	0.976	0.62	2.69352e-132	Gm11273	wilcox	x01PI_1Sham_CM	36
1	1.4328e-136	1.20427	0.976	0.62	2.69352e-132	Gm11273	wilcox	x02PI_1MI_CM	270
1	1.4328e-136	1.20427	0.976	0.62	2.69352e-132	Gm11273	wilcox	x04PI_3MI_CM	270
1	2.14093e-136	1.31065	0.964	0.664	4.02474e-132	Cnot6	wilcox	x01PI_1Sham_CM	36
1	2.14093e-136	1.31065	0.964	0.664	4.02474e-132	Cnot6	wilcox	x02PI_1MI_CM	270
1	2.14093e-136	1.31065	0.964	0.664	4.02474e-132	Cnot6	wilcox	x04PI_3MI_CM	270
1	2.42681e-136	1.21342	0.965	0.733	4.56215e-132	Atpif1	wilcox	x01PI_1Sham_CM	36
1	2.42681e-136	1.21342	0.965	0.733	4.56215e-132	Atpif1	wilcox	x02PI_1MI_CM	270
1	2.42681e-136	1.21342	0.965	0.733	4.56215e-132	Atpif1	wilcox	x04PI_3MI_CM	270
1	8.52547e-136	1.28135	0.886	0.441	1.6027e-131	Rplp0	wilcox	x01PI_1Sham_CM	36
1	8.52547e-136	1.28135	0.886	0.441	1.6027e-131	Rplp0	wilcox	x02PI_1MI_CM	270
1	8.52547e-136	1.28135	0.886	0.441	1.6027e-131	Rplp0	wilcox	x04PI_3MI_CM	270
1	1.05107e-135	1.15286	0.991	0.703	1.97591e-131	Ndufb9	wilcox	x01PI_1Sham_CM	36
1	1.05107e-135	1.15286	0.991	0.703	1.97591e-131	Ndufb9	wilcox	x02PI_1MI_CM	270
1	1.05107e-135	1.15286	0.991	0.703	1.97591e-131	Ndufb9	wilcox	x04PI_3MI_CM	270
1	1.72592e-135	1.315	0.906	0.49	3.24456e-131	Atp5e	wilcox	x01PI_1Sham_CM	36
1	1.72592e-135	1.315	0.906	0.49	3.24456e-131	Atp5e	wilcox	x02PI_1MI_CM	270
1	1.72592e-135	1.315	0.906	0.49	3.24456e-131	Atp5e	wilcox	x04PI_3MI_CM	270
1	3.77573e-135	1.08963	0.981	0.688	7.098e-131	Tnni1	wilcox	x01PI_1Sham_CM	36
1	3.77573e-135	1.08963	0.981	0.688	7.098e-131	Tnni1	wilcox	x02PI_1MI_CM	270
1	3.77573e-135	1.08963	0.981	0.688	7.098e-131	Tnni1	wilcox	x04PI_3MI_CM	270
1	4.77181e-135	0.642733	0.873	0.383	8.97052e-131	Ftl1	wilcox	x01PI_1Sham_CM	36
1	4.77181e-135	0.642733	0.873	0.383	8.97052e-131	Ftl1	wilcox	x02PI_1MI_CM	270
1	4.77181e-135	0.642733	0.873	0.383	8.97052e-131	Ftl1	wilcox	x04PI_3MI_CM	270
1	4.7939e-135	1.21961	0.96	0.582	9.01205e-131	Uqcr11	wilcox	x01PI_1Sham_CM	36
1	4.7939e-135	1.21961	0.96	0.582	9.01205e-131	Uqcr11	wilcox	x02PI_1MI_CM	270
1	4.7939e-135	1.21961	0.96	0.582	9.01205e-131	Uqcr11	wilcox	x04PI_3MI_CM	270
1	9.52564e-135	1.1899	0.988	0.679	1.79072e-130	Atp5j	wilcox	x01PI_1Sham_CM	36
1	9.52564e-135	1.1899	0.988	0.679	1.79072e-130	Atp5j	wilcox	x02PI_1MI_CM	270
1	9.52564e-135	1.1899	0.988	0.679	1.79072e-130	Atp5j	wilcox	x04PI_3MI_CM	270
1	1.32032e-134	1.12926	0.99	0.77	2.48206e-130	Slc25a3	wilcox	x01PI_1Sham_CM	36
1	1.32032e-134	1.12926	0.99	0.77	2.48206e-130	Slc25a3	wilcox	x02PI_1MI_CM	270
1	1.32032e-134	1.12926	0.99	0.77	2.48206e-130	Slc25a3	wilcox	x04PI_3MI_CM	270
1	1.49999e-134	1.30638	0.953	0.655	2.81983e-130	Plcb1	wilcox	x01PI_1Sham_CM	36
1	1.49999e-134	1.30638	0.953	0.655	2.81983e-130	Plcb1	wilcox	x02PI_1MI_CM	270
1	1.49999e-134	1.30638	0.953	0.655	2.81983e-130	Plcb1	wilcox	x04PI_3MI_CM	270
1	3.76801e-134	1.20977	0.976	0.663	7.08349e-130	Atp5j2	wilcox	x01PI_1Sham_CM	36
1	3.76801e-134	1.20977	0.976	0.663	7.08349e-130	Atp5j2	wilcox	x02PI_1MI_CM	270
1	3.76801e-134	1.20977	0.976	0.663	7.08349e-130	Atp5j2	wilcox	x04PI_3MI_CM	270
1	7.04077e-134	1.23185	0.957	0.61	1.32359e-129	Fabp3.ps1	wilcox	x01PI_1Sham_CM	36
1	7.04077e-134	1.23185	0.957	0.61	1.32359e-129	Fabp3.ps1	wilcox	x02PI_1MI_CM	270
1	7.04077e-134	1.23185	0.957	0.61	1.32359e-129	Fabp3.ps1	wilcox	x04PI_3MI_CM	270
1	1.28807e-133	1.30904	0.946	0.584	2.42144e-129	Hcfc1r1	wilcox	x01PI_1Sham_CM	36
1	1.28807e-133	1.30904	0.946	0.584	2.42144e-129	Hcfc1r1	wilcox	x02PI_1MI_CM	270
1	1.28807e-133	1.30904	0.946	0.584	2.42144e-129	Hcfc1r1	wilcox	x04PI_3MI_CM	270
1	1.82638e-133	1.1776	0.972	0.564	3.43342e-129	Cox5b	wilcox	x01PI_1Sham_CM	36
1	1.82638e-133	1.1776	0.972	0.564	3.43342e-129	Cox5b	wilcox	x02PI_1MI_CM	270
1	1.82638e-133	1.1776	0.972	0.564	3.43342e-129	Cox5b	wilcox	x04PI_3MI_CM	270
1	1.91928e-133	1.2725	0.934	0.54	3.60806e-129	Ndufb10	wilcox	x01PI_1Sham_CM	36
1	1.91928e-133	1.2725	0.934	0.54	3.60806e-129	Ndufb10	wilcox	x02PI_1MI_CM	270
1	1.91928e-133	1.2725	0.934	0.54	3.60806e-129	Ndufb10	wilcox	x04PI_3MI_CM	270
1	2.11541e-133	1.10266	0.991	0.7	3.97677e-129	Cox7c	wilcox	x01PI_1Sham_CM	36
1	2.11541e-133	1.10266	0.991	0.7	3.97677e-129	Cox7c	wilcox	x02PI_1MI_CM	270
1	2.11541e-133	1.10266	0.991	0.7	3.97677e-129	Cox7c	wilcox	x04PI_3MI_CM	270
1	7.27382e-131	1.40941	0.893	0.489	1.36741e-126	Rpl11	wilcox	x01PI_1Sham_CM	36
1	7.27382e-131	1.40941	0.893	0.489	1.36741e-126	Rpl11	wilcox	x02PI_1MI_CM	270
1	7.27382e-131	1.40941	0.893	0.489	1.36741e-126	Rpl11	wilcox	x04PI_3MI_CM	270
1	1.28493e-130	1.262	0.964	0.715	2.41555e-126	H3f3a	wilcox	x01PI_1Sham_CM	36
1	1.28493e-130	1.262	0.964	0.715	2.41555e-126	H3f3a	wilcox	x02PI_1MI_CM	270
1	1.28493e-130	1.262	0.964	0.715	2.41555e-126	H3f3a	wilcox	x04PI_3MI_CM	270
1	1.75351e-130	1.3193	0.894	0.484	3.29642e-126	Ndufa11	wilcox	x01PI_1Sham_CM	36
1	1.75351e-130	1.3193	0.894	0.484	3.29642e-126	Ndufa11	wilcox	x02PI_1MI_CM	270
1	1.75351e-130	1.3193	0.894	0.484	3.29642e-126	Ndufa11	wilcox	x04PI_3MI_CM	270
1	9.01153e-130	1.37352	0.832	0.366	1.69408e-125	Ptrf	wilcox	x01PI_1Sham_CM	36
1	9.01153e-130	1.37352	0.832	0.366	1.69408e-125	Ptrf	wilcox	x02PI_1MI_CM	270
1	9.01153e-130	1.37352	0.832	0.366	1.69408e-125	Ptrf	wilcox	x04PI_3MI_CM	270
1	8.77695e-129	1.07503	0.977	0.726	1.64998e-124	Acadl	wilcox	x01PI_1Sham_CM	36
1	8.77695e-129	1.07503	0.977	0.726	1.64998e-124	Acadl	wilcox	x02PI_1MI_CM	270
1	8.77695e-129	1.07503	0.977	0.726	1.64998e-124	Acadl	wilcox	x04PI_3MI_CM	270
1	1.0145e-128	1.38168	0.939	0.635	1.90716e-124	Rpl13.ps3	wilcox	x01PI_1Sham_CM	36
1	1.0145e-128	1.38168	0.939	0.635	1.90716e-124	Rpl13.ps3	wilcox	x02PI_1MI_CM	270
1	1.0145e-128	1.38168	0.939	0.635	1.90716e-124	Rpl13.ps3	wilcox	x04PI_3MI_CM	270
1	2.3063e-128	1.30226	0.962	0.668	4.33561e-124	Rpl10a	wilcox	x01PI_1Sham_CM	36
1	2.3063e-128	1.30226	0.962	0.668	4.33561e-124	Rpl10a	wilcox	x02PI_1MI_CM	270
1	2.3063e-128	1.30226	0.962	0.668	4.33561e-124	Rpl10a	wilcox	x04PI_3MI_CM	270
1	4.84024e-128	1.15129	0.887	0.463	9.09916e-124	Nrg1	wilcox	x01PI_1Sham_CM	36
1	4.84024e-128	1.15129	0.887	0.463	9.09916e-124	Nrg1	wilcox	x02PI_1MI_CM	270
1	4.84024e-128	1.15129	0.887	0.463	9.09916e-124	Nrg1	wilcox	x04PI_3MI_CM	270
1	5.74445e-128	1.31981	0.906	0.544	1.0799e-123	Rpl35a	wilcox	x01PI_1Sham_CM	36
1	5.74445e-128	1.31981	0.906	0.544	1.0799e-123	Rpl35a	wilcox	x02PI_1MI_CM	270
1	5.74445e-128	1.31981	0.906	0.544	1.0799e-123	Rpl35a	wilcox	x04PI_3MI_CM	270
1	1.06205e-127	1.04245	0.841	0.379	1.99654e-123	Lgals1	wilcox	x01PI_1Sham_CM	36
1	1.06205e-127	1.04245	0.841	0.379	1.99654e-123	Lgals1	wilcox	x02PI_1MI_CM	270
1	1.06205e-127	1.04245	0.841	0.379	1.99654e-123	Lgals1	wilcox	x04PI_3MI_CM	270
1	3.07959e-127	1.23038	0.943	0.556	5.78932e-123	X2010107E04Rik	wilcox	x01PI_1Sham_CM	36
1	3.07959e-127	1.23038	0.943	0.556	5.78932e-123	X2010107E04Rik	wilcox	x02PI_1MI_CM	270
1	3.07959e-127	1.23038	0.943	0.556	5.78932e-123	X2010107E04Rik	wilcox	x04PI_3MI_CM	270
1	3.56462e-127	1.31846	0.964	0.704	6.70113e-123	Myl9	wilcox	x01PI_1Sham_CM	36
1	3.56462e-127	1.31846	0.964	0.704	6.70113e-123	Myl9	wilcox	x02PI_1MI_CM	270
1	3.56462e-127	1.31846	0.964	0.704	6.70113e-123	Myl9	wilcox	x04PI_3MI_CM	270
1	7.6832e-127	1.24798	0.953	0.674	1.44436e-122	Gm8730	wilcox	x01PI_1Sham_CM	36
1	7.6832e-127	1.24798	0.953	0.674	1.44436e-122	Gm8730	wilcox	x02PI_1MI_CM	270
1	7.6832e-127	1.24798	0.953	0.674	1.44436e-122	Gm8730	wilcox	x04PI_3MI_CM	270
1	7.78761e-127	1.37424	0.896	0.512	1.46399e-122	Rpl18a	wilcox	x01PI_1Sham_CM	36
1	7.78761e-127	1.37424	0.896	0.512	1.46399e-122	Rpl18a	wilcox	x02PI_1MI_CM	270
1	7.78761e-127	1.37424	0.896	0.512	1.46399e-122	Rpl18a	wilcox	x04PI_3MI_CM	270
1	8.90463e-126	1.27509	0.972	0.704	1.67398e-121	Ndufb5	wilcox	x01PI_1Sham_CM	36
1	8.90463e-126	1.27509	0.972	0.704	1.67398e-121	Ndufb5	wilcox	x02PI_1MI_CM	270
1	8.90463e-126	1.27509	0.972	0.704	1.67398e-121	Ndufb5	wilcox	x04PI_3MI_CM	270
1	1.25183e-125	1.18281	0.922	0.505	2.35331e-121	Atp5g2	wilcox	x01PI_1Sham_CM	36
1	1.25183e-125	1.18281	0.922	0.505	2.35331e-121	Atp5g2	wilcox	x02PI_1MI_CM	270
1	1.25183e-125	1.18281	0.922	0.505	2.35331e-121	Atp5g2	wilcox	x04PI_3MI_CM	270
1	2.37542e-125	1.12549	0.965	0.621	4.46556e-121	Pkm	wilcox	x01PI_1Sham_CM	36
1	2.37542e-125	1.12549	0.965	0.621	4.46556e-121	Pkm	wilcox	x02PI_1MI_CM	270
1	2.37542e-125	1.12549	0.965	0.621	4.46556e-121	Pkm	wilcox	x04PI_3MI_CM	270
1	9.47838e-125	1.33175	0.898	0.512	1.78184e-120	Rps26.ps1	wilcox	x01PI_1Sham_CM	36
1	9.47838e-125	1.33175	0.898	0.512	1.78184e-120	Rps26.ps1	wilcox	x02PI_1MI_CM	270
1	9.47838e-125	1.33175	0.898	0.512	1.78184e-120	Rps26.ps1	wilcox	x04PI_3MI_CM	270
1	2.36512e-124	1.27192	0.936	0.591	4.44619e-120	Nlrc4	wilcox	x01PI_1Sham_CM	36
1	2.36512e-124	1.27192	0.936	0.591	4.44619e-120	Nlrc4	wilcox	x02PI_1MI_CM	270
1	2.36512e-124	1.27192	0.936	0.591	4.44619e-120	Nlrc4	wilcox	x04PI_3MI_CM	270
1	2.53171e-124	1.25065	0.896	0.505	4.75937e-120	Cst3	wilcox	x01PI_1Sham_CM	36
1	2.53171e-124	1.25065	0.896	0.505	4.75937e-120	Cst3	wilcox	x02PI_1MI_CM	270
1	2.53171e-124	1.25065	0.896	0.505	4.75937e-120	Cst3	wilcox	x04PI_3MI_CM	270
1	4.74518e-124	1.19146	0.858	0.41	8.92046e-120	S100a11	wilcox	x01PI_1Sham_CM	36
1	4.74518e-124	1.19146	0.858	0.41	8.92046e-120	S100a11	wilcox	x02PI_1MI_CM	270
1	4.74518e-124	1.19146	0.858	0.41	8.92046e-120	S100a11	wilcox	x04PI_3MI_CM	270
1	6.45715e-124	1.31848	0.908	0.546	1.21388e-119	Rps20	wilcox	x01PI_1Sham_CM	36
1	6.45715e-124	1.31848	0.908	0.546	1.21388e-119	Rps20	wilcox	x02PI_1MI_CM	270
1	6.45715e-124	1.31848	0.908	0.546	1.21388e-119	Rps20	wilcox	x04PI_3MI_CM	270
1	7.03077e-124	1.22608	0.91	0.496	1.32172e-119	Ndufa6	wilcox	x01PI_1Sham_CM	36
1	7.03077e-124	1.22608	0.91	0.496	1.32172e-119	Ndufa6	wilcox	x02PI_1MI_CM	270
1	7.03077e-124	1.22608	0.91	0.496	1.32172e-119	Ndufa6	wilcox	x04PI_3MI_CM	270
1	9.51475e-124	1.19977	0.92	0.512	1.78868e-119	Uqcrfs1	wilcox	x01PI_1Sham_CM	36
1	9.51475e-124	1.19977	0.92	0.512	1.78868e-119	Uqcrfs1	wilcox	x02PI_1MI_CM	270
1	9.51475e-124	1.19977	0.92	0.512	1.78868e-119	Uqcrfs1	wilcox	x04PI_3MI_CM	270
1	2.50274e-123	1.34701	0.847	0.38	4.7049e-119	Nppa	wilcox	x01PI_1Sham_CM	36
1	2.50274e-123	1.34701	0.847	0.38	4.7049e-119	Nppa	wilcox	x02PI_1MI_CM	270
1	2.50274e-123	1.34701	0.847	0.38	4.7049e-119	Nppa	wilcox	x04PI_3MI_CM	270
1	1.16946e-122	1.29041	0.946	0.668	2.19848e-118	Hn1	wilcox	x01PI_1Sham_CM	36
1	1.16946e-122	1.29041	0.946	0.668	2.19848e-118	Hn1	wilcox	x02PI_1MI_CM	270
1	1.16946e-122	1.29041	0.946	0.668	2.19848e-118	Hn1	wilcox	x04PI_3MI_CM	270
1	1.35934e-122	1.15538	0.96	0.615	2.55542e-118	Fabp3	wilcox	x01PI_1Sham_CM	36
1	1.35934e-122	1.15538	0.96	0.615	2.55542e-118	Fabp3	wilcox	x02PI_1MI_CM	270
1	1.35934e-122	1.15538	0.96	0.615	2.55542e-118	Fabp3	wilcox	x04PI_3MI_CM	270
1	1.63916e-122	1.14402	0.953	0.578	3.08146e-118	Rabgef1	wilcox	x01PI_1Sham_CM	36
1	1.63916e-122	1.14402	0.953	0.578	3.08146e-118	Rabgef1	wilcox	x02PI_1MI_CM	270
1	1.63916e-122	1.14402	0.953	0.578	3.08146e-118	Rabgef1	wilcox	x04PI_3MI_CM	270
1	2.21902e-121	1.12193	0.967	0.723	4.17153e-117	Oaz1	wilcox	x01PI_1Sham_CM	36
1	2.21902e-121	1.12193	0.967	0.723	4.17153e-117	Oaz1	wilcox	x02PI_1MI_CM	270
1	2.21902e-121	1.12193	0.967	0.723	4.17153e-117	Oaz1	wilcox	x04PI_3MI_CM	270
1	1.3284e-120	1.11902	0.96	0.653	2.49727e-116	Smpx	wilcox	x01PI_1Sham_CM	36
1	1.3284e-120	1.11902	0.96	0.653	2.49727e-116	Smpx	wilcox	x02PI_1MI_CM	270
1	1.3284e-120	1.11902	0.96	0.653	2.49727e-116	Smpx	wilcox	x04PI_3MI_CM	270
1	1.47277e-120	1.1962	0.915	0.511	2.76866e-116	Ndufs6	wilcox	x01PI_1Sham_CM	36
1	1.47277e-120	1.1962	0.915	0.511	2.76866e-116	Ndufs6	wilcox	x02PI_1MI_CM	270
1	1.47277e-120	1.1962	0.915	0.511	2.76866e-116	Ndufs6	wilcox	x04PI_3MI_CM	270
1	1.21678e-119	1.35295	0.894	0.51	2.28743e-115	Rpl24	wilcox	x01PI_1Sham_CM	36
1	1.21678e-119	1.35295	0.894	0.51	2.28743e-115	Rpl24	wilcox	x02PI_1MI_CM	270
1	1.21678e-119	1.35295	0.894	0.51	2.28743e-115	Rpl24	wilcox	x04PI_3MI_CM	270
1	2.73565e-119	1.24859	0.948	0.674	5.14274e-115	Prkar1a	wilcox	x01PI_1Sham_CM	36
1	2.73565e-119	1.24859	0.948	0.674	5.14274e-115	Prkar1a	wilcox	x02PI_1MI_CM	270
1	2.73565e-119	1.24859	0.948	0.674	5.14274e-115	Prkar1a	wilcox	x04PI_3MI_CM	270
1	2.18643e-118	1.29094	0.865	0.44	4.11027e-114	Gm42418	wilcox	x01PI_1Sham_CM	36
1	2.18643e-118	1.29094	0.865	0.44	4.11027e-114	Gm42418	wilcox	x02PI_1MI_CM	270
1	2.18643e-118	1.29094	0.865	0.44	4.11027e-114	Gm42418	wilcox	x04PI_3MI_CM	270
1	2.55661e-118	1.29315	0.913	0.502	4.80618e-114	Tuba1a	wilcox	x01PI_1Sham_CM	36
1	2.55661e-118	1.29315	0.913	0.502	4.80618e-114	Tuba1a	wilcox	x02PI_1MI_CM	270
1	2.55661e-118	1.29315	0.913	0.502	4.80618e-114	Tuba1a	wilcox	x04PI_3MI_CM	270
1	3.38839e-118	1.27244	0.91	0.527	6.36983e-114	Eif5a	wilcox	x01PI_1Sham_CM	36
1	3.38839e-118	1.27244	0.91	0.527	6.36983e-114	Eif5a	wilcox	x02PI_1MI_CM	270
1	3.38839e-118	1.27244	0.91	0.527	6.36983e-114	Eif5a	wilcox	x04PI_3MI_CM	270
1	5.4166e-118	1.05744	0.986	0.77	1.01827e-113	Crip2	wilcox	x01PI_1Sham_CM	36
1	5.4166e-118	1.05744	0.986	0.77	1.01827e-113	Crip2	wilcox	x02PI_1MI_CM	270
1	5.4166e-118	1.05744	0.986	0.77	1.01827e-113	Crip2	wilcox	x04PI_3MI_CM	270
1	6.93092e-118	1.18969	0.972	0.703	1.30294e-113	Prdx2	wilcox	x01PI_1Sham_CM	36
1	6.93092e-118	1.18969	0.972	0.703	1.30294e-113	Prdx2	wilcox	x02PI_1MI_CM	270
1	6.93092e-118	1.18969	0.972	0.703	1.30294e-113	Prdx2	wilcox	x04PI_3MI_CM	270
1	1.96349e-117	1.35777	0.813	0.353	3.69117e-113	Rhoc	wilcox	x01PI_1Sham_CM	36
1	1.96349e-117	1.35777	0.813	0.353	3.69117e-113	Rhoc	wilcox	x02PI_1MI_CM	270
1	1.96349e-117	1.35777	0.813	0.353	3.69117e-113	Rhoc	wilcox	x04PI_3MI_CM	270
1	6.18144e-117	1.33775	0.82	0.366	1.16205e-112	Rps10	wilcox	x01PI_1Sham_CM	36
1	6.18144e-117	1.33775	0.82	0.366	1.16205e-112	Rps10	wilcox	x02PI_1MI_CM	270
1	6.18144e-117	1.33775	0.82	0.366	1.16205e-112	Rps10	wilcox	x04PI_3MI_CM	270
1	8.95571e-117	1.15853	0.931	0.552	1.68358e-112	Dbi	wilcox	x01PI_1Sham_CM	36
1	8.95571e-117	1.15853	0.931	0.552	1.68358e-112	Dbi	wilcox	x02PI_1MI_CM	270
1	8.95571e-117	1.15853	0.931	0.552	1.68358e-112	Dbi	wilcox	x04PI_3MI_CM	270
1	1.38193e-115	1.20623	0.953	0.691	2.59789e-111	Ndufa8	wilcox	x01PI_1Sham_CM	36
1	1.38193e-115	1.20623	0.953	0.691	2.59789e-111	Ndufa8	wilcox	x02PI_1MI_CM	270
1	1.38193e-115	1.20623	0.953	0.691	2.59789e-111	Ndufa8	wilcox	x04PI_3MI_CM	270
1	2.67663e-114	1.30775	0.872	0.488	5.0318e-110	Rps11	wilcox	x01PI_1Sham_CM	36
1	2.67663e-114	1.30775	0.872	0.488	5.0318e-110	Rps11	wilcox	x02PI_1MI_CM	270
1	2.67663e-114	1.30775	0.872	0.488	5.0318e-110	Rps11	wilcox	x04PI_3MI_CM	270
1	5.95606e-114	1.3137	0.842	0.429	1.11968e-109	Mrpl51	wilcox	x01PI_1Sham_CM	36
1	5.95606e-114	1.3137	0.842	0.429	1.11968e-109	Mrpl51	wilcox	x02PI_1MI_CM	270
1	5.95606e-114	1.3137	0.842	0.429	1.11968e-109	Mrpl51	wilcox	x04PI_3MI_CM	270
1	8.10167e-114	1.32262	0.844	0.425	1.52303e-109	Rps7	wilcox	x01PI_1Sham_CM	36
1	8.10167e-114	1.32262	0.844	0.425	1.52303e-109	Rps7	wilcox	x02PI_1MI_CM	270
1	8.10167e-114	1.32262	0.844	0.425	1.52303e-109	Rps7	wilcox	x04PI_3MI_CM	270
1	1.59573e-113	1.31982	0.842	0.439	2.99981e-109	Gnb2l1	wilcox	x01PI_1Sham_CM	36
1	1.59573e-113	1.31982	0.842	0.439	2.99981e-109	Gnb2l1	wilcox	x02PI_1MI_CM	270
1	1.59573e-113	1.31982	0.842	0.439	2.99981e-109	Gnb2l1	wilcox	x04PI_3MI_CM	270
1	2.00451e-113	1.25724	0.922	0.589	3.76828e-109	Slc16a2	wilcox	x01PI_1Sham_CM	36
1	2.00451e-113	1.25724	0.922	0.589	3.76828e-109	Slc16a2	wilcox	x02PI_1MI_CM	270
1	2.00451e-113	1.25724	0.922	0.589	3.76828e-109	Slc16a2	wilcox	x04PI_3MI_CM	270
1	5.35003e-113	1.24069	0.86	0.456	1.00575e-108	Calm1	wilcox	x01PI_1Sham_CM	36
1	5.35003e-113	1.24069	0.86	0.456	1.00575e-108	Calm1	wilcox	x02PI_1MI_CM	270
1	5.35003e-113	1.24069	0.86	0.456	1.00575e-108	Calm1	wilcox	x04PI_3MI_CM	270
1	5.92977e-113	1.12341	0.92	0.581	1.11474e-108	Minos1	wilcox	x01PI_1Sham_CM	36
1	5.92977e-113	1.12341	0.92	0.581	1.11474e-108	Minos1	wilcox	x02PI_1MI_CM	270
1	5.92977e-113	1.12341	0.92	0.581	1.11474e-108	Minos1	wilcox	x04PI_3MI_CM	270
1	1.19313e-112	1.13645	0.969	0.701	2.24297e-108	Ndufb8	wilcox	x01PI_1Sham_CM	36
1	1.19313e-112	1.13645	0.969	0.701	2.24297e-108	Ndufb8	wilcox	x02PI_1MI_CM	270
1	1.19313e-112	1.13645	0.969	0.701	2.24297e-108	Ndufb8	wilcox	x04PI_3MI_CM	270
1	2.68204e-112	0.971214	0.99	0.686	5.04197e-108	Slc25a4	wilcox	x01PI_1Sham_CM	36
1	2.68204e-112	0.971214	0.99	0.686	5.04197e-108	Slc25a4	wilcox	x02PI_1MI_CM	270
1	2.68204e-112	0.971214	0.99	0.686	5.04197e-108	Slc25a4	wilcox	x04PI_3MI_CM	270
1	3.77659e-112	1.19575	0.958	0.71	7.09962e-108	Shfm1	wilcox	x01PI_1Sham_CM	36
1	3.77659e-112	1.19575	0.958	0.71	7.09962e-108	Shfm1	wilcox	x02PI_1MI_CM	270
1	3.77659e-112	1.19575	0.958	0.71	7.09962e-108	Shfm1	wilcox	x04PI_3MI_CM	270
1	4.35718e-112	1.2161	0.945	0.663	8.19106e-108	Ndufa7	wilcox	x01PI_1Sham_CM	36
1	4.35718e-112	1.2161	0.945	0.663	8.19106e-108	Ndufa7	wilcox	x02PI_1MI_CM	270
1	4.35718e-112	1.2161	0.945	0.663	8.19106e-108	Ndufa7	wilcox	x04PI_3MI_CM	270
1	5.11039e-112	1.30846	0.884	0.514	9.60702e-108	Mrpl12	wilcox	x01PI_1Sham_CM	36
1	5.11039e-112	1.30846	0.884	0.514	9.60702e-108	Mrpl12	wilcox	x02PI_1MI_CM	270
1	5.11039e-112	1.30846	0.884	0.514	9.60702e-108	Mrpl12	wilcox	x04PI_3MI_CM	270
1	5.13888e-112	1.35317	0.875	0.489	9.66058e-108	Rps3a1	wilcox	x01PI_1Sham_CM	36
1	5.13888e-112	1.35317	0.875	0.489	9.66058e-108	Rps3a1	wilcox	x02PI_1MI_CM	270
1	5.13888e-112	1.35317	0.875	0.489	9.66058e-108	Rps3a1	wilcox	x04PI_3MI_CM	270
1	4.69482e-111	1.0186	0.969	0.7	8.82578e-107	Atp5f1	wilcox	x01PI_1Sham_CM	36
1	4.69482e-111	1.0186	0.969	0.7	8.82578e-107	Atp5f1	wilcox	x02PI_1MI_CM	270
1	4.69482e-111	1.0186	0.969	0.7	8.82578e-107	Atp5f1	wilcox	x04PI_3MI_CM	270
1	4.69623e-111	1.27553	0.893	0.537	8.82844e-107	Cox7a2l	wilcox	x01PI_1Sham_CM	36
1	4.69623e-111	1.27553	0.893	0.537	8.82844e-107	Cox7a2l	wilcox	x02PI_1MI_CM	270
1	4.69623e-111	1.27553	0.893	0.537	8.82844e-107	Cox7a2l	wilcox	x04PI_3MI_CM	270
1	4.97673e-111	1.13552	0.974	0.707	9.35575e-107	Pgam2	wilcox	x01PI_1Sham_CM	36
1	4.97673e-111	1.13552	0.974	0.707	9.35575e-107	Pgam2	wilcox	x02PI_1MI_CM	270
1	4.97673e-111	1.13552	0.974	0.707	9.35575e-107	Pgam2	wilcox	x04PI_3MI_CM	270
1	1.49633e-110	1.30511	0.816	0.385	2.81295e-106	Pfdn5	wilcox	x01PI_1Sham_CM	36
1	1.49633e-110	1.30511	0.816	0.385	2.81295e-106	Pfdn5	wilcox	x02PI_1MI_CM	270
1	1.49633e-110	1.30511	0.816	0.385	2.81295e-106	Pfdn5	wilcox	x04PI_3MI_CM	270
1	2.41778e-110	1.21888	0.858	0.441	4.54519e-106	Cfl1	wilcox	x01PI_1Sham_CM	36
1	2.41778e-110	1.21888	0.858	0.441	4.54519e-106	Cfl1	wilcox	x02PI_1MI_CM	270
1	2.41778e-110	1.21888	0.858	0.441	4.54519e-106	Cfl1	wilcox	x04PI_3MI_CM	270
1	2.94346e-110	0.851421	0.951	0.601	5.53341e-106	Fth1	wilcox	x01PI_1Sham_CM	36
1	2.94346e-110	0.851421	0.951	0.601	5.53341e-106	Fth1	wilcox	x02PI_1MI_CM	270
1	2.94346e-110	0.851421	0.951	0.601	5.53341e-106	Fth1	wilcox	x04PI_3MI_CM	270
1	3.87413e-110	1.14295	0.873	0.461	7.28299e-106	Prdx1	wilcox	x01PI_1Sham_CM	36
1	3.87413e-110	1.14295	0.873	0.461	7.28299e-106	Prdx1	wilcox	x02PI_1MI_CM	270
1	3.87413e-110	1.14295	0.873	0.461	7.28299e-106	Prdx1	wilcox	x04PI_3MI_CM	270
1	7.06152e-110	1.22308	0.83	0.413	1.32749e-105	Vim	wilcox	x01PI_1Sham_CM	36
1	7.06152e-110	1.22308	0.83	0.413	1.32749e-105	Vim	wilcox	x02PI_1MI_CM	270
1	7.06152e-110	1.22308	0.83	0.413	1.32749e-105	Vim	wilcox	x04PI_3MI_CM	270
1	8.69326e-110	1.18701	0.943	0.636	1.63425e-105	Gpi1	wilcox	x01PI_1Sham_CM	36
1	8.69326e-110	1.18701	0.943	0.636	1.63425e-105	Gpi1	wilcox	x02PI_1MI_CM	270
1	8.69326e-110	1.18701	0.943	0.636	1.63425e-105	Gpi1	wilcox	x04PI_3MI_CM	270
1	1.98826e-108	1.00041	0.988	0.676	3.73774e-104	Gm26694	wilcox	x01PI_1Sham_CM	36
1	1.98826e-108	1.00041	0.988	0.676	3.73774e-104	Gm26694	wilcox	x02PI_1MI_CM	270
1	1.98826e-108	1.00041	0.988	0.676	3.73774e-104	Gm26694	wilcox	x04PI_3MI_CM	270
1	3.43184e-108	1.28397	0.868	0.488	6.45151e-104	Rpl22	wilcox	x01PI_1Sham_CM	36
1	3.43184e-108	1.28397	0.868	0.488	6.45151e-104	Rpl22	wilcox	x02PI_1MI_CM	270
1	3.43184e-108	1.28397	0.868	0.488	6.45151e-104	Rpl22	wilcox	x04PI_3MI_CM	270
1	5.22842e-108	1.3532	0.835	0.443	9.8289e-104	X1700016D06Rik	wilcox	x01PI_1Sham_CM	36
1	5.22842e-108	1.3532	0.835	0.443	9.8289e-104	X1700016D06Rik	wilcox	x02PI_1MI_CM	270
1	5.22842e-108	1.3532	0.835	0.443	9.8289e-104	X1700016D06Rik	wilcox	x04PI_3MI_CM	270
1	1.14332e-107	1.27856	0.83	0.424	2.14933e-103	Psmb5	wilcox	x01PI_1Sham_CM	36
1	1.14332e-107	1.27856	0.83	0.424	2.14933e-103	Psmb5	wilcox	x02PI_1MI_CM	270
1	1.14332e-107	1.27856	0.83	0.424	2.14933e-103	Psmb5	wilcox	x04PI_3MI_CM	270
1	3.67671e-107	1.27069	0.853	0.423	6.91185e-103	Sub1	wilcox	x01PI_1Sham_CM	36
1	3.67671e-107	1.27069	0.853	0.423	6.91185e-103	Sub1	wilcox	x02PI_1MI_CM	270
1	3.67671e-107	1.27069	0.853	0.423	6.91185e-103	Sub1	wilcox	x04PI_3MI_CM	270
1	6.17795e-107	1.15428	0.964	0.683	1.16139e-102	Fcrla	wilcox	x01PI_1Sham_CM	36
1	6.17795e-107	1.15428	0.964	0.683	1.16139e-102	Fcrla	wilcox	x02PI_1MI_CM	270
1	6.17795e-107	1.15428	0.964	0.683	1.16139e-102	Fcrla	wilcox	x04PI_3MI_CM	270
1	1.51315e-106	1.26751	0.811	0.38	2.84458e-102	Calm3	wilcox	x01PI_1Sham_CM	36
1	1.51315e-106	1.26751	0.811	0.38	2.84458e-102	Calm3	wilcox	x02PI_1MI_CM	270
1	1.51315e-106	1.26751	0.811	0.38	2.84458e-102	Calm3	wilcox	x04PI_3MI_CM	270
1	2.70465e-106	1.15059	0.899	0.508	5.08446e-102	Ubb	wilcox	x01PI_1Sham_CM	36
1	2.70465e-106	1.15059	0.899	0.508	5.08446e-102	Ubb	wilcox	x02PI_1MI_CM	270
1	2.70465e-106	1.15059	0.899	0.508	5.08446e-102	Ubb	wilcox	x04PI_3MI_CM	270
1	3.03814e-106	1.3	0.808	0.396	5.71141e-102	Rpl5	wilcox	x01PI_1Sham_CM	36
1	3.03814e-106	1.3	0.808	0.396	5.71141e-102	Rpl5	wilcox	x02PI_1MI_CM	270
1	3.03814e-106	1.3	0.808	0.396	5.71141e-102	Rpl5	wilcox	x04PI_3MI_CM	270
1	5.83649e-106	1.23214	0.899	0.587	1.0972e-101	Fbxl22	wilcox	x01PI_1Sham_CM	36
1	5.83649e-106	1.23214	0.899	0.587	1.0972e-101	Fbxl22	wilcox	x02PI_1MI_CM	270
1	5.83649e-106	1.23214	0.899	0.587	1.0972e-101	Fbxl22	wilcox	x04PI_3MI_CM	270
1	9.1632e-106	0.985464	0.988	0.643	1.72259e-101	Cox6c	wilcox	x01PI_1Sham_CM	36
1	9.1632e-106	0.985464	0.988	0.643	1.72259e-101	Cox6c	wilcox	x02PI_1MI_CM	270
1	9.1632e-106	0.985464	0.988	0.643	1.72259e-101	Cox6c	wilcox	x04PI_3MI_CM	270
1	4.32614e-105	1.05822	0.899	0.524	8.13272e-101	Gnas	wilcox	x01PI_1Sham_CM	36
1	4.32614e-105	1.05822	0.899	0.524	8.13272e-101	Gnas	wilcox	x02PI_1MI_CM	270
1	4.32614e-105	1.05822	0.899	0.524	8.13272e-101	Gnas	wilcox	x04PI_3MI_CM	270
1	6.59927e-105	1.22048	0.906	0.582	1.2406e-100	Pebp1	wilcox	x01PI_1Sham_CM	36
1	6.59927e-105	1.22048	0.906	0.582	1.2406e-100	Pebp1	wilcox	x02PI_1MI_CM	270
1	6.59927e-105	1.22048	0.906	0.582	1.2406e-100	Pebp1	wilcox	x04PI_3MI_CM	270
1	8.23293e-105	1.40497	0.835	0.447	1.54771e-100	Rpl26	wilcox	x01PI_1Sham_CM	36
1	8.23293e-105	1.40497	0.835	0.447	1.54771e-100	Rpl26	wilcox	x02PI_1MI_CM	270
1	8.23293e-105	1.40497	0.835	0.447	1.54771e-100	Rpl26	wilcox	x04PI_3MI_CM	270
1	1.30024e-104	1.3003	0.82	0.404	2.44432e-100	Rpl13a	wilcox	x01PI_1Sham_CM	36
1	1.30024e-104	1.3003	0.82	0.404	2.44432e-100	Rpl13a	wilcox	x02PI_1MI_CM	270
1	1.30024e-104	1.3003	0.82	0.404	2.44432e-100	Rpl13a	wilcox	x04PI_3MI_CM	270
1	9.1618e-104	1.06991	0.964	0.709	1.72233e-99	Vdac1	wilcox	x01PI_1Sham_CM	36
1	9.1618e-104	1.06991	0.964	0.709	1.72233e-99	Vdac1	wilcox	x02PI_1MI_CM	270
1	9.1618e-104	1.06991	0.964	0.709	1.72233e-99	Vdac1	wilcox	x04PI_3MI_CM	270
1	1.77613e-103	1.09701	0.894	0.514	3.33896e-99	Slc25a5	wilcox	x01PI_1Sham_CM	36
1	1.77613e-103	1.09701	0.894	0.514	3.33896e-99	Slc25a5	wilcox	x02PI_1MI_CM	270
1	1.77613e-103	1.09701	0.894	0.514	3.33896e-99	Slc25a5	wilcox	x04PI_3MI_CM	270
1	1.0865e-102	1.22354	0.931	0.627	2.04252e-98	Acta2	wilcox	x01PI_1Sham_CM	36
1	1.0865e-102	1.22354	0.931	0.627	2.04252e-98	Acta2	wilcox	x02PI_1MI_CM	270
1	1.0865e-102	1.22354	0.931	0.627	2.04252e-98	Acta2	wilcox	x04PI_3MI_CM	270
1	1.25173e-102	1.23898	0.863	0.476	2.35313e-98	Rpl36.ps3	wilcox	x01PI_1Sham_CM	36
1	1.25173e-102	1.23898	0.863	0.476	2.35313e-98	Rpl36.ps3	wilcox	x02PI_1MI_CM	270
1	1.25173e-102	1.23898	0.863	0.476	2.35313e-98	Rpl36.ps3	wilcox	x04PI_3MI_CM	270
1	1.30291e-102	1.27242	0.797	0.375	2.44935e-98	Dynlrb1	wilcox	x01PI_1Sham_CM	36
1	1.30291e-102	1.27242	0.797	0.375	2.44935e-98	Dynlrb1	wilcox	x02PI_1MI_CM	270
1	1.30291e-102	1.27242	0.797	0.375	2.44935e-98	Dynlrb1	wilcox	x04PI_3MI_CM	270
1	1.34812e-102	1.06715	0.951	0.734	2.53434e-98	Lbh	wilcox	x01PI_1Sham_CM	36
1	1.34812e-102	1.06715	0.951	0.734	2.53434e-98	Lbh	wilcox	x02PI_1MI_CM	270
1	1.34812e-102	1.06715	0.951	0.734	2.53434e-98	Lbh	wilcox	x04PI_3MI_CM	270
1	1.6451e-102	1.07616	0.955	0.746	3.09263e-98	Vdac2	wilcox	x01PI_1Sham_CM	36
1	1.6451e-102	1.07616	0.955	0.746	3.09263e-98	Vdac2	wilcox	x02PI_1MI_CM	270
1	1.6451e-102	1.07616	0.955	0.746	3.09263e-98	Vdac2	wilcox	x04PI_3MI_CM	270
1	1.95429e-102	0.904443	0.737	0.284	3.67387e-98	Sparc	wilcox	x01PI_1Sham_CM	36
1	1.95429e-102	0.904443	0.737	0.284	3.67387e-98	Sparc	wilcox	x02PI_1MI_CM	270
1	1.95429e-102	0.904443	0.737	0.284	3.67387e-98	Sparc	wilcox	x04PI_3MI_CM	270
1	5.56445e-102	0.95318	0.977	0.678	1.04606e-97	Mdh1	wilcox	x01PI_1Sham_CM	36
1	5.56445e-102	0.95318	0.977	0.678	1.04606e-97	Mdh1	wilcox	x02PI_1MI_CM	270
1	5.56445e-102	0.95318	0.977	0.678	1.04606e-97	Mdh1	wilcox	x04PI_3MI_CM	270
1	1.62809e-101	1.22102	0.905	0.557	3.06064e-97	Ndufb6	wilcox	x01PI_1Sham_CM	36
1	1.62809e-101	1.22102	0.905	0.557	3.06064e-97	Ndufb6	wilcox	x02PI_1MI_CM	270
1	1.62809e-101	1.22102	0.905	0.557	3.06064e-97	Ndufb6	wilcox	x04PI_3MI_CM	270
1	2.14819e-101	1.20634	0.834	0.453	4.03838e-97	Gm10076	wilcox	x01PI_1Sham_CM	36
1	2.14819e-101	1.20634	0.834	0.453	4.03838e-97	Gm10076	wilcox	x02PI_1MI_CM	270
1	2.14819e-101	1.20634	0.834	0.453	4.03838e-97	Gm10076	wilcox	x04PI_3MI_CM	270
1	2.65239e-101	1.16055	0.931	0.664	4.98623e-97	Fam162a	wilcox	x01PI_1Sham_CM	36
1	2.65239e-101	1.16055	0.931	0.664	4.98623e-97	Fam162a	wilcox	x02PI_1MI_CM	270
1	2.65239e-101	1.16055	0.931	0.664	4.98623e-97	Fam162a	wilcox	x04PI_3MI_CM	270
1	4.50913e-101	1.22956	0.851	0.454	8.47672e-97	Psmb6	wilcox	x01PI_1Sham_CM	36
1	4.50913e-101	1.22956	0.851	0.454	8.47672e-97	Psmb6	wilcox	x02PI_1MI_CM	270
1	4.50913e-101	1.22956	0.851	0.454	8.47672e-97	Psmb6	wilcox	x04PI_3MI_CM	270
1	1.41293e-100	1.23224	0.747	0.312	2.65616e-96	Rps12.ps3	wilcox	x01PI_1Sham_CM	36
1	1.41293e-100	1.23224	0.747	0.312	2.65616e-96	Rps12.ps3	wilcox	x02PI_1MI_CM	270
1	1.41293e-100	1.23224	0.747	0.312	2.65616e-96	Rps12.ps3	wilcox	x04PI_3MI_CM	270
1	2.18326e-100	1.19914	0.865	0.485	4.10431e-96	Hspe1	wilcox	x01PI_1Sham_CM	36
1	2.18326e-100	1.19914	0.865	0.485	4.10431e-96	Hspe1	wilcox	x02PI_1MI_CM	270
1	2.18326e-100	1.19914	0.865	0.485	4.10431e-96	Hspe1	wilcox	x04PI_3MI_CM	270
1	2.88127e-100	1.2723	0.799	0.396	5.4165e-96	Ctla4	wilcox	x01PI_1Sham_CM	36
1	2.88127e-100	1.2723	0.799	0.396	5.4165e-96	Ctla4	wilcox	x02PI_1MI_CM	270
1	2.88127e-100	1.2723	0.799	0.396	5.4165e-96	Ctla4	wilcox	x04PI_3MI_CM	270
1	3.97686e-100	1.31811	0.809	0.418	7.47609e-96	Rpl23	wilcox	x01PI_1Sham_CM	36
1	3.97686e-100	1.31811	0.809	0.418	7.47609e-96	Rpl23	wilcox	x02PI_1MI_CM	270
1	3.97686e-100	1.31811	0.809	0.418	7.47609e-96	Rpl23	wilcox	x04PI_3MI_CM	270
1	6.98794e-100	1.28663	0.813	0.42	1.31366e-95	Rpl7a.ps5	wilcox	x01PI_1Sham_CM	36
1	6.98794e-100	1.28663	0.813	0.42	1.31366e-95	Rpl7a.ps5	wilcox	x02PI_1MI_CM	270
1	6.98794e-100	1.28663	0.813	0.42	1.31366e-95	Rpl7a.ps5	wilcox	x04PI_3MI_CM	270
1	8.34163e-100	1.0629	0.913	0.521	1.56814e-95	Ndufa5	wilcox	x01PI_1Sham_CM	36
1	8.34163e-100	1.0629	0.913	0.521	1.56814e-95	Ndufa5	wilcox	x02PI_1MI_CM	270
1	8.34163e-100	1.0629	0.913	0.521	1.56814e-95	Ndufa5	wilcox	x04PI_3MI_CM	270
1	5.19908e-99	1.21246	0.908	0.605	9.77376e-95	Eef1g	wilcox	x01PI_1Sham_CM	36
1	5.19908e-99	1.21246	0.908	0.605	9.77376e-95	Eef1g	wilcox	x02PI_1MI_CM	270
1	5.19908e-99	1.21246	0.908	0.605	9.77376e-95	Eef1g	wilcox	x04PI_3MI_CM	270
1	1.57458e-98	1.13325	0.936	0.635	2.96005e-94	Smdt1	wilcox	x01PI_1Sham_CM	36
1	1.57458e-98	1.13325	0.936	0.635	2.96005e-94	Smdt1	wilcox	x02PI_1MI_CM	270
1	1.57458e-98	1.13325	0.936	0.635	2.96005e-94	Smdt1	wilcox	x04PI_3MI_CM	270
1	1.8935e-98	1.18735	0.873	0.505	3.55959e-94	Gm10263	wilcox	x01PI_1Sham_CM	36
1	1.8935e-98	1.18735	0.873	0.505	3.55959e-94	Gm10263	wilcox	x02PI_1MI_CM	270
1	1.8935e-98	1.18735	0.873	0.505	3.55959e-94	Gm10263	wilcox	x04PI_3MI_CM	270
1	2.3249e-98	1.09855	0.955	0.696	4.37057e-94	Ndufc2	wilcox	x01PI_1Sham_CM	36
1	2.3249e-98	1.09855	0.955	0.696	4.37057e-94	Ndufc2	wilcox	x02PI_1MI_CM	270
1	2.3249e-98	1.09855	0.955	0.696	4.37057e-94	Ndufc2	wilcox	x04PI_3MI_CM	270
1	7.8854e-98	1.27639	0.769	0.357	1.48238e-93	Ran	wilcox	x01PI_1Sham_CM	36
1	7.8854e-98	1.27639	0.769	0.357	1.48238e-93	Ran	wilcox	x02PI_1MI_CM	270
1	7.8854e-98	1.27639	0.769	0.357	1.48238e-93	Ran	wilcox	x04PI_3MI_CM	270
1	1.45886e-97	1.20161	0.91	0.618	2.74251e-93	Sumf1	wilcox	x01PI_1Sham_CM	36
1	1.45886e-97	1.20161	0.91	0.618	2.74251e-93	Sumf1	wilcox	x02PI_1MI_CM	270
1	1.45886e-97	1.20161	0.91	0.618	2.74251e-93	Sumf1	wilcox	x04PI_3MI_CM	270
1	4.23326e-97	0.969991	0.969	0.648	7.95811e-93	Mdh2	wilcox	x01PI_1Sham_CM	36
1	4.23326e-97	0.969991	0.969	0.648	7.95811e-93	Mdh2	wilcox	x02PI_1MI_CM	270
1	4.23326e-97	0.969991	0.969	0.648	7.95811e-93	Mdh2	wilcox	x04PI_3MI_CM	270
1	1.04283e-96	1.22145	0.853	0.496	1.96041e-92	Rpl39	wilcox	x01PI_1Sham_CM	36
1	1.04283e-96	1.22145	0.853	0.496	1.96041e-92	Rpl39	wilcox	x02PI_1MI_CM	270
1	1.04283e-96	1.22145	0.853	0.496	1.96041e-92	Rpl39	wilcox	x04PI_3MI_CM	270
1	1.78543e-96	1.17265	0.919	0.63	3.35643e-92	Nudcd3	wilcox	x01PI_1Sham_CM	36
1	1.78543e-96	1.17265	0.919	0.63	3.35643e-92	Nudcd3	wilcox	x02PI_1MI_CM	270
1	1.78543e-96	1.17265	0.919	0.63	3.35643e-92	Nudcd3	wilcox	x04PI_3MI_CM	270
1	4.754e-96	1.20772	0.749	0.312	8.93705e-92	Hnrnpab	wilcox	x01PI_1Sham_CM	36
1	4.754e-96	1.20772	0.749	0.312	8.93705e-92	Hnrnpab	wilcox	x02PI_1MI_CM	270
1	4.754e-96	1.20772	0.749	0.312	8.93705e-92	Hnrnpab	wilcox	x04PI_3MI_CM	270
1	2.04281e-95	1.16797	0.835	0.46	3.84027e-91	Mrfap1	wilcox	x01PI_1Sham_CM	36
1	2.04281e-95	1.16797	0.835	0.46	3.84027e-91	Mrfap1	wilcox	x02PI_1MI_CM	270
1	2.04281e-95	1.16797	0.835	0.46	3.84027e-91	Mrfap1	wilcox	x04PI_3MI_CM	270
1	2.11329e-95	1.06544	0.922	0.658	3.97278e-91	Eif4g2	wilcox	x01PI_1Sham_CM	36
1	2.11329e-95	1.06544	0.922	0.658	3.97278e-91	Eif4g2	wilcox	x02PI_1MI_CM	270
1	2.11329e-95	1.06544	0.922	0.658	3.97278e-91	Eif4g2	wilcox	x04PI_3MI_CM	270
1	2.24496e-95	0.970622	0.733	0.317	4.2203e-91	Actb	wilcox	x01PI_1Sham_CM	36
1	2.24496e-95	0.970622	0.733	0.317	4.2203e-91	Actb	wilcox	x02PI_1MI_CM	270
1	2.24496e-95	0.970622	0.733	0.317	4.2203e-91	Actb	wilcox	x04PI_3MI_CM	270
1	3.55529e-95	1.18876	0.841	0.483	6.68359e-91	Psma7	wilcox	x01PI_1Sham_CM	36
1	3.55529e-95	1.18876	0.841	0.483	6.68359e-91	Psma7	wilcox	x02PI_1MI_CM	270
1	3.55529e-95	1.18876	0.841	0.483	6.68359e-91	Psma7	wilcox	x04PI_3MI_CM	270
1	7.05271e-95	1.19841	0.837	0.44	1.32584e-90	Gabarap	wilcox	x01PI_1Sham_CM	36
1	7.05271e-95	1.19841	0.837	0.44	1.32584e-90	Gabarap	wilcox	x02PI_1MI_CM	270
1	7.05271e-95	1.19841	0.837	0.44	1.32584e-90	Gabarap	wilcox	x04PI_3MI_CM	270
1	8.408e-95	1.16417	0.828	0.448	1.58062e-90	Clic1	wilcox	x01PI_1Sham_CM	36
1	8.408e-95	1.16417	0.828	0.448	1.58062e-90	Clic1	wilcox	x02PI_1MI_CM	270
1	8.408e-95	1.16417	0.828	0.448	1.58062e-90	Clic1	wilcox	x04PI_3MI_CM	270
1	9.4493e-95	1.23623	0.823	0.453	1.77637e-90	Atp6v1g1	wilcox	x01PI_1Sham_CM	36
1	9.4493e-95	1.23623	0.823	0.453	1.77637e-90	Atp6v1g1	wilcox	x02PI_1MI_CM	270
1	9.4493e-95	1.23623	0.823	0.453	1.77637e-90	Atp6v1g1	wilcox	x04PI_3MI_CM	270
1	1.1718e-94	1.23233	0.813	0.398	2.20286e-90	Myeov2	wilcox	x01PI_1Sham_CM	36
1	1.1718e-94	1.23233	0.813	0.398	2.20286e-90	Myeov2	wilcox	x02PI_1MI_CM	270
1	1.1718e-94	1.23233	0.813	0.398	2.20286e-90	Myeov2	wilcox	x04PI_3MI_CM	270
1	3.05926e-93	1.17142	0.87	0.491	5.75111e-89	Gng5	wilcox	x01PI_1Sham_CM	36
1	3.05926e-93	1.17142	0.87	0.491	5.75111e-89	Gng5	wilcox	x02PI_1MI_CM	270
1	3.05926e-93	1.17142	0.87	0.491	5.75111e-89	Gng5	wilcox	x04PI_3MI_CM	270
1	4.83842e-93	1.06227	0.906	0.55	9.09574e-89	Cox8b	wilcox	x01PI_1Sham_CM	36
1	4.83842e-93	1.06227	0.906	0.55	9.09574e-89	Cox8b	wilcox	x02PI_1MI_CM	270
1	4.83842e-93	1.06227	0.906	0.55	9.09574e-89	Cox8b	wilcox	x04PI_3MI_CM	270
1	1.00615e-92	1.17981	0.863	0.507	1.89146e-88	Cox14	wilcox	x01PI_1Sham_CM	36
1	1.00615e-92	1.17981	0.863	0.507	1.89146e-88	Cox14	wilcox	x02PI_1MI_CM	270
1	1.00615e-92	1.17981	0.863	0.507	1.89146e-88	Cox14	wilcox	x04PI_3MI_CM	270
1	1.15384e-92	1.11183	0.919	0.637	2.16911e-88	Ndufb3	wilcox	x01PI_1Sham_CM	36
1	1.15384e-92	1.11183	0.919	0.637	2.16911e-88	Ndufb3	wilcox	x02PI_1MI_CM	270
1	1.15384e-92	1.11183	0.919	0.637	2.16911e-88	Ndufb3	wilcox	x04PI_3MI_CM	270
1	1.8088e-92	1.20272	0.877	0.557	3.40035e-88	Fkbp1a	wilcox	x01PI_1Sham_CM	36
1	1.8088e-92	1.20272	0.877	0.557	3.40035e-88	Fkbp1a	wilcox	x02PI_1MI_CM	270
1	1.8088e-92	1.20272	0.877	0.557	3.40035e-88	Fkbp1a	wilcox	x04PI_3MI_CM	270
1	1.84061e-92	1.14487	0.846	0.479	3.46017e-88	Ppp1ca	wilcox	x01PI_1Sham_CM	36
1	1.84061e-92	1.14487	0.846	0.479	3.46017e-88	Ppp1ca	wilcox	x02PI_1MI_CM	270
1	1.84061e-92	1.14487	0.846	0.479	3.46017e-88	Ppp1ca	wilcox	x04PI_3MI_CM	270
1	1.98058e-92	0.891328	0.925	0.636	3.7233e-88	Mt1	wilcox	x01PI_1Sham_CM	36
1	1.98058e-92	0.891328	0.925	0.636	3.7233e-88	Mt1	wilcox	x02PI_1MI_CM	270
1	1.98058e-92	0.891328	0.925	0.636	3.7233e-88	Mt1	wilcox	x04PI_3MI_CM	270
1	3.43167e-92	1.09452	0.913	0.598	6.4512e-88	H3f3b	wilcox	x01PI_1Sham_CM	36
1	3.43167e-92	1.09452	0.913	0.598	6.4512e-88	H3f3b	wilcox	x02PI_1MI_CM	270
1	3.43167e-92	1.09452	0.913	0.598	6.4512e-88	H3f3b	wilcox	x04PI_3MI_CM	270
1	6.79143e-92	1.25501	0.73	0.324	1.27672e-87	Pgam1	wilcox	x01PI_1Sham_CM	36
1	6.79143e-92	1.25501	0.73	0.324	1.27672e-87	Pgam1	wilcox	x02PI_1MI_CM	270
1	6.79143e-92	1.25501	0.73	0.324	1.27672e-87	Pgam1	wilcox	x04PI_3MI_CM	270
1	1.20481e-91	0.885119	0.965	0.768	2.26491e-87	Mybpc3	wilcox	x01PI_1Sham_CM	36
1	1.20481e-91	0.885119	0.965	0.768	2.26491e-87	Mybpc3	wilcox	x02PI_1MI_CM	270
1	1.20481e-91	0.885119	0.965	0.768	2.26491e-87	Mybpc3	wilcox	x04PI_3MI_CM	270
1	1.23924e-91	1.04421	0.934	0.683	2.32965e-87	Hspa9	wilcox	x01PI_1Sham_CM	36
1	1.23924e-91	1.04421	0.934	0.683	2.32965e-87	Hspa9	wilcox	x02PI_1MI_CM	270
1	1.23924e-91	1.04421	0.934	0.683	2.32965e-87	Hspa9	wilcox	x04PI_3MI_CM	270
1	1.25272e-91	1.26898	0.744	0.334	2.355e-87	Sepw1	wilcox	x01PI_1Sham_CM	36
1	1.25272e-91	1.26898	0.744	0.334	2.355e-87	Sepw1	wilcox	x02PI_1MI_CM	270
1	1.25272e-91	1.26898	0.744	0.334	2.355e-87	Sepw1	wilcox	x04PI_3MI_CM	270
1	1.26022e-91	1.05237	0.925	0.688	2.36909e-87	Ndrg2	wilcox	x01PI_1Sham_CM	36
1	1.26022e-91	1.05237	0.925	0.688	2.36909e-87	Ndrg2	wilcox	x02PI_1MI_CM	270
1	1.26022e-91	1.05237	0.925	0.688	2.36909e-87	Ndrg2	wilcox	x04PI_3MI_CM	270
1	1.48539e-91	1.16539	0.877	0.545	2.79239e-87	X2410015M20Rik	wilcox	x01PI_1Sham_CM	36
1	1.48539e-91	1.16539	0.877	0.545	2.79239e-87	X2410015M20Rik	wilcox	x02PI_1MI_CM	270
1	1.48539e-91	1.16539	0.877	0.545	2.79239e-87	X2410015M20Rik	wilcox	x04PI_3MI_CM	270
1	1.66181e-91	1.15371	0.867	0.522	3.12404e-87	Nedd8	wilcox	x01PI_1Sham_CM	36
1	1.66181e-91	1.15371	0.867	0.522	3.12404e-87	Nedd8	wilcox	x02PI_1MI_CM	270
1	1.66181e-91	1.15371	0.867	0.522	3.12404e-87	Nedd8	wilcox	x04PI_3MI_CM	270
1	7.08671e-91	1.28725	0.749	0.366	1.33223e-86	Tubb4b	wilcox	x01PI_1Sham_CM	36
1	7.08671e-91	1.28725	0.749	0.366	1.33223e-86	Tubb4b	wilcox	x02PI_1MI_CM	270
1	7.08671e-91	1.28725	0.749	0.366	1.33223e-86	Tubb4b	wilcox	x04PI_3MI_CM	270
1	8.24857e-91	1.12945	0.905	0.605	1.55065e-86	Map1lc3a	wilcox	x01PI_1Sham_CM	36
1	8.24857e-91	1.12945	0.905	0.605	1.55065e-86	Map1lc3a	wilcox	x02PI_1MI_CM	270
1	8.24857e-91	1.12945	0.905	0.605	1.55065e-86	Map1lc3a	wilcox	x04PI_3MI_CM	270
1	2.25109e-90	1.09309	0.893	0.608	4.23182e-86	Prdx5	wilcox	x01PI_1Sham_CM	36
1	2.25109e-90	1.09309	0.893	0.608	4.23182e-86	Prdx5	wilcox	x02PI_1MI_CM	270
1	2.25109e-90	1.09309	0.893	0.608	4.23182e-86	Prdx5	wilcox	x04PI_3MI_CM	270
1	2.65053e-90	1.17696	0.808	0.402	4.98274e-86	Timm8b	wilcox	x01PI_1Sham_CM	36
1	2.65053e-90	1.17696	0.808	0.402	4.98274e-86	Timm8b	wilcox	x02PI_1MI_CM	270
1	2.65053e-90	1.17696	0.808	0.402	4.98274e-86	Timm8b	wilcox	x04PI_3MI_CM	270
1	3.85107e-90	1.19466	0.837	0.493	7.23963e-86	H2afz	wilcox	x01PI_1Sham_CM	36
1	3.85107e-90	1.19466	0.837	0.493	7.23963e-86	H2afz	wilcox	x02PI_1MI_CM	270
1	3.85107e-90	1.19466	0.837	0.493	7.23963e-86	H2afz	wilcox	x04PI_3MI_CM	270
1	7.01834e-90	1.20818	0.815	0.433	1.31938e-85	Kcnk2	wilcox	x01PI_1Sham_CM	36
1	7.01834e-90	1.20818	0.815	0.433	1.31938e-85	Kcnk2	wilcox	x02PI_1MI_CM	270
1	7.01834e-90	1.20818	0.815	0.433	1.31938e-85	Kcnk2	wilcox	x04PI_3MI_CM	270
1	1.23733e-89	1.07032	0.912	0.596	2.32606e-85	Got2	wilcox	x01PI_1Sham_CM	36
1	1.23733e-89	1.07032	0.912	0.596	2.32606e-85	Got2	wilcox	x02PI_1MI_CM	270
1	1.23733e-89	1.07032	0.912	0.596	2.32606e-85	Got2	wilcox	x04PI_3MI_CM	270
1	1.39792e-89	1.20741	0.683	0.265	2.62795e-85	Atox1	wilcox	x01PI_1Sham_CM	36
1	1.39792e-89	1.20741	0.683	0.265	2.62795e-85	Atox1	wilcox	x02PI_1MI_CM	270
1	1.39792e-89	1.20741	0.683	0.265	2.62795e-85	Atox1	wilcox	x04PI_3MI_CM	270
1	2.07486e-89	1.0713	0.898	0.583	3.90053e-85	Eif4a1	wilcox	x01PI_1Sham_CM	36
1	2.07486e-89	1.0713	0.898	0.583	3.90053e-85	Eif4a1	wilcox	x02PI_1MI_CM	270
1	2.07486e-89	1.0713	0.898	0.583	3.90053e-85	Eif4a1	wilcox	x04PI_3MI_CM	270
1	6.1505e-89	1.23483	0.782	0.398	1.15623e-84	Tomm5	wilcox	x01PI_1Sham_CM	36
1	6.1505e-89	1.23483	0.782	0.398	1.15623e-84	Tomm5	wilcox	x02PI_1MI_CM	270
1	6.1505e-89	1.23483	0.782	0.398	1.15623e-84	Tomm5	wilcox	x04PI_3MI_CM	270
1	8.42618e-89	1.23413	0.69	0.281	1.58404e-84	Rnf7	wilcox	x01PI_1Sham_CM	36
1	8.42618e-89	1.23413	0.69	0.281	1.58404e-84	Rnf7	wilcox	x02PI_1MI_CM	270
1	8.42618e-89	1.23413	0.69	0.281	1.58404e-84	Rnf7	wilcox	x04PI_3MI_CM	270
1	6.84917e-88	1.08383	0.941	0.654	1.28758e-83	Ndufs7	wilcox	x01PI_1Sham_CM	36
1	6.84917e-88	1.08383	0.941	0.654	1.28758e-83	Ndufs7	wilcox	x02PI_1MI_CM	270
1	6.84917e-88	1.08383	0.941	0.654	1.28758e-83	Ndufs7	wilcox	x04PI_3MI_CM	270
1	6.92523e-88	1.17549	0.705	0.294	1.30187e-83	Tspo	wilcox	x01PI_1Sham_CM	36
1	6.92523e-88	1.17549	0.705	0.294	1.30187e-83	Tspo	wilcox	x02PI_1MI_CM	270
1	6.92523e-88	1.17549	0.705	0.294	1.30187e-83	Tspo	wilcox	x04PI_3MI_CM	270
1	7.46556e-88	1.12262	0.899	0.591	1.40345e-83	Ndufc1	wilcox	x01PI_1Sham_CM	36
1	7.46556e-88	1.12262	0.899	0.591	1.40345e-83	Ndufc1	wilcox	x02PI_1MI_CM	270
1	7.46556e-88	1.12262	0.899	0.591	1.40345e-83	Ndufc1	wilcox	x04PI_3MI_CM	270
1	2.06885e-87	1.13909	0.823	0.447	3.88923e-83	Npm1	wilcox	x01PI_1Sham_CM	36
1	2.06885e-87	1.13909	0.823	0.447	3.88923e-83	Npm1	wilcox	x02PI_1MI_CM	270
1	2.06885e-87	1.13909	0.823	0.447	3.88923e-83	Npm1	wilcox	x04PI_3MI_CM	270
1	2.3612e-87	0.894829	0.979	0.689	4.43883e-83	Ckm	wilcox	x01PI_1Sham_CM	36
1	2.3612e-87	0.894829	0.979	0.689	4.43883e-83	Ckm	wilcox	x02PI_1MI_CM	270
1	2.3612e-87	0.894829	0.979	0.689	4.43883e-83	Ckm	wilcox	x04PI_3MI_CM	270
1	2.87345e-87	1.16488	0.832	0.478	5.4018e-83	Timm13	wilcox	x01PI_1Sham_CM	36
1	2.87345e-87	1.16488	0.832	0.478	5.4018e-83	Timm13	wilcox	x02PI_1MI_CM	270
1	2.87345e-87	1.16488	0.832	0.478	5.4018e-83	Timm13	wilcox	x04PI_3MI_CM	270
1	6.91727e-87	1.22855	0.738	0.344	1.30038e-82	Mrpl34	wilcox	x01PI_1Sham_CM	36
1	6.91727e-87	1.22855	0.738	0.344	1.30038e-82	Mrpl34	wilcox	x02PI_1MI_CM	270
1	6.91727e-87	1.22855	0.738	0.344	1.30038e-82	Mrpl34	wilcox	x04PI_3MI_CM	270
1	8.21156e-87	1.2023	0.776	0.4	1.54369e-82	Gnai2	wilcox	x01PI_1Sham_CM	36
1	8.21156e-87	1.2023	0.776	0.4	1.54369e-82	Gnai2	wilcox	x02PI_1MI_CM	270
1	8.21156e-87	1.2023	0.776	0.4	1.54369e-82	Gnai2	wilcox	x04PI_3MI_CM	270
1	1.98915e-86	1.18826	0.794	0.429	3.73941e-82	Swi5	wilcox	x01PI_1Sham_CM	36
1	1.98915e-86	1.18826	0.794	0.429	3.73941e-82	Swi5	wilcox	x02PI_1MI_CM	270
1	1.98915e-86	1.18826	0.794	0.429	3.73941e-82	Swi5	wilcox	x04PI_3MI_CM	270
1	2.9165e-86	1.12882	0.806	0.423	5.48272e-82	Wbp5	wilcox	x01PI_1Sham_CM	36
1	2.9165e-86	1.12882	0.806	0.423	5.48272e-82	Wbp5	wilcox	x02PI_1MI_CM	270
1	2.9165e-86	1.12882	0.806	0.423	5.48272e-82	Wbp5	wilcox	x04PI_3MI_CM	270
1	3.25604e-86	1.17407	0.792	0.394	6.12103e-82	Snrpd2	wilcox	x01PI_1Sham_CM	36
1	3.25604e-86	1.17407	0.792	0.394	6.12103e-82	Snrpd2	wilcox	x02PI_1MI_CM	270
1	3.25604e-86	1.17407	0.792	0.394	6.12103e-82	Snrpd2	wilcox	x04PI_3MI_CM	270
1	4.50843e-86	1.23362	0.653	0.249	8.47539e-82	Arhgdia	wilcox	x01PI_1Sham_CM	36
1	4.50843e-86	1.23362	0.653	0.249	8.47539e-82	Arhgdia	wilcox	x02PI_1MI_CM	270
1	4.50843e-86	1.23362	0.653	0.249	8.47539e-82	Arhgdia	wilcox	x04PI_3MI_CM	270
1	1.78259e-85	1.15079	0.884	0.588	3.35108e-81	Rpl6	wilcox	x01PI_1Sham_CM	36
1	1.78259e-85	1.15079	0.884	0.588	3.35108e-81	Rpl6	wilcox	x02PI_1MI_CM	270
1	1.78259e-85	1.15079	0.884	0.588	3.35108e-81	Rpl6	wilcox	x04PI_3MI_CM	270
1	3.30424e-85	1.18066	0.787	0.422	6.21163e-81	Ctnnb1	wilcox	x01PI_1Sham_CM	36
1	3.30424e-85	1.18066	0.787	0.422	6.21163e-81	Ctnnb1	wilcox	x02PI_1MI_CM	270
1	3.30424e-85	1.18066	0.787	0.422	6.21163e-81	Ctnnb1	wilcox	x04PI_3MI_CM	270
1	5.07727e-85	0.866568	0.96	0.723	9.54477e-81	Aco2	wilcox	x01PI_1Sham_CM	36
1	5.07727e-85	0.866568	0.96	0.723	9.54477e-81	Aco2	wilcox	x02PI_1MI_CM	270
1	5.07727e-85	0.866568	0.96	0.723	9.54477e-81	Aco2	wilcox	x04PI_3MI_CM	270
1	5.73745e-85	0.609697	0.769	0.392	1.07858e-80	Gm10116	wilcox	x01PI_1Sham_CM	36
1	5.73745e-85	0.609697	0.769	0.392	1.07858e-80	Gm10116	wilcox	x02PI_1MI_CM	270
1	5.73745e-85	0.609697	0.769	0.392	1.07858e-80	Gm10116	wilcox	x04PI_3MI_CM	270
1	6.39019e-85	1.15534	0.782	0.409	1.20129e-80	Ghitm	wilcox	x01PI_1Sham_CM	36
1	6.39019e-85	1.15534	0.782	0.409	1.20129e-80	Ghitm	wilcox	x02PI_1MI_CM	270
1	6.39019e-85	1.15534	0.782	0.409	1.20129e-80	Ghitm	wilcox	x04PI_3MI_CM	270
1	7.88497e-85	1.13517	0.823	0.47	1.4823e-80	Psmb1	wilcox	x01PI_1Sham_CM	36
1	7.88497e-85	1.13517	0.823	0.47	1.4823e-80	Psmb1	wilcox	x02PI_1MI_CM	270
1	7.88497e-85	1.13517	0.823	0.47	1.4823e-80	Psmb1	wilcox	x04PI_3MI_CM	270
1	9.59179e-85	1.15638	0.789	0.402	1.80316e-80	Txn1	wilcox	x01PI_1Sham_CM	36
1	9.59179e-85	1.15638	0.789	0.402	1.80316e-80	Txn1	wilcox	x02PI_1MI_CM	270
1	9.59179e-85	1.15638	0.789	0.402	1.80316e-80	Txn1	wilcox	x04PI_3MI_CM	270
1	1.24357e-84	1.19191	0.726	0.332	2.33779e-80	Scand1	wilcox	x01PI_1Sham_CM	36
1	1.24357e-84	1.19191	0.726	0.332	2.33779e-80	Scand1	wilcox	x02PI_1MI_CM	270
1	1.24357e-84	1.19191	0.726	0.332	2.33779e-80	Scand1	wilcox	x04PI_3MI_CM	270
1	2.49766e-84	1.17845	0.738	0.346	4.69534e-80	Banf1	wilcox	x01PI_1Sham_CM	36
1	2.49766e-84	1.17845	0.738	0.346	4.69534e-80	Banf1	wilcox	x02PI_1MI_CM	270
1	2.49766e-84	1.17845	0.738	0.346	4.69534e-80	Banf1	wilcox	x04PI_3MI_CM	270
1	2.68608e-84	1.02632	0.633	0.25	5.04957e-80	Gpx1	wilcox	x01PI_1Sham_CM	36
1	2.68608e-84	1.02632	0.633	0.25	5.04957e-80	Gpx1	wilcox	x02PI_1MI_CM	270
1	2.68608e-84	1.02632	0.633	0.25	5.04957e-80	Gpx1	wilcox	x04PI_3MI_CM	270
1	8.91696e-84	1.06873	0.896	0.638	1.6763e-79	Sh3bgr	wilcox	x01PI_1Sham_CM	36
1	8.91696e-84	1.06873	0.896	0.638	1.6763e-79	Sh3bgr	wilcox	x02PI_1MI_CM	270
1	8.91696e-84	1.06873	0.896	0.638	1.6763e-79	Sh3bgr	wilcox	x04PI_3MI_CM	270
1	9.30112e-84	1.00988	0.946	0.682	1.74852e-79	Ndufa1	wilcox	x01PI_1Sham_CM	36
1	9.30112e-84	1.00988	0.946	0.682	1.74852e-79	Ndufa1	wilcox	x02PI_1MI_CM	270
1	9.30112e-84	1.00988	0.946	0.682	1.74852e-79	Ndufa1	wilcox	x04PI_3MI_CM	270
1	1.13846e-83	1.14259	0.782	0.394	2.14019e-79	Eef1d	wilcox	x01PI_1Sham_CM	36
1	1.13846e-83	1.14259	0.782	0.394	2.14019e-79	Eef1d	wilcox	x02PI_1MI_CM	270
1	1.13846e-83	1.14259	0.782	0.394	2.14019e-79	Eef1d	wilcox	x04PI_3MI_CM	270
1	1.31125e-83	1.18239	0.75	0.371	2.46501e-79	Mtcl1	wilcox	x01PI_1Sham_CM	36
1	1.31125e-83	1.18239	0.75	0.371	2.46501e-79	Mtcl1	wilcox	x02PI_1MI_CM	270
1	1.31125e-83	1.18239	0.75	0.371	2.46501e-79	Mtcl1	wilcox	x04PI_3MI_CM	270
1	1.33773e-83	1.03364	0.934	0.714	2.51481e-79	Ywhae	wilcox	x01PI_1Sham_CM	36
1	1.33773e-83	1.03364	0.934	0.714	2.51481e-79	Ywhae	wilcox	x02PI_1MI_CM	270
1	1.33773e-83	1.03364	0.934	0.714	2.51481e-79	Ywhae	wilcox	x04PI_3MI_CM	270
1	2.1517e-83	1.12975	0.815	0.452	4.04497e-79	Erh	wilcox	x01PI_1Sham_CM	36
1	2.1517e-83	1.12975	0.815	0.452	4.04497e-79	Erh	wilcox	x02PI_1MI_CM	270
1	2.1517e-83	1.12975	0.815	0.452	4.04497e-79	Erh	wilcox	x04PI_3MI_CM	270
1	3.02072e-83	0.90696	0.95	0.637	5.67865e-79	Cox6a2	wilcox	x01PI_1Sham_CM	36
1	3.02072e-83	0.90696	0.95	0.637	5.67865e-79	Cox6a2	wilcox	x02PI_1MI_CM	270
1	3.02072e-83	0.90696	0.95	0.637	5.67865e-79	Cox6a2	wilcox	x04PI_3MI_CM	270
1	8.53981e-83	1.14863	0.782	0.402	1.6054e-78	Arf1	wilcox	x01PI_1Sham_CM	36
1	8.53981e-83	1.14863	0.782	0.402	1.6054e-78	Arf1	wilcox	x02PI_1MI_CM	270
1	8.53981e-83	1.14863	0.782	0.402	1.6054e-78	Arf1	wilcox	x04PI_3MI_CM	270
1	1.5334e-82	0.932845	0.88	0.539	2.88263e-78	Uqcrc1	wilcox	x01PI_1Sham_CM	36
1	1.5334e-82	0.932845	0.88	0.539	2.88263e-78	Uqcrc1	wilcox	x02PI_1MI_CM	270
1	1.5334e-82	0.932845	0.88	0.539	2.88263e-78	Uqcrc1	wilcox	x04PI_3MI_CM	270
1	4.28917e-82	1.21832	0.723	0.338	8.06322e-78	Mrpl54	wilcox	x01PI_1Sham_CM	36
1	4.28917e-82	1.21832	0.723	0.338	8.06322e-78	Mrpl54	wilcox	x02PI_1MI_CM	270
1	4.28917e-82	1.21832	0.723	0.338	8.06322e-78	Mrpl54	wilcox	x04PI_3MI_CM	270
1	4.46882e-82	1.20748	0.692	0.295	8.40093e-78	Pcbp1	wilcox	x01PI_1Sham_CM	36
1	4.46882e-82	1.20748	0.692	0.295	8.40093e-78	Pcbp1	wilcox	x02PI_1MI_CM	270
1	4.46882e-82	1.20748	0.692	0.295	8.40093e-78	Pcbp1	wilcox	x04PI_3MI_CM	270
1	5.42669e-82	1.20908	0.733	0.364	1.02016e-77	X1810058I24Rik	wilcox	x01PI_1Sham_CM	36
1	5.42669e-82	1.20908	0.733	0.364	1.02016e-77	X1810058I24Rik	wilcox	x02PI_1MI_CM	270
1	5.42669e-82	1.20908	0.733	0.364	1.02016e-77	X1810058I24Rik	wilcox	x04PI_3MI_CM	270
1	1.03245e-81	0.846886	0.958	0.73	1.94091e-77	Cyc1	wilcox	x01PI_1Sham_CM	36
1	1.03245e-81	0.846886	0.958	0.73	1.94091e-77	Cyc1	wilcox	x02PI_1MI_CM	270
1	1.03245e-81	0.846886	0.958	0.73	1.94091e-77	Cyc1	wilcox	x04PI_3MI_CM	270
1	1.08747e-81	1.19525	0.742	0.364	2.04433e-77	Ssr3	wilcox	x01PI_1Sham_CM	36
1	1.08747e-81	1.19525	0.742	0.364	2.04433e-77	Ssr3	wilcox	x02PI_1MI_CM	270
1	1.08747e-81	1.19525	0.742	0.364	2.04433e-77	Ssr3	wilcox	x04PI_3MI_CM	270
1	1.15435e-81	1.13283	0.835	0.496	2.17007e-77	Park7	wilcox	x01PI_1Sham_CM	36
1	1.15435e-81	1.13283	0.835	0.496	2.17007e-77	Park7	wilcox	x02PI_1MI_CM	270
1	1.15435e-81	1.13283	0.835	0.496	2.17007e-77	Park7	wilcox	x04PI_3MI_CM	270
1	3.71393e-81	1.11424	0.785	0.429	6.98182e-77	Ncl	wilcox	x01PI_1Sham_CM	36
1	3.71393e-81	1.11424	0.785	0.429	6.98182e-77	Ncl	wilcox	x02PI_1MI_CM	270
1	3.71393e-81	1.11424	0.785	0.429	6.98182e-77	Ncl	wilcox	x04PI_3MI_CM	270
1	4.23731e-81	1.1293	0.79	0.429	7.96573e-77	Ptms	wilcox	x01PI_1Sham_CM	36
1	4.23731e-81	1.1293	0.79	0.429	7.96573e-77	Ptms	wilcox	x02PI_1MI_CM	270
1	4.23731e-81	1.1293	0.79	0.429	7.96573e-77	Ptms	wilcox	x04PI_3MI_CM	270
1	4.8188e-81	1.09163	0.867	0.535	9.05885e-77	Cisd1	wilcox	x01PI_1Sham_CM	36
1	4.8188e-81	1.09163	0.867	0.535	9.05885e-77	Cisd1	wilcox	x02PI_1MI_CM	270
1	4.8188e-81	1.09163	0.867	0.535	9.05885e-77	Cisd1	wilcox	x04PI_3MI_CM	270
1	6.83722e-81	0.613432	0.582	0.186	1.28533e-76	Col1a1	wilcox	x01PI_1Sham_CM	36
1	6.83722e-81	0.613432	0.582	0.186	1.28533e-76	Col1a1	wilcox	x02PI_1MI_CM	270
1	6.83722e-81	0.613432	0.582	0.186	1.28533e-76	Col1a1	wilcox	x04PI_3MI_CM	270
1	2.832e-80	1.24706	0.608	0.222	5.32387e-76	Hnrnpa0	wilcox	x01PI_1Sham_CM	36
1	2.832e-80	1.24706	0.608	0.222	5.32387e-76	Hnrnpa0	wilcox	x02PI_1MI_CM	270
1	2.832e-80	1.24706	0.608	0.222	5.32387e-76	Hnrnpa0	wilcox	x04PI_3MI_CM	270
1	2.97272e-80	1.094	0.846	0.534	5.58841e-76	Eif4ebp1	wilcox	x01PI_1Sham_CM	36
1	2.97272e-80	1.094	0.846	0.534	5.58841e-76	Eif4ebp1	wilcox	x02PI_1MI_CM	270
1	2.97272e-80	1.094	0.846	0.534	5.58841e-76	Eif4ebp1	wilcox	x04PI_3MI_CM	270
1	3.126e-80	1.13019	0.847	0.539	5.87657e-76	Mrpl33	wilcox	x01PI_1Sham_CM	36
1	3.126e-80	1.13019	0.847	0.539	5.87657e-76	Mrpl33	wilcox	x02PI_1MI_CM	270
1	3.126e-80	1.13019	0.847	0.539	5.87657e-76	Mrpl33	wilcox	x04PI_3MI_CM	270
1	4.76356e-80	1.11564	0.764	0.387	8.95502e-76	Hnrnpa1	wilcox	x01PI_1Sham_CM	36
1	4.76356e-80	1.11564	0.764	0.387	8.95502e-76	Hnrnpa1	wilcox	x02PI_1MI_CM	270
1	4.76356e-80	1.11564	0.764	0.387	8.95502e-76	Hnrnpa1	wilcox	x04PI_3MI_CM	270
1	6.14172e-80	1.09914	0.835	0.48	1.15458e-75	Tceb2	wilcox	x01PI_1Sham_CM	36
1	6.14172e-80	1.09914	0.835	0.48	1.15458e-75	Tceb2	wilcox	x02PI_1MI_CM	270
1	6.14172e-80	1.09914	0.835	0.48	1.15458e-75	Tceb2	wilcox	x04PI_3MI_CM	270
1	1.104e-79	1.20787	0.704	0.328	2.07541e-75	Eef1b2	wilcox	x01PI_1Sham_CM	36
1	1.104e-79	1.20787	0.704	0.328	2.07541e-75	Eef1b2	wilcox	x02PI_1MI_CM	270
1	1.104e-79	1.20787	0.704	0.328	2.07541e-75	Eef1b2	wilcox	x04PI_3MI_CM	270
1	1.63412e-79	0.864417	0.648	0.276	3.07197e-75	Fabp5	wilcox	x01PI_1Sham_CM	36
1	1.63412e-79	0.864417	0.648	0.276	3.07197e-75	Fabp5	wilcox	x02PI_1MI_CM	270
1	1.63412e-79	0.864417	0.648	0.276	3.07197e-75	Fabp5	wilcox	x04PI_3MI_CM	270
1	3.75551e-79	1.19946	0.711	0.333	7.05998e-75	Gpx3	wilcox	x01PI_1Sham_CM	36
1	3.75551e-79	1.19946	0.711	0.333	7.05998e-75	Gpx3	wilcox	x02PI_1MI_CM	270
1	3.75551e-79	1.19946	0.711	0.333	7.05998e-75	Gpx3	wilcox	x04PI_3MI_CM	270
1	4.8718e-79	1.13787	0.816	0.46	9.1585e-75	Higd1a	wilcox	x01PI_1Sham_CM	36
1	4.8718e-79	1.13787	0.816	0.46	9.1585e-75	Higd1a	wilcox	x02PI_1MI_CM	270
1	4.8718e-79	1.13787	0.816	0.46	9.1585e-75	Higd1a	wilcox	x04PI_3MI_CM	270
1	1.10297e-78	0.655293	0.456	0.129	2.07348e-74	Col3a1	wilcox	x01PI_1Sham_CM	36
1	1.10297e-78	0.655293	0.456	0.129	2.07348e-74	Col3a1	wilcox	x02PI_1MI_CM	270
1	1.10297e-78	0.655293	0.456	0.129	2.07348e-74	Col3a1	wilcox	x04PI_3MI_CM	270
1	1.93877e-78	0.852872	0.967	0.747	3.64469e-74	Idh2	wilcox	x01PI_1Sham_CM	36
1	1.93877e-78	0.852872	0.967	0.747	3.64469e-74	Idh2	wilcox	x02PI_1MI_CM	270
1	1.93877e-78	0.852872	0.967	0.747	3.64469e-74	Idh2	wilcox	x04PI_3MI_CM	270
1	4.77759e-78	1.11728	0.87	0.571	8.98139e-74	Ubc	wilcox	x01PI_1Sham_CM	36
1	4.77759e-78	1.11728	0.87	0.571	8.98139e-74	Ubc	wilcox	x02PI_1MI_CM	270
1	4.77759e-78	1.11728	0.87	0.571	8.98139e-74	Ubc	wilcox	x04PI_3MI_CM	270
1	9.30429e-78	1.13264	0.75	0.376	1.74911e-73	Rps27l	wilcox	x01PI_1Sham_CM	36
1	9.30429e-78	1.13264	0.75	0.376	1.74911e-73	Rps27l	wilcox	x02PI_1MI_CM	270
1	9.30429e-78	1.13264	0.75	0.376	1.74911e-73	Rps27l	wilcox	x04PI_3MI_CM	270
1	1.07079e-77	0.973092	0.915	0.666	2.01298e-73	Serbp1	wilcox	x01PI_1Sham_CM	36
1	1.07079e-77	0.973092	0.915	0.666	2.01298e-73	Serbp1	wilcox	x02PI_1MI_CM	270
1	1.07079e-77	0.973092	0.915	0.666	2.01298e-73	Serbp1	wilcox	x04PI_3MI_CM	270
1	1.25271e-77	1.0419	0.912	0.652	2.35497e-73	Hnrnpk	wilcox	x01PI_1Sham_CM	36
1	1.25271e-77	1.0419	0.912	0.652	2.35497e-73	Hnrnpk	wilcox	x02PI_1MI_CM	270
1	1.25271e-77	1.0419	0.912	0.652	2.35497e-73	Hnrnpk	wilcox	x04PI_3MI_CM	270
1	3.49186e-77	1.00171	0.879	0.588	6.56436e-73	Hspd1	wilcox	x01PI_1Sham_CM	36
1	3.49186e-77	1.00171	0.879	0.588	6.56436e-73	Hspd1	wilcox	x02PI_1MI_CM	270
1	3.49186e-77	1.00171	0.879	0.588	6.56436e-73	Hspd1	wilcox	x04PI_3MI_CM	270
1	4.17471e-77	1.19036	0.458	0.115	7.84803e-73	Rbp7	wilcox	x01PI_1Sham_CM	36
1	4.17471e-77	1.19036	0.458	0.115	7.84803e-73	Rbp7	wilcox	x02PI_1MI_CM	270
1	4.17471e-77	1.19036	0.458	0.115	7.84803e-73	Rbp7	wilcox	x04PI_3MI_CM	270
1	4.73884e-77	1.11315	0.816	0.478	8.90855e-73	Tbca	wilcox	x01PI_1Sham_CM	36
1	4.73884e-77	1.11315	0.816	0.478	8.90855e-73	Tbca	wilcox	x02PI_1MI_CM	270
1	4.73884e-77	1.11315	0.816	0.478	8.90855e-73	Tbca	wilcox	x04PI_3MI_CM	270
1	6.00088e-77	0.994828	0.925	0.706	1.12811e-72	Abcb7	wilcox	x01PI_1Sham_CM	36
1	6.00088e-77	0.994828	0.925	0.706	1.12811e-72	Abcb7	wilcox	x02PI_1MI_CM	270
1	6.00088e-77	0.994828	0.925	0.706	1.12811e-72	Abcb7	wilcox	x04PI_3MI_CM	270
1	1.27076e-76	1.09366	0.78	0.43	2.38891e-72	Arf5	wilcox	x01PI_1Sham_CM	36
1	1.27076e-76	1.09366	0.78	0.43	2.38891e-72	Arf5	wilcox	x02PI_1MI_CM	270
1	1.27076e-76	1.09366	0.78	0.43	2.38891e-72	Arf5	wilcox	x04PI_3MI_CM	270
1	2.22075e-76	1.00948	0.87	0.561	4.17479e-72	Idh3a	wilcox	x01PI_1Sham_CM	36
1	2.22075e-76	1.00948	0.87	0.561	4.17479e-72	Idh3a	wilcox	x02PI_1MI_CM	270
1	2.22075e-76	1.00948	0.87	0.561	4.17479e-72	Idh3a	wilcox	x04PI_3MI_CM	270
1	3.63236e-76	1.0183	0.87	0.555	6.82847e-72	Sdhd	wilcox	x01PI_1Sham_CM	36
1	3.63236e-76	1.0183	0.87	0.555	6.82847e-72	Sdhd	wilcox	x02PI_1MI_CM	270
1	3.63236e-76	1.0183	0.87	0.555	6.82847e-72	Sdhd	wilcox	x04PI_3MI_CM	270
1	4.28733e-76	1.05362	0.79	0.432	8.05975e-72	Lsm4	wilcox	x01PI_1Sham_CM	36
1	4.28733e-76	1.05362	0.79	0.432	8.05975e-72	Lsm4	wilcox	x02PI_1MI_CM	270
1	4.28733e-76	1.05362	0.79	0.432	8.05975e-72	Lsm4	wilcox	x04PI_3MI_CM	270
1	7.41497e-76	0.977621	0.901	0.616	1.39394e-71	Ppp1cb	wilcox	x01PI_1Sham_CM	36
1	7.41497e-76	0.977621	0.901	0.616	1.39394e-71	Ppp1cb	wilcox	x02PI_1MI_CM	270
1	7.41497e-76	0.977621	0.901	0.616	1.39394e-71	Ppp1cb	wilcox	x04PI_3MI_CM	270
1	8.88613e-76	1.02946	0.846	0.524	1.6705e-71	Dad1	wilcox	x01PI_1Sham_CM	36
1	8.88613e-76	1.02946	0.846	0.524	1.6705e-71	Dad1	wilcox	x02PI_1MI_CM	270
1	8.88613e-76	1.02946	0.846	0.524	1.6705e-71	Dad1	wilcox	x04PI_3MI_CM	270
1	1.37142e-75	1.14118	0.763	0.413	2.57813e-71	Tomm7	wilcox	x01PI_1Sham_CM	36
1	1.37142e-75	1.14118	0.763	0.413	2.57813e-71	Tomm7	wilcox	x02PI_1MI_CM	270
1	1.37142e-75	1.14118	0.763	0.413	2.57813e-71	Tomm7	wilcox	x04PI_3MI_CM	270
1	1.60094e-75	1.21618	0.565	0.196	3.00961e-71	Gng11	wilcox	x01PI_1Sham_CM	36
1	1.60094e-75	1.21618	0.565	0.196	3.00961e-71	Gng11	wilcox	x02PI_1MI_CM	270
1	1.60094e-75	1.21618	0.565	0.196	3.00961e-71	Gng11	wilcox	x04PI_3MI_CM	270
1	2.19176e-75	0.868262	0.964	0.785	4.12029e-71	Atp1a1	wilcox	x01PI_1Sham_CM	36
1	2.19176e-75	0.868262	0.964	0.785	4.12029e-71	Atp1a1	wilcox	x02PI_1MI_CM	270
1	2.19176e-75	0.868262	0.964	0.785	4.12029e-71	Atp1a1	wilcox	x04PI_3MI_CM	270
1	2.24506e-75	1.0784	0.598	0.226	4.22049e-71	Tagln2	wilcox	x01PI_1Sham_CM	36
1	2.24506e-75	1.0784	0.598	0.226	4.22049e-71	Tagln2	wilcox	x02PI_1MI_CM	270
1	2.24506e-75	1.0784	0.598	0.226	4.22049e-71	Tagln2	wilcox	x04PI_3MI_CM	270
1	3.68858e-75	1.07645	0.799	0.499	6.93416e-71	Orc5	wilcox	x01PI_1Sham_CM	36
1	3.68858e-75	1.07645	0.799	0.499	6.93416e-71	Orc5	wilcox	x02PI_1MI_CM	270
1	3.68858e-75	1.07645	0.799	0.499	6.93416e-71	Orc5	wilcox	x04PI_3MI_CM	270
1	4.38835e-75	0.531761	0.783	0.407	8.24966e-71	Clu	wilcox	x01PI_1Sham_CM	36
1	4.38835e-75	0.531761	0.783	0.407	8.24966e-71	Clu	wilcox	x02PI_1MI_CM	270
1	4.38835e-75	0.531761	0.783	0.407	8.24966e-71	Clu	wilcox	x04PI_3MI_CM	270
1	4.67397e-75	1.01243	0.841	0.522	8.7866e-71	Rhoa	wilcox	x01PI_1Sham_CM	36
1	4.67397e-75	1.01243	0.841	0.522	8.7866e-71	Rhoa	wilcox	x02PI_1MI_CM	270
1	4.67397e-75	1.01243	0.841	0.522	8.7866e-71	Rhoa	wilcox	x04PI_3MI_CM	270
1	4.68825e-75	1.0966	0.776	0.439	8.81344e-71	Apobec2	wilcox	x01PI_1Sham_CM	36
1	4.68825e-75	1.0966	0.776	0.439	8.81344e-71	Apobec2	wilcox	x02PI_1MI_CM	270
1	4.68825e-75	1.0966	0.776	0.439	8.81344e-71	Apobec2	wilcox	x04PI_3MI_CM	270
1	5.41286e-75	0.961833	0.863	0.583	1.01756e-70	Col4a2	wilcox	x01PI_1Sham_CM	36
1	5.41286e-75	0.961833	0.863	0.583	1.01756e-70	Col4a2	wilcox	x02PI_1MI_CM	270
1	5.41286e-75	0.961833	0.863	0.583	1.01756e-70	Col4a2	wilcox	x04PI_3MI_CM	270
1	5.5126e-75	0.839773	0.617	0.246	1.03631e-70	H19	wilcox	x01PI_1Sham_CM	36
1	5.5126e-75	0.839773	0.617	0.246	1.03631e-70	H19	wilcox	x02PI_1MI_CM	270
1	5.5126e-75	0.839773	0.617	0.246	1.03631e-70	H19	wilcox	x04PI_3MI_CM	270
1	7.26698e-75	1.12723	0.721	0.361	1.36612e-70	X1810037I17Rik	wilcox	x01PI_1Sham_CM	36
1	7.26698e-75	1.12723	0.721	0.361	1.36612e-70	X1810037I17Rik	wilcox	x02PI_1MI_CM	270
1	7.26698e-75	1.12723	0.721	0.361	1.36612e-70	X1810037I17Rik	wilcox	x04PI_3MI_CM	270
1	1.01394e-74	0.826401	0.96	0.715	1.9061e-70	Ldhb	wilcox	x01PI_1Sham_CM	36
1	1.01394e-74	0.826401	0.96	0.715	1.9061e-70	Ldhb	wilcox	x02PI_1MI_CM	270
1	1.01394e-74	0.826401	0.96	0.715	1.9061e-70	Ldhb	wilcox	x04PI_3MI_CM	270
1	1.46478e-74	1.01231	0.879	0.59	2.75364e-70	Hmgb1	wilcox	x01PI_1Sham_CM	36
1	1.46478e-74	1.01231	0.879	0.59	2.75364e-70	Hmgb1	wilcox	x02PI_1MI_CM	270
1	1.46478e-74	1.01231	0.879	0.59	2.75364e-70	Hmgb1	wilcox	x04PI_3MI_CM	270
1	1.64112e-74	1.01368	0.856	0.549	3.08514e-70	Car1	wilcox	x01PI_1Sham_CM	36
1	1.64112e-74	1.01368	0.856	0.549	3.08514e-70	Car1	wilcox	x02PI_1MI_CM	270
1	1.64112e-74	1.01368	0.856	0.549	3.08514e-70	Car1	wilcox	x04PI_3MI_CM	270
1	2.51346e-74	0.962119	0.92	0.7	4.72505e-70	Sdhc	wilcox	x01PI_1Sham_CM	36
1	2.51346e-74	0.962119	0.92	0.7	4.72505e-70	Sdhc	wilcox	x02PI_1MI_CM	270
1	2.51346e-74	0.962119	0.92	0.7	4.72505e-70	Sdhc	wilcox	x04PI_3MI_CM	270
1	2.71049e-74	1.01126	0.853	0.54	5.09545e-70	Ak1	wilcox	x01PI_1Sham_CM	36
1	2.71049e-74	1.01126	0.853	0.54	5.09545e-70	Ak1	wilcox	x02PI_1MI_CM	270
1	2.71049e-74	1.01126	0.853	0.54	5.09545e-70	Ak1	wilcox	x04PI_3MI_CM	270
1	2.88877e-74	1.1577	0.716	0.342	5.43061e-70	Dynll2	wilcox	x01PI_1Sham_CM	36
1	2.88877e-74	1.1577	0.716	0.342	5.43061e-70	Dynll2	wilcox	x02PI_1MI_CM	270
1	2.88877e-74	1.1577	0.716	0.342	5.43061e-70	Dynll2	wilcox	x04PI_3MI_CM	270
1	5.24555e-74	1.11755	0.709	0.344	9.86111e-70	Gm8186	wilcox	x01PI_1Sham_CM	36
1	5.24555e-74	1.11755	0.709	0.344	9.86111e-70	Gm8186	wilcox	x02PI_1MI_CM	270
1	5.24555e-74	1.11755	0.709	0.344	9.86111e-70	Gm8186	wilcox	x04PI_3MI_CM	270
1	5.28338e-74	1.17555	0.588	0.216	9.93223e-70	S100a13	wilcox	x01PI_1Sham_CM	36
1	5.28338e-74	1.17555	0.588	0.216	9.93223e-70	S100a13	wilcox	x02PI_1MI_CM	270
1	5.28338e-74	1.17555	0.588	0.216	9.93223e-70	S100a13	wilcox	x04PI_3MI_CM	270
1	8.25969e-74	1.093	0.532	0.172	1.55274e-69	Cav1	wilcox	x01PI_1Sham_CM	36
1	8.25969e-74	1.093	0.532	0.172	1.55274e-69	Cav1	wilcox	x02PI_1MI_CM	270
1	8.25969e-74	1.093	0.532	0.172	1.55274e-69	Cav1	wilcox	x04PI_3MI_CM	270
1	9.05739e-74	1.06932	0.764	0.42	1.7027e-69	Rpl22l1	wilcox	x01PI_1Sham_CM	36
1	9.05739e-74	1.06932	0.764	0.42	1.7027e-69	Rpl22l1	wilcox	x02PI_1MI_CM	270
1	9.05739e-74	1.06932	0.764	0.42	1.7027e-69	Rpl22l1	wilcox	x04PI_3MI_CM	270
1	9.30624e-74	0.997642	0.47	0.125	1.74948e-69	Gpihbp1	wilcox	x01PI_1Sham_CM	36
1	9.30624e-74	0.997642	0.47	0.125	1.74948e-69	Gpihbp1	wilcox	x02PI_1MI_CM	270
1	9.30624e-74	0.997642	0.47	0.125	1.74948e-69	Gpihbp1	wilcox	x04PI_3MI_CM	270
1	1.00334e-73	0.988002	0.879	0.581	1.88618e-69	Ndufa12	wilcox	x01PI_1Sham_CM	36
1	1.00334e-73	0.988002	0.879	0.581	1.88618e-69	Ndufa12	wilcox	x02PI_1MI_CM	270
1	1.00334e-73	0.988002	0.879	0.581	1.88618e-69	Ndufa12	wilcox	x04PI_3MI_CM	270
1	1.98873e-73	1.10562	0.738	0.383	3.73862e-69	Hsbp1	wilcox	x01PI_1Sham_CM	36
1	1.98873e-73	1.10562	0.738	0.383	3.73862e-69	Hsbp1	wilcox	x02PI_1MI_CM	270
1	1.98873e-73	1.10562	0.738	0.383	3.73862e-69	Hsbp1	wilcox	x04PI_3MI_CM	270
1	2.58967e-73	0.901747	0.861	0.562	4.86833e-69	Atp5c1	wilcox	x01PI_1Sham_CM	36
1	2.58967e-73	0.901747	0.861	0.562	4.86833e-69	Atp5c1	wilcox	x02PI_1MI_CM	270
1	2.58967e-73	0.901747	0.861	0.562	4.86833e-69	Atp5c1	wilcox	x04PI_3MI_CM	270
1	4.17158e-73	1.14933	0.764	0.441	7.84215e-69	Rrm2b	wilcox	x01PI_1Sham_CM	36
1	4.17158e-73	1.14933	0.764	0.441	7.84215e-69	Rrm2b	wilcox	x02PI_1MI_CM	270
1	4.17158e-73	1.14933	0.764	0.441	7.84215e-69	Rrm2b	wilcox	x04PI_3MI_CM	270
1	5.31176e-73	0.948166	0.714	0.348	9.98558e-69	Anxa2	wilcox	x01PI_1Sham_CM	36
1	5.31176e-73	0.948166	0.714	0.348	9.98558e-69	Anxa2	wilcox	x02PI_1MI_CM	270
1	5.31176e-73	0.948166	0.714	0.348	9.98558e-69	Anxa2	wilcox	x04PI_3MI_CM	270
1	9.06507e-73	0.996056	0.589	0.224	1.70414e-68	Acta1	wilcox	x01PI_1Sham_CM	36
1	9.06507e-73	0.996056	0.589	0.224	1.70414e-68	Acta1	wilcox	x02PI_1MI_CM	270
1	9.06507e-73	0.996056	0.589	0.224	1.70414e-68	Acta1	wilcox	x04PI_3MI_CM	270
1	9.3529e-73	1.0876	0.69	0.307	1.75825e-68	Timm10	wilcox	x01PI_1Sham_CM	36
1	9.3529e-73	1.0876	0.69	0.307	1.75825e-68	Timm10	wilcox	x02PI_1MI_CM	270
1	9.3529e-73	1.0876	0.69	0.307	1.75825e-68	Timm10	wilcox	x04PI_3MI_CM	270
1	2.78983e-72	1.10086	0.757	0.39	5.24459e-68	D8Ertd738e	wilcox	x01PI_1Sham_CM	36
1	2.78983e-72	1.10086	0.757	0.39	5.24459e-68	D8Ertd738e	wilcox	x02PI_1MI_CM	270
1	2.78983e-72	1.10086	0.757	0.39	5.24459e-68	D8Ertd738e	wilcox	x04PI_3MI_CM	270
1	4.25731e-72	0.990929	0.873	0.577	8.00332e-68	Msn	wilcox	x01PI_1Sham_CM	36
1	4.25731e-72	0.990929	0.873	0.577	8.00332e-68	Msn	wilcox	x02PI_1MI_CM	270
1	4.25731e-72	0.990929	0.873	0.577	8.00332e-68	Msn	wilcox	x04PI_3MI_CM	270
1	7.80354e-72	1.04605	0.766	0.418	1.46699e-67	Capns1	wilcox	x01PI_1Sham_CM	36
1	7.80354e-72	1.04605	0.766	0.418	1.46699e-67	Capns1	wilcox	x02PI_1MI_CM	270
1	7.80354e-72	1.04605	0.766	0.418	1.46699e-67	Capns1	wilcox	x04PI_3MI_CM	270
1	2.00015e-71	1.01631	0.851	0.51	3.76009e-67	X1110001J03Rik	wilcox	x01PI_1Sham_CM	36
1	2.00015e-71	1.01631	0.851	0.51	3.76009e-67	X1110001J03Rik	wilcox	x02PI_1MI_CM	270
1	2.00015e-71	1.01631	0.851	0.51	3.76009e-67	X1110001J03Rik	wilcox	x04PI_3MI_CM	270
1	2.44638e-71	1.14196	0.69	0.336	4.59896e-67	Uqcc2	wilcox	x01PI_1Sham_CM	36
1	2.44638e-71	1.14196	0.69	0.336	4.59896e-67	Uqcc2	wilcox	x02PI_1MI_CM	270
1	2.44638e-71	1.14196	0.69	0.336	4.59896e-67	Uqcc2	wilcox	x04PI_3MI_CM	270
1	6.34387e-71	0.923227	0.939	0.712	1.19258e-66	Ndufs2	wilcox	x01PI_1Sham_CM	36
1	6.34387e-71	0.923227	0.939	0.712	1.19258e-66	Ndufs2	wilcox	x02PI_1MI_CM	270
1	6.34387e-71	0.923227	0.939	0.712	1.19258e-66	Ndufs2	wilcox	x04PI_3MI_CM	270
1	6.98086e-71	1.0112	0.879	0.636	1.31233e-66	Acot13	wilcox	x01PI_1Sham_CM	36
1	6.98086e-71	1.0112	0.879	0.636	1.31233e-66	Acot13	wilcox	x02PI_1MI_CM	270
1	6.98086e-71	1.0112	0.879	0.636	1.31233e-66	Acot13	wilcox	x04PI_3MI_CM	270
1	7.89519e-71	1.09443	0.768	0.44	1.48422e-66	Tomm20	wilcox	x01PI_1Sham_CM	36
1	7.89519e-71	1.09443	0.768	0.44	1.48422e-66	Tomm20	wilcox	x02PI_1MI_CM	270
1	7.89519e-71	1.09443	0.768	0.44	1.48422e-66	Tomm20	wilcox	x04PI_3MI_CM	270
1	9.16219e-71	0.964913	0.548	0.192	1.7224e-66	S100a10	wilcox	x01PI_1Sham_CM	36
1	9.16219e-71	0.964913	0.548	0.192	1.7224e-66	S100a10	wilcox	x02PI_1MI_CM	270
1	9.16219e-71	0.964913	0.548	0.192	1.7224e-66	S100a10	wilcox	x04PI_3MI_CM	270
1	1.19203e-70	1.01882	0.815	0.511	2.2409e-66	Synpo2l	wilcox	x01PI_1Sham_CM	36
1	1.19203e-70	1.01882	0.815	0.511	2.2409e-66	Synpo2l	wilcox	x02PI_1MI_CM	270
1	1.19203e-70	1.01882	0.815	0.511	2.2409e-66	Synpo2l	wilcox	x04PI_3MI_CM	270
1	1.24726e-70	0.856894	0.905	0.584	2.34472e-66	Acaa2	wilcox	x01PI_1Sham_CM	36
1	1.24726e-70	0.856894	0.905	0.584	2.34472e-66	Acaa2	wilcox	x02PI_1MI_CM	270
1	1.24726e-70	0.856894	0.905	0.584	2.34472e-66	Acaa2	wilcox	x04PI_3MI_CM	270
1	1.40156e-70	1.13375	0.641	0.271	2.63479e-66	Hspb6	wilcox	x01PI_1Sham_CM	36
1	1.40156e-70	1.13375	0.641	0.271	2.63479e-66	Hspb6	wilcox	x02PI_1MI_CM	270
1	1.40156e-70	1.13375	0.641	0.271	2.63479e-66	Hspb6	wilcox	x04PI_3MI_CM	270
1	1.63577e-70	1.1724	0.601	0.241	3.07508e-66	Set	wilcox	x01PI_1Sham_CM	36
1	1.63577e-70	1.1724	0.601	0.241	3.07508e-66	Set	wilcox	x02PI_1MI_CM	270
1	1.63577e-70	1.1724	0.601	0.241	3.07508e-66	Set	wilcox	x04PI_3MI_CM	270
1	1.9361e-70	0.97625	0.858	0.526	3.63968e-66	Higd2a	wilcox	x01PI_1Sham_CM	36
1	1.9361e-70	0.97625	0.858	0.526	3.63968e-66	Higd2a	wilcox	x02PI_1MI_CM	270
1	1.9361e-70	0.97625	0.858	0.526	3.63968e-66	Higd2a	wilcox	x04PI_3MI_CM	270
1	2.48616e-70	1.10256	0.705	0.347	4.67374e-66	Hint2	wilcox	x01PI_1Sham_CM	36
1	2.48616e-70	1.10256	0.705	0.347	4.67374e-66	Hint2	wilcox	x02PI_1MI_CM	270
1	2.48616e-70	1.10256	0.705	0.347	4.67374e-66	Hint2	wilcox	x04PI_3MI_CM	270
1	3.02649e-70	0.978891	0.886	0.576	5.68949e-66	Pdha1	wilcox	x01PI_1Sham_CM	36
1	3.02649e-70	0.978891	0.886	0.576	5.68949e-66	Pdha1	wilcox	x02PI_1MI_CM	270
1	3.02649e-70	0.978891	0.886	0.576	5.68949e-66	Pdha1	wilcox	x04PI_3MI_CM	270
1	1.04503e-69	1.08341	0.769	0.432	1.96455e-65	X3110043O21Rik	wilcox	x01PI_1Sham_CM	36
1	1.04503e-69	1.08341	0.769	0.432	1.96455e-65	X3110043O21Rik	wilcox	x02PI_1MI_CM	270
1	1.04503e-69	1.08341	0.769	0.432	1.96455e-65	X3110043O21Rik	wilcox	x04PI_3MI_CM	270
1	1.2254e-69	1.12464	0.685	0.328	2.30363e-65	Mrpl30	wilcox	x01PI_1Sham_CM	36
1	1.2254e-69	1.12464	0.685	0.328	2.30363e-65	Mrpl30	wilcox	x02PI_1MI_CM	270
1	1.2254e-69	1.12464	0.685	0.328	2.30363e-65	Mrpl30	wilcox	x04PI_3MI_CM	270
1	1.89092e-69	1.09971	0.704	0.354	3.55474e-65	Pomp	wilcox	x01PI_1Sham_CM	36
1	1.89092e-69	1.09971	0.704	0.354	3.55474e-65	Pomp	wilcox	x02PI_1MI_CM	270
1	1.89092e-69	1.09971	0.704	0.354	3.55474e-65	Pomp	wilcox	x04PI_3MI_CM	270
1	3.07015e-69	1.08381	0.681	0.317	5.77158e-65	Cox17	wilcox	x01PI_1Sham_CM	36
1	3.07015e-69	1.08381	0.681	0.317	5.77158e-65	Cox17	wilcox	x02PI_1MI_CM	270
1	3.07015e-69	1.08381	0.681	0.317	5.77158e-65	Cox17	wilcox	x04PI_3MI_CM	270
1	3.43669e-69	1.02919	0.742	0.388	6.46063e-65	Hsp90aa1	wilcox	x01PI_1Sham_CM	36
1	3.43669e-69	1.02919	0.742	0.388	6.46063e-65	Hsp90aa1	wilcox	x02PI_1MI_CM	270
1	3.43669e-69	1.02919	0.742	0.388	6.46063e-65	Hsp90aa1	wilcox	x04PI_3MI_CM	270
1	3.55264e-69	1.03912	0.724	0.372	6.67861e-65	Tceal8	wilcox	x01PI_1Sham_CM	36
1	3.55264e-69	1.03912	0.724	0.372	6.67861e-65	Tceal8	wilcox	x02PI_1MI_CM	270
1	3.55264e-69	1.03912	0.724	0.372	6.67861e-65	Tceal8	wilcox	x04PI_3MI_CM	270
1	5.30189e-69	0.552483	0.563	0.212	9.96702e-65	S100a6	wilcox	x01PI_1Sham_CM	36
1	5.30189e-69	0.552483	0.563	0.212	9.96702e-65	S100a6	wilcox	x02PI_1MI_CM	270
1	5.30189e-69	0.552483	0.563	0.212	9.96702e-65	S100a6	wilcox	x04PI_3MI_CM	270
1	5.45e-69	0.987689	0.818	0.507	1.02455e-64	Ybx1	wilcox	x01PI_1Sham_CM	36
1	5.45e-69	0.987689	0.818	0.507	1.02455e-64	Ybx1	wilcox	x02PI_1MI_CM	270
1	5.45e-69	0.987689	0.818	0.507	1.02455e-64	Ybx1	wilcox	x04PI_3MI_CM	270
1	1.10906e-68	1.00139	0.823	0.512	2.08493e-64	Tma7	wilcox	x01PI_1Sham_CM	36
1	1.10906e-68	1.00139	0.823	0.512	2.08493e-64	Tma7	wilcox	x02PI_1MI_CM	270
1	1.10906e-68	1.00139	0.823	0.512	2.08493e-64	Tma7	wilcox	x04PI_3MI_CM	270
1	1.16648e-68	0.661798	0.49	0.153	2.19286e-64	Col1a2	wilcox	x01PI_1Sham_CM	36
1	1.16648e-68	0.661798	0.49	0.153	2.19286e-64	Col1a2	wilcox	x02PI_1MI_CM	270
1	1.16648e-68	0.661798	0.49	0.153	2.19286e-64	Col1a2	wilcox	x04PI_3MI_CM	270
1	1.40109e-68	1.04952	0.721	0.351	2.63391e-64	Fundc2	wilcox	x01PI_1Sham_CM	36
1	1.40109e-68	1.04952	0.721	0.351	2.63391e-64	Fundc2	wilcox	x02PI_1MI_CM	270
1	1.40109e-68	1.04952	0.721	0.351	2.63391e-64	Fundc2	wilcox	x04PI_3MI_CM	270
1	1.43176e-68	1.06732	0.7	0.349	2.69157e-64	Eif3h	wilcox	x01PI_1Sham_CM	36
1	1.43176e-68	1.06732	0.7	0.349	2.69157e-64	Eif3h	wilcox	x02PI_1MI_CM	270
1	1.43176e-68	1.06732	0.7	0.349	2.69157e-64	Eif3h	wilcox	x04PI_3MI_CM	270
1	1.61817e-68	1.09309	0.731	0.385	3.042e-64	Ndufs8	wilcox	x01PI_1Sham_CM	36
1	1.61817e-68	1.09309	0.731	0.385	3.042e-64	Ndufs8	wilcox	x02PI_1MI_CM	270
1	1.61817e-68	1.09309	0.731	0.385	3.042e-64	Ndufs8	wilcox	x04PI_3MI_CM	270
1	2.10652e-68	0.838672	0.899	0.603	3.96005e-64	Sdha	wilcox	x01PI_1Sham_CM	36
1	2.10652e-68	0.838672	0.899	0.603	3.96005e-64	Sdha	wilcox	x02PI_1MI_CM	270
1	2.10652e-68	0.838672	0.899	0.603	3.96005e-64	Sdha	wilcox	x04PI_3MI_CM	270
1	2.4161e-68	0.86663	0.958	0.735	4.54202e-64	Sod2	wilcox	x01PI_1Sham_CM	36
1	2.4161e-68	0.86663	0.958	0.735	4.54202e-64	Sod2	wilcox	x02PI_1MI_CM	270
1	2.4161e-68	0.86663	0.958	0.735	4.54202e-64	Sod2	wilcox	x04PI_3MI_CM	270
1	2.60696e-68	0.890185	0.844	0.572	4.90082e-64	Hnrnpa2b1	wilcox	x01PI_1Sham_CM	36
1	2.60696e-68	0.890185	0.844	0.572	4.90082e-64	Hnrnpa2b1	wilcox	x02PI_1MI_CM	270
1	2.60696e-68	0.890185	0.844	0.572	4.90082e-64	Hnrnpa2b1	wilcox	x04PI_3MI_CM	270
1	2.68875e-68	0.866719	0.934	0.763	5.05459e-64	Cs	wilcox	x01PI_1Sham_CM	36
1	2.68875e-68	0.866719	0.934	0.763	5.05459e-64	Cs	wilcox	x02PI_1MI_CM	270
1	2.68875e-68	0.866719	0.934	0.763	5.05459e-64	Cs	wilcox	x04PI_3MI_CM	270
1	2.80626e-68	0.621806	0.626	0.251	5.27548e-64	Fn1	wilcox	x01PI_1Sham_CM	36
1	2.80626e-68	0.621806	0.626	0.251	5.27548e-64	Fn1	wilcox	x02PI_1MI_CM	270
1	2.80626e-68	0.621806	0.626	0.251	5.27548e-64	Fn1	wilcox	x04PI_3MI_CM	270
1	3.12533e-68	1.06533	0.669	0.305	5.87531e-64	Atp6v1f	wilcox	x01PI_1Sham_CM	36
1	3.12533e-68	1.06533	0.669	0.305	5.87531e-64	Atp6v1f	wilcox	x02PI_1MI_CM	270
1	3.12533e-68	1.06533	0.669	0.305	5.87531e-64	Atp6v1f	wilcox	x04PI_3MI_CM	270
1	3.2073e-68	1.15068	0.693	0.348	6.02941e-64	Gm4950	wilcox	x01PI_1Sham_CM	36
1	3.2073e-68	1.15068	0.693	0.348	6.02941e-64	Gm4950	wilcox	x02PI_1MI_CM	270
1	3.2073e-68	1.15068	0.693	0.348	6.02941e-64	Gm4950	wilcox	x04PI_3MI_CM	270
1	3.47133e-68	1.08432	0.643	0.274	6.52576e-64	Wdr1	wilcox	x01PI_1Sham_CM	36
1	3.47133e-68	1.08432	0.643	0.274	6.52576e-64	Wdr1	wilcox	x02PI_1MI_CM	270
1	3.47133e-68	1.08432	0.643	0.274	6.52576e-64	Wdr1	wilcox	x04PI_3MI_CM	270
1	3.62979e-68	0.946301	0.889	0.652	6.82365e-64	Bri3	wilcox	x01PI_1Sham_CM	36
1	3.62979e-68	0.946301	0.889	0.652	6.82365e-64	Bri3	wilcox	x02PI_1MI_CM	270
1	3.62979e-68	0.946301	0.889	0.652	6.82365e-64	Bri3	wilcox	x04PI_3MI_CM	270
1	3.98913e-68	1.0195	0.785	0.459	7.49917e-64	Hnrnpf	wilcox	x01PI_1Sham_CM	36
1	3.98913e-68	1.0195	0.785	0.459	7.49917e-64	Hnrnpf	wilcox	x02PI_1MI_CM	270
1	3.98913e-68	1.0195	0.785	0.459	7.49917e-64	Hnrnpf	wilcox	x04PI_3MI_CM	270
1	8.80556e-68	1.08549	0.756	0.415	1.65536e-63	Nenf	wilcox	x01PI_1Sham_CM	36
1	8.80556e-68	1.08549	0.756	0.415	1.65536e-63	Nenf	wilcox	x02PI_1MI_CM	270
1	8.80556e-68	1.08549	0.756	0.415	1.65536e-63	Nenf	wilcox	x04PI_3MI_CM	270
1	1.03638e-67	1.02036	0.797	0.463	1.9483e-63	Nop10	wilcox	x01PI_1Sham_CM	36
1	1.03638e-67	1.02036	0.797	0.463	1.9483e-63	Nop10	wilcox	x02PI_1MI_CM	270
1	1.03638e-67	1.02036	0.797	0.463	1.9483e-63	Nop10	wilcox	x04PI_3MI_CM	270
1	1.14264e-67	0.966049	0.861	0.55	2.14806e-63	Mgst3	wilcox	x01PI_1Sham_CM	36
1	1.14264e-67	0.966049	0.861	0.55	2.14806e-63	Mgst3	wilcox	x02PI_1MI_CM	270
1	1.14264e-67	0.966049	0.861	0.55	2.14806e-63	Mgst3	wilcox	x04PI_3MI_CM	270
1	1.51211e-67	0.940844	0.896	0.704	2.84262e-63	Mpc2	wilcox	x01PI_1Sham_CM	36
1	1.51211e-67	0.940844	0.896	0.704	2.84262e-63	Mpc2	wilcox	x02PI_1MI_CM	270
1	1.51211e-67	0.940844	0.896	0.704	2.84262e-63	Mpc2	wilcox	x04PI_3MI_CM	270
1	1.53431e-67	0.980096	0.861	0.587	2.88434e-63	Adsl	wilcox	x01PI_1Sham_CM	36
1	1.53431e-67	0.980096	0.861	0.587	2.88434e-63	Adsl	wilcox	x02PI_1MI_CM	270
1	1.53431e-67	0.980096	0.861	0.587	2.88434e-63	Adsl	wilcox	x04PI_3MI_CM	270
1	2.06597e-67	0.994392	0.759	0.413	3.88382e-63	Tgm2	wilcox	x01PI_1Sham_CM	36
1	2.06597e-67	0.994392	0.759	0.413	3.88382e-63	Tgm2	wilcox	x02PI_1MI_CM	270
1	2.06597e-67	0.994392	0.759	0.413	3.88382e-63	Tgm2	wilcox	x04PI_3MI_CM	270
1	2.31897e-67	0.935705	0.894	0.616	4.35943e-63	Reep5	wilcox	x01PI_1Sham_CM	36
1	2.31897e-67	0.935705	0.894	0.616	4.35943e-63	Reep5	wilcox	x02PI_1MI_CM	270
1	2.31897e-67	0.935705	0.894	0.616	4.35943e-63	Reep5	wilcox	x04PI_3MI_CM	270
1	4.96908e-67	1.03443	0.763	0.426	9.34137e-63	Gyg	wilcox	x01PI_1Sham_CM	36
1	4.96908e-67	1.03443	0.763	0.426	9.34137e-63	Gyg	wilcox	x02PI_1MI_CM	270
1	4.96908e-67	1.03443	0.763	0.426	9.34137e-63	Gyg	wilcox	x04PI_3MI_CM	270
1	4.99241e-67	1.07907	0.745	0.422	9.38523e-63	Map7	wilcox	x01PI_1Sham_CM	36
1	4.99241e-67	1.07907	0.745	0.422	9.38523e-63	Map7	wilcox	x02PI_1MI_CM	270
1	4.99241e-67	1.07907	0.745	0.422	9.38523e-63	Map7	wilcox	x04PI_3MI_CM	270
1	7.10328e-67	1.1125	0.61	0.266	1.33535e-62	Marcks	wilcox	x01PI_1Sham_CM	36
1	7.10328e-67	1.1125	0.61	0.266	1.33535e-62	Marcks	wilcox	x02PI_1MI_CM	270
1	7.10328e-67	1.1125	0.61	0.266	1.33535e-62	Marcks	wilcox	x04PI_3MI_CM	270
1	1.01975e-66	1.06491	0.655	0.301	1.91703e-62	Eif3f	wilcox	x01PI_1Sham_CM	36
1	1.01975e-66	1.06491	0.655	0.301	1.91703e-62	Eif3f	wilcox	x02PI_1MI_CM	270
1	1.01975e-66	1.06491	0.655	0.301	1.91703e-62	Eif3f	wilcox	x04PI_3MI_CM	270
1	1.38651e-66	0.84679	0.941	0.773	2.60649e-62	Asxl2	wilcox	x01PI_1Sham_CM	36
1	1.38651e-66	0.84679	0.941	0.773	2.60649e-62	Asxl2	wilcox	x02PI_1MI_CM	270
1	1.38651e-66	0.84679	0.941	0.773	2.60649e-62	Asxl2	wilcox	x04PI_3MI_CM	270
1	1.41857e-66	1.0752	0.659	0.293	2.66677e-62	Rac1	wilcox	x01PI_1Sham_CM	36
1	1.41857e-66	1.0752	0.659	0.293	2.66677e-62	Rac1	wilcox	x02PI_1MI_CM	270
1	1.41857e-66	1.0752	0.659	0.293	2.66677e-62	Rac1	wilcox	x04PI_3MI_CM	270
1	2.42684e-66	1.01101	0.787	0.453	4.56222e-62	Edf1	wilcox	x01PI_1Sham_CM	36
1	2.42684e-66	1.01101	0.787	0.453	4.56222e-62	Edf1	wilcox	x02PI_1MI_CM	270
1	2.42684e-66	1.01101	0.787	0.453	4.56222e-62	Edf1	wilcox	x04PI_3MI_CM	270
1	3.476e-66	1.08142	0.612	0.251	6.53454e-62	Mrpl20	wilcox	x01PI_1Sham_CM	36
1	3.476e-66	1.08142	0.612	0.251	6.53454e-62	Mrpl20	wilcox	x02PI_1MI_CM	270
1	3.476e-66	1.08142	0.612	0.251	6.53454e-62	Mrpl20	wilcox	x04PI_3MI_CM	270
1	5.41748e-66	1.03228	0.591	0.228	1.01843e-61	Ap2s1	wilcox	x01PI_1Sham_CM	36
1	5.41748e-66	1.03228	0.591	0.228	1.01843e-61	Ap2s1	wilcox	x02PI_1MI_CM	270
1	5.41748e-66	1.03228	0.591	0.228	1.01843e-61	Ap2s1	wilcox	x04PI_3MI_CM	270
1	5.7976e-66	1.06872	0.678	0.331	1.08989e-61	Ddb1	wilcox	x01PI_1Sham_CM	36
1	5.7976e-66	1.06872	0.678	0.331	1.08989e-61	Ddb1	wilcox	x02PI_1MI_CM	270
1	5.7976e-66	1.06872	0.678	0.331	1.08989e-61	Ddb1	wilcox	x04PI_3MI_CM	270
1	6.71246e-66	1.03298	0.769	0.428	1.26187e-61	Anapc13	wilcox	x01PI_1Sham_CM	36
1	6.71246e-66	1.03298	0.769	0.428	1.26187e-61	Anapc13	wilcox	x02PI_1MI_CM	270
1	6.71246e-66	1.03298	0.769	0.428	1.26187e-61	Anapc13	wilcox	x04PI_3MI_CM	270
1	7.17754e-66	1.0587	0.738	0.403	1.34931e-61	Bola3	wilcox	x01PI_1Sham_CM	36
1	7.17754e-66	1.0587	0.738	0.403	1.34931e-61	Bola3	wilcox	x02PI_1MI_CM	270
1	7.17754e-66	1.0587	0.738	0.403	1.34931e-61	Bola3	wilcox	x04PI_3MI_CM	270
1	8.97968e-66	1.11022	0.679	0.338	1.68809e-61	Srp14	wilcox	x01PI_1Sham_CM	36
1	8.97968e-66	1.11022	0.679	0.338	1.68809e-61	Srp14	wilcox	x02PI_1MI_CM	270
1	8.97968e-66	1.11022	0.679	0.338	1.68809e-61	Srp14	wilcox	x04PI_3MI_CM	270
1	1.86053e-65	1.07131	0.624	0.261	3.49761e-61	Psmd8	wilcox	x01PI_1Sham_CM	36
1	1.86053e-65	1.07131	0.624	0.261	3.49761e-61	Psmd8	wilcox	x02PI_1MI_CM	270
1	1.86053e-65	1.07131	0.624	0.261	3.49761e-61	Psmd8	wilcox	x04PI_3MI_CM	270
1	1.8838e-65	1.14415	0.516	0.177	3.54135e-61	Eid1	wilcox	x01PI_1Sham_CM	36
1	1.8838e-65	1.14415	0.516	0.177	3.54135e-61	Eid1	wilcox	x02PI_1MI_CM	270
1	1.8838e-65	1.14415	0.516	0.177	3.54135e-61	Eid1	wilcox	x04PI_3MI_CM	270
1	2.04016e-65	1.06898	0.671	0.318	3.8353e-61	Psma2	wilcox	x01PI_1Sham_CM	36
1	2.04016e-65	1.06898	0.671	0.318	3.8353e-61	Psma2	wilcox	x02PI_1MI_CM	270
1	2.04016e-65	1.06898	0.671	0.318	3.8353e-61	Psma2	wilcox	x04PI_3MI_CM	270
1	2.06745e-65	0.790931	0.964	0.768	3.88659e-61	Uqcrc2	wilcox	x01PI_1Sham_CM	36
1	2.06745e-65	0.790931	0.964	0.768	3.88659e-61	Uqcrc2	wilcox	x02PI_1MI_CM	270
1	2.06745e-65	0.790931	0.964	0.768	3.88659e-61	Uqcrc2	wilcox	x04PI_3MI_CM	270
1	2.4449e-65	0.845396	0.945	0.703	4.59616e-61	Bsg	wilcox	x01PI_1Sham_CM	36
1	2.4449e-65	0.845396	0.945	0.703	4.59616e-61	Bsg	wilcox	x02PI_1MI_CM	270
1	2.4449e-65	0.845396	0.945	0.703	4.59616e-61	Bsg	wilcox	x04PI_3MI_CM	270
1	2.44588e-65	1.16058	0.586	0.242	4.598e-61	Fis1	wilcox	x01PI_1Sham_CM	36
1	2.44588e-65	1.16058	0.586	0.242	4.598e-61	Fis1	wilcox	x02PI_1MI_CM	270
1	2.44588e-65	1.16058	0.586	0.242	4.598e-61	Fis1	wilcox	x04PI_3MI_CM	270
1	3.02804e-65	0.894544	0.922	0.693	5.69241e-61	Myl6	wilcox	x01PI_1Sham_CM	36
1	3.02804e-65	0.894544	0.922	0.693	5.69241e-61	Myl6	wilcox	x02PI_1MI_CM	270
1	3.02804e-65	0.894544	0.922	0.693	5.69241e-61	Myl6	wilcox	x04PI_3MI_CM	270
1	3.3713e-65	1.03362	0.674	0.328	6.3377e-61	Ywhah	wilcox	x01PI_1Sham_CM	36
1	3.3713e-65	1.03362	0.674	0.328	6.3377e-61	Ywhah	wilcox	x02PI_1MI_CM	270
1	3.3713e-65	1.03362	0.674	0.328	6.3377e-61	Ywhah	wilcox	x04PI_3MI_CM	270
1	3.98266e-65	0.936763	0.854	0.536	7.48701e-61	Gm8797	wilcox	x01PI_1Sham_CM	36
1	3.98266e-65	0.936763	0.854	0.536	7.48701e-61	Gm8797	wilcox	x02PI_1MI_CM	270
1	3.98266e-65	0.936763	0.854	0.536	7.48701e-61	Gm8797	wilcox	x04PI_3MI_CM	270
1	8.41464e-65	1.1202	0.523	0.183	1.58187e-60	Rpl31	wilcox	x01PI_1Sham_CM	36
1	8.41464e-65	1.1202	0.523	0.183	1.58187e-60	Rpl31	wilcox	x02PI_1MI_CM	270
1	8.41464e-65	1.1202	0.523	0.183	1.58187e-60	Rpl31	wilcox	x04PI_3MI_CM	270
1	1.31957e-64	1.05251	0.707	0.359	2.48066e-60	Mrpl18	wilcox	x01PI_1Sham_CM	36
1	1.31957e-64	1.05251	0.707	0.359	2.48066e-60	Mrpl18	wilcox	x02PI_1MI_CM	270
1	1.31957e-64	1.05251	0.707	0.359	2.48066e-60	Mrpl18	wilcox	x04PI_3MI_CM	270
1	1.97399e-64	1.0785	0.678	0.342	3.7109e-60	Tmem256	wilcox	x01PI_1Sham_CM	36
1	1.97399e-64	1.0785	0.678	0.342	3.7109e-60	Tmem256	wilcox	x02PI_1MI_CM	270
1	1.97399e-64	1.0785	0.678	0.342	3.7109e-60	Tmem256	wilcox	x04PI_3MI_CM	270
1	2.14141e-64	1.11935	0.555	0.21	4.02563e-60	Psmb4	wilcox	x01PI_1Sham_CM	36
1	2.14141e-64	1.11935	0.555	0.21	4.02563e-60	Psmb4	wilcox	x02PI_1MI_CM	270
1	2.14141e-64	1.11935	0.555	0.21	4.02563e-60	Psmb4	wilcox	x04PI_3MI_CM	270
1	2.54137e-64	1.09489	0.56	0.221	4.77752e-60	Nrep	wilcox	x01PI_1Sham_CM	36
1	2.54137e-64	1.09489	0.56	0.221	4.77752e-60	Nrep	wilcox	x02PI_1MI_CM	270
1	2.54137e-64	1.09489	0.56	0.221	4.77752e-60	Nrep	wilcox	x04PI_3MI_CM	270
1	2.86368e-64	0.968409	0.88	0.632	5.38344e-60	Tcap	wilcox	x01PI_1Sham_CM	36
1	2.86368e-64	0.968409	0.88	0.632	5.38344e-60	Tcap	wilcox	x02PI_1MI_CM	270
1	2.86368e-64	0.968409	0.88	0.632	5.38344e-60	Tcap	wilcox	x04PI_3MI_CM	270
1	8.62685e-64	1.05228	0.627	0.273	1.62176e-59	Rpl7a	wilcox	x01PI_1Sham_CM	36
1	8.62685e-64	1.05228	0.627	0.273	1.62176e-59	Rpl7a	wilcox	x02PI_1MI_CM	270
1	8.62685e-64	1.05228	0.627	0.273	1.62176e-59	Rpl7a	wilcox	x04PI_3MI_CM	270
1	1.2283e-63	0.84147	0.969	0.748	2.30908e-59	Sdhb	wilcox	x01PI_1Sham_CM	36
1	1.2283e-63	0.84147	0.969	0.748	2.30908e-59	Sdhb	wilcox	x02PI_1MI_CM	270
1	1.2283e-63	0.84147	0.969	0.748	2.30908e-59	Sdhb	wilcox	x04PI_3MI_CM	270
1	1.88476e-63	0.987703	0.718	0.369	3.54316e-59	Mapre1	wilcox	x01PI_1Sham_CM	36
1	1.88476e-63	0.987703	0.718	0.369	3.54316e-59	Mapre1	wilcox	x02PI_1MI_CM	270
1	1.88476e-63	0.987703	0.718	0.369	3.54316e-59	Mapre1	wilcox	x04PI_3MI_CM	270
1	2.08439e-63	1.08319	0.646	0.295	3.91844e-59	Tubb2b	wilcox	x01PI_1Sham_CM	36
1	2.08439e-63	1.08319	0.646	0.295	3.91844e-59	Tubb2b	wilcox	x02PI_1MI_CM	270
1	2.08439e-63	1.08319	0.646	0.295	3.91844e-59	Tubb2b	wilcox	x04PI_3MI_CM	270
1	3.39588e-63	0.785059	0.721	0.383	6.38391e-59	Igf2	wilcox	x01PI_1Sham_CM	36
1	3.39588e-63	0.785059	0.721	0.383	6.38391e-59	Igf2	wilcox	x02PI_1MI_CM	270
1	3.39588e-63	0.785059	0.721	0.383	6.38391e-59	Igf2	wilcox	x04PI_3MI_CM	270
1	6.01749e-63	0.668334	0.924	0.676	1.13123e-58	Gm20388	wilcox	x01PI_1Sham_CM	36
1	6.01749e-63	0.668334	0.924	0.676	1.13123e-58	Gm20388	wilcox	x02PI_1MI_CM	270
1	6.01749e-63	0.668334	0.924	0.676	1.13123e-58	Gm20388	wilcox	x04PI_3MI_CM	270
1	7.96127e-63	1.04822	0.674	0.333	1.49664e-58	Hprt	wilcox	x01PI_1Sham_CM	36
1	7.96127e-63	1.04822	0.674	0.333	1.49664e-58	Hprt	wilcox	x02PI_1MI_CM	270
1	7.96127e-63	1.04822	0.674	0.333	1.49664e-58	Hprt	wilcox	x04PI_3MI_CM	270
1	8.51565e-63	1.12106	0.633	0.294	1.60086e-58	Coa3	wilcox	x01PI_1Sham_CM	36
1	8.51565e-63	1.12106	0.633	0.294	1.60086e-58	Coa3	wilcox	x02PI_1MI_CM	270
1	8.51565e-63	1.12106	0.633	0.294	1.60086e-58	Coa3	wilcox	x04PI_3MI_CM	270
1	9.22511e-63	1.0712	0.622	0.271	1.73423e-58	Pla2g16	wilcox	x01PI_1Sham_CM	36
1	9.22511e-63	1.0712	0.622	0.271	1.73423e-58	Pla2g16	wilcox	x02PI_1MI_CM	270
1	9.22511e-63	1.0712	0.622	0.271	1.73423e-58	Pla2g16	wilcox	x04PI_3MI_CM	270
1	1.06115e-62	1.09449	0.605	0.261	1.99485e-58	Iscu	wilcox	x01PI_1Sham_CM	36
1	1.06115e-62	1.09449	0.605	0.261	1.99485e-58	Iscu	wilcox	x02PI_1MI_CM	270
1	1.06115e-62	1.09449	0.605	0.261	1.99485e-58	Iscu	wilcox	x04PI_3MI_CM	270
1	1.75164e-62	1.07916	0.581	0.245	3.2929e-58	Anp32b	wilcox	x01PI_1Sham_CM	36
1	1.75164e-62	1.07916	0.581	0.245	3.2929e-58	Anp32b	wilcox	x02PI_1MI_CM	270
1	1.75164e-62	1.07916	0.581	0.245	3.2929e-58	Anp32b	wilcox	x04PI_3MI_CM	270
1	1.92871e-62	0.765391	0.964	0.785	3.62578e-58	Pln	wilcox	x01PI_1Sham_CM	36
1	1.92871e-62	0.765391	0.964	0.785	3.62578e-58	Pln	wilcox	x02PI_1MI_CM	270
1	1.92871e-62	0.765391	0.964	0.785	3.62578e-58	Pln	wilcox	x04PI_3MI_CM	270
1	3.50568e-62	1.00099	0.714	0.373	6.59033e-58	Glo1	wilcox	x01PI_1Sham_CM	36
1	3.50568e-62	1.00099	0.714	0.373	6.59033e-58	Glo1	wilcox	x02PI_1MI_CM	270
1	3.50568e-62	1.00099	0.714	0.373	6.59033e-58	Glo1	wilcox	x04PI_3MI_CM	270
1	4.68536e-62	0.849854	0.893	0.643	8.80801e-58	Suclg1	wilcox	x01PI_1Sham_CM	36
1	4.68536e-62	0.849854	0.893	0.643	8.80801e-58	Suclg1	wilcox	x02PI_1MI_CM	270
1	4.68536e-62	0.849854	0.893	0.643	8.80801e-58	Suclg1	wilcox	x04PI_3MI_CM	270
1	4.99608e-62	0.911094	0.683	0.336	9.39214e-58	Mest	wilcox	x01PI_1Sham_CM	36
1	4.99608e-62	0.911094	0.683	0.336	9.39214e-58	Mest	wilcox	x02PI_1MI_CM	270
1	4.99608e-62	0.911094	0.683	0.336	9.39214e-58	Mest	wilcox	x04PI_3MI_CM	270
1	5.23425e-62	0.926304	0.797	0.47	9.83987e-58	Col4a1	wilcox	x01PI_1Sham_CM	36
1	5.23425e-62	0.926304	0.797	0.47	9.83987e-58	Col4a1	wilcox	x02PI_1MI_CM	270
1	5.23425e-62	0.926304	0.797	0.47	9.83987e-58	Col4a1	wilcox	x04PI_3MI_CM	270
1	6.48026e-62	1.06216	0.669	0.333	1.21822e-57	Cct8	wilcox	x01PI_1Sham_CM	36
1	6.48026e-62	1.06216	0.669	0.333	1.21822e-57	Cct8	wilcox	x02PI_1MI_CM	270
1	6.48026e-62	1.06216	0.669	0.333	1.21822e-57	Cct8	wilcox	x04PI_3MI_CM	270
1	1.06097e-61	1.0405	0.718	0.403	1.99452e-57	Snrpb	wilcox	x01PI_1Sham_CM	36
1	1.06097e-61	1.0405	0.718	0.403	1.99452e-57	Snrpb	wilcox	x02PI_1MI_CM	270
1	1.06097e-61	1.0405	0.718	0.403	1.99452e-57	Snrpb	wilcox	x04PI_3MI_CM	270
1	1.22108e-61	0.975272	0.73	0.391	2.29551e-57	Psmb7	wilcox	x01PI_1Sham_CM	36
1	1.22108e-61	0.975272	0.73	0.391	2.29551e-57	Psmb7	wilcox	x02PI_1MI_CM	270
1	1.22108e-61	0.975272	0.73	0.391	2.29551e-57	Psmb7	wilcox	x04PI_3MI_CM	270
1	1.48691e-61	1.10438	0.641	0.303	2.79525e-57	Uba1	wilcox	x01PI_1Sham_CM	36
1	1.48691e-61	1.10438	0.641	0.303	2.79525e-57	Uba1	wilcox	x02PI_1MI_CM	270
1	1.48691e-61	1.10438	0.641	0.303	2.79525e-57	Uba1	wilcox	x04PI_3MI_CM	270
1	1.72366e-61	0.953559	0.821	0.545	3.24031e-57	Cav3	wilcox	x01PI_1Sham_CM	36
1	1.72366e-61	0.953559	0.821	0.545	3.24031e-57	Cav3	wilcox	x02PI_1MI_CM	270
1	1.72366e-61	0.953559	0.821	0.545	3.24031e-57	Cav3	wilcox	x04PI_3MI_CM	270
1	2.85516e-61	0.974895	0.73	0.401	5.36741e-57	Ppp2ca	wilcox	x01PI_1Sham_CM	36
1	2.85516e-61	0.974895	0.73	0.401	5.36741e-57	Ppp2ca	wilcox	x02PI_1MI_CM	270
1	2.85516e-61	0.974895	0.73	0.401	5.36741e-57	Ppp2ca	wilcox	x04PI_3MI_CM	270
1	2.90202e-61	1.00891	0.683	0.342	5.45551e-57	Tcp1	wilcox	x01PI_1Sham_CM	36
1	2.90202e-61	1.00891	0.683	0.342	5.45551e-57	Tcp1	wilcox	x02PI_1MI_CM	270
1	2.90202e-61	1.00891	0.683	0.342	5.45551e-57	Tcp1	wilcox	x04PI_3MI_CM	270
1	3.69456e-61	1.01894	0.742	0.429	6.94539e-57	Mrps21	wilcox	x01PI_1Sham_CM	36
1	3.69456e-61	1.01894	0.742	0.429	6.94539e-57	Mrps21	wilcox	x02PI_1MI_CM	270
1	3.69456e-61	1.01894	0.742	0.429	6.94539e-57	Mrps21	wilcox	x04PI_3MI_CM	270
1	4.04446e-61	1.08782	0.6	0.262	7.60319e-57	X2810428I15Rik	wilcox	x01PI_1Sham_CM	36
1	4.04446e-61	1.08782	0.6	0.262	7.60319e-57	X2810428I15Rik	wilcox	x02PI_1MI_CM	270
1	4.04446e-61	1.08782	0.6	0.262	7.60319e-57	X2810428I15Rik	wilcox	x04PI_3MI_CM	270
1	5.1203e-61	0.822913	0.496	0.169	9.62566e-57	Bgn	wilcox	x01PI_1Sham_CM	36
1	5.1203e-61	0.822913	0.496	0.169	9.62566e-57	Bgn	wilcox	x02PI_1MI_CM	270
1	5.1203e-61	0.822913	0.496	0.169	9.62566e-57	Bgn	wilcox	x04PI_3MI_CM	270
1	6.18666e-61	1.02566	0.66	0.33	1.16303e-56	Anks1b	wilcox	x01PI_1Sham_CM	36
1	6.18666e-61	1.02566	0.66	0.33	1.16303e-56	Anks1b	wilcox	x02PI_1MI_CM	270
1	6.18666e-61	1.02566	0.66	0.33	1.16303e-56	Anks1b	wilcox	x04PI_3MI_CM	270
1	7.93095e-61	0.861854	0.887	0.686	1.49094e-56	Atp1b1	wilcox	x01PI_1Sham_CM	36
1	7.93095e-61	0.861854	0.887	0.686	1.49094e-56	Atp1b1	wilcox	x02PI_1MI_CM	270
1	7.93095e-61	0.861854	0.887	0.686	1.49094e-56	Atp1b1	wilcox	x04PI_3MI_CM	270
1	9.3022e-61	1.0916	0.631	0.297	1.74872e-56	Glrx5	wilcox	x01PI_1Sham_CM	36
1	9.3022e-61	1.0916	0.631	0.297	1.74872e-56	Glrx5	wilcox	x02PI_1MI_CM	270
1	9.3022e-61	1.0916	0.631	0.297	1.74872e-56	Glrx5	wilcox	x04PI_3MI_CM	270
1	1.16036e-60	0.905881	0.915	0.692	2.18137e-56	Ech1	wilcox	x01PI_1Sham_CM	36
1	1.16036e-60	0.905881	0.915	0.692	2.18137e-56	Ech1	wilcox	x02PI_1MI_CM	270
1	1.16036e-60	0.905881	0.915	0.692	2.18137e-56	Ech1	wilcox	x04PI_3MI_CM	270
1	1.23985e-60	0.872335	0.404	0.108	2.3308e-56	Cd93	wilcox	x01PI_1Sham_CM	36
1	1.23985e-60	0.872335	0.404	0.108	2.3308e-56	Cd93	wilcox	x02PI_1MI_CM	270
1	1.23985e-60	0.872335	0.404	0.108	2.3308e-56	Cd93	wilcox	x04PI_3MI_CM	270
1	1.29379e-60	0.86105	0.546	0.223	2.4322e-56	Ifitm3	wilcox	x01PI_1Sham_CM	36
1	1.29379e-60	0.86105	0.546	0.223	2.4322e-56	Ifitm3	wilcox	x02PI_1MI_CM	270
1	1.29379e-60	0.86105	0.546	0.223	2.4322e-56	Ifitm3	wilcox	x04PI_3MI_CM	270
1	1.88703e-60	1.07133	0.605	0.27	3.54742e-56	Nup210l	wilcox	x01PI_1Sham_CM	36
1	1.88703e-60	1.07133	0.605	0.27	3.54742e-56	Nup210l	wilcox	x02PI_1MI_CM	270
1	1.88703e-60	1.07133	0.605	0.27	3.54742e-56	Nup210l	wilcox	x04PI_3MI_CM	270
1	1.92255e-60	1.0083	0.577	0.233	3.6142e-56	Gm10094	wilcox	x01PI_1Sham_CM	36
1	1.92255e-60	1.0083	0.577	0.233	3.6142e-56	Gm10094	wilcox	x02PI_1MI_CM	270
1	1.92255e-60	1.0083	0.577	0.233	3.6142e-56	Gm10094	wilcox	x04PI_3MI_CM	270
1	1.97638e-60	1.0646	0.562	0.224	3.71539e-56	Mrps34	wilcox	x01PI_1Sham_CM	36
1	1.97638e-60	1.0646	0.562	0.224	3.71539e-56	Mrps34	wilcox	x02PI_1MI_CM	270
1	1.97638e-60	1.0646	0.562	0.224	3.71539e-56	Mrps34	wilcox	x04PI_3MI_CM	270
1	2.62116e-60	1.04289	0.698	0.39	4.92752e-56	Nppb	wilcox	x01PI_1Sham_CM	36
1	2.62116e-60	1.04289	0.698	0.39	4.92752e-56	Nppb	wilcox	x02PI_1MI_CM	270
1	2.62116e-60	1.04289	0.698	0.39	4.92752e-56	Nppb	wilcox	x04PI_3MI_CM	270
1	2.62168e-60	0.96712	0.712	0.362	4.9285e-56	Hypk	wilcox	x01PI_1Sham_CM	36
1	2.62168e-60	0.96712	0.712	0.362	4.9285e-56	Hypk	wilcox	x02PI_1MI_CM	270
1	2.62168e-60	0.96712	0.712	0.362	4.9285e-56	Hypk	wilcox	x04PI_3MI_CM	270
1	5.15698e-60	1.0714	0.655	0.329	9.69461e-56	Tmem160	wilcox	x01PI_1Sham_CM	36
1	5.15698e-60	1.0714	0.655	0.329	9.69461e-56	Tmem160	wilcox	x02PI_1MI_CM	270
1	5.15698e-60	1.0714	0.655	0.329	9.69461e-56	Tmem160	wilcox	x04PI_3MI_CM	270
1	5.9274e-60	1.00128	0.672	0.333	1.11429e-55	Ngfrap1	wilcox	x01PI_1Sham_CM	36
1	5.9274e-60	1.00128	0.672	0.333	1.11429e-55	Ngfrap1	wilcox	x02PI_1MI_CM	270
1	5.9274e-60	1.00128	0.672	0.333	1.11429e-55	Ngfrap1	wilcox	x04PI_3MI_CM	270
1	7.80144e-60	0.838298	0.75	0.457	1.46659e-55	Hsd17b4	wilcox	x01PI_1Sham_CM	36
1	7.80144e-60	0.838298	0.75	0.457	1.46659e-55	Hsd17b4	wilcox	x02PI_1MI_CM	270
1	7.80144e-60	0.838298	0.75	0.457	1.46659e-55	Hsd17b4	wilcox	x04PI_3MI_CM	270
1	1.25371e-59	1.05152	0.574	0.239	2.35684e-55	Eif1ax	wilcox	x01PI_1Sham_CM	36
1	1.25371e-59	1.05152	0.574	0.239	2.35684e-55	Eif1ax	wilcox	x02PI_1MI_CM	270
1	1.25371e-59	1.05152	0.574	0.239	2.35684e-55	Eif1ax	wilcox	x04PI_3MI_CM	270
1	1.31934e-59	1.04039	0.641	0.299	2.48023e-55	Mrps14	wilcox	x01PI_1Sham_CM	36
1	1.31934e-59	1.04039	0.641	0.299	2.48023e-55	Mrps14	wilcox	x02PI_1MI_CM	270
1	1.31934e-59	1.04039	0.641	0.299	2.48023e-55	Mrps14	wilcox	x04PI_3MI_CM	270
1	1.3769e-59	0.90987	0.841	0.564	2.58844e-55	Ndufs5	wilcox	x01PI_1Sham_CM	36
1	1.3769e-59	0.90987	0.841	0.564	2.58844e-55	Ndufs5	wilcox	x02PI_1MI_CM	270
1	1.3769e-59	0.90987	0.841	0.564	2.58844e-55	Ndufs5	wilcox	x04PI_3MI_CM	270
1	1.9163e-59	1.03574	0.697	0.377	3.60246e-55	Abracl	wilcox	x01PI_1Sham_CM	36
1	1.9163e-59	1.03574	0.697	0.377	3.60246e-55	Abracl	wilcox	x02PI_1MI_CM	270
1	1.9163e-59	1.03574	0.697	0.377	3.60246e-55	Abracl	wilcox	x04PI_3MI_CM	270
1	2.58578e-59	0.874896	0.882	0.643	4.86102e-55	Pdhb	wilcox	x01PI_1Sham_CM	36
1	2.58578e-59	0.874896	0.882	0.643	4.86102e-55	Pdhb	wilcox	x02PI_1MI_CM	270
1	2.58578e-59	0.874896	0.882	0.643	4.86102e-55	Pdhb	wilcox	x04PI_3MI_CM	270
1	3.00007e-59	1.01498	0.633	0.29	5.63983e-55	Mrpl28	wilcox	x01PI_1Sham_CM	36
1	3.00007e-59	1.01498	0.633	0.29	5.63983e-55	Mrpl28	wilcox	x02PI_1MI_CM	270
1	3.00007e-59	1.01498	0.633	0.29	5.63983e-55	Mrpl28	wilcox	x04PI_3MI_CM	270
1	5.08753e-59	1.02819	0.633	0.296	9.56404e-55	Psma6	wilcox	x01PI_1Sham_CM	36
1	5.08753e-59	1.02819	0.633	0.296	9.56404e-55	Psma6	wilcox	x02PI_1MI_CM	270
1	5.08753e-59	1.02819	0.633	0.296	9.56404e-55	Psma6	wilcox	x04PI_3MI_CM	270
1	6.73346e-59	1.05473	0.596	0.261	1.26582e-54	Uqcc3	wilcox	x01PI_1Sham_CM	36
1	6.73346e-59	1.05473	0.596	0.261	1.26582e-54	Uqcc3	wilcox	x02PI_1MI_CM	270
1	6.73346e-59	1.05473	0.596	0.261	1.26582e-54	Uqcc3	wilcox	x04PI_3MI_CM	270
1	1.13114e-58	1.01795	0.62	0.287	2.12643e-54	Vamp8	wilcox	x01PI_1Sham_CM	36
1	1.13114e-58	1.01795	0.62	0.287	2.12643e-54	Vamp8	wilcox	x02PI_1MI_CM	270
1	1.13114e-58	1.01795	0.62	0.287	2.12643e-54	Vamp8	wilcox	x04PI_3MI_CM	270
1	1.7087e-58	1.02796	0.634	0.307	3.21219e-54	X2700060E02Rik	wilcox	x01PI_1Sham_CM	36
1	1.7087e-58	1.02796	0.634	0.307	3.21219e-54	X2700060E02Rik	wilcox	x02PI_1MI_CM	270
1	1.7087e-58	1.02796	0.634	0.307	3.21219e-54	X2700060E02Rik	wilcox	x04PI_3MI_CM	270
1	3.25114e-58	0.93656	0.763	0.441	6.11182e-54	Selk	wilcox	x01PI_1Sham_CM	36
1	3.25114e-58	0.93656	0.763	0.441	6.11182e-54	Selk	wilcox	x02PI_1MI_CM	270
1	3.25114e-58	0.93656	0.763	0.441	6.11182e-54	Selk	wilcox	x04PI_3MI_CM	270
1	3.37822e-58	1.03497	0.626	0.292	6.35071e-54	Polr2f	wilcox	x01PI_1Sham_CM	36
1	3.37822e-58	1.03497	0.626	0.292	6.35071e-54	Polr2f	wilcox	x02PI_1MI_CM	270
1	3.37822e-58	1.03497	0.626	0.292	6.35071e-54	Polr2f	wilcox	x04PI_3MI_CM	270
1	4.5414e-58	0.884816	0.588	0.252	8.53738e-54	Ifitm2	wilcox	x01PI_1Sham_CM	36
1	4.5414e-58	0.884816	0.588	0.252	8.53738e-54	Ifitm2	wilcox	x02PI_1MI_CM	270
1	4.5414e-58	0.884816	0.588	0.252	8.53738e-54	Ifitm2	wilcox	x04PI_3MI_CM	270
1	4.61802e-58	1.02987	0.591	0.257	8.68141e-54	Dctn3	wilcox	x01PI_1Sham_CM	36
1	4.61802e-58	1.02987	0.591	0.257	8.68141e-54	Dctn3	wilcox	x02PI_1MI_CM	270
1	4.61802e-58	1.02987	0.591	0.257	8.68141e-54	Dctn3	wilcox	x04PI_3MI_CM	270
1	5.42975e-58	1.0613	0.645	0.315	1.02074e-53	Rpl28	wilcox	x01PI_1Sham_CM	36
1	5.42975e-58	1.0613	0.645	0.315	1.02074e-53	Rpl28	wilcox	x02PI_1MI_CM	270
1	5.42975e-58	1.0613	0.645	0.315	1.02074e-53	Rpl28	wilcox	x04PI_3MI_CM	270
1	7.12275e-58	1.04733	0.553	0.224	1.33901e-53	Cxx1a	wilcox	x01PI_1Sham_CM	36
1	7.12275e-58	1.04733	0.553	0.224	1.33901e-53	Cxx1a	wilcox	x02PI_1MI_CM	270
1	7.12275e-58	1.04733	0.553	0.224	1.33901e-53	Cxx1a	wilcox	x04PI_3MI_CM	270
1	7.4301e-58	0.983711	0.7	0.366	1.39678e-53	Aes	wilcox	x01PI_1Sham_CM	36
1	7.4301e-58	0.983711	0.7	0.366	1.39678e-53	Aes	wilcox	x02PI_1MI_CM	270
1	7.4301e-58	0.983711	0.7	0.366	1.39678e-53	Aes	wilcox	x04PI_3MI_CM	270
1	7.95695e-58	1.10378	0.598	0.273	1.49583e-53	Mrpl14	wilcox	x01PI_1Sham_CM	36
1	7.95695e-58	1.10378	0.598	0.273	1.49583e-53	Mrpl14	wilcox	x02PI_1MI_CM	270
1	7.95695e-58	1.10378	0.598	0.273	1.49583e-53	Mrpl14	wilcox	x04PI_3MI_CM	270
1	9.29024e-58	0.840609	0.929	0.715	1.74647e-53	Ndufs3	wilcox	x01PI_1Sham_CM	36
1	9.29024e-58	0.840609	0.929	0.715	1.74647e-53	Ndufs3	wilcox	x02PI_1MI_CM	270
1	9.29024e-58	0.840609	0.929	0.715	1.74647e-53	Ndufs3	wilcox	x04PI_3MI_CM	270
1	9.82805e-58	1.05063	0.44	0.136	1.84758e-53	Cyb5r3	wilcox	x01PI_1Sham_CM	36
1	9.82805e-58	1.05063	0.44	0.136	1.84758e-53	Cyb5r3	wilcox	x02PI_1MI_CM	270
1	9.82805e-58	1.05063	0.44	0.136	1.84758e-53	Cyb5r3	wilcox	x04PI_3MI_CM	270
1	1.07264e-57	0.959144	0.705	0.372	2.01645e-53	Mrpl23	wilcox	x01PI_1Sham_CM	36
1	1.07264e-57	0.959144	0.705	0.372	2.01645e-53	Mrpl23	wilcox	x02PI_1MI_CM	270
1	1.07264e-57	0.959144	0.705	0.372	2.01645e-53	Mrpl23	wilcox	x04PI_3MI_CM	270
1	1.39823e-57	1.02846	0.61	0.28	2.62854e-53	Prdx3	wilcox	x01PI_1Sham_CM	36
1	1.39823e-57	1.02846	0.61	0.28	2.62854e-53	Prdx3	wilcox	x02PI_1MI_CM	270
1	1.39823e-57	1.02846	0.61	0.28	2.62854e-53	Prdx3	wilcox	x04PI_3MI_CM	270
1	1.72561e-57	0.89674	0.794	0.492	3.24397e-53	Eif2s2	wilcox	x01PI_1Sham_CM	36
1	1.72561e-57	0.89674	0.794	0.492	3.24397e-53	Eif2s2	wilcox	x02PI_1MI_CM	270
1	1.72561e-57	0.89674	0.794	0.492	3.24397e-53	Eif2s2	wilcox	x04PI_3MI_CM	270
1	2.28038e-57	0.93467	0.724	0.413	4.28689e-53	Capza2	wilcox	x01PI_1Sham_CM	36
1	2.28038e-57	0.93467	0.724	0.413	4.28689e-53	Capza2	wilcox	x02PI_1MI_CM	270
1	2.28038e-57	0.93467	0.724	0.413	4.28689e-53	Capza2	wilcox	x04PI_3MI_CM	270
1	2.40038e-57	0.994038	0.686	0.358	4.51247e-53	Tceb1	wilcox	x01PI_1Sham_CM	36
1	2.40038e-57	0.994038	0.686	0.358	4.51247e-53	Tceb1	wilcox	x02PI_1MI_CM	270
1	2.40038e-57	0.994038	0.686	0.358	4.51247e-53	Tceb1	wilcox	x04PI_3MI_CM	270
1	2.70546e-57	1.04469	0.607	0.282	5.086e-53	Ppp2r1a	wilcox	x01PI_1Sham_CM	36
1	2.70546e-57	1.04469	0.607	0.282	5.086e-53	Ppp2r1a	wilcox	x02PI_1MI_CM	270
1	2.70546e-57	1.04469	0.607	0.282	5.086e-53	Ppp2r1a	wilcox	x04PI_3MI_CM	270
1	2.76588e-57	1.05316	0.596	0.276	5.19958e-53	Arpc3	wilcox	x01PI_1Sham_CM	36
1	2.76588e-57	1.05316	0.596	0.276	5.19958e-53	Arpc3	wilcox	x02PI_1MI_CM	270
1	2.76588e-57	1.05316	0.596	0.276	5.19958e-53	Arpc3	wilcox	x04PI_3MI_CM	270
1	4.60365e-57	0.974123	0.744	0.45	8.6544e-53	Got1	wilcox	x01PI_1Sham_CM	36
1	4.60365e-57	0.974123	0.744	0.45	8.6544e-53	Got1	wilcox	x02PI_1MI_CM	270
1	4.60365e-57	0.974123	0.744	0.45	8.6544e-53	Got1	wilcox	x04PI_3MI_CM	270
1	4.61167e-57	0.863482	0.842	0.555	8.66949e-53	Vdac3	wilcox	x01PI_1Sham_CM	36
1	4.61167e-57	0.863482	0.842	0.555	8.66949e-53	Vdac3	wilcox	x02PI_1MI_CM	270
1	4.61167e-57	0.863482	0.842	0.555	8.66949e-53	Vdac3	wilcox	x04PI_3MI_CM	270
1	4.86883e-57	1.08745	0.589	0.269	9.15291e-53	Hspb2	wilcox	x01PI_1Sham_CM	36
1	4.86883e-57	1.08745	0.589	0.269	9.15291e-53	Hspb2	wilcox	x02PI_1MI_CM	270
1	4.86883e-57	1.08745	0.589	0.269	9.15291e-53	Hspb2	wilcox	x04PI_3MI_CM	270
1	5.28288e-57	0.767794	0.863	0.631	9.93129e-53	Hadha	wilcox	x01PI_1Sham_CM	36
1	5.28288e-57	0.767794	0.863	0.631	9.93129e-53	Hadha	wilcox	x02PI_1MI_CM	270
1	5.28288e-57	0.767794	0.863	0.631	9.93129e-53	Hadha	wilcox	x04PI_3MI_CM	270
1	5.29723e-57	0.877457	0.861	0.603	9.95827e-53	Yjefn3	wilcox	x01PI_1Sham_CM	36
1	5.29723e-57	0.877457	0.861	0.603	9.95827e-53	Yjefn3	wilcox	x02PI_1MI_CM	270
1	5.29723e-57	0.877457	0.861	0.603	9.95827e-53	Yjefn3	wilcox	x04PI_3MI_CM	270
1	5.89598e-57	0.938705	0.402	0.116	1.10839e-52	Rgs5	wilcox	x01PI_1Sham_CM	36
1	5.89598e-57	0.938705	0.402	0.116	1.10839e-52	Rgs5	wilcox	x02PI_1MI_CM	270
1	5.89598e-57	0.938705	0.402	0.116	1.10839e-52	Rgs5	wilcox	x04PI_3MI_CM	270
1	6.72228e-57	1.00942	0.74	0.445	1.26372e-52	Rbx1	wilcox	x01PI_1Sham_CM	36
1	6.72228e-57	1.00942	0.74	0.445	1.26372e-52	Rbx1	wilcox	x02PI_1MI_CM	270
1	6.72228e-57	1.00942	0.74	0.445	1.26372e-52	Rbx1	wilcox	x04PI_3MI_CM	270
1	6.7941e-57	0.918919	0.634	0.3	1.27722e-52	P4hb	wilcox	x01PI_1Sham_CM	36
1	6.7941e-57	0.918919	0.634	0.3	1.27722e-52	P4hb	wilcox	x02PI_1MI_CM	270
1	6.7941e-57	0.918919	0.634	0.3	1.27722e-52	P4hb	wilcox	x04PI_3MI_CM	270
1	6.83522e-57	0.959439	0.79	0.504	1.28495e-52	Timm17a	wilcox	x01PI_1Sham_CM	36
1	6.83522e-57	0.959439	0.79	0.504	1.28495e-52	Timm17a	wilcox	x02PI_1MI_CM	270
1	6.83522e-57	0.959439	0.79	0.504	1.28495e-52	Timm17a	wilcox	x04PI_3MI_CM	270
1	1.0662e-56	0.89199	0.868	0.661	2.00435e-52	Cfl2	wilcox	x01PI_1Sham_CM	36
1	1.0662e-56	0.89199	0.868	0.661	2.00435e-52	Cfl2	wilcox	x02PI_1MI_CM	270
1	1.0662e-56	0.89199	0.868	0.661	2.00435e-52	Cfl2	wilcox	x04PI_3MI_CM	270
1	1.60544e-56	1.0667	0.508	0.19	3.01806e-52	Smim11	wilcox	x01PI_1Sham_CM	36
1	1.60544e-56	1.0667	0.508	0.19	3.01806e-52	Smim11	wilcox	x02PI_1MI_CM	270
1	1.60544e-56	1.0667	0.508	0.19	3.01806e-52	Smim11	wilcox	x04PI_3MI_CM	270
1	1.98907e-56	0.974527	0.414	0.122	3.73926e-52	Prkcdbp	wilcox	x01PI_1Sham_CM	36
1	1.98907e-56	0.974527	0.414	0.122	3.73926e-52	Prkcdbp	wilcox	x02PI_1MI_CM	270
1	1.98907e-56	0.974527	0.414	0.122	3.73926e-52	Prkcdbp	wilcox	x04PI_3MI_CM	270
1	2.23219e-56	1.03321	0.607	0.286	4.1963e-52	Rnf24	wilcox	x01PI_1Sham_CM	36
1	2.23219e-56	1.03321	0.607	0.286	4.1963e-52	Rnf24	wilcox	x02PI_1MI_CM	270
1	2.23219e-56	1.03321	0.607	0.286	4.1963e-52	Rnf24	wilcox	x04PI_3MI_CM	270
1	2.75599e-56	0.862875	0.893	0.693	5.18099e-52	Ndufv2	wilcox	x01PI_1Sham_CM	36
1	2.75599e-56	0.862875	0.893	0.693	5.18099e-52	Ndufv2	wilcox	x02PI_1MI_CM	270
1	2.75599e-56	0.862875	0.893	0.693	5.18099e-52	Ndufv2	wilcox	x04PI_3MI_CM	270
1	2.88933e-56	1.04013	0.433	0.139	5.43165e-52	Tuba1c	wilcox	x01PI_1Sham_CM	36
1	2.88933e-56	1.04013	0.433	0.139	5.43165e-52	Tuba1c	wilcox	x02PI_1MI_CM	270
1	2.88933e-56	1.04013	0.433	0.139	5.43165e-52	Tuba1c	wilcox	x04PI_3MI_CM	270
1	2.96364e-56	1.06153	0.513	0.201	5.57135e-52	Rab39	wilcox	x01PI_1Sham_CM	36
1	2.96364e-56	1.06153	0.513	0.201	5.57135e-52	Rab39	wilcox	x02PI_1MI_CM	270
1	2.96364e-56	1.06153	0.513	0.201	5.57135e-52	Rab39	wilcox	x04PI_3MI_CM	270
1	3.00898e-56	1.02461	0.617	0.298	5.65658e-52	Mrps16	wilcox	x01PI_1Sham_CM	36
1	3.00898e-56	1.02461	0.617	0.298	5.65658e-52	Mrps16	wilcox	x02PI_1MI_CM	270
1	3.00898e-56	1.02461	0.617	0.298	5.65658e-52	Mrps16	wilcox	x04PI_3MI_CM	270
1	3.73713e-56	1.04415	0.582	0.261	7.02543e-52	Cct2	wilcox	x01PI_1Sham_CM	36
1	3.73713e-56	1.04415	0.582	0.261	7.02543e-52	Cct2	wilcox	x02PI_1MI_CM	270
1	3.73713e-56	1.04415	0.582	0.261	7.02543e-52	Cct2	wilcox	x04PI_3MI_CM	270
1	4.05697e-56	0.62149	0.977	0.852	7.6267e-52	Myh7	wilcox	x01PI_1Sham_CM	36
1	4.05697e-56	0.62149	0.977	0.852	7.6267e-52	Myh7	wilcox	x02PI_1MI_CM	270
1	4.05697e-56	0.62149	0.977	0.852	7.6267e-52	Myh7	wilcox	x04PI_3MI_CM	270
1	4.23618e-56	0.762916	0.931	0.753	7.96359e-52	Myoz2	wilcox	x01PI_1Sham_CM	36
1	4.23618e-56	0.762916	0.931	0.753	7.96359e-52	Myoz2	wilcox	x02PI_1MI_CM	270
1	4.23618e-56	0.762916	0.931	0.753	7.96359e-52	Myoz2	wilcox	x04PI_3MI_CM	270
1	7.19662e-56	0.776356	0.917	0.692	1.35289e-51	Ndufv1	wilcox	x01PI_1Sham_CM	36
1	7.19662e-56	0.776356	0.917	0.692	1.35289e-51	Ndufv1	wilcox	x02PI_1MI_CM	270
1	7.19662e-56	0.776356	0.917	0.692	1.35289e-51	Ndufv1	wilcox	x04PI_3MI_CM	270
1	1.05682e-55	1.06981	0.47	0.165	1.98672e-51	Gm10709	wilcox	x01PI_1Sham_CM	36
1	1.05682e-55	1.06981	0.47	0.165	1.98672e-51	Gm10709	wilcox	x02PI_1MI_CM	270
1	1.05682e-55	1.06981	0.47	0.165	1.98672e-51	Gm10709	wilcox	x04PI_3MI_CM	270
1	1.13825e-55	0.79993	0.941	0.743	2.13979e-51	Acadvl	wilcox	x01PI_1Sham_CM	36
1	1.13825e-55	0.79993	0.941	0.743	2.13979e-51	Acadvl	wilcox	x02PI_1MI_CM	270
1	1.13825e-55	0.79993	0.941	0.743	2.13979e-51	Acadvl	wilcox	x04PI_3MI_CM	270
1	1.65761e-55	0.976322	0.718	0.405	3.11614e-51	X0610012G03Rik	wilcox	x01PI_1Sham_CM	36
1	1.65761e-55	0.976322	0.718	0.405	3.11614e-51	X0610012G03Rik	wilcox	x02PI_1MI_CM	270
1	1.65761e-55	0.976322	0.718	0.405	3.11614e-51	X0610012G03Rik	wilcox	x04PI_3MI_CM	270
1	2.37038e-55	0.915282	0.449	0.147	4.45607e-51	Cdh5	wilcox	x01PI_1Sham_CM	36
1	2.37038e-55	0.915282	0.449	0.147	4.45607e-51	Cdh5	wilcox	x02PI_1MI_CM	270
1	2.37038e-55	0.915282	0.449	0.147	4.45607e-51	Cdh5	wilcox	x04PI_3MI_CM	270
1	3.1087e-55	0.984975	0.659	0.34	5.84404e-51	Esd	wilcox	x01PI_1Sham_CM	36
1	3.1087e-55	0.984975	0.659	0.34	5.84404e-51	Esd	wilcox	x02PI_1MI_CM	270
1	3.1087e-55	0.984975	0.659	0.34	5.84404e-51	Esd	wilcox	x04PI_3MI_CM	270
1	3.25125e-55	1.01015	0.412	0.124	6.11202e-51	Gm10320	wilcox	x01PI_1Sham_CM	36
1	3.25125e-55	1.01015	0.412	0.124	6.11202e-51	Gm10320	wilcox	x02PI_1MI_CM	270
1	3.25125e-55	1.01015	0.412	0.124	6.11202e-51	Gm10320	wilcox	x04PI_3MI_CM	270
1	3.72214e-55	1.01363	0.506	0.192	6.99725e-51	Rps15a	wilcox	x01PI_1Sham_CM	36
1	3.72214e-55	1.01363	0.506	0.192	6.99725e-51	Rps15a	wilcox	x02PI_1MI_CM	270
1	3.72214e-55	1.01363	0.506	0.192	6.99725e-51	Rps15a	wilcox	x04PI_3MI_CM	270
1	3.76045e-55	0.908307	0.86	0.603	7.06927e-51	Sumo2	wilcox	x01PI_1Sham_CM	36
1	3.76045e-55	0.908307	0.86	0.603	7.06927e-51	Sumo2	wilcox	x02PI_1MI_CM	270
1	3.76045e-55	0.908307	0.86	0.603	7.06927e-51	Sumo2	wilcox	x04PI_3MI_CM	270
1	4.25888e-55	1.06712	0.496	0.186	8.00627e-51	Dazap2	wilcox	x01PI_1Sham_CM	36
1	4.25888e-55	1.06712	0.496	0.186	8.00627e-51	Dazap2	wilcox	x02PI_1MI_CM	270
1	4.25888e-55	1.06712	0.496	0.186	8.00627e-51	Dazap2	wilcox	x04PI_3MI_CM	270
1	4.36331e-55	0.984133	0.676	0.366	8.20258e-51	Zfp706	wilcox	x01PI_1Sham_CM	36
[truncated: 32,547 more rows]
